# Supplementary material for: PRDM16 determines specification of ventricular cardiomyocytes by suppressing alternative cell fates
Source: Life Sci Alliance. 2024 Sep 20;7(12):e202402719. doi: 10.26508/lsa.202402719 (PMC11415600; doi:10.26508/lsa.202402719)
Supplement: Supplementary file 4 [file LSA-2024-02719_TableS3.xlsx]

## Sheet: CM_markers
	p_val	avg_log2FC	pct.1	pct.2	p_val_adj	cluster	gene
Cacna1c	1.31177e-125	0.756577	0.998	0.992	4.23506e-121	0	Cacna1c
D830005E20Rik	3.16262e-112	1.04575	0.956	0.844	1.02105e-107	0	D830005E20Rik
Pde4d	1.96004e-111	1.07846	0.977	0.971	6.32801e-107	0	Pde4d
Ank2	4.16887e-97	0.860563	0.972	0.954	1.34592e-92	0	Ank2
Ryr2	1.00488e-84	0.548832	0.997	0.99	3.24425e-80	0	Ryr2
Auts2	1.79339e-83	0.776443	0.978	0.929	5.78996e-79	0	Auts2
Tnnt2	2.10966e-83	0.608311	0.983	0.984	6.81104e-79	0	Tnnt2
Dip2c	1.44186e-75	0.584399	0.979	0.976	4.65506e-71	0	Dip2c
Ivns1abp	2.3581e-70	0.841598	0.927	0.898	7.61312e-66	0	Ivns1abp
Filip1l	2.83541e-69	0.765051	0.952	0.942	9.15412e-65	0	Filip1l
Atp2a2	2.01121e-68	0.476306	0.997	0.996	6.49318e-64	0	Atp2a2
Fhl2	7.77193e-67	0.72541	0.991	0.988	2.50917e-62	0	Fhl2
Ctnna3	5.9646e-66	0.389889	0.994	0.982	1.92567e-61	0	Ctnna3
Rbm20	2.88572e-65	0.380321	0.996	0.997	9.31655e-61	0	Rbm20
Fhod3	2.75739e-64	0.509423	0.994	0.988	8.90222e-60	0	Fhod3
Stk39	2.49228e-63	0.769307	0.937	0.874	8.04632e-59	0	Stk39
Ppp1r12b	6.88293e-63	0.533286	0.956	0.97	2.22215e-58	0	Ppp1r12b
Palld	2.94257e-61	0.466502	0.998	0.993	9.50009e-57	0	Palld
Pde4dip	3.4307e-61	0.465908	0.976	0.989	1.1076e-56	0	Pde4dip
Nckap5	7.45807e-60	0.616464	0.951	0.928	2.40784e-55	0	Nckap5
Ablim1	7.48516e-59	0.671053	0.975	0.977	2.41658e-54	0	Ablim1
Ppargc1b	1.36768e-56	0.566428	0.945	0.944	4.41555e-52	0	Ppargc1b
Ltbp1	1.05564e-55	0.882501	0.806	0.639	3.40815e-51	0	Ltbp1
Pde3a	3.77871e-55	0.832351	0.907	0.791	1.21996e-50	0	Pde3a
Cacnb2	8.42134e-55	0.516343	0.984	0.989	2.71883e-50	0	Cacnb2
Ppara	1.89076e-54	0.859169	0.768	0.59	6.10432e-50	0	Ppara
Ralgapa2	5.00998e-53	0.683851	0.907	0.852	1.61747e-48	0	Ralgapa2
Sntb1	1.67429e-52	1.01982	0.855	0.769	5.40543e-48	0	Sntb1
Fgf13	3.15937e-51	0.586994	0.987	0.973	1.02e-46	0	Fgf13
Itga9	3.23266e-44	0.771306	0.778	0.607	1.04367e-39	0	Itga9
Tacc2	1.76164e-43	0.63743	0.85	0.776	5.68746e-39	0	Tacc2
Synpo2	3.61297e-43	0.767747	0.801	0.644	1.16645e-38	0	Synpo2
Kcnd2	7.41722e-43	1.20625	0.637	0.368	2.39465e-38	0	Kcnd2
Jph2	2.35551e-41	0.626634	0.91	0.898	7.60476e-37	0	Jph2
Efna5	5.73252e-41	0.81233	0.818	0.607	1.85074e-36	0	Efna5
Msi2	1.40473e-39	0.347815	0.976	0.993	4.53518e-35	0	Msi2
Pln	2.18294e-39	0.462066	0.947	0.944	7.04761e-35	0	Pln
Fsd1l	8.5699e-39	0.752541	0.661	0.438	2.76679e-34	0	Fsd1l
Gpcpd1	5.76649e-38	0.786216	0.855	0.796	1.86171e-33	0	Gpcpd1
Tnni3k	6.26888e-38	0.38952	0.968	0.973	2.02391e-33	0	Tnni3k
Thrb	7.16356e-38	0.805695	0.623	0.399	2.31275e-33	0	Thrb
Acyp2	1.03196e-37	0.596436	0.899	0.871	3.33168e-33	0	Acyp2
Smtn	1.97171e-37	0.648549	0.78	0.678	6.36567e-33	0	Smtn
Acacb	4.2269e-37	0.54612	0.834	0.779	1.36466e-32	0	Acacb
Cdh2	8.222e-37	0.426983	0.986	0.995	2.65447e-32	0	Cdh2
Nexn	1.1703e-36	0.389418	0.961	0.977	3.77833e-32	0	Nexn
Tox	2.78401e-34	0.774774	0.416	0.162	8.98817e-30	0	Tox
Pbx1	1.64723e-33	0.414349	0.965	0.973	5.31809e-29	0	Pbx1
Ghr	2.91489e-33	0.587765	0.947	0.932	9.41072e-29	0	Ghr
Dpf3	3.07971e-33	0.573872	0.848	0.814	9.94283e-29	0	Dpf3
Itgb6	3.91604e-33	0.802566	0.623	0.424	1.26429e-28	0	Itgb6
Limch1	1.11726e-32	0.6951	0.736	0.564	3.60709e-28	0	Limch1
Phtf2	1.31928e-32	0.561079	0.814	0.743	4.2593e-28	0	Phtf2
Prkn	1.88572e-32	0.576203	0.87	0.827	6.08804e-28	0	Prkn
Myh7b	7.18134e-32	0.589758	0.796	0.719	2.31849e-27	0	Myh7b
Kcne1	2.09112e-31	0.578178	0.38	0.159	6.75117e-27	0	Kcne1
Ldb3	6.08073e-31	0.31615	0.983	0.978	1.96316e-26	0	Ldb3
Ucp3	4.23111e-30	0.530301	0.329	0.12	1.36601e-25	0	Ucp3
Sorbs1	5.83086e-30	0.422261	0.977	0.982	1.88249e-25	0	Sorbs1
Slc27a1	2.12381e-29	0.552327	0.732	0.614	6.85673e-25	0	Slc27a1
Pdzd2	2.89987e-29	0.492722	0.974	0.946	9.36224e-25	0	Pdzd2
Lrtm1	4.23921e-29	0.541304	0.229	0.045	1.36863e-24	0	Lrtm1
Kcnip2	1.19671e-28	0.641461	0.447	0.236	3.86357e-24	0	Kcnip2
Lclat1	2.44705e-28	0.58685	0.837	0.783	7.90029e-24	0	Lclat1
Neat1	3.06838e-28	0.511843	0.907	0.894	9.90627e-24	0	Neat1
Actn2	5.24897e-28	0.384211	0.979	0.989	1.69463e-23	0	Actn2
Macrod1	3.15188e-27	0.606374	0.576	0.405	1.01758e-22	0	Macrod1
Pde1c	3.63602e-27	0.507577	0.93	0.853	1.17389e-22	0	Pde1c
Dapk1	1.3427e-26	0.666303	0.637	0.471	4.33492e-22	0	Dapk1
Nr3c2	2.71107e-26	0.611921	0.782	0.671	8.75268e-22	0	Nr3c2
Mybpc3	3.29922e-26	0.387079	0.932	0.943	1.06515e-21	0	Mybpc3
Cmtm8	4.78605e-26	0.384048	0.228	0.052	1.54518e-21	0	Cmtm8
Ptprm	1.30997e-25	0.385541	0.964	0.947	4.22923e-21	0	Ptprm
Fblim1	1.55957e-25	0.541545	0.589	0.414	5.03508e-21	0	Fblim1
Gja1	1.5232e-24	0.48723	0.869	0.817	4.91764e-20	0	Gja1
Gm17276	1.7902e-24	0.474778	0.371	0.178	5.77967e-20	0	Gm17276
Gm30382	2.01188e-24	0.595389	0.844	0.779	6.49537e-20	0	Gm30382
Dock4	5.03529e-24	0.56265	0.676	0.508	1.62564e-19	0	Dock4
Txlnb	5.29803e-24	0.476644	0.815	0.762	1.71047e-19	0	Txlnb
Zbtb20	6.52155e-24	0.259845	0.992	0.995	2.10548e-19	0	Zbtb20
Gm36372	9.78342e-24	0.444835	0.346	0.158	3.15858e-19	0	Gm36372
Lpin1	1.10966e-23	0.599355	0.469	0.296	3.58252e-19	0	Lpin1
Vegfa	1.75513e-23	0.424373	0.883	0.864	5.66645e-19	0	Vegfa
Asb2	3.75665e-23	0.488377	0.817	0.776	1.21283e-18	0	Asb2
Plekhm2	3.93732e-23	0.501717	0.764	0.709	1.27116e-18	0	Plekhm2
Epb41l4a	3.9427e-23	0.531662	0.499	0.312	1.2729e-18	0	Epb41l4a
Arid1b	1.24393e-22	0.39685	0.903	0.886	4.01604e-18	0	Arid1b
Asb15	3.90612e-22	0.424472	0.279	0.107	1.26109e-17	0	Asb15
4930402H24Rik	5.96224e-22	0.389993	0.903	0.909	1.92491e-17	0	4930402H24Rik
Erc1	9.74441e-22	0.412036	0.881	0.879	3.14598e-17	0	Erc1
Tnfaip8	1.3626e-21	0.617454	0.616	0.448	4.39917e-17	0	Tnfaip8
Lgals4	1.74031e-21	0.47936	0.435	0.255	5.61858e-17	0	Lgals4
Gse1	1.75263e-21	0.498238	0.764	0.724	5.65835e-17	0	Gse1
Ppargc1a	1.83432e-21	0.572328	0.943	0.943	5.92211e-17	0	Ppargc1a
Ppm1l	2.40377e-21	0.53891	0.806	0.787	7.76058e-17	0	Ppm1l
Slc25a13	3.06378e-21	0.5101	0.72	0.599	9.89142e-17	0	Slc25a13
Cpeb3	4.23219e-21	0.34939	0.904	0.906	1.36636e-16	0	Cpeb3
Gm31013	6.66096e-21	0.450912	0.374	0.197	2.15049e-16	0	Gm31013
Atxn1	1.12247e-20	0.364704	0.925	0.938	3.62388e-16	0	Atxn1
Anks1	1.71236e-20	0.504806	0.707	0.613	5.52835e-16	0	Anks1
Gm35576	1.89535e-20	0.33603	0.286	0.118	6.11913e-16	0	Gm35576
Sh2d4a	2.63634e-20	0.488555	0.304	0.135	8.51143e-16	0	Sh2d4a
Cd36	2.7342e-20	0.322333	0.947	0.961	8.82737e-16	0	Cd36
Sned1	4.89178e-20	0.515307	0.556	0.402	1.57931e-15	0	Sned1
Cdk6	6.06776e-20	0.511122	0.697	0.587	1.95898e-15	0	Cdk6
Rnf207	9.65408e-20	0.351676	0.858	0.855	3.11682e-15	0	Rnf207
Ogdh	1.69393e-19	0.381306	0.909	0.923	5.46887e-15	0	Ogdh
Adcy9	4.52365e-19	0.451031	0.494	0.314	1.46046e-14	0	Adcy9
Gm19689	4.60881e-19	0.34511	0.203	0.06	1.48795e-14	0	Gm19689
Hadha	6.87233e-19	0.391974	0.803	0.754	2.21873e-14	0	Hadha
Myzap	7.23432e-19	0.356027	0.888	0.894	2.3356e-14	0	Myzap
Vwa8	1.24819e-18	0.352305	0.892	0.902	4.02979e-14	0	Vwa8
Xist	1.59514e-18	0.343384	0.824	0.624	5.14992e-14	0	Xist
Srl	1.66455e-18	0.444089	0.868	0.865	5.374e-14	0	Srl
Pxdn	4.39723e-18	0.535616	0.701	0.621	1.41965e-13	0	Pxdn
Ctnnal1	4.57466e-18	0.674766	0.543	0.413	1.47693e-13	0	Ctnnal1
Fbxw7	4.68962e-18	0.463148	0.798	0.768	1.51404e-13	0	Fbxw7
Insr	9.90469e-18	0.309022	0.918	0.95	3.19773e-13	0	Insr
Setbp1	1.41736e-17	0.479872	0.751	0.664	4.57596e-13	0	Setbp1
Kcnb1	2.56002e-17	0.390036	0.447	0.284	8.26503e-13	0	Kcnb1
Mhrt	3.7401e-17	0.294728	0.907	0.917	1.20749e-12	0	Mhrt
Cecr2	5.06723e-17	0.427729	0.434	0.27	1.63595e-12	0	Cecr2
Acss1	7.82373e-17	0.467132	0.386	0.236	2.52589e-12	0	Acss1
Kat6b	8.97233e-17	0.388656	0.85	0.846	2.89672e-12	0	Kat6b
Mypn	9.36429e-17	0.505998	0.845	0.837	3.02326e-12	0	Mypn
Tmem245	1.049e-16	0.453318	0.8	0.761	3.38671e-12	0	Tmem245
Mylk3	2.5706e-16	0.377629	0.824	0.799	8.29917e-12	0	Mylk3
Sbk1	3.12217e-16	0.438743	0.549	0.416	1.00799e-11	0	Sbk1
Esrrg	3.41316e-16	0.267175	0.966	0.971	1.10194e-11	0	Esrrg
Pitpnc1	4.52296e-16	0.420524	0.827	0.802	1.46024e-11	0	Pitpnc1
Cobll1	5.66874e-16	0.441671	0.807	0.751	1.83015e-11	0	Cobll1
Pkp2	9.66637e-16	0.350853	0.889	0.898	3.12079e-11	0	Pkp2
Gata6	1.18332e-15	0.388936	0.803	0.731	3.82034e-11	0	Gata6
Adamts6	1.18652e-15	0.441842	0.808	0.753	3.83068e-11	0	Adamts6
Plpp1	1.52157e-15	0.506962	0.516	0.379	4.91238e-11	0	Plpp1
Ank	2.05213e-15	0.385702	0.835	0.821	6.62532e-11	0	Ank
Casz1	2.21128e-15	0.331846	0.868	0.882	7.13912e-11	0	Casz1
Dysf	3.14381e-15	0.429172	0.743	0.678	1.01498e-10	0	Dysf
Hadhb	3.982e-15	0.39143	0.786	0.755	1.28559e-10	0	Hadhb
Nipsnap2	4.48755e-15	0.380528	0.789	0.78	1.44881e-10	0	Nipsnap2
Rora	4.79165e-15	0.349278	0.902	0.897	1.54699e-10	0	Rora
Mitf	6.29962e-15	0.313059	0.893	0.914	2.03383e-10	0	Mitf
Cers6	9.24348e-15	0.444704	0.372	0.223	2.98426e-10	0	Cers6
Vps13d	1.12069e-14	0.292838	0.872	0.898	3.61815e-10	0	Vps13d
Gm31251	1.30864e-14	0.260936	0.917	0.942	4.22495e-10	0	Gm31251
Dsg2	1.41554e-14	0.42721	0.585	0.476	4.57006e-10	0	Dsg2
Ky	1.6995e-14	0.319424	0.29	0.151	5.48682e-10	0	Ky
Pacsin2	2.12061e-14	0.455227	0.656	0.591	6.84639e-10	0	Pacsin2
Mir133a-1hg	2.20783e-14	0.367602	0.771	0.732	7.12798e-10	0	Mir133a-1hg
Kif16b	2.36422e-14	0.404256	0.764	0.745	7.63289e-10	0	Kif16b
Il13ra1	2.96756e-14	0.36969	0.27	0.139	9.58076e-10	0	Il13ra1
Atp1a2	3.15496e-14	0.337687	0.377	0.238	1.01858e-09	0	Atp1a2
Sbf2	3.25131e-14	0.294412	0.895	0.886	1.04968e-09	0	Sbf2
Rap1gap2	1.16953e-13	0.417216	0.487	0.352	3.77582e-09	0	Rap1gap2
Bcl2l11	1.44426e-13	0.484834	0.415	0.289	4.6628e-09	0	Bcl2l11
Rreb1	2.76278e-13	0.364101	0.831	0.804	8.91963e-09	0	Rreb1
Cpt1b	2.98831e-13	0.386021	0.693	0.617	9.64775e-09	0	Cpt1b
Cyth1	3.00922e-13	0.3862	0.7	0.643	9.71526e-09	0	Cyth1
Trak1	3.12722e-13	0.279765	0.893	0.914	1.00962e-08	0	Trak1
Gm45012	3.66311e-13	0.301164	0.288	0.164	1.18264e-08	0	Gm45012
Gm13479	4.12584e-13	0.286611	0.185	0.073	1.33203e-08	0	Gm13479
Ror1	4.72646e-13	0.318299	0.961	0.961	1.52594e-08	0	Ror1
Strip2	4.78434e-13	0.310619	0.87	0.872	1.54462e-08	0	Strip2
Osbpl8	5.21175e-13	0.359883	0.854	0.874	1.68261e-08	0	Osbpl8
Hand2os1	8.44857e-13	0.315358	0.876	0.893	2.72762e-08	0	Hand2os1
Astn2	1.07697e-12	0.545494	0.472	0.344	3.47701e-08	0	Astn2
Foxp1	1.83383e-12	0.29346	0.912	0.92	5.92053e-08	0	Foxp1
Coq8a	1.87852e-12	0.362064	0.534	0.424	6.0648e-08	0	Coq8a
4732463B04Rik	2.1043e-12	0.262591	0.256	0.133	6.79374e-08	0	4732463B04Rik
Cpq	2.51434e-12	0.308039	0.866	0.851	8.11755e-08	0	Cpq
Kbtbd12	2.6257e-12	0.365114	0.637	0.554	8.47706e-08	0	Kbtbd12
Aco2	2.98524e-12	0.306227	0.836	0.822	9.63786e-08	0	Aco2
Gm50321	3.53931e-12	0.344057	0.409	0.283	1.14266e-07	0	Gm50321
Prkce	4.31365e-12	0.286613	0.925	0.913	1.39266e-07	0	Prkce
Fgf14	4.58724e-12	0.361339	0.609	0.477	1.48099e-07	0	Fgf14
Asb14	5.04863e-12	0.34007	0.328	0.207	1.62995e-07	0	Asb14
Grb14	5.54744e-12	0.368934	0.854	0.86	1.79099e-07	0	Grb14
Ppp2r5a	1.36151e-11	0.419126	0.566	0.49	4.39565e-07	0	Ppp2r5a
Gm5860	1.5416e-11	0.303175	0.338	0.213	4.97706e-07	0	Gm5860
Rmdn1	1.66233e-11	0.328899	0.827	0.819	5.36684e-07	0	Rmdn1
Mfn1	1.66545e-11	0.302337	0.816	0.827	5.3769e-07	0	Mfn1
Lrrc39	1.72751e-11	0.348693	0.698	0.673	5.57726e-07	0	Lrrc39
Eml1	1.84362e-11	0.384148	0.681	0.651	5.95214e-07	0	Eml1
Actg1	1.97286e-11	0.401725	0.778	0.754	6.36937e-07	0	Actg1
Slk	2.74074e-11	0.294716	0.877	0.893	8.84847e-07	0	Slk
Pard3	3.00007e-11	0.257269	0.908	0.938	9.68572e-07	0	Pard3
Dhrs3	3.35433e-11	0.293273	0.246	0.135	1.08295e-06	0	Dhrs3
Ldlrad4	4.92649e-11	0.367617	0.768	0.709	1.59052e-06	0	Ldlrad4
Gm17428	5.03306e-11	0.32796	0.711	0.677	1.62492e-06	0	Gm17428
Lpl	5.17798e-11	0.405295	0.695	0.644	1.67171e-06	0	Lpl
Meis2	5.38454e-11	0.340387	0.818	0.796	1.7384e-06	0	Meis2
Gm12519	5.63894e-11	0.279439	0.21	0.105	1.82053e-06	0	Gm12519
Yipf7	6.22799e-11	0.362454	0.577	0.497	2.01071e-06	0	Yipf7
Lims1	7.54916e-11	0.271268	0.84	0.822	2.43725e-06	0	Lims1
D830032E09Rik	7.74778e-11	0.346786	0.29	0.174	2.50137e-06	0	D830032E09Rik
Emilin2	8.63763e-11	0.39009	0.423	0.307	2.78866e-06	0	Emilin2
Rph3al	8.91419e-11	0.293572	0.338	0.212	2.87795e-06	0	Rph3al
Gpat3	1.21984e-10	0.38653	0.496	0.394	3.93826e-06	0	Gpat3
Dcp1b	1.52207e-10	0.389159	0.538	0.455	4.91401e-06	0	Dcp1b
Chpt1	1.71344e-10	0.418686	0.639	0.577	5.53183e-06	0	Chpt1
Smg1	1.76916e-10	0.258098	0.875	0.88	5.71173e-06	0	Smg1
Inka2	1.91941e-10	0.301595	0.331	0.219	6.19681e-06	0	Inka2
Ppp1r9a	2.13838e-10	0.341371	0.8	0.768	6.90377e-06	0	Ppp1r9a
Kcnq1	2.65513e-10	0.340401	0.819	0.796	8.57209e-06	0	Kcnq1
Cluh	3.43948e-10	0.315954	0.606	0.515	1.11044e-05	0	Cluh
Alpk3	3.57108e-10	0.338811	0.807	0.817	1.15292e-05	0	Alpk3
Plekhh1	7.35439e-10	0.266975	0.379	0.253	2.37437e-05	0	Plekhh1
Heg1	7.53029e-10	0.300241	0.868	0.887	2.43116e-05	0	Heg1
Pdlim5	9.39473e-10	0.295119	0.98	0.984	3.03309e-05	0	Pdlim5
Pygb	1.09402e-09	0.400681	0.759	0.762	3.53206e-05	0	Pygb
Coro6	1.11542e-09	0.303954	0.736	0.712	3.60112e-05	0	Coro6
Pptc7	1.1868e-09	0.342519	0.618	0.553	3.83159e-05	0	Pptc7
Tcea3	1.28907e-09	0.281188	0.286	0.179	4.16176e-05	0	Tcea3
Ube2g1	2.161e-09	0.290473	0.822	0.826	6.9768e-05	0	Ube2g1
1010001N08Rik	2.25234e-09	0.370089	0.518	0.428	7.27169e-05	0	1010001N08Rik
Sh3kbp1	2.35966e-09	0.353821	0.72	0.682	7.61816e-05	0	Sh3kbp1
Dram1	2.58494e-09	0.277937	0.304	0.197	8.34547e-05	0	Dram1
Camk2a	3.11396e-09	0.322147	0.553	0.462	0.000100534	0	Camk2a
Acsl1	3.15451e-09	0.279545	0.828	0.807	0.000101843	0	Acsl1
Mapk10	3.71185e-09	0.339856	0.697	0.648	0.000119837	0	Mapk10
Txnip	4.29746e-09	0.315541	0.638	0.557	0.000138744	0	Txnip
Slc35f5	5.02258e-09	0.345934	0.587	0.514	0.000162154	0	Slc35f5
Acadm	5.12686e-09	0.342764	0.659	0.609	0.000165521	0	Acadm
Speg	5.40819e-09	0.257077	0.816	0.84	0.000174603	0	Speg
Cmss1	5.97307e-09	0.308694	0.808	0.826	0.00019284	0	Cmss1
Map4k3	7.24627e-09	0.320206	0.744	0.727	0.000233946	0	Map4k3
Cyfip2	9.34748e-09	0.330275	0.334	0.239	0.000301783	0	Cyfip2
Diaph2	9.52622e-09	0.288989	0.869	0.864	0.000307554	0	Diaph2
Rftn1	1.0691e-08	0.374834	0.694	0.652	0.000345158	0	Rftn1
Mgrn1	1.30668e-08	0.319991	0.596	0.523	0.000421861	0	Mgrn1
Acta2	1.30864e-08	0.620069	0.316	0.224	0.000422495	0	Acta2
Ckmt2	1.31728e-08	0.303922	0.709	0.648	0.000425284	0	Ckmt2
Nr1d2	1.41585e-08	0.317144	0.558	0.48	0.000457108	0	Nr1d2
Rnf150	1.4921e-08	0.317795	0.739	0.728	0.000481723	0	Rnf150
Lrrc1	1.97041e-08	0.328746	0.616	0.571	0.000636147	0	Lrrc1
Atp8a1	2.57411e-08	0.359548	0.567	0.492	0.000831052	0	Atp8a1
Ckm	3.09193e-08	0.345107	0.547	0.477	0.00099823	0	Ckm
Slc4a4	3.15495e-08	0.334183	0.742	0.735	0.00101858	0	Slc4a4
Pde7b	4.20008e-08	0.47334	0.679	0.63	0.00135599	0	Pde7b
Bcas3	4.65529e-08	0.303612	0.795	0.784	0.00150296	0	Bcas3
Ube2b	5.32731e-08	0.279342	0.742	0.713	0.00171992	0	Ube2b
Dag1	5.70574e-08	0.295832	0.783	0.781	0.0018421	0	Dag1
Mtus1	6.81426e-08	0.252598	0.799	0.793	0.00219998	0	Mtus1
Stau2	8.0399e-08	0.265486	0.799	0.781	0.00259568	0	Stau2
Tmem38a	8.59972e-08	0.305683	0.642	0.611	0.00277642	0	Tmem38a
Rptor	9.28418e-08	0.301045	0.735	0.707	0.0029974	0	Rptor
Fam214a	1.07153e-07	0.3289	0.566	0.51	0.00345945	0	Fam214a
Hs3st5	1.22695e-07	0.321181	0.519	0.412	0.00396122	0	Hs3st5
Herc4	1.26746e-07	0.337688	0.73	0.726	0.00409198	0	Herc4
Dnmt3a	1.37763e-07	0.255311	0.717	0.677	0.00444767	0	Dnmt3a
Zhx2	1.41062e-07	0.268202	0.634	0.568	0.00455419	0	Zhx2
Cachd1	1.53738e-07	0.262965	0.275	0.185	0.00496343	0	Cachd1
Map3k5	2.23639e-07	0.290043	0.761	0.723	0.00722019	0	Map3k5
Rilpl1	2.28377e-07	0.314011	0.535	0.482	0.00737316	0	Rilpl1
Ifrd1	2.28427e-07	0.323015	0.636	0.596	0.00737477	0	Ifrd1
Gpam	2.29491e-07	0.305861	0.484	0.417	0.00740913	0	Gpam
Ell2	2.30901e-07	0.262128	0.4	0.314	0.00745462	0	Ell2
Agpat3	2.67139e-07	0.315903	0.632	0.607	0.00862458	0	Agpat3
Ptp4a3	2.78442e-07	0.286986	0.5	0.42	0.0089895	0	Ptp4a3
Mapt	3.19e-07	0.362662	0.466	0.394	0.0102989	0	Mapt
Gm44127	3.19479e-07	0.275999	0.26	0.177	0.0103144	0	Gm44127
Klhl31	4.36095e-07	0.303351	0.562	0.514	0.0140793	0	Klhl31
Pdk4	4.47523e-07	0.551561	0.52	0.477	0.0144483	0	Pdk4
Abcd3	4.81433e-07	0.259571	0.76	0.768	0.0155431	0	Abcd3
Shroom4	5.23559e-07	0.286474	0.266	0.182	0.0169031	0	Shroom4
Ttc17	5.75179e-07	0.323472	0.667	0.651	0.0185697	0	Ttc17
Etfdh	6.27662e-07	0.291406	0.629	0.576	0.0202641	0	Etfdh
Afg1l	7.01537e-07	0.300822	0.683	0.648	0.0226491	0	Afg1l
Nmnat3	9.03904e-07	0.252039	0.343	0.262	0.0291825	0	Nmnat3
Nceh1	9.35909e-07	0.41536	0.62	0.611	0.0302158	0	Nceh1
Slc35f1	1.11547e-06	0.39763	0.189	0.114	0.036013	0	Slc35f1
Bri3bp	1.14298e-06	0.259537	0.484	0.416	0.0369011	0	Bri3bp
Fmn1	1.42761e-06	0.39184	0.236	0.16	0.0460903	0	Fmn1
Nr4a1	1.72613e-06	0.355083	0.245	0.171	0.0557282	0	Nr4a1
Gm12381	1.79317e-06	0.812852	0.126	0.062	0.0578924	0	Gm12381
Etfa	1.82222e-06	0.253853	0.81	0.802	0.0588305	0	Etfa
Dstn	1.84952e-06	0.315738	0.604	0.564	0.0597116	0	Dstn
Zmynd8	2.04876e-06	0.293041	0.726	0.738	0.0661442	0	Zmynd8
Map7	2.13493e-06	0.276699	0.463	0.393	0.0689262	0	Map7
Larp1b	2.30509e-06	0.251866	0.811	0.822	0.07442	0	Larp1b
Adamts3	2.71228e-06	0.308992	0.551	0.493	0.0875659	0	Adamts3
Dsp	2.74761e-06	0.282556	0.654	0.636	0.0887066	0	Dsp
Dhrs7c	2.92902e-06	0.266575	0.365	0.285	0.0945634	0	Dhrs7c
Baiap2l1	3.31426e-06	0.32587	0.641	0.633	0.107001	0	Baiap2l1
Ppfia1	4.15387e-06	0.328823	0.763	0.774	0.134108	0	Ppfia1
Ndufs1	4.17954e-06	0.258828	0.725	0.721	0.134936	0	Ndufs1
Ralgps2	4.88577e-06	0.316064	0.454	0.398	0.157737	0	Ralgps2
Prrg1	5.23027e-06	0.315262	0.268	0.189	0.168859	0	Prrg1
Mfn2	5.92868e-06	0.287161	0.65	0.62	0.191407	0	Mfn2
Tmem116	7.11253e-06	0.268079	0.334	0.261	0.229628	0	Tmem116
Mapre2	8.81047e-06	0.290115	0.805	0.848	0.284446	0	Mapre2
Tfrc	9.18545e-06	0.288563	0.635	0.599	0.296552	0	Tfrc
Tpk1	9.18757e-06	0.285526	0.581	0.527	0.296621	0	Tpk1
Exoc6	1.02925e-05	0.299763	0.532	0.49	0.332294	0	Exoc6
Reep1	1.20352e-05	0.255633	0.66	0.621	0.388555	0	Reep1
Scarf1	1.42576e-05	0.300699	0.422	0.361	0.460307	0	Scarf1
Agtr1a	1.57556e-05	0.279354	0.503	0.438	0.50867	0	Agtr1a
Clec16a	1.618e-05	0.273339	0.652	0.63	0.522372	0	Clec16a
Fyco1	1.96533e-05	0.253322	0.647	0.622	0.634507	0	Fyco1
Cox16	2.15225e-05	0.297531	0.635	0.63	0.694854	0	Cox16
Tec	2.23576e-05	0.303482	0.552	0.5	0.721815	0	Tec
Esrrb	2.76485e-05	0.329541	0.491	0.446	0.892633	0	Esrrb
Fam126a	2.85999e-05	0.270699	0.728	0.726	0.923347	0	Fam126a
Snta1	2.965e-05	0.261913	0.784	0.818	0.95725	0	Snta1
Lrrc2	3.03042e-05	0.272933	0.426	0.372	0.97837	0	Lrrc2
Tcf7l2	3.07444e-05	0.260078	0.804	0.799	0.992583	0	Tcf7l2
Stat3	5.1195e-05	0.27799	0.618	0.607	1	0	Stat3
Ahnak	5.58463e-05	0.26614	0.501	0.454	1	0	Ahnak
Rhobtb1	6.11433e-05	0.314372	0.575	0.552	1	0	Rhobtb1
Asb18	0.000107447	0.277217	0.394	0.329	1	0	Asb18
Hacd1	0.000122875	0.270049	0.659	0.656	1	0	Hacd1
Sgcg	0.000126877	0.250713	0.692	0.689	1	0	Sgcg
Pacs1	0.000159326	0.288962	0.507	0.463	1	0	Pacs1
Slc38a9	0.000164179	0.27478	0.477	0.425	1	0	Slc38a9
Hibadh	0.000188849	0.256464	0.67	0.674	1	0	Hibadh
Crim1	0.00025335	0.319641	0.299	0.242	1	0	Crim1
Grk5	0.000278006	0.352783	0.519	0.477	1	0	Grk5
Tnni1	0.000307933	0.282601	0.497	0.469	1	0	Tnni1
Arfgef2	0.000377734	0.250491	0.638	0.628	1	0	Arfgef2
Foxp2	0.00095649	0.285449	0.281	0.226	1	0	Foxp2
Arhgef6	0.00527232	0.265569	0.497	0.489	1	0	Arhgef6
Immp2l	0.00551804	0.310697	0.487	0.466	1	0	Immp2l
Wwox	0.00766339	0.259058	0.681	0.686	1	0	Wwox
Dpyd	0.00894085	0.26037	0.483	0.459	1	0	Dpyd
Fgf12	8.56665e-231	3.1065	0.847	0.138	2.76574e-226	1	Fgf12
Ryr3	1.69106e-215	2.67932	0.854	0.149	5.45958e-211	1	Ryr3
Nppa	5.33638e-208	2.42849	0.918	0.228	1.72285e-203	1	Nppa
Dkk3	8.05459e-181	1.28844	0.676	0.094	2.60042e-176	1	Dkk3
Myl4	1.35171e-174	1.67976	0.787	0.175	4.364e-170	1	Myl4
Slc6a6	1.31981e-149	1.94503	0.839	0.274	4.26102e-145	1	Slc6a6
Tmem163	7.58057e-148	1.64407	0.485	0.046	2.44739e-143	1	Tmem163
Anapc15	9.02152e-147	1.08785	0.596	0.094	2.9126e-142	1	Anapc15
Epha4	6.31044e-138	1.80005	0.91	0.44	2.03733e-133	1	Epha4
Kirrel3	6.84692e-125	1.96946	0.577	0.107	2.21053e-120	1	Kirrel3
Gpx3	1.3678e-122	1.09395	0.615	0.129	4.41593e-118	1	Gpx3
Tbx5	5.04216e-114	1.3461	0.824	0.388	1.62786e-109	1	Tbx5
Adam33	1.71814e-110	0.86767	0.408	0.048	5.54703e-106	1	Adam33
Fras1	2.24879e-107	1.45996	0.762	0.279	7.26022e-103	1	Fras1
Pam	2.86771e-96	1.34404	0.985	0.948	9.25839e-92	1	Pam
Cacna2d2	1.27043e-94	0.914183	0.339	0.036	4.10158e-90	1	Cacna2d2
Ankrd1	8.7376e-94	1.40033	0.931	0.603	2.82093e-89	1	Ankrd1
Cdk14	4.61216e-92	1.28565	0.918	0.561	1.48903e-87	1	Cdk14
Sytl2	1.31284e-87	0.771238	0.458	0.091	4.23852e-83	1	Sytl2
Gfra2	5.51395e-83	0.580238	0.301	0.032	1.78018e-78	1	Gfra2
Tmem108	3.41866e-81	1.10332	0.757	0.318	1.10371e-76	1	Tmem108
Slco3a1	7.93467e-81	1.27555	0.82	0.419	2.56171e-76	1	Slco3a1
Lrrc4c	1.35298e-80	1.53423	0.425	0.083	4.36809e-76	1	Lrrc4c
Stk32a	7.15747e-80	0.756913	0.274	0.026	2.31079e-75	1	Stk32a
Ica1	5.0174e-78	0.792414	0.582	0.175	1.61987e-73	1	Ica1
Slit3	2.9201e-76	1.54617	0.582	0.195	9.42756e-72	1	Slit3
Myo3b	1.403e-74	0.721391	0.385	0.074	4.52957e-70	1	Myo3b
Rabgap1l	2.05998e-73	0.950214	0.99	0.943	6.65065e-69	1	Rabgap1l
Lrp8	3.91569e-73	0.671477	0.347	0.058	1.26418e-68	1	Lrp8
Gnao1	4.17905e-73	0.818096	0.469	0.12	1.34921e-68	1	Gnao1
Arhgap31	2.89425e-71	1.27922	0.847	0.492	9.3441e-67	1	Arhgap31
Hba-a1	1.57966e-69	0.839239	0.542	0.169	5.09992e-65	1	Hba-a1
Rgs6	1.50441e-68	1.28222	0.975	0.922	4.85699e-64	1	Rgs6
Fbn2	3.20761e-67	1.1105	0.925	0.696	1.03558e-62	1	Fbn2
Plekha7	6.47315e-67	0.961018	0.795	0.438	2.08986e-62	1	Plekha7
Itga6	2.06871e-66	0.761998	0.559	0.189	6.67881e-62	1	Itga6
Hmcn1	4.72128e-66	0.794633	0.977	0.947	1.52427e-61	1	Hmcn1
Nppb	5.50361e-66	1.0397	0.661	0.293	1.77684e-61	1	Nppb
Myl7	3.83715e-65	0.62313	0.333	0.06	1.23882e-60	1	Myl7
Slc16a12	5.18818e-65	0.882535	0.452	0.125	1.675e-60	1	Slc16a12
Grhl1	5.22379e-63	0.552968	0.27	0.038	1.6865e-58	1	Grhl1
Gm13522	4.36218e-62	0.577458	0.27	0.038	1.40833e-57	1	Gm13522
Lta4h	1.65656e-61	0.766982	0.598	0.241	5.3482e-57	1	Lta4h
Fndc3b	2.00191e-60	0.666214	0.956	0.883	6.46315e-56	1	Fndc3b
Msra	4.3775e-59	0.983891	0.824	0.537	1.41328e-54	1	Msra
Spon1	4.13653e-58	0.914372	0.483	0.16	1.33548e-53	1	Spon1
Camk1d	3.75908e-57	1.30617	0.872	0.728	1.21362e-52	1	Camk1d
Hbb-bs	4.88029e-57	1.05756	0.621	0.281	1.5756e-52	1	Hbb-bs
Hecw2	2.63117e-56	0.886002	0.862	0.583	8.49474e-52	1	Hecw2
Scn10a	4.05669e-56	0.392796	0.215	0.025	1.3097e-51	1	Scn10a
Nrg2	5.61347e-56	0.513459	0.247	0.036	1.81231e-51	1	Nrg2
Thbs4	7.27337e-56	0.736167	0.28	0.051	2.34821e-51	1	Thbs4
Chrm2	2.4965e-55	0.947102	0.958	0.829	8.05993e-51	1	Chrm2
Dpysl2	3.24066e-55	0.561953	0.414	0.117	1.04625e-50	1	Dpysl2
Clu	2.39624e-54	0.455576	0.354	0.087	7.73625e-50	1	Clu
Prkag2	3.76469e-52	0.897273	0.927	0.758	1.21543e-47	1	Prkag2
A330102I10Rik	4.83828e-52	1.0928	0.559	0.24	1.56204e-47	1	A330102I10Rik
Creb3l2	1.99186e-51	0.748696	0.881	0.637	6.43073e-47	1	Creb3l2
Mest	4.33841e-51	0.800942	0.337	0.08	1.40066e-46	1	Mest
Arhgef26	1.48392e-50	0.402802	0.228	0.034	4.79083e-46	1	Arhgef26
Ccn4	6.0833e-50	0.568544	0.458	0.159	1.96399e-45	1	Ccn4
Alox8	6.65665e-49	0.342631	0.146	0.009	2.1491e-44	1	Alox8
Coro2b	7.03138e-49	0.404522	0.274	0.054	2.27008e-44	1	Coro2b
Cdh13	9.25277e-49	0.655387	0.979	0.965	2.98726e-44	1	Cdh13
Chsy3	1.02564e-48	0.861041	0.391	0.114	3.31127e-44	1	Chsy3
Myl1	1.48006e-48	0.492061	0.274	0.057	4.77839e-44	1	Myl1
Hba-a2	2.37189e-48	0.670743	0.416	0.132	7.65764e-44	1	Hba-a2
Ap1s3	5.55543e-48	0.643876	0.395	0.124	1.79357e-43	1	Ap1s3
Gramd1b	1.10148e-47	0.875948	0.881	0.681	3.55612e-43	1	Gramd1b
Sphkap	1.00012e-46	0.621391	0.264	0.054	3.2289e-42	1	Sphkap
Unc5b	8.44015e-46	0.456532	0.264	0.055	2.7249e-41	1	Unc5b
Tbc1d1	1.05782e-45	0.716148	0.623	0.309	3.41517e-41	1	Tbc1d1
Gm20732	1.33166e-44	0.775495	0.956	0.899	4.29926e-40	1	Gm20732
App	2.60355e-44	0.734906	0.791	0.499	8.40557e-40	1	App
Hectd2os	3.10642e-44	0.883896	0.854	0.67	1.00291e-39	1	Hectd2os
Art1	1.20308e-43	0.486884	0.385	0.126	3.88413e-39	1	Art1
9330182L06Rik	4.55474e-43	0.500944	0.195	0.029	1.4705e-38	1	9330182L06Rik
Gja5	8.27126e-43	0.375945	0.195	0.029	2.67038e-38	1	Gja5
Tmtc1	9.46415e-43	0.820744	0.722	0.439	3.0555e-38	1	Tmtc1
Dpysl3	1.0998e-42	0.746654	0.837	0.591	3.5507e-38	1	Dpysl3
Tpm2	1.22479e-42	0.608256	0.492	0.198	3.95424e-38	1	Tpm2
Slc24a4	7.70538e-42	0.341878	0.167	0.02	2.48768e-37	1	Slc24a4
Spred1	2.39184e-41	0.517088	0.523	0.221	7.72204e-37	1	Spred1
Stk32b	7.14213e-41	0.393351	0.169	0.022	2.30584e-36	1	Stk32b
Podn	8.09353e-41	0.373482	0.169	0.022	2.613e-36	1	Podn
Peg3	1.14889e-40	0.620936	0.513	0.225	3.70918e-36	1	Peg3
Fam49a	3.34963e-40	0.586012	0.487	0.207	1.08143e-35	1	Fam49a
Lhfpl2	3.66357e-40	0.657595	0.345	0.106	1.18278e-35	1	Lhfpl2
Ddhd1	1.35941e-39	0.55449	0.659	0.355	4.38887e-35	1	Ddhd1
Snap91	2.22699e-39	0.685163	0.927	0.776	7.18984e-35	1	Snap91
Slc9a9	2.45049e-39	0.771859	0.431	0.162	7.91142e-35	1	Slc9a9
Hivep3	5.42263e-39	0.73026	0.603	0.318	1.7507e-34	1	Hivep3
Ror2	3.76446e-38	0.601175	0.609	0.296	1.21536e-33	1	Ror2
Atp11a	4.62295e-38	0.638899	0.787	0.551	1.49252e-33	1	Atp11a
5830418P13Rik	7.30292e-38	0.820878	0.293	0.083	2.35775e-33	1	5830418P13Rik
Thsd4	1.12324e-37	0.972378	0.755	0.528	3.62637e-33	1	Thsd4
Pde9a	3.56335e-37	0.269839	0.224	0.047	1.15043e-32	1	Pde9a
Hbb-bt	4.62456e-37	0.421901	0.308	0.092	1.49304e-32	1	Hbb-bt
Sulf2	5.28182e-37	0.634943	0.655	0.399	1.70523e-32	1	Sulf2
Zfp579	1.1303e-36	0.490442	0.324	0.105	3.64918e-32	1	Zfp579
Mbp	2.55451e-36	0.259639	0.136	0.015	8.24722e-32	1	Mbp
Stard10	3.92321e-36	0.263607	0.157	0.022	1.26661e-31	1	Stard10
Syndig1	4.02454e-36	0.36914	0.167	0.025	1.29932e-31	1	Syndig1
Rgs12	6.87947e-36	0.73162	0.573	0.306	2.22104e-31	1	Rgs12
Sparc	8.67005e-36	0.498164	0.584	0.29	2.79913e-31	1	Sparc
9330158H04Rik	1.84897e-35	0.550268	0.293	0.088	5.96941e-31	1	9330158H04Rik
Gm12295	2.23168e-35	0.92887	0.895	0.742	7.20497e-31	1	Gm12295
Srgap3	4.61709e-35	0.387616	0.297	0.087	1.49063e-30	1	Srgap3
Arfgef1	8.78967e-35	0.576384	0.9	0.751	2.83774e-30	1	Arfgef1
Daam2	9.37553e-35	0.524418	0.462	0.207	3.02689e-30	1	Daam2
Sorbs2	1.65313e-34	0.568506	0.998	0.997	5.33714e-30	1	Sorbs2
Uty	1.85812e-34	0.740917	0.381	0.139	5.99894e-30	1	Uty
Syn2	4.48459e-34	0.271922	0.138	0.017	1.44785e-29	1	Syn2
Nav3	5.01888e-34	1.19689	0.519	0.254	1.62035e-29	1	Nav3
Ildr2	9.65104e-34	0.284528	0.178	0.032	3.11584e-29	1	Ildr2
9630014M24Rik	1.76271e-33	0.413041	0.238	0.061	5.69089e-29	1	9630014M24Rik
Zfp462	2.38501e-33	0.569546	0.632	0.34	7.70002e-29	1	Zfp462
Grip1	3.50821e-33	1.0089	0.301	0.096	1.13263e-28	1	Grip1
Pdzrn3	5.14318e-33	0.578972	0.975	0.931	1.66048e-28	1	Pdzrn3
Kif26b	7.64689e-33	0.754839	0.757	0.493	2.4688e-28	1	Kif26b
4933406I18Rik	1.4972e-32	0.448148	0.308	0.101	4.83372e-28	1	4933406I18Rik
Ehbp1	2.52383e-32	0.508636	0.992	0.966	8.14819e-28	1	Ehbp1
Rasa3	2.75791e-32	0.440893	0.431	0.187	8.90393e-28	1	Rasa3
Etv5	3.45255e-32	0.320037	0.218	0.052	1.11466e-27	1	Etv5
Sorbs2os	5.36266e-32	0.631357	0.803	0.619	1.73133e-27	1	Sorbs2os
P4ha1	6.12263e-32	0.48574	0.467	0.214	1.97669e-27	1	P4ha1
Gprin3	6.15006e-32	0.289586	0.149	0.023	1.98555e-27	1	Gprin3
Epha3	7.41072e-32	0.611891	0.282	0.087	2.39255e-27	1	Epha3
Hcn1	1.32331e-31	1.02445	0.272	0.082	4.2723e-27	1	Hcn1
Pdgfc	2.20749e-31	0.58408	0.297	0.099	7.12689e-27	1	Pdgfc
Prune2	7.0617e-31	0.985695	0.613	0.374	2.27987e-26	1	Prune2
Rpl41	2.33504e-30	0.591797	0.582	0.33	7.53867e-26	1	Rpl41
Ptk2b	4.15226e-30	0.396844	0.349	0.133	1.34056e-25	1	Ptk2b
Adamts19	8.41187e-30	0.679	0.663	0.401	2.71577e-25	1	Adamts19
Tent5a	8.9637e-30	0.358884	0.339	0.125	2.89393e-25	1	Tent5a
Tpt1	1.02289e-29	0.530613	0.609	0.357	3.30241e-25	1	Tpt1
Rplp1	1.09908e-29	0.702	0.592	0.348	3.54838e-25	1	Rplp1
Alk	1.75388e-29	1.20213	0.119	0.015	5.66241e-25	1	Alk
Mboat2	8.59328e-29	0.495394	0.571	0.315	2.77434e-24	1	Mboat2
Myo5a	1.77329e-28	0.459144	0.644	0.384	5.72506e-24	1	Myo5a
Blk	1.78548e-28	0.261412	0.22	0.06	5.76441e-24	1	Blk
Rpl38	2.2551e-28	0.527422	0.502	0.259	7.2806e-24	1	Rpl38
Gng2	2.29203e-28	0.416785	0.203	0.052	7.39982e-24	1	Gng2
Arl5a	9.73635e-28	0.44987	0.531	0.286	3.14338e-23	1	Arl5a
Ccnd2	1.01304e-27	0.425343	0.531	0.279	3.27061e-23	1	Ccnd2
Traf5	1.97809e-27	0.3087	0.293	0.103	6.38626e-23	1	Traf5
Tsc22d1	2.13389e-27	0.465506	0.646	0.397	6.88925e-23	1	Tsc22d1
Rps23	2.92548e-27	0.403636	0.387	0.17	9.44491e-23	1	Rps23
Colq	3.00744e-27	0.477313	0.586	0.33	9.70951e-23	1	Colq
Ccn2	4.38195e-27	0.472586	0.333	0.13	1.41471e-22	1	Ccn2
Gnasas1	6.4486e-27	0.400313	0.406	0.188	2.08193e-22	1	Gnasas1
Kctd16	7.42548e-27	0.918729	0.441	0.211	2.39732e-22	1	Kctd16
Col4a6	8.15635e-27	0.47154	0.287	0.103	2.63328e-22	1	Col4a6
Kctd8	1.15632e-26	1.00248	0.467	0.239	3.73319e-22	1	Kctd8
Sfrp1	2.5205e-26	0.270257	0.146	0.029	8.13743e-22	1	Sfrp1
Gipr	2.83842e-26	0.270215	0.149	0.03	9.16383e-22	1	Gipr
Gm20631	4.08582e-26	0.359533	0.456	0.228	1.31911e-21	1	Gm20631
Gm19277	4.35075e-26	0.386352	0.282	0.101	1.40464e-21	1	Gm19277
Rubcnl	6.85538e-26	0.306513	0.293	0.107	2.21326e-21	1	Rubcnl
Kazn	7.86866e-26	0.309075	0.316	0.121	2.5404e-21	1	Kazn
Rpl23	1.32148e-25	0.444784	0.496	0.265	4.26639e-21	1	Rpl23
Lmntd1	1.6982e-25	0.266129	0.121	0.019	5.48264e-21	1	Lmntd1
Bfsp2	2.3534e-25	0.254288	0.161	0.036	7.59796e-21	1	Bfsp2
Pgm5	2.54172e-25	0.61468	0.822	0.648	8.20594e-21	1	Pgm5
Tfpi	8.55427e-25	0.4859	0.678	0.449	2.76175e-20	1	Tfpi
Grk3	1.26327e-24	0.453271	0.707	0.48	4.07846e-20	1	Grk3
Gm35041	1.69957e-24	0.485302	0.172	0.044	5.48706e-20	1	Gm35041
Rps29	2.05831e-24	0.508664	0.563	0.337	6.64524e-20	1	Rps29
Eif2s3y	3.43142e-24	0.352236	0.251	0.086	1.10783e-19	1	Eif2s3y
Stard13	3.52583e-24	0.538659	0.554	0.315	1.13831e-19	1	Stard13
Rpl39	4.43914e-24	0.365341	0.362	0.162	1.43318e-19	1	Rpl39
Mcc	5.43485e-24	0.456496	0.513	0.271	1.75464e-19	1	Mcc
Gria3	5.54436e-24	0.6352	0.341	0.149	1.79e-19	1	Gria3
Rpl36a	8.76152e-24	0.316948	0.274	0.103	2.82866e-19	1	Rpl36a
Clic5	1.51784e-23	0.498546	0.686	0.473	4.90033e-19	1	Clic5
Mgp	1.88448e-23	0.27386	0.184	0.05	6.08404e-19	1	Mgp
Igf2bp2	2.5139e-23	0.509339	0.68	0.461	8.11611e-19	1	Igf2bp2
Klhl6	3.08182e-23	0.265304	0.349	0.152	9.94966e-19	1	Klhl6
Eef1a1	3.69218e-23	0.437957	0.663	0.444	1.19202e-18	1	Eef1a1
Rps20	4.04985e-23	0.353177	0.425	0.213	1.30749e-18	1	Rps20
Ano4	6.96817e-23	0.550062	0.868	0.711	2.24967e-18	1	Ano4
Rps14	8.95066e-23	0.423197	0.502	0.279	2.88972e-18	1	Rps14
Lncpint	9.88715e-23	0.510543	0.517	0.294	3.19207e-18	1	Lncpint
Cacna1a	1.08198e-22	0.582694	0.569	0.341	3.49317e-18	1	Cacna1a
Mast2	1.14109e-22	0.50258	0.946	0.854	3.68401e-18	1	Mast2
Dapk2	2.002e-22	0.51888	0.123	0.024	6.46347e-18	1	Dapk2
Adamtsl2	2.11588e-22	0.274966	0.176	0.049	6.8311e-18	1	Adamtsl2
Serf2	2.22575e-22	0.388721	0.519	0.305	7.18585e-18	1	Serf2
Gm30624	2.8315e-22	0.41013	0.182	0.052	9.1415e-18	1	Gm30624
Dab2ip	3.4814e-22	0.434619	0.506	0.292	1.12397e-17	1	Dab2ip
Pcgf5	4.01321e-22	0.510959	0.864	0.719	1.29567e-17	1	Pcgf5
Cp	4.07193e-22	0.517535	0.301	0.125	1.31462e-17	1	Cp
Abcc8	4.09788e-22	0.504701	0.674	0.499	1.323e-17	1	Abcc8
Hspa5	4.78879e-22	0.380767	0.533	0.314	1.54606e-17	1	Hspa5
Rps28	1.11317e-21	0.420108	0.418	0.22	3.59388e-17	1	Rps28
Dtnb	1.1663e-21	0.399501	0.425	0.22	3.76541e-17	1	Dtnb
Pakap	1.39889e-21	0.45485	0.91	0.801	4.51632e-17	1	Pakap
Sh3rf3	1.43727e-21	0.266955	0.134	0.029	4.64022e-17	1	Sh3rf3
Gas6	1.45308e-21	0.413666	0.644	0.421	4.69128e-17	1	Gas6
Arid3b	1.61534e-21	0.397044	0.404	0.206	5.21512e-17	1	Arid3b
Gsg1l	1.77731e-21	0.594943	0.556	0.368	5.73803e-17	1	Gsg1l
Arpp21	1.81248e-21	0.335658	0.178	0.052	5.85158e-17	1	Arpp21
Rpl18	4.32293e-21	0.276406	0.314	0.136	1.39566e-16	1	Rpl18
Gm26621	5.20613e-21	0.456392	0.603	0.412	1.6808e-16	1	Gm26621
1700025G04Rik	5.30211e-21	0.433312	0.768	0.553	1.71179e-16	1	1700025G04Rik
Tmsb4x	5.74506e-21	0.332546	0.381	0.191	1.85479e-16	1	Tmsb4x
Smpx	6.59609e-21	0.615272	0.908	0.788	2.12955e-16	1	Smpx
Adam22	1.20544e-20	0.522795	0.584	0.367	3.89176e-16	1	Adam22
Tuba1a	1.28921e-20	0.281077	0.199	0.065	4.1622e-16	1	Tuba1a
Rpl23a	1.6223e-20	0.253999	0.339	0.155	5.23759e-16	1	Rpl23a
Rpl27a	2.03779e-20	0.360517	0.387	0.198	6.579e-16	1	Rpl27a
Dzip3	2.05629e-20	0.422166	0.552	0.335	6.63875e-16	1	Dzip3
Crnde	2.64854e-20	0.347481	0.391	0.197	8.55081e-16	1	Crnde
Rps12	2.66477e-20	0.419544	0.397	0.204	8.60323e-16	1	Rps12
Rpl13a	2.71967e-20	0.397463	0.464	0.265	8.78044e-16	1	Rpl13a
Uqcr11	3.94123e-20	0.483823	0.473	0.267	1.27243e-15	1	Uqcr11
Ehd4	3.94537e-20	0.463024	0.897	0.75	1.27376e-15	1	Ehd4
Ppfibp1	5.31428e-20	0.411316	0.634	0.432	1.71572e-15	1	Ppfibp1
S1pr1	6.21749e-20	0.305708	0.276	0.116	2.00732e-15	1	S1pr1
Gm36975	7.24818e-20	0.328499	0.404	0.21	2.34007e-15	1	Gm36975
Eln	7.9135e-20	0.364491	0.31	0.134	2.55487e-15	1	Eln
Scn5a	8.32638e-20	0.438196	0.885	0.814	2.68817e-15	1	Scn5a
Rps3	8.99413e-20	0.263923	0.287	0.124	2.90375e-15	1	Rps3
Nt5e	9.0572e-20	0.469449	0.573	0.367	2.92412e-15	1	Nt5e
Ddx3y	1.06065e-19	0.250331	0.197	0.065	3.42431e-15	1	Ddx3y
Azin1	1.11824e-19	0.474949	0.795	0.664	3.61023e-15	1	Azin1
Trim54	1.33261e-19	0.321782	0.32	0.148	4.30234e-15	1	Trim54
Rpl7a	1.36008e-19	0.263123	0.262	0.106	4.39101e-15	1	Rpl7a
Rpl34	1.62488e-19	0.361607	0.354	0.173	5.24591e-15	1	Rpl34
Mark1	1.69165e-19	0.334465	0.354	0.173	5.46148e-15	1	Mark1
Rpl37a	1.86117e-19	0.328922	0.406	0.215	6.0088e-15	1	Rpl37a
Rps21	1.98952e-19	0.404416	0.366	0.185	6.42316e-15	1	Rps21
Synpo2l	2.07559e-19	0.379328	0.636	0.433	6.70103e-15	1	Synpo2l
Rps16	2.50167e-19	0.382426	0.345	0.166	8.07665e-15	1	Rps16
Col4a5	3.41069e-19	0.445226	0.87	0.737	1.10114e-14	1	Col4a5
Pde10a	4.38147e-19	0.596304	0.328	0.153	1.41456e-14	1	Pde10a
Ddc	6.64611e-19	0.76409	0.477	0.263	2.1457e-14	1	Ddc
Inpp4b	7.58953e-19	0.443419	0.921	0.809	2.45028e-14	1	Inpp4b
Flnb	8.57784e-19	0.260801	0.31	0.138	2.76936e-14	1	Flnb
Ablim2	8.67041e-19	0.39967	0.529	0.342	2.79924e-14	1	Ablim2
Rplp2	9.78572e-19	0.428823	0.412	0.23	3.15932e-14	1	Rplp2
Tgm2	1.22647e-18	0.324212	0.418	0.225	3.95965e-14	1	Tgm2
Tmsb10	1.35344e-18	0.261968	0.272	0.116	4.36959e-14	1	Tmsb10
Rpl26	1.64372e-18	0.309903	0.36	0.184	5.30675e-14	1	Rpl26
Sema6d	1.9027e-18	0.540019	0.538	0.341	6.14285e-14	1	Sema6d
Neb	2.15696e-18	0.375279	0.28	0.124	6.96375e-14	1	Neb
Tlr4	2.52899e-18	0.546629	0.695	0.499	8.16483e-14	1	Tlr4
Rpl36	2.59908e-18	0.325512	0.454	0.264	8.39112e-14	1	Rpl36
Cryab	2.98809e-18	0.388427	0.412	0.225	9.64703e-14	1	Cryab
S100a1	3.04093e-18	0.320466	0.345	0.175	9.81765e-14	1	S100a1
Rplp0	3.44256e-18	0.359662	0.331	0.161	1.11143e-13	1	Rplp0
Gfpt1	3.54195e-18	0.264815	0.374	0.191	1.14352e-13	1	Gfpt1
Rpl28	4.38962e-18	0.281668	0.341	0.169	1.41719e-13	1	Rpl28
Colec12	5.93818e-18	0.323205	0.218	0.081	1.91714e-13	1	Colec12
Igf1r	6.36057e-18	0.430758	0.921	0.871	2.05351e-13	1	Igf1r
Afdn	7.51547e-18	0.370315	0.816	0.681	2.42637e-13	1	Afdn
Adarb1	8.75484e-18	0.317573	0.448	0.254	2.8265e-13	1	Adarb1
Psd3	9.13065e-18	0.994441	0.766	0.673	2.94783e-13	1	Psd3
Phlda1	1.05952e-17	0.312719	0.224	0.089	3.42066e-13	1	Phlda1
Tenm2	1.28429e-17	0.479754	0.136	0.037	4.14632e-13	1	Tenm2
Calu	1.31359e-17	0.361954	0.6	0.411	4.24092e-13	1	Calu
Rgl1	1.39374e-17	0.341818	0.762	0.586	4.4997e-13	1	Rgl1
Rps8	1.46391e-17	0.388717	0.452	0.267	4.72622e-13	1	Rps8
Cald1	1.5709e-17	0.351223	0.753	0.538	5.07165e-13	1	Cald1
Slc39a13	1.57981e-17	0.318628	0.345	0.175	5.10043e-13	1	Slc39a13
Tacc1	1.61993e-17	0.367392	0.554	0.357	5.22995e-13	1	Tacc1
Rps27a	1.65079e-17	0.28118	0.356	0.18	5.32956e-13	1	Rps27a
Cdk17	2.23934e-17	0.353736	0.73	0.537	7.2297e-13	1	Cdk17
Scarb1	2.3417e-17	0.256087	0.393	0.211	7.56019e-13	1	Scarb1
Cspg4	2.77731e-17	0.271349	0.324	0.16	8.96654e-13	1	Cspg4
Cox8a	2.79916e-17	0.362074	0.477	0.289	9.0371e-13	1	Cox8a
Ctdspl	3.01509e-17	0.291699	0.393	0.208	9.73421e-13	1	Ctdspl
Erc2	3.28322e-17	0.481024	0.51	0.313	1.05999e-12	1	Erc2
Myh10	4.0722e-17	0.32571	0.655	0.46	1.31471e-12	1	Myh10
Fau	4.1416e-17	0.368625	0.358	0.189	1.33712e-12	1	Fau
Rpl32	4.87101e-17	0.367268	0.341	0.175	1.57261e-12	1	Rpl32
Rpl17	5.82846e-17	0.34235	0.383	0.214	1.88172e-12	1	Rpl17
Trim11	6.92278e-17	0.29276	0.412	0.234	2.23502e-12	1	Trim11
Ctsl	7.9791e-17	0.250782	0.272	0.124	2.57605e-12	1	Ctsl
Rpl6	1.15274e-16	0.303016	0.444	0.254	3.72163e-12	1	Rpl6
Rpl10	1.39265e-16	0.287799	0.326	0.167	4.49616e-12	1	Rpl10
Cox6a2	1.55849e-16	0.33279	0.527	0.354	5.03157e-12	1	Cox6a2
Grk4	1.59431e-16	0.290734	0.308	0.148	5.14724e-12	1	Grk4
Hint1	1.73515e-16	0.277023	0.299	0.144	5.60192e-12	1	Hint1
Zfp697	1.81375e-16	0.401645	0.672	0.498	5.85568e-12	1	Zfp697
Cdh11	2.15512e-16	0.37267	0.28	0.13	6.95779e-12	1	Cdh11
Rps4x	2.62781e-16	0.325659	0.299	0.145	8.48389e-12	1	Rps4x
Daam1	2.95608e-16	0.375294	0.929	0.866	9.5437e-12	1	Daam1
Morf4l2	2.96446e-16	0.251148	0.416	0.236	9.57078e-12	1	Morf4l2
Rpl11	3.12382e-16	0.292079	0.341	0.177	1.00853e-11	1	Rpl11
Kdm5d	3.29713e-16	0.262682	0.199	0.074	1.06448e-11	1	Kdm5d
D7Ertd443e	3.57408e-16	0.432706	0.425	0.244	1.15389e-11	1	D7Ertd443e
Rpl27	3.80132e-16	0.294454	0.27	0.125	1.22726e-11	1	Rpl27
Pde3b	3.89892e-16	0.404808	0.496	0.304	1.25877e-11	1	Pde3b
Timp3	4.0209e-16	0.343932	0.579	0.386	1.29815e-11	1	Timp3
Alpk2	5.14773e-16	0.41454	0.841	0.709	1.66194e-11	1	Alpk2
Fam78a	5.15002e-16	0.272908	0.326	0.165	1.66268e-11	1	Fam78a
Rps24	6.69414e-16	0.390122	0.475	0.291	2.1612e-11	1	Rps24
Rpsa	7.01727e-16	0.354796	0.404	0.236	2.26553e-11	1	Rpsa
Afap1	1.05553e-15	0.350015	0.789	0.62	3.40779e-11	1	Afap1
Mapk4	1.13798e-15	0.382511	0.467	0.279	3.67395e-11	1	Mapk4
Tenm3	1.26824e-15	0.919485	0.312	0.161	4.09452e-11	1	Tenm3
Cdk7	1.71483e-15	0.35033	0.667	0.488	5.53633e-11	1	Cdk7
Adora1	2.23299e-15	0.26117	0.259	0.12	7.20921e-11	1	Adora1
Cfl2	2.48646e-15	0.324016	0.736	0.578	8.02754e-11	1	Cfl2
Ptpn13	2.50568e-15	0.302973	0.364	0.2	8.08958e-11	1	Ptpn13
AY036118	3.74511e-15	0.309485	0.939	0.871	1.20911e-10	1	AY036118
Mtss1	4.86055e-15	0.375782	0.95	0.878	1.56923e-10	1	Mtss1
Sec31a	4.99578e-15	0.390362	0.715	0.583	1.61289e-10	1	Sec31a
Hist1h2bc	5.30491e-15	0.401422	0.144	0.047	1.71269e-10	1	Hist1h2bc
N4bp2l2	6.21729e-15	0.345952	0.851	0.753	2.00725e-10	1	N4bp2l2
Gabrg3	6.25678e-15	0.695026	0.144	0.047	2.02e-10	1	Gabrg3
Agfg1	6.4312e-15	0.372537	0.695	0.536	2.07631e-10	1	Agfg1
Rps10	7.49771e-15	0.358995	0.351	0.195	2.42064e-10	1	Rps10
Mical3	7.51304e-15	0.281611	0.967	0.92	2.42558e-10	1	Mical3
Meg3	1.05064e-14	0.367897	0.215	0.087	3.392e-10	1	Meg3
Vps8	1.23022e-14	0.360803	0.615	0.44	3.97177e-10	1	Vps8
Pcsk5	1.27499e-14	0.290396	0.364	0.203	4.11631e-10	1	Pcsk5
Atp1b1	1.48613e-14	0.361298	0.751	0.595	4.79796e-10	1	Atp1b1
Prkd1	1.71975e-14	0.505699	0.724	0.575	5.5522e-10	1	Prkd1
Cacna1h	2.28316e-14	0.256416	0.234	0.107	7.3712e-10	1	Cacna1h
Rpl4	2.98116e-14	0.25688	0.291	0.149	9.62469e-10	1	Rpl4
Atf6	3.37688e-14	0.383607	0.854	0.75	1.09023e-09	1	Atf6
Zdhhc2	3.54888e-14	0.315674	0.335	0.177	1.14575e-09	1	Zdhhc2
Ttll11	4.59258e-14	0.291026	0.421	0.254	1.48271e-09	1	Ttll11
Adamtsl1	7.13572e-14	0.355648	0.199	0.083	2.30377e-09	1	Adamtsl1
Snx25	9.28516e-14	0.333832	0.467	0.294	2.99771e-09	1	Snx25
Cep170	9.30232e-14	0.264331	0.561	0.38	3.00326e-09	1	Cep170
Srgap1	1.04455e-13	0.481409	0.421	0.256	3.37234e-09	1	Srgap1
Grm1	1.07868e-13	0.720154	0.439	0.275	3.48251e-09	1	Grm1
Ptbp2	1.33458e-13	0.2985	0.9	0.795	4.30869e-09	1	Ptbp2
Rps3a1	1.34351e-13	0.29022	0.406	0.25	4.33754e-09	1	Rps3a1
A330076H08Rik	1.34967e-13	0.27498	0.188	0.078	4.3574e-09	1	A330076H08Rik
Plxna4	1.39341e-13	0.425906	0.893	0.789	4.49863e-09	1	Plxna4
Palmd	1.41847e-13	0.325846	0.707	0.55	4.57954e-09	1	Palmd
Rpl3	1.54764e-13	0.287392	0.381	0.221	4.99656e-09	1	Rpl3
Rps15	1.57653e-13	0.292123	0.418	0.258	5.08981e-09	1	Rps15
Atp5g1	1.65907e-13	0.312927	0.492	0.334	5.3563e-09	1	Atp5g1
Atp2c1	1.69315e-13	0.325116	0.644	0.482	5.46635e-09	1	Atp2c1
4430402I18Rik	2.12462e-13	0.263334	0.389	0.232	6.85932e-09	1	4430402I18Rik
Tshz1	2.46856e-13	0.411222	0.703	0.553	7.96975e-09	1	Tshz1
Tulp4	2.77992e-13	0.367193	0.77	0.643	8.97496e-09	1	Tulp4
Col4a1	2.88603e-13	0.252709	0.734	0.581	9.31755e-09	1	Col4a1
Copa	3.09936e-13	0.369528	0.667	0.53	1.00063e-08	1	Copa
Ppfia4	3.40826e-13	0.265757	0.266	0.133	1.10036e-08	1	Ppfia4
Rasgef1b	3.69428e-13	0.596312	0.672	0.5	1.1927e-08	1	Rasgef1b
Mast4	3.7272e-13	0.287756	0.979	0.95	1.20333e-08	1	Mast4
Pvt1	4.01234e-13	0.342295	0.322	0.177	1.29538e-08	1	Pvt1
Rps13	4.04362e-13	0.260059	0.324	0.177	1.30548e-08	1	Rps13
Ahi1	4.21313e-13	0.307313	0.32	0.178	1.36021e-08	1	Ahi1
Adar	4.93039e-13	0.278699	0.462	0.298	1.59177e-08	1	Adar
Strn3	5.51323e-13	0.274401	0.96	0.895	1.77995e-08	1	Strn3
Bicd1	6.28931e-13	0.314131	0.483	0.318	2.03051e-08	1	Bicd1
Erbin	7.35588e-13	0.302601	0.816	0.7	2.37484e-08	1	Erbin
Atp5e	9.86414e-13	0.291811	0.408	0.257	3.18464e-08	1	Atp5e
Adprhl1	1.06823e-12	0.280441	0.854	0.74	3.44879e-08	1	Adprhl1
Gm35438.1	1.26526e-12	0.324223	0.349	0.201	4.08489e-08	1	Gm35438.1
Des	1.80717e-12	0.289934	0.592	0.444	5.83446e-08	1	Des
Stxbp1	1.85221e-12	0.277592	0.37	0.227	5.97986e-08	1	Stxbp1
Man1a2	1.9854e-12	0.310978	0.697	0.55	6.40985e-08	1	Man1a2
Parp8	2.05454e-12	0.32092	0.732	0.603	6.63308e-08	1	Parp8
Gm49336	2.06488e-12	0.300733	0.479	0.321	6.66647e-08	1	Gm49336
Hectd2	2.09956e-12	0.253294	0.326	0.18	6.77842e-08	1	Hectd2
Uqcrq	2.64448e-12	0.320708	0.521	0.36	8.5377e-08	1	Uqcrq
Ndufa4	2.70528e-12	0.31944	0.544	0.395	8.73399e-08	1	Ndufa4
Atp8a2	3.21232e-12	0.316249	0.412	0.259	1.0371e-07	1	Atp8a2
Fam49b	3.31661e-12	0.303295	0.774	0.668	1.07077e-07	1	Fam49b
Myoz2	3.46371e-12	0.281707	0.895	0.778	1.11826e-07	1	Myoz2
Krit1	3.61573e-12	0.272327	0.728	0.604	1.16734e-07	1	Krit1
Rps25	3.81734e-12	0.260249	0.322	0.186	1.23243e-07	1	Rps25
Mid2	4.1242e-12	0.337175	0.584	0.426	1.3315e-07	1	Mid2
Rpl5	4.14102e-12	0.270173	0.412	0.261	1.33693e-07	1	Rpl5
Clip4	4.89116e-12	0.399607	0.705	0.568	1.57911e-07	1	Clip4
Plcd3	4.96756e-12	0.288971	0.49	0.336	1.60378e-07	1	Plcd3
Adamts20	5.17823e-12	0.408846	0.19	0.085	1.67179e-07	1	Adamts20
Pard3b	5.34857e-12	0.388652	0.921	0.894	1.72678e-07	1	Pard3b
Cox7a2	6.17985e-12	0.315347	0.5	0.356	1.99516e-07	1	Cox7a2
Hdgfl3	6.4573e-12	0.292324	0.389	0.235	2.08474e-07	1	Hdgfl3
Osbp2	6.61923e-12	0.305226	0.4	0.252	2.13702e-07	1	Osbp2
5430431A17Rik	7.3508e-12	0.427999	0.851	0.808	2.37321e-07	1	5430431A17Rik
2003-03-01	8.49185e-12	0.43039	0.78	0.678	2.7416e-07	1	2003-03-01
Dgki	8.82247e-12	0.436027	0.226	0.114	2.84833e-07	1	Dgki
Cdon	1.01145e-11	0.290671	0.31	0.179	3.26548e-07	1	Cdon
Rps2	1.02909e-11	0.29418	0.408	0.263	3.32242e-07	1	Rps2
Pld1	1.08013e-11	0.301329	0.573	0.421	3.4872e-07	1	Pld1
Rpl13	1.22956e-11	0.262919	0.412	0.266	3.96965e-07	1	Rpl13
Rgs7	1.36883e-11	0.440361	0.205	0.098	4.41926e-07	1	Rgs7
Galnt18	1.41816e-11	0.452409	0.6	0.46	4.57854e-07	1	Galnt18
Rpl21	1.59935e-11	0.29781	0.299	0.173	5.16351e-07	1	Rpl21
Sertad2	1.62988e-11	0.28437	0.485	0.322	5.26207e-07	1	Sertad2
Atp5md	1.72424e-11	0.281173	0.498	0.346	5.56671e-07	1	Atp5md
Nrp1	1.86591e-11	0.355408	0.914	0.852	6.0241e-07	1	Nrp1
Hdac4	1.96499e-11	0.407654	0.843	0.745	6.34397e-07	1	Hdac4
Parm1	2.02728e-11	0.296695	0.638	0.464	6.54506e-07	1	Parm1
Glcci1	2.13595e-11	0.277182	0.46	0.308	6.89592e-07	1	Glcci1
Morf4l1	2.62777e-11	0.327693	0.607	0.467	8.48376e-07	1	Morf4l1
Gask1b	3.16261e-11	0.28306	0.563	0.402	1.02105e-06	1	Gask1b
Kif5b	3.22184e-11	0.250575	0.816	0.686	1.04017e-06	1	Kif5b
Homer1	3.95145e-11	0.315647	0.864	0.751	1.27573e-06	1	Homer1
Nktr	4.50554e-11	0.322544	0.908	0.775	1.45461e-06	1	Nktr
H3f3b	4.69755e-11	0.306525	0.343	0.21	1.5166e-06	1	H3f3b
Ripor2	5.09049e-11	0.836337	0.669	0.568	1.64347e-06	1	Ripor2
Itga1	5.0957e-11	0.442195	0.734	0.586	1.64515e-06	1	Itga1
Ndufa13	5.11961e-11	0.259427	0.354	0.221	1.65287e-06	1	Ndufa13
Utrn	5.97894e-11	0.278692	0.939	0.895	1.9303e-06	1	Utrn
Atp5mpl	6.28867e-11	0.27676	0.496	0.353	2.0303e-06	1	Atp5mpl
Mpdz	6.80674e-11	0.259192	0.567	0.407	2.19756e-06	1	Mpdz
Zbtb38	7.69746e-11	0.253079	0.688	0.531	2.48512e-06	1	Zbtb38
Uso1	8.42409e-11	0.268902	0.561	0.41	2.71972e-06	1	Uso1
Pik3r1	8.84335e-11	0.322262	0.738	0.608	2.85508e-06	1	Pik3r1
Smad7	9.11006e-11	0.322448	0.314	0.185	2.94118e-06	1	Smad7
Cacna1g	9.19393e-11	0.393199	0.408	0.277	2.96826e-06	1	Cacna1g
Prrc1	9.63588e-11	0.334303	0.456	0.312	3.11094e-06	1	Prrc1
Tom1	1.02321e-10	0.259626	0.703	0.561	3.30345e-06	1	Tom1
Trabd2b	1.02566e-10	0.580506	0.808	0.723	3.31135e-06	1	Trabd2b
Sox4	1.3028e-10	0.294402	0.536	0.385	4.20609e-06	1	Sox4
Ddr1	1.75654e-10	0.255985	0.337	0.204	5.671e-06	1	Ddr1
Ndufv3	2.80023e-10	0.265491	0.421	0.282	9.04056e-06	1	Ndufv3
Sec23a	2.96426e-10	0.297029	0.448	0.308	9.57012e-06	1	Sec23a
Tgfb2	3.043e-10	0.300316	0.345	0.215	9.82433e-06	1	Tgfb2
Fig4	3.13096e-10	0.289366	0.584	0.43	1.01083e-05	1	Fig4
Art3	3.45523e-10	0.261925	0.6	0.453	1.11552e-05	1	Art3
Il15	3.47155e-10	0.457149	0.423	0.29	1.12079e-05	1	Il15
Fth1	3.56714e-10	0.301047	0.295	0.172	1.15165e-05	1	Fth1
Chd2	3.97137e-10	0.276825	0.948	0.879	1.28216e-05	1	Chd2
Rian	4.21538e-10	0.316314	0.149	0.061	1.36094e-05	1	Rian
Klhl32	4.71939e-10	0.277816	0.504	0.354	1.52366e-05	1	Klhl32
Mgmt	4.98304e-10	0.350588	0.272	0.153	1.60878e-05	1	Mgmt
Igf1	5.23256e-10	0.302754	0.41	0.267	1.68933e-05	1	Igf1
Map1b	6.14146e-10	0.307292	0.335	0.206	1.98277e-05	1	Map1b
Atp13a3	7.03892e-10	0.260232	0.496	0.354	2.27252e-05	1	Atp13a3
Cpeb1	8.57175e-10	0.280897	0.324	0.2	2.76739e-05	1	Cpeb1
Hip1	9.2919e-10	0.250042	0.4	0.257	2.99989e-05	1	Hip1
Cpeb2	1.07148e-09	0.302877	0.724	0.6	3.45928e-05	1	Cpeb2
Cntn3	1.70405e-09	0.334615	0.146	0.065	5.50153e-05	1	Cntn3
Rpl37	1.95496e-09	0.251759	0.364	0.24	6.3116e-05	1	Rpl37
Gnas	2.0359e-09	0.546938	0.797	0.717	6.5729e-05	1	Gnas
Cox4i1	3.11642e-09	0.294016	0.676	0.547	0.000100614	1	Cox4i1
Doc2g	4.91948e-09	0.254664	0.437	0.306	0.000158825	1	Doc2g
A230057D06Rik	5.22048e-09	0.269297	0.184	0.093	0.000168543	1	A230057D06Rik
Usp47	5.2551e-09	0.263693	0.872	0.767	0.000169661	1	Usp47
Cox5b	5.45962e-09	0.271565	0.387	0.263	0.000176264	1	Cox5b
Pde4a	6.37595e-09	0.288141	0.397	0.268	0.000205848	1	Pde4a
Snhg14	7.11016e-09	0.299748	0.498	0.37	0.000229551	1	Snhg14
Sipa1l1	7.66424e-09	0.253181	0.644	0.497	0.00024744	1	Sipa1l1
mt-Co3	1.0743e-08	0.413976	0.607	0.463	0.000346836	1	mt-Co3
Sec24a	1.29757e-08	0.261418	0.628	0.503	0.00041892	1	Sec24a
Zfp536	1.41048e-08	0.277208	0.77	0.641	0.000455372	1	Zfp536
Enox1	2.09779e-08	0.325325	0.105	0.041	0.000677271	1	Enox1
Smoc2	2.59784e-08	0.276839	0.111	0.046	0.000838712	1	Smoc2
Mylk4	2.6869e-08	0.483445	0.408	0.287	0.000867467	1	Mylk4
Eif2ak3	2.99224e-08	0.256014	0.305	0.195	0.000966044	1	Eif2ak3
Plxna2	3.0921e-08	0.274749	0.732	0.617	0.000998283	1	Plxna2
Cap2	3.33371e-08	0.255183	0.912	0.859	0.00107629	1	Cap2
Flnc	3.45862e-08	0.26746	0.5	0.374	0.00111662	1	Flnc
Cox6b1	4.54423e-08	0.276697	0.563	0.443	0.00146711	1	Cox6b1
mt-Nd4	1.21608e-07	0.525116	0.577	0.452	0.0039261	1	mt-Nd4
mt-Co1	1.46488e-07	0.371418	0.713	0.585	0.00472935	1	mt-Co1
Gm41505	1.52023e-07	0.465728	0.467	0.361	0.00490805	1	Gm41505
Epha7	1.87681e-07	0.293142	0.458	0.34	0.00605927	1	Epha7
Cox7c	2.01107e-07	0.274783	0.651	0.56	0.00649275	1	Cox7c
Ints6	2.14284e-07	0.296034	0.678	0.565	0.00691817	1	Ints6
Eda	2.6079e-07	0.491679	0.517	0.403	0.0084196	1	Eda
Mb	2.6993e-07	0.343027	0.768	0.665	0.00871468	1	Mb
mt-Cytb	2.85019e-07	0.410181	0.508	0.38	0.00920184	1	mt-Cytb
Top2b	2.93996e-07	0.267886	0.738	0.66	0.00949167	1	Top2b
Ntm	3.59144e-07	0.557515	0.186	0.105	0.011595	1	Ntm
Rfx7	5.67826e-07	0.258624	0.718	0.621	0.0183323	1	Rfx7
Erlec1	5.87064e-07	0.259355	0.504	0.394	0.0189534	1	Erlec1
Scd4	1.31189e-06	0.298799	0.408	0.303	0.0423543	1	Scd4
Lrrc3b	1.58738e-06	0.271197	0.529	0.406	0.0512486	1	Lrrc3b
Fignl1	2.57914e-06	0.296193	0.178	0.103	0.0832675	1	Fignl1
Camkmt	2.66549e-06	0.298186	0.609	0.495	0.0860554	1	Camkmt
Maml3	3.39583e-06	0.286874	0.845	0.763	0.109634	1	Maml3
Dpy19l2	4.74687e-06	0.316038	0.1	0.047	0.153253	1	Dpy19l2
Hdlbp	4.9807e-06	0.255666	0.711	0.624	0.160802	1	Hdlbp
mt-Atp6	5.57539e-06	0.510573	0.49	0.396	0.180002	1	mt-Atp6
mt-Nd1	6.50448e-06	0.483954	0.51	0.426	0.209997	1	mt-Nd1
mt-Co2	1.11543e-05	0.459042	0.527	0.443	0.360117	1	mt-Co2
2310014F06Rik	2.45229e-05	0.296838	0.525	0.44	0.791721	1	2310014F06Rik
Zfp385b	4.46008e-05	0.49898	0.54	0.47	1	1	Zfp385b
Etv1	5.55658e-05	0.317281	0.176	0.109	1	1	Etv1
B3galt1	5.60777e-05	0.372802	0.642	0.554	1	1	B3galt1
mt-Nd5	6.10076e-05	0.331484	0.437	0.338	1	1	mt-Nd5
Scube2	0.000107322	0.302996	0.301	0.226	1	1	Scube2
Gm13481	0.000121883	0.352697	0.387	0.3	1	1	Gm13481
mt-Nd2	0.000163442	0.405237	0.496	0.418	1	1	mt-Nd2
Angpt1	0.000180069	0.853303	0.337	0.268	1	1	Angpt1
Thsd7a	0.000194539	0.523422	0.178	0.117	1	1	Thsd7a
Cacna1d	0.000825272	0.568172	0.255	0.193	1	1	Cacna1d
Tox3	0.00156814	0.334044	0.667	0.621	1	1	Tox3
Slc24a2	0.00308712	0.371258	0.312	0.252	1	1	Slc24a2
Knl1	0	2.80702	0.888	0.043	0	2	Knl1
Ect2	0	2.77496	0.868	0.049	0	2	Ect2
Lockd	0	2.67481	0.895	0.036	0	2	Lockd
Anln	0	2.66493	0.868	0.048	0	2	Anln
Kif11	0	2.60486	0.88	0.053	0	2	Kif11
Kif15	0	2.29253	0.849	0.037	0	2	Kif15
Cdca2	0	2.21882	0.837	0.022	0	2	Cdca2
Tpx2	0	2.21593	0.826	0.031	0	2	Tpx2
Kif4	0	2.16434	0.81	0.021	0	2	Kif4
Prc1	0	2.09227	0.806	0.035	0	2	Prc1
Kif23	0	1.93809	0.771	0.021	0	2	Kif23
Mis18bp1	0	1.93445	0.767	0.021	0	2	Mis18bp1
Cit	0	1.82899	0.841	0.041	0	2	Cit
Hmmr	0	1.82244	0.798	0.028	0	2	Hmmr
Parpbp	0	1.78392	0.752	0.014	0	2	Parpbp
Iqgap3	0	1.74927	0.725	0.014	0	2	Iqgap3
Depdc1a	0	1.65672	0.752	0.019	0	2	Depdc1a
Aspm	1.10701e-306	1.98957	0.779	0.03	3.57398e-302	2	Aspm
Efcab11	2.05044e-306	1.91317	0.752	0.025	6.61986e-302	2	Efcab11
Ckap2l	4.47113e-306	1.43958	0.717	0.019	1.4435e-301	2	Ckap2l
Top2a	1.23691e-303	2.99492	0.922	0.075	3.99338e-299	2	Top2a
Esco2	1.35681e-303	1.51734	0.671	0.012	4.38046e-299	2	Esco2
Racgap1	4.53718e-300	1.75187	0.771	0.031	1.46483e-295	2	Racgap1
Neil3	5.50989e-298	2.1473	0.733	0.024	1.77887e-293	2	Neil3
Kif20b	5.63265e-298	2.05101	0.787	0.036	1.8185e-293	2	Kif20b
Spag5	2.4536e-296	1.21206	0.678	0.015	7.92146e-292	2	Spag5
Ccnf	8.14996e-295	1.34456	0.69	0.017	2.63122e-290	2	Ccnf
Mki67	3.03575e-292	2.48576	0.88	0.063	9.80093e-288	2	Mki67
Cenpe	4.54597e-292	2.12094	0.791	0.039	1.46766e-287	2	Cenpe
Ttk	1.86439e-288	1.15765	0.651	0.013	6.01917e-284	2	Ttk
Ckap2	2.82593e-286	1.64483	0.717	0.024	9.1235e-282	2	Ckap2
Ncapg	4.77294e-285	1.20436	0.651	0.013	1.54094e-280	2	Ncapg
Cdc25c	2.27613e-283	1.14735	0.581	0.005	7.3485e-279	2	Cdc25c
Shcbp1	1.73097e-282	1.42852	0.663	0.017	5.58843e-278	2	Shcbp1
Kifc1	8.26772e-282	1.20652	0.671	0.018	2.66923e-277	2	Kifc1
Bub1	1.16686e-279	1.31118	0.655	0.015	3.76721e-275	2	Bub1
Neurl1b	1.45098e-278	1.24994	0.705	0.025	4.68449e-274	2	Neurl1b
Espl1	3.26304e-273	0.933705	0.609	0.011	1.05347e-268	2	Espl1
Knstrn	1.82966e-272	1.36811	0.651	0.018	5.90707e-268	2	Knstrn
Nuf2	1.99669e-270	1.07484	0.62	0.014	6.44632e-266	2	Nuf2
Nusap1	1.27192e-268	1.52879	0.744	0.036	4.10638e-264	2	Nusap1
Cenpi	3.60113e-266	1.13571	0.643	0.018	1.16262e-261	2	Cenpi
Mastl	2.33866e-265	1.34267	0.698	0.028	7.55035e-261	2	Mastl
Cep55	4.94314e-265	1.15777	0.609	0.012	1.59589e-260	2	Cep55
Kif18a	3.2104e-258	1.41643	0.698	0.031	1.03648e-253	2	Kif18a
Kifc5b	3.59303e-255	1.21973	0.671	0.026	1.16001e-250	2	Kifc5b
Kif22	8.95857e-254	1.0395	0.609	0.016	2.89227e-249	2	Kif22
Kif2c	2.94001e-252	0.942227	0.527	0.005	9.49182e-248	2	Kif2c
Melk	3.51265e-252	1.09976	0.547	0.007	1.13406e-247	2	Melk
Aurkb	5.01793e-249	0.856868	0.531	0.006	1.62004e-244	2	Aurkb
Kif18b	8.58484e-249	0.858411	0.535	0.007	2.77162e-244	2	Kif18b
Bub1b	9.08932e-249	1.45656	0.744	0.046	2.93449e-244	2	Bub1b
Dlgap5	1.04102e-248	0.9417	0.554	0.009	3.36094e-244	2	Dlgap5
Kif14	2.58739e-248	0.950788	0.593	0.015	8.35338e-244	2	Kif14
Diaph3	3.41902e-248	2.67592	0.953	0.122	1.10383e-243	2	Diaph3
Cip2a	3.69282e-248	1.31205	0.694	0.035	1.19223e-243	2	Cip2a
Sgo2a	9.51607e-248	1.449	0.756	0.049	3.07226e-243	2	Sgo2a
Zwilch	1.22351e-243	1.22488	0.709	0.036	3.95011e-239	2	Zwilch
Birc5	4.81847e-243	1.15443	0.651	0.027	1.55564e-238	2	Birc5
Ndc80	1.57008e-232	1.09151	0.612	0.023	5.069e-228	2	Ndc80
Ska1	3.15209e-232	0.940238	0.512	0.007	1.01765e-227	2	Ska1
Sgo1	2.87811e-229	0.877615	0.535	0.011	9.29199e-225	2	Sgo1
Cenpf	2.52434e-227	1.73818	0.771	0.062	8.14982e-223	2	Cenpf
Cdk1	1.11489e-221	0.990206	0.612	0.027	3.59943e-217	2	Cdk1
Dbf4	1.3646e-220	1.06715	0.628	0.031	4.4056e-216	2	Dbf4
Trim59	1.19068e-219	1.21892	0.678	0.043	3.84412e-215	2	Trim59
Smc2	4.22715e-217	1.44532	0.713	0.054	1.36474e-212	2	Smc2
Stil	5.40575e-217	0.996969	0.624	0.031	1.74525e-212	2	Stil
Polq	1.87384e-215	1.31322	0.702	0.05	6.04968e-211	2	Polq
Fancd2	2.61219e-213	1.0753	0.578	0.024	8.43344e-209	2	Fancd2
Incenp	5.13086e-213	1.03273	0.636	0.035	1.6565e-208	2	Incenp
Cdca8	1.21351e-212	0.857027	0.535	0.016	3.91783e-208	2	Cdca8
Depdc1b	3.10891e-212	0.957009	0.488	0.009	1.00371e-207	2	Depdc1b
Gas2l3	8.1637e-211	1.46832	0.698	0.054	2.63565e-206	2	Gas2l3
Troap	1.81892e-209	0.751562	0.473	0.008	5.87239e-205	2	Troap
Bard1	1.57705e-204	1.7863	0.748	0.074	5.09152e-200	2	Bard1
Ankle1	1.96488e-204	0.662616	0.419	0.003	6.34361e-200	2	Ankle1
Spc25	9.50895e-201	0.821854	0.496	0.014	3.06996e-196	2	Spc25
Rtkn2	9.83122e-201	0.758127	0.442	0.006	3.17401e-196	2	Rtkn2
Ska3	2.74843e-200	0.790499	0.516	0.017	8.8733e-196	2	Ska3
Arhgap11a	2.77003e-195	0.792912	0.535	0.022	8.94304e-191	2	Arhgap11a
Ncaph	1.48741e-194	0.84687	0.512	0.018	4.8021e-190	2	Ncaph
Foxm1	2.30071e-192	0.686596	0.446	0.009	7.42785e-188	2	Foxm1
Ccna2	3.48652e-192	0.795321	0.516	0.019	1.12562e-187	2	Ccna2
Pif1	1.17736e-190	0.764498	0.434	0.007	3.80111e-186	2	Pif1
Tacc3	9.29776e-189	0.997356	0.612	0.042	3.00178e-184	2	Tacc3
Pbk	1.69438e-187	0.749913	0.45	0.011	5.47031e-183	2	Pbk
Ccnb1	1.80816e-187	0.890606	0.453	0.011	5.83766e-183	2	Ccnb1
Cdkn3	1.86212e-186	0.634655	0.407	0.005	6.01187e-182	2	Cdkn3
Rgs3	1.10685e-185	1.35953	0.69	0.069	3.57346e-181	2	Rgs3
Aurka	2.02372e-183	0.69131	0.422	0.008	6.53359e-179	2	Aurka
Cenpk	3.72559e-183	0.966028	0.609	0.041	1.20281e-178	2	Cenpk
E2f7	1.96073e-182	1.05069	0.457	0.013	6.33021e-178	2	E2f7
Spdl1	1.01639e-181	0.671515	0.419	0.008	3.28142e-177	2	Spdl1
Cdca3	3.13685e-181	0.636272	0.43	0.01	1.01273e-176	2	Cdca3
Gm14091	1.83977e-180	0.560734	0.353	0	5.9397e-176	2	Gm14091
Bora	3.74088e-180	2.03256	0.764	0.103	1.20774e-175	2	Bora
Fam83d	1.16295e-176	0.712541	0.415	0.009	3.75459e-172	2	Fam83d
Cenpp	1.61295e-174	2.73115	0.95	0.243	5.20742e-170	2	Cenpp
Cenpl	8.61272e-173	0.623704	0.419	0.01	2.78062e-168	2	Cenpl
Cep128	4.08544e-172	2.23891	0.915	0.21	1.31898e-167	2	Cep128
Mybl1	1.52151e-169	1.16372	0.593	0.047	4.91221e-165	2	Mybl1
Ccnb2	1.02704e-168	0.729496	0.543	0.034	3.31581e-164	2	Ccnb2
Gpsm2	1.19241e-167	0.79983	0.465	0.019	3.84968e-163	2	Gpsm2
Cdc20	1.07315e-166	0.698742	0.411	0.011	3.46467e-162	2	Cdc20
Hjurp	1.51539e-166	2.2464	0.876	0.207	4.89245e-162	2	Hjurp
Cdc25b	7.47987e-165	0.751995	0.45	0.018	2.41488e-160	2	Cdc25b
Ccdc18	2.4382e-157	0.800008	0.477	0.025	7.87172e-153	2	Ccdc18
Cks2	1.40485e-153	0.852918	0.543	0.042	4.53555e-149	2	Cks2
Ube2t	3.21698e-152	0.728476	0.523	0.038	1.0386e-147	2	Ube2t
Smc4	4.62388e-152	2.24755	0.919	0.287	1.49282e-147	2	Smc4
Lmnb1	2.80122e-151	1.65832	0.86	0.196	9.04373e-147	2	Lmnb1
Rad54b	2.38561e-150	0.84252	0.523	0.039	7.70193e-146	2	Rad54b
Rexo5	6.18913e-148	0.890056	0.547	0.046	1.99816e-143	2	Rexo5
Cdk5rap2	2.68736e-146	1.54339	0.787	0.151	8.67615e-142	2	Cdk5rap2
Kif24	4.86039e-146	1.07162	0.597	0.063	1.56918e-141	2	Kif24
Arhgap19	2.28481e-145	0.602791	0.419	0.019	7.37652e-141	2	Arhgap19
Arhgef39	2.52064e-145	0.569753	0.38	0.013	8.13789e-141	2	Arhgef39
Prr11	1.09903e-144	0.56091	0.391	0.014	3.54822e-140	2	Prr11
Cdkn2c	1.1913e-143	0.759475	0.508	0.038	3.84612e-139	2	Cdkn2c
Cep112	2.55144e-143	1.97042	0.891	0.25	8.23734e-139	2	Cep112
Ube2c	1.67564e-140	0.661883	0.442	0.025	5.4098e-136	2	Ube2c
G2e3	5.6193e-139	1.91989	0.81	0.189	1.81419e-134	2	G2e3
Nsl1	1.28068e-138	0.558207	0.368	0.013	4.13467e-134	2	Nsl1
Cep192	1.8628e-137	1.4144	0.783	0.156	6.01406e-133	2	Cep192
Ncapg2	3.95791e-136	1.08726	0.519	0.047	1.27781e-131	2	Ncapg2
Chek2	9.1631e-134	0.620238	0.376	0.016	2.95831e-129	2	Chek2
Trip13	2.11786e-132	0.575407	0.403	0.021	6.83753e-128	2	Trip13
Skp2	1.71947e-131	0.917719	0.543	0.056	5.55131e-127	2	Skp2
Cenpn	3.5308e-130	0.588438	0.434	0.029	1.13992e-125	2	Cenpn
Nemp1	5.47437e-130	0.712592	0.504	0.045	1.7674e-125	2	Nemp1
Gen1	5.39386e-128	0.675095	0.434	0.029	1.74141e-123	2	Gen1
Nek2	2.11238e-127	0.374984	0.295	0.005	6.8198e-123	2	Nek2
Rad51ap1	9.1618e-127	0.495277	0.345	0.013	2.95789e-122	2	Rad51ap1
Rad18	1.07542e-126	0.919237	0.578	0.07	3.472e-122	2	Rad18
Arl6ip1	1.18342e-126	1.21024	0.605	0.083	3.82067e-122	2	Arl6ip1
Plk4	1.53986e-126	0.675469	0.45	0.033	4.97142e-122	2	Plk4
Ccdc34	1.88892e-126	1.17029	0.671	0.106	6.09839e-122	2	Ccdc34
Cenpa	2.65841e-126	2.01965	0.86	0.279	8.58268e-122	2	Cenpa
Ncapd2	5.16606e-126	1.54721	0.849	0.242	1.66786e-121	2	Ncapd2
Plk1	3.1959e-124	0.433987	0.298	0.007	1.0318e-119	2	Plk1
Katnal2	2.82126e-123	0.428072	0.252	0.001	9.10844e-119	2	Katnal2
Nek3	1.19654e-122	1.18324	0.57	0.075	3.86304e-118	2	Nek3
Fanci	2.85298e-122	0.494972	0.341	0.014	9.21086e-118	2	Fanci
Kntc1	3.18239e-121	0.72431	0.411	0.027	1.02743e-116	2	Kntc1
Sass6	1.1268e-120	0.683555	0.531	0.058	3.63787e-116	2	Sass6
Fanca	6.76265e-119	0.724248	0.481	0.046	2.18332e-114	2	Fanca
E2f8	2.51664e-118	0.668151	0.345	0.016	8.12497e-114	2	E2f8
Hmgb2	6.49389e-117	0.854536	0.597	0.084	2.09655e-112	2	Hmgb2
Cdc7	3.03517e-116	0.571982	0.403	0.028	9.79904e-112	2	Cdc7
Arhgap33	2.73929e-115	0.447976	0.318	0.012	8.84381e-111	2	Arhgap33
Tmpo	8.55051e-115	1.68383	0.88	0.312	2.76053e-110	2	Tmpo
Asf1b	1.68713e-114	0.546945	0.337	0.016	5.44689e-110	2	Asf1b
Ezh2	2.36789e-113	1.84894	0.903	0.385	7.64474e-109	2	Ezh2
BC030867	8.66337e-113	0.361405	0.26	0.004	2.79697e-108	2	BC030867
Nde1	2.02563e-112	0.837115	0.566	0.079	6.53975e-108	2	Nde1
Gtse1	1.61983e-110	0.338665	0.271	0.007	5.22962e-106	2	Gtse1
Rrm2	2.14061e-108	0.657762	0.364	0.024	6.91097e-104	2	Rrm2
Wdr62	5.64326e-108	0.47287	0.333	0.018	1.82193e-103	2	Wdr62
Rangap1	7.32441e-108	0.856025	0.624	0.105	2.36469e-103	2	Rangap1
Scml2	3.26734e-106	0.637957	0.453	0.047	1.05486e-101	2	Scml2
Atad2	3.17014e-105	1.75229	0.601	0.108	1.02348e-100	2	Atad2
Lcorl	8.58374e-105	1.96422	0.922	0.527	2.77126e-100	2	Lcorl
Gm15489	4.0821e-104	0.469159	0.341	0.021	1.31791e-99	2	Gm15489
Kif20a	4.8573e-104	0.499039	0.357	0.024	1.56818e-99	2	Kif20a
Cenpc1	5.92082e-103	1.49544	0.806	0.264	1.91154e-98	2	Cenpc1
Clspn	1.35474e-102	0.613529	0.337	0.021	4.37377e-98	2	Clspn
Cep72	5.06257e-102	0.504275	0.337	0.021	1.63445e-97	2	Cep72
4930503L19Rik	1.01132e-101	0.551089	0.43	0.042	3.26506e-97	2	4930503L19Rik
Hyls1	1.67338e-101	0.546226	0.357	0.025	5.4025e-97	2	Hyls1
Otoa	1.92984e-101	0.745336	0.353	0.025	6.23049e-97	2	Otoa
Kpna2	4.8577e-100	0.859316	0.55	0.088	1.56831e-95	2	Kpna2
Traip	6.15077e-100	0.36974	0.279	0.011	1.98577e-95	2	Traip
Ckap5	7.47558e-100	1.85392	0.915	0.531	2.41349e-95	2	Ckap5
Plch1	1.68833e-99	0.428591	0.233	0.004	5.45078e-95	2	Plch1
Rad21	2.95337e-99	1.13848	0.767	0.22	9.53496e-95	2	Rad21
Mns1	7.01765e-99	0.402455	0.287	0.013	2.26565e-94	2	Mns1
Cntrob	7.42609e-99	0.780521	0.512	0.073	2.39751e-94	2	Cntrob
Sdk1	1.06239e-97	1.88555	0.942	0.474	3.42991e-93	2	Sdk1
Eri2	1.63584e-96	0.748459	0.527	0.082	5.28131e-92	2	Eri2
Blm	6.97116e-96	0.965113	0.643	0.133	2.25064e-91	2	Blm
Rbm44	2.23232e-95	0.454746	0.252	0.008	7.20704e-91	2	Rbm44
Pimreg	1.25141e-94	0.349985	0.236	0.006	4.04017e-90	2	Pimreg
Brca1	3.06062e-93	0.785305	0.36	0.031	9.8812e-89	2	Brca1
Terf1	5.24406e-93	1.06613	0.702	0.181	1.69305e-88	2	Terf1
Stk17b	1.67831e-92	0.641839	0.461	0.06	5.41841e-88	2	Stk17b
Cntln	1.4472e-91	1.01494	0.578	0.105	4.67229e-87	2	Cntln
Eldr	3.81878e-91	0.453432	0.267	0.012	1.23289e-86	2	Eldr
Myef2	1.31039e-90	1.38592	0.791	0.29	4.23061e-86	2	Myef2
Cenpu	2.68165e-89	0.462718	0.298	0.019	8.6577e-85	2	Cenpu
Xkr5	6.57893e-89	0.292091	0.194	0.002	2.12401e-84	2	Xkr5
Gm41555	6.97476e-89	0.334995	0.275	0.014	2.2518e-84	2	Gm41555
Polh	1.73663e-87	0.739664	0.566	0.105	5.60671e-83	2	Polh
Tk1	8.82911e-87	0.602608	0.407	0.048	2.85048e-82	2	Tk1
Cyp39a1	1.35205e-86	1.09948	0.713	0.202	4.36508e-82	2	Cyp39a1
Dsn1	1.53723e-86	0.425032	0.329	0.027	4.96294e-82	2	Dsn1
Them7	8.3308e-85	0.868508	0.349	0.033	2.6896e-80	2	Them7
Ska2	1.44803e-84	1.05573	0.756	0.237	4.67498e-80	2	Ska2
Lin9	1.48739e-84	0.663362	0.562	0.105	4.80205e-80	2	Lin9
Rad51b	1.78069e-84	1.69482	0.868	0.333	5.74896e-80	2	Rad51b
Lin54	1.03886e-83	0.791314	0.636	0.143	3.35396e-79	2	Lin54
Stmn1	1.40911e-83	0.500865	0.415	0.051	4.5493e-79	2	Stmn1
Rbl1	3.81945e-83	0.879379	0.496	0.082	1.23311e-78	2	Rbl1
Rad51	9.17586e-82	0.466591	0.318	0.027	2.96243e-77	2	Rad51
Haspin	1.02945e-81	0.250302	0.194	0.004	3.32356e-77	2	Haspin
Mms22l	2.01712e-81	0.875773	0.519	0.091	6.51228e-77	2	Mms22l
Tbc1d31	4.12426e-81	1.06774	0.733	0.228	1.33152e-76	2	Tbc1d31
Rrm1	6.19222e-81	0.721283	0.43	0.062	1.99916e-76	2	Rrm1
Brip1	6.84076e-81	0.781782	0.368	0.041	2.20854e-76	2	Brip1
Poc1a	9.42996e-81	0.505637	0.442	0.063	3.04446e-76	2	Poc1a
Mad2l1	9.51588e-81	0.38989	0.283	0.019	3.0722e-76	2	Mad2l1
Fbxo5	1.13475e-80	0.426286	0.314	0.026	3.66354e-76	2	Fbxo5
Zgrf1	6.65666e-80	1.00106	0.585	0.133	2.1491e-75	2	Zgrf1
Trp63	1.40372e-79	1.1753	0.399	0.054	4.53192e-75	2	Trp63
Ndc1	2.76406e-79	0.694713	0.57	0.118	8.92378e-75	2	Ndc1
BC055324	3.57373e-79	0.382111	0.329	0.031	1.15378e-74	2	BC055324
Haus3	5.69104e-79	0.443914	0.353	0.037	1.83735e-74	2	Haus3
Mcph1	1.74543e-78	1.12718	0.729	0.228	5.63512e-74	2	Mcph1
Cep152	5.0615e-78	0.668088	0.492	0.087	1.63411e-73	2	Cep152
Mdfic	9.38974e-78	0.782535	0.574	0.12	3.03148e-73	2	Mdfic
Serpinb8	1.6355e-76	0.486308	0.186	0.004	5.28022e-72	2	Serpinb8
Uhrf1	3.79874e-76	0.500921	0.295	0.025	1.22642e-71	2	Uhrf1
Uevld	6.91811e-76	0.757952	0.531	0.109	2.23351e-71	2	Uevld
Cklf	7.34489e-76	0.392311	0.306	0.027	2.3713e-71	2	Cklf
Ddias	1.48173e-75	0.330968	0.244	0.014	4.78376e-71	2	Ddias
Gm12610	3.74294e-75	0.296094	0.163	0.002	1.20841e-70	2	Gm12610
BC052040	2.31844e-73	1.17841	0.798	0.337	7.48508e-69	2	BC052040
Ulbp1	4.9038e-73	0.6254	0.345	0.04	1.58319e-68	2	Ulbp1
Plekhg3	3.26783e-72	0.558873	0.484	0.089	1.05502e-67	2	Plekhg3
Fut10	1.11785e-71	0.422534	0.279	0.023	3.60898e-67	2	Fut10
Ccdc15	1.2461e-71	0.589373	0.446	0.076	4.02304e-67	2	Ccdc15
Dleu2	1.36926e-71	1.2877	0.946	0.79	4.42067e-67	2	Dleu2
Spc24	1.12536e-70	0.375301	0.24	0.015	3.63321e-66	2	Spc24
Cep57l1	1.12752e-70	1.04134	0.702	0.234	3.64018e-66	2	Cep57l1
Gm5577	1.71532e-69	0.420984	0.279	0.025	5.53792e-65	2	Gm5577
Cenpt	2.01184e-69	0.434665	0.345	0.043	6.49521e-65	2	Cenpt
Lbr	3.02467e-68	0.801156	0.601	0.157	9.76515e-64	2	Lbr
Ticrr	2.956e-67	0.35396	0.233	0.015	9.54346e-63	2	Ticrr
Uhrf2	8.31617e-67	1.19036	0.833	0.435	2.68487e-62	2	Uhrf2
Nup205	1.72681e-66	0.873271	0.705	0.235	5.57501e-62	2	Nup205
Ccdc14	2.71924e-66	0.597383	0.539	0.123	8.77905e-62	2	Ccdc14
4930452B06Rik	1.94974e-64	0.885478	0.57	0.146	6.29473e-60	2	4930452B06Rik
Ift80	3.42676e-64	0.801015	0.554	0.141	1.10633e-59	2	Ift80
Xrcc2	8.14048e-63	0.415672	0.337	0.046	2.62815e-58	2	Xrcc2
H2afv	1.57693e-62	0.69439	0.57	0.153	5.09111e-58	2	H2afv
B130055M24Rik	5.72186e-62	0.476099	0.473	0.098	1.8473e-57	2	B130055M24Rik
Rhno1	1.28073e-61	0.410111	0.376	0.06	4.13485e-57	2	Rhno1
9330159M07Rik	2.33821e-61	1.01223	0.748	0.327	7.5489e-57	2	9330159M07Rik
Cep295	3.27272e-61	0.763754	0.643	0.205	1.0566e-56	2	Cep295
Nup35	1.42232e-60	0.565747	0.391	0.068	4.59195e-56	2	Nup35
Radx	1.8395e-60	0.379376	0.233	0.019	5.93883e-56	2	Radx
Xpo1	2.38774e-60	0.974086	0.88	0.457	7.70882e-56	2	Xpo1
Cenph	4.86418e-60	0.303531	0.244	0.022	1.5704e-55	2	Cenph
Wee1	1.34391e-59	0.832236	0.62	0.191	4.33881e-55	2	Wee1
Csgalnact1	2.34629e-59	0.480365	0.326	0.044	7.57501e-55	2	Csgalnact1
Vangl1	6.68527e-59	0.769201	0.477	0.112	2.15834e-54	2	Vangl1
Tubd1	8.13977e-59	0.536603	0.446	0.093	2.62793e-54	2	Tubd1
Arhgap18	1.67659e-58	1.28138	0.818	0.414	5.41288e-54	2	Arhgap18
Zfp804b	2.29873e-58	1.59873	0.275	0.033	7.42146e-54	2	Zfp804b
Fam111a	3.73331e-58	0.360377	0.252	0.025	1.2053e-53	2	Fam111a
Tyms	1.26979e-57	0.540377	0.376	0.065	4.09953e-53	2	Tyms
Odf2	1.69215e-57	0.89107	0.74	0.307	5.46309e-53	2	Odf2
Ncam1	2.74363e-57	1.35804	0.872	0.579	8.8578e-53	2	Ncam1
Mphosph9	1.89258e-56	0.944878	0.791	0.371	6.1102e-52	2	Mphosph9
Gab3	1.05646e-55	0.499397	0.298	0.04	3.41078e-51	2	Gab3
Tube1	4.19143e-55	0.319103	0.229	0.021	1.3532e-50	2	Tube1
Fbln1	5.25014e-55	0.512506	0.395	0.074	1.69501e-50	2	Fbln1
Epb41l2	1.45452e-54	0.824901	0.787	0.316	4.69593e-50	2	Epb41l2
Exo1	2.74334e-54	0.320987	0.217	0.019	8.85689e-50	2	Exo1
Sae1	4.29438e-53	0.892251	0.709	0.287	1.38644e-48	2	Sae1
4930520O04Rik	4.44983e-53	0.364966	0.345	0.058	1.43663e-48	2	4930520O04Rik
Zfp382	5.07815e-53	0.276516	0.229	0.023	1.63948e-48	2	Zfp382
Pclaf	6.06298e-53	0.361603	0.229	0.023	1.95743e-48	2	Pclaf
Rttn	1.66329e-52	0.7928	0.721	0.297	5.36993e-48	2	Rttn
Cenpj	5.82986e-52	0.384933	0.318	0.051	1.88217e-47	2	Cenpj
Fgfr1op	6.88355e-52	0.816632	0.682	0.267	2.22235e-47	2	Fgfr1op
Ttf2	1.03426e-51	0.370442	0.314	0.049	3.33911e-47	2	Ttf2
9630013D21Rik	2.58524e-51	0.723956	0.508	0.144	8.34646e-47	2	9630013D21Rik
H2afz	3.80504e-51	0.489461	0.473	0.112	1.22846e-46	2	H2afz
Hunk	5.91019e-51	0.481873	0.388	0.077	1.9081e-46	2	Hunk
Psd31	6.14579e-51	0.786354	0.965	0.659	1.98417e-46	2	Psd3
Spidr	7.03766e-51	0.637951	0.512	0.137	2.27211e-46	2	Spidr
Vrk1	4.54995e-50	0.749612	0.612	0.218	1.46895e-45	2	Vrk1
Gstcd	5.39898e-50	0.550523	0.508	0.135	1.74306e-45	2	Gstcd
Cntrl	7.09542e-50	0.818659	0.64	0.244	2.29076e-45	2	Cntrl
Syne3	7.37734e-50	0.360412	0.322	0.053	2.38177e-45	2	Syne3
Brd8	1.05242e-49	0.786636	0.767	0.366	3.39774e-45	2	Brd8
Reep4	1.56184e-49	0.290504	0.24	0.028	5.04239e-45	2	Reep4
Ccdc61	2.37142e-49	0.47104	0.407	0.09	7.65614e-45	2	Ccdc61
Slfn9	3.891e-49	0.312899	0.194	0.017	1.25621e-44	2	Slfn9
Zc3h7a	4.95192e-49	0.801811	0.798	0.402	1.59873e-44	2	Zc3h7a
Mbnl3	8.9494e-49	0.515007	0.244	0.03	2.88931e-44	2	Mbnl3
AW554918	1.25072e-48	0.933663	0.86	0.525	4.03794e-44	2	AW554918
Pde3b1	1.42635e-48	0.841854	0.721	0.297	4.60498e-44	2	Pde3b
Bub3	8.05216e-48	0.485624	0.391	0.087	2.59964e-43	2	Bub3
Miip	2.79474e-47	0.273061	0.225	0.025	9.02283e-43	2	Miip
Aspn	5.29409e-47	0.426326	0.298	0.048	1.7092e-42	2	Aspn
Trim37	7.27874e-47	0.770535	0.601	0.209	2.34994e-42	2	Trim37
Nucks1	2.44571e-46	0.733082	0.698	0.303	7.89599e-42	2	Nucks1
Specc1	4.58248e-46	0.530937	0.264	0.038	1.47945e-41	2	Specc1
Cdc42bpa	1.13429e-45	1.00599	0.903	0.648	3.66206e-41	2	Cdc42bpa
Atp10a	1.24265e-45	0.323367	0.229	0.028	4.0119e-41	2	Atp10a
Vrk2	2.03978e-45	0.654538	0.628	0.228	6.58542e-41	2	Vrk2
Asb4	2.33108e-45	0.534634	0.395	0.092	7.52589e-41	2	Asb4
Ddx11	2.4405e-45	0.280566	0.275	0.043	7.87916e-41	2	Ddx11
Hnrnpa2b1	3.46736e-45	0.683991	0.934	0.788	1.11944e-40	2	Hnrnpa2b1
Topbp1	4.76031e-45	0.621004	0.477	0.135	1.53686e-40	2	Topbp1
2700049A03Rik	5.47983e-45	0.752086	0.775	0.387	1.76916e-40	2	2700049A03Rik
Proser3	6.05591e-45	0.328635	0.295	0.05	1.95515e-40	2	Proser3
Gm15246	1.08436e-44	0.287458	0.236	0.031	3.50086e-40	2	Gm15246
Alg8	1.53733e-44	0.36911	0.318	0.06	4.96326e-40	2	Alg8
Cbx5	2.08246e-44	1.01219	0.818	0.495	6.72321e-40	2	Cbx5
Lrrc8c	2.60158e-44	0.554578	0.543	0.164	8.39919e-40	2	Lrrc8c
Nup155	2.6513e-44	0.689278	0.581	0.211	8.55973e-40	2	Nup155
C330021F23Rik	3.55829e-44	0.2987	0.19	0.019	1.14879e-39	2	C330021F23Rik
Mrnip	6.60052e-44	0.351329	0.252	0.037	2.13098e-39	2	Mrnip
Lrmda	8.26736e-44	1.20256	0.643	0.247	2.66912e-39	2	Lrmda
Syne2	5.42403e-43	0.898611	0.775	0.409	1.75115e-38	2	Syne2
Mdm1	5.83509e-43	0.395559	0.295	0.053	1.88386e-38	2	Mdm1
Brca2	7.81356e-43	0.56355	0.419	0.107	2.52261e-38	2	Brca2
Prim1	1.2544e-42	0.304291	0.267	0.043	4.04983e-38	2	Prim1
Cep135	1.29148e-42	0.46067	0.453	0.125	4.16954e-38	2	Cep135
Pole	1.39642e-42	0.412512	0.271	0.044	4.50835e-38	2	Pole
Sh3bgrl	1.82686e-42	0.611245	0.562	0.188	5.89803e-38	2	Sh3bgrl
Tex30	2.00715e-42	0.29925	0.267	0.043	6.4801e-38	2	Tex30
Tubb6	3.019e-42	0.308533	0.26	0.041	9.74683e-38	2	Tubb6
Gm42047	4.04738e-42	0.933471	0.295	0.058	1.3067e-37	2	Gm42047
Cdc45	6.1422e-42	0.28104	0.205	0.025	1.98301e-37	2	Cdc45
Soga1	9.90888e-42	0.724789	0.504	0.164	3.19908e-37	2	Soga1
Ccdc88a	1.46554e-41	0.892296	0.787	0.435	4.73151e-37	2	Ccdc88a
Cdc27	1.90797e-41	0.865252	0.779	0.469	6.15987e-37	2	Cdc27
Calm2	9.70917e-41	0.850655	0.756	0.423	3.1346e-36	2	Calm2
Ecm2	1.76887e-40	0.301999	0.236	0.035	5.71081e-36	2	Ecm2
2010-09-01	6.26332e-40	0.561638	0.5	0.162	2.02211e-35	2	2010-09-01
Srbd1	7.62267e-40	0.716065	0.705	0.328	2.46098e-35	2	Srbd1
Nsd2	1.07419e-39	1.0113	0.81	0.503	3.46802e-35	2	Nsd2
Haus4	1.47272e-39	0.418141	0.353	0.083	4.75467e-35	2	Haus4
Ccdc77	1.71348e-39	0.675338	0.593	0.233	5.53196e-35	2	Ccdc77
Etv6	4.47601e-39	0.817381	0.911	0.66	1.44508e-34	2	Etv6
Rmi2	5.22372e-39	0.396831	0.271	0.049	1.68648e-34	2	Rmi2
Srgap2	6.9718e-39	0.809947	0.864	0.548	2.25085e-34	2	Srgap2
Rad54l	7.93764e-39	0.316598	0.233	0.036	2.56267e-34	2	Rad54l
Anp32e	2.05146e-38	0.454054	0.407	0.111	6.62315e-34	2	Anp32e
L3mbtl2	2.83038e-38	0.312236	0.31	0.064	9.13789e-34	2	L3mbtl2
Lpin2	4.1074e-38	0.585473	0.442	0.13	1.32608e-33	2	Lpin2
Prim2	4.44731e-38	0.753321	0.512	0.178	1.43582e-33	2	Prim2
Net1	4.72063e-38	0.33132	0.252	0.043	1.52406e-33	2	Net1
Agbl2	6.25649e-38	0.3645	0.229	0.036	2.01991e-33	2	Agbl2
Ldlr	6.36809e-38	0.434028	0.314	0.067	2.05594e-33	2	Ldlr
Ncapd3	1.10217e-37	0.883278	0.628	0.301	3.55836e-33	2	Ncapd3
Pomt1	1.24185e-37	0.377328	0.306	0.065	4.00933e-33	2	Pomt1
Ror21	1.26893e-37	0.753754	0.694	0.317	4.09675e-33	2	Ror2
Zbed3	2.42137e-37	0.435443	0.36	0.091	7.81741e-33	2	Zbed3
Adam12	3.13005e-37	0.372502	0.178	0.02	1.01054e-32	2	Adam12
Cep89	5.33406e-37	0.613187	0.391	0.113	1.7221e-32	2	Cep89
Mtbp	6.81721e-37	0.498215	0.419	0.121	2.20094e-32	2	Mtbp
Wdhd1	7.01429e-37	0.415845	0.302	0.065	2.26456e-32	2	Wdhd1
Atad5	1.17857e-36	0.622235	0.434	0.133	3.80501e-32	2	Atad5
Laptm4b	1.62312e-36	0.618956	0.585	0.23	5.24025e-32	2	Laptm4b
Nup107	6.36344e-36	0.348551	0.43	0.125	2.05444e-31	2	Nup107
Pkp4	1.7896e-35	0.72079	0.946	0.862	5.77773e-31	2	Pkp4
Poc5	2.18206e-35	0.488744	0.415	0.123	7.04478e-31	2	Poc5
Pmf1	2.25806e-35	0.332974	0.353	0.088	7.29015e-31	2	Pmf1
Syk	4.36886e-35	0.684845	0.698	0.346	1.41049e-30	2	Syk
Zfp101	8.61104e-35	0.361809	0.411	0.119	2.78008e-30	2	Zfp101
Uchl5	9.1595e-35	0.395435	0.38	0.105	2.95715e-30	2	Uchl5
Fmr1	1.39547e-34	0.619422	0.744	0.379	4.50528e-30	2	Fmr1
Rapgef6	1.48033e-34	0.774797	0.903	0.756	4.77925e-30	2	Rapgef6
Prickle2	2.45467e-34	0.86217	0.438	0.14	7.92491e-30	2	Prickle2
Haus6	2.45637e-34	0.355559	0.364	0.097	7.9304e-30	2	Haus6
Sclt1	2.64523e-34	0.697422	0.76	0.416	8.54011e-30	2	Sclt1
Tent4a	7.01986e-34	0.354543	0.446	0.141	2.26636e-29	2	Tent4a
Trerf1	8.98133e-34	0.575844	0.531	0.191	2.89962e-29	2	Trerf1
Farp1	9.78541e-34	0.761943	0.837	0.525	3.15922e-29	2	Farp1
Ncoa7	1.15593e-33	0.378056	0.376	0.105	3.73191e-29	2	Ncoa7
Prr14	1.41114e-33	0.541669	0.543	0.214	4.55586e-29	2	Prr14
Pcbp3	1.58942e-33	0.252862	0.229	0.04	5.13146e-29	2	Pcbp3
Rcc1	1.68219e-33	0.355564	0.314	0.076	5.43094e-29	2	Rcc1
Platr25	1.933e-33	0.629204	0.508	0.188	6.24068e-29	2	Platr25
4930523C07Rik	2.20343e-33	0.414516	0.376	0.105	7.11377e-29	2	4930523C07Rik
Slx4ip	2.88354e-33	0.51359	0.597	0.243	9.30952e-29	2	Slx4ip
Cep70	3.30907e-33	0.553588	0.539	0.216	1.06833e-28	2	Cep70
Suz12	3.4423e-33	0.704507	0.798	0.51	1.11135e-28	2	Suz12
Wdpcp	1.2584e-32	0.70552	0.624	0.288	4.06274e-28	2	Wdpcp
Suco	1.32653e-32	0.593522	0.628	0.289	4.2827e-28	2	Suco
Hdgf	1.65286e-32	0.341548	0.403	0.122	5.33625e-28	2	Hdgf
Fat3	2.02925e-32	1.02691	0.496	0.195	6.55142e-28	2	Fat3
Cep85	2.04131e-32	0.639171	0.74	0.405	6.59038e-28	2	Cep85
Nup160	2.08191e-32	0.412344	0.527	0.192	6.72146e-28	2	Nup160
Dgcr8	2.64103e-32	0.654379	0.69	0.369	8.52657e-28	2	Dgcr8
Trpc3	3.15381e-32	0.650796	0.275	0.062	1.01821e-27	2	Trpc3
Dna2	4.03191e-32	0.525604	0.372	0.111	1.3017e-27	2	Dna2
Rsrc1	4.1299e-32	0.666239	0.857	0.576	1.33334e-27	2	Rsrc1
Dtl	5.15601e-32	0.42236	0.26	0.054	1.66462e-27	2	Dtl
Nin	5.5068e-32	0.587199	0.57	0.236	1.77787e-27	2	Nin
Cnot6l	6.63223e-32	0.980521	0.787	0.58	2.14122e-27	2	Cnot6l
Cdk19	1.77454e-31	0.498682	0.531	0.201	5.72911e-27	2	Cdk19
Hspa4l	3.09893e-31	0.56054	0.647	0.305	1.00049e-26	2	Hspa4l
Jpt1	3.82446e-31	0.552048	0.636	0.296	1.23473e-26	2	Jpt1
Prkg1	4.35308e-31	0.732708	1	0.948	1.40539e-26	2	Prkg1
Tagap1	5.05436e-31	0.262093	0.252	0.053	1.6318e-26	2	Tagap1
Pbx3	5.21022e-31	0.890576	0.86	0.592	1.68212e-26	2	Pbx3
Spata24	6.88813e-31	0.297975	0.326	0.086	2.22383e-26	2	Spata24
Dyrk1a	7.53638e-31	0.696195	0.942	0.839	2.43312e-26	2	Dyrk1a
Sord	8.80713e-31	0.484096	0.419	0.138	2.84338e-26	2	Sord
Ube2s	9.38711e-31	0.385311	0.415	0.133	3.03063e-26	2	Ube2s
Utrn1	1.00073e-30	0.549702	0.977	0.895	3.23084e-26	2	Utrn
Nav1	1.05355e-30	0.726964	0.752	0.408	3.4014e-26	2	Nav1
Nova1	2.01206e-30	0.531596	0.314	0.083	6.49593e-26	2	Nova1
Taf5	2.04266e-30	0.289788	0.233	0.046	6.59472e-26	2	Taf5
Pbdc1	2.06241e-30	0.462215	0.504	0.191	6.65848e-26	2	Pbdc1
2610020C07Rik	2.55949e-30	0.407167	0.457	0.158	8.26333e-26	2	2610020C07Rik
Gm30262	2.64724e-30	0.322531	0.287	0.07	8.54662e-26	2	Gm30262
Ppih	1.10593e-29	0.275597	0.264	0.059	3.5705e-25	2	Ppih
Nup37	1.15253e-29	0.286757	0.329	0.091	3.72094e-25	2	Nup37
Cd44	1.19387e-29	0.345788	0.422	0.137	3.8544e-25	2	Cd44
Col5a2	2.32643e-29	0.682719	0.267	0.063	7.51088e-25	2	Col5a2
Pfkfb1	2.52325e-29	0.273756	0.279	0.067	8.14633e-25	2	Pfkfb1
Map2	2.53723e-29	0.323953	0.143	0.017	8.19145e-25	2	Map2
Zdhhc21	7.4576e-29	0.607038	0.469	0.177	2.40769e-24	2	Zdhhc2
Ctc1	8.12343e-29	0.278386	0.326	0.089	2.62265e-24	2	Ctc1
Smchd1	1.11683e-28	0.653441	0.802	0.541	3.6057e-24	2	Smchd1
Phip	1.29389e-28	0.631828	0.899	0.705	4.17732e-24	2	Phip
Fignl11	1.65196e-28	0.258616	0.333	0.093	5.33336e-24	2	Fignl1
Gab2	1.75113e-28	0.68794	0.93	0.684	5.65351e-24	2	Gab2
Armt1	1.86674e-28	0.313322	0.279	0.069	6.02678e-24	2	Armt1
Slc9a91	1.98022e-28	0.634335	0.477	0.183	6.39314e-24	2	Slc9a9
Cep97	2.97403e-28	0.425441	0.43	0.154	9.60166e-24	2	Cep97
Cspp1	3.46237e-28	0.621486	0.729	0.42	1.11783e-23	2	Cspp1
Ccdc138	3.64411e-28	0.484989	0.38	0.124	1.1765e-23	2	Ccdc138
Rasa31	4.27879e-28	0.37219	0.519	0.2	1.38141e-23	2	Rasa3
Cmtm7	5.25352e-28	0.323724	0.357	0.106	1.6961e-23	2	Cmtm7
Rbbp8	6.23468e-28	0.56151	0.585	0.263	2.01287e-23	2	Rbbp8
Lnpk	6.62651e-28	0.613461	0.698	0.381	2.13937e-23	2	Lnpk
Mdc1	9.27901e-28	0.273888	0.275	0.069	2.99573e-23	2	Mdc1
Pakap1	1.07203e-27	0.612814	0.95	0.807	3.46104e-23	2	Pakap
Ttc28	1.14342e-27	0.615002	0.868	0.584	3.69153e-23	2	Ttc28
Cc2d2a	1.21309e-27	0.601772	0.554	0.25	3.91646e-23	2	Cc2d2a
Ccne2	1.46012e-27	0.362885	0.198	0.038	4.71399e-23	2	Ccne2
Tiam2	1.65912e-27	0.566734	0.585	0.275	5.35646e-23	2	Tiam2
Dtymk	1.72134e-27	0.429531	0.442	0.166	5.55735e-23	2	Dtymk
Kctd18	1.88223e-27	0.383676	0.341	0.105	6.07677e-23	2	Kctd18
Rfwd3	1.95118e-27	0.610685	0.69	0.371	6.29939e-23	2	Rfwd3
Slf1	2.04758e-27	0.701394	0.814	0.527	6.61063e-23	2	Slf1
Cep250	4.02303e-27	0.3292	0.368	0.117	1.29884e-22	2	Cep250
Rad50	4.34246e-27	0.345052	0.434	0.154	1.40196e-22	2	Rad50
Ift46	5.69886e-27	0.348813	0.364	0.119	1.83988e-22	2	Ift46
Smc5	7.68721e-27	0.532821	0.709	0.382	2.48182e-22	2	Smc5
Ano6	1.07616e-26	0.487514	0.609	0.276	3.47439e-22	2	Ano6
Alg13	1.1318e-26	0.430409	0.438	0.161	3.65402e-22	2	Alg13
Bcl2	1.61415e-26	0.586462	0.609	0.276	5.21127e-22	2	Bcl2
Eri1	1.92972e-26	0.368911	0.267	0.069	6.23009e-22	2	Eri1
Tuba1c	2.23106e-26	0.271757	0.291	0.078	7.20297e-22	2	Tuba1c
Katnbl1	2.63189e-26	0.526069	0.643	0.332	8.49704e-22	2	Katnbl1
Cep57	2.9222e-26	0.43619	0.492	0.203	9.43433e-22	2	Cep57
Nnt	3.9652e-26	0.481327	0.566	0.257	1.28017e-21	2	Nnt
Igf1r1	4.48521e-26	0.614666	0.977	0.869	1.44805e-21	2	Igf1r
Alms1	6.5831e-26	0.437009	0.438	0.162	2.12535e-21	2	Alms1
Neto2	6.77648e-26	0.316513	0.267	0.069	2.18779e-21	2	Neto2
Dipk2a	7.55446e-26	0.491011	0.496	0.206	2.43896e-21	2	Dipk2a
Macrod2	9.88975e-26	0.850733	0.888	0.627	3.1929e-21	2	Macrod2
Tcf4	1.05188e-25	0.663259	0.969	0.848	3.39599e-21	2	Tcf4
Cbfb	1.41288e-25	0.604398	0.581	0.285	4.56149e-21	2	Cbfb
Tesk2	1.95334e-25	0.358151	0.353	0.113	6.30636e-21	2	Tesk2
Arhgap21	1.96764e-25	0.545678	0.926	0.887	6.35251e-21	2	Arhgap21
Cdk141	3.02044e-25	0.618781	0.872	0.601	9.75151e-21	2	Cdk14
Nup85	3.30741e-25	0.285325	0.333	0.101	1.0678e-20	2	Nup85
Wdr76	3.34675e-25	0.52353	0.391	0.144	1.0805e-20	2	Wdr76
Psip1	3.73684e-25	0.504397	0.465	0.192	1.20644e-20	2	Psip1
Plcl1	5.34959e-25	0.75707	0.597	0.279	1.72711e-20	2	Plcl1
1700025G04Rik1	5.64058e-25	0.574111	0.841	0.565	1.82106e-20	2	1700025G04Rik
Dcbld2	6.37104e-25	0.50905	0.581	0.268	2.05689e-20	2	Dcbld2
Zranb3	6.53567e-25	0.578925	0.473	0.198	2.11004e-20	2	Zranb3
Vbp1	8.06195e-25	0.363458	0.384	0.137	2.6028e-20	2	Vbp1
Klhl5	9.46782e-25	0.316118	0.415	0.149	3.05669e-20	2	Klhl5
Mdm4	9.88908e-25	0.585172	0.857	0.692	3.19269e-20	2	Mdm4
Ywhah	9.89561e-25	0.333054	0.407	0.149	3.1948e-20	2	Ywhah
Lrrcc1	1.26474e-24	0.363456	0.43	0.161	4.08322e-20	2	Lrrcc1
Ano1	2.13227e-24	0.414247	0.12	0.015	6.88405e-20	2	Ano1
2007-09-01	2.29898e-24	0.556059	0.857	0.63	7.42226e-20	2	2007-09-01
Lrrk1	4.04578e-24	0.30312	0.302	0.088	1.30618e-19	2	Lrrk1
Gucy1a1	4.15506e-24	0.495248	0.174	0.033	1.34146e-19	2	Gucy1a1
Tcerg1	4.17394e-24	0.529739	0.783	0.527	1.34756e-19	2	Tcerg1
Pde5a	8.52311e-24	0.314826	0.209	0.047	2.75169e-19	2	Pde5a
Wsb1	1.01915e-23	0.594513	0.605	0.33	3.29034e-19	2	Wsb1
Cenpo	1.49354e-23	0.268884	0.26	0.071	4.82191e-19	2	Cenpo
Snx7	2.26204e-23	0.443603	0.453	0.191	7.303e-19	2	Snx7
Cep1701	2.821e-23	0.518245	0.686	0.383	9.1076e-19	2	Cep170
Sema5a	3.04387e-23	0.8848	0.31	0.101	9.82713e-19	2	Sema5a
Cmc2	3.47003e-23	0.291823	0.368	0.128	1.1203e-18	2	Cmc2
Pspc1	3.54875e-23	0.590077	0.798	0.603	1.14571e-18	2	Pspc1
Itgb3bp	4.28611e-23	0.371029	0.415	0.159	1.38377e-18	2	Itgb3bp
Mad1l1	5.27771e-23	0.497592	0.64	0.351	1.70391e-18	2	Mad1l1
Ilf3	5.30439e-23	0.4612	0.647	0.341	1.71252e-18	2	Ilf3
Stxbp6	5.72827e-23	0.484279	0.415	0.158	1.84937e-18	2	Stxbp6
Tbc1d8b	5.87204e-23	0.346419	0.395	0.149	1.89579e-18	2	Tbc1d8b
Wrn	6.9882e-23	0.351984	0.523	0.228	2.25614e-18	2	Wrn
Rbm15	8.17138e-23	0.458373	0.647	0.347	2.63813e-18	2	Rbm15
Hace1	1.02558e-22	0.509133	0.547	0.257	3.3111e-18	2	Hace1
Igf2bp3	1.42875e-22	0.547093	0.562	0.282	4.61272e-18	2	Igf2bp3
Rnf141	2.7123e-22	0.426419	0.531	0.241	8.75665e-18	2	Rnf141
Tbl1xr1	2.96474e-22	0.509679	0.864	0.623	9.57165e-18	2	Tbl1xr1
Pias1	3.01774e-22	0.572002	0.81	0.593	9.74278e-18	2	Pias1
Myh101	3.84464e-22	0.511052	0.756	0.467	1.24124e-17	2	Myh10
Atp11c	4.40711e-22	0.586318	0.713	0.413	1.42284e-17	2	Atp11c
Kitl	4.59961e-22	0.421666	0.341	0.116	1.48498e-17	2	Kitl
Kansl1l	4.81055e-22	0.622996	0.903	0.743	1.55308e-17	2	Kansl1l
Tiam1	4.8168e-22	0.442201	0.512	0.233	1.5551e-17	2	Tiam1
Ahctf1	5.07695e-22	0.415862	0.651	0.346	1.63909e-17	2	Ahctf1
Lig1	5.27164e-22	0.264401	0.178	0.038	1.70195e-17	2	Lig1
Ankrd44	1.37911e-21	0.582541	0.419	0.179	4.45246e-17	2	Ankrd44
Pfkp	1.45107e-21	0.503022	0.725	0.434	4.68479e-17	2	Pfkp
Tbc1d11	1.5782e-21	0.373594	0.659	0.336	5.09521e-17	2	Tbc1d1
Zfp934	1.58318e-21	0.483308	0.558	0.265	5.11129e-17	2	Zfp934
Gnasas11	1.67738e-21	0.395967	0.469	0.202	5.41541e-17	2	Gnasas1
Phka2	2.21099e-21	0.553393	0.798	0.58	7.13818e-17	2	Phka2
Fopnl	2.56006e-21	0.408293	0.581	0.297	8.26514e-17	2	Fopnl
App1	2.57261e-21	0.575315	0.802	0.526	8.30567e-17	2	App
Fzr1	2.62917e-21	0.316488	0.298	0.097	8.48828e-17	2	Fzr1
Mre11a	3.94548e-21	0.380335	0.341	0.127	1.2738e-16	2	Mre11a
Ncaph2	5.78705e-21	0.323314	0.403	0.159	1.86835e-16	2	Ncaph2
Fam122b	8.455e-21	0.336865	0.376	0.141	2.7297e-16	2	Fam122b
Fn1	8.5961e-21	0.469726	0.244	0.07	2.77525e-16	2	Fn1
Ybx2	9.07409e-21	0.397287	0.477	0.219	2.92957e-16	2	Ybx2
Nasp	9.09036e-21	0.502172	0.562	0.29	2.93482e-16	2	Nasp
Tra2a	9.22424e-21	0.518379	0.849	0.717	2.97805e-16	2	Tra2a
Dhfr	9.82404e-21	0.275789	0.213	0.055	3.17169e-16	2	Dhfr
Dnmt1	1.11574e-20	0.41717	0.267	0.085	3.60215e-16	2	Dnmt1
Rtel1	1.21241e-20	0.287089	0.384	0.148	3.91426e-16	2	Rtel1
Sntb2	1.38623e-20	0.340962	0.419	0.17	4.47546e-16	2	Sntb2
Zfp808	1.42805e-20	0.405728	0.395	0.156	4.61047e-16	2	Zfp808
Ctdspl2	1.9878e-20	0.49488	0.713	0.454	6.41761e-16	2	Ctdspl2
Srsf7	2.61326e-20	0.447941	0.671	0.388	8.4369e-16	2	Srsf7
Pola1	3.14984e-20	1.35284	0.527	0.319	1.01693e-15	2	Pola1
Nedd1	3.73486e-20	0.399348	0.519	0.251	1.2058e-15	2	Nedd1
Dzip1l	4.53216e-20	0.312185	0.287	0.094	1.46321e-15	2	Dzip1l
Kmt5a	4.66588e-20	0.488617	0.609	0.352	1.50638e-15	2	Kmt5a
Hp1bp3	4.73301e-20	0.474924	0.744	0.501	1.52805e-15	2	Hp1bp3
Gucy1b1	4.83691e-20	0.493023	0.182	0.043	1.5616e-15	2	Gucy1b1
Ranbp17	5.31195e-20	0.561283	0.481	0.228	1.71496e-15	2	Ranbp17
C2cd5	5.55592e-20	0.487378	0.791	0.572	1.79373e-15	2	C2cd5
Arsb	5.67778e-20	0.290808	0.26	0.079	1.83307e-15	2	Arsb
Pde7a	6.35969e-20	0.458163	0.748	0.47	2.05323e-15	2	Pde7a
Pip4k2a	7.38369e-20	0.434977	0.543	0.262	2.38382e-15	2	Pip4k2a
Apex2	7.60904e-20	0.42331	0.55	0.286	2.45658e-15	2	Apex2
Hectd21	7.63539e-20	0.374578	0.43	0.183	2.46509e-15	2	Hectd2
Rgs121	8.79083e-20	0.308739	0.636	0.325	2.83812e-15	2	Rgs12
Mtf2	9.31808e-20	0.430013	0.717	0.439	3.00834e-15	2	Mtf2
Pakap.1	9.78472e-20	0.469231	0.973	0.886	3.159e-15	2	Pakap.1
Nav2	1.00088e-19	0.6418	0.969	0.944	3.23136e-15	2	Nav2
Pcnt	1.07573e-19	0.486211	0.667	0.395	3.47301e-15	2	Pcnt
Zeb1	1.26745e-19	0.468472	0.977	0.868	4.09196e-15	2	Zeb1
Itga11	1.56982e-19	0.500231	0.864	0.585	5.06817e-15	2	Itga1
Mettl15	1.77398e-19	0.426495	0.64	0.35	5.72731e-15	2	Mettl15
Cse1l	2.13282e-19	0.417951	0.547	0.283	6.88581e-15	2	Cse1l
Cep162	2.1806e-19	0.383824	0.337	0.128	7.04008e-15	2	Cep162
Clstn2	2.31562e-19	0.384009	0.205	0.054	7.47598e-15	2	Clstn2
Wapl	2.49863e-19	0.49319	0.837	0.658	8.06681e-15	2	Wapl
Ccdc57	2.91261e-19	0.324691	0.399	0.165	9.40338e-15	2	Ccdc57
Ubap2	3.97169e-19	0.468738	0.729	0.477	1.28226e-14	2	Ubap2
Gucy1a2	3.99387e-19	0.566191	0.136	0.025	1.28942e-14	2	Gucy1a2
AU020206	4.03839e-19	0.303054	0.357	0.135	1.3038e-14	2	AU020206
Stard131	4.29215e-19	0.594944	0.593	0.333	1.38572e-14	2	Stard13
Numa1	4.65912e-19	0.433184	0.686	0.427	1.5042e-14	2	Numa1
Lin52	5.34159e-19	0.466029	0.736	0.471	1.72453e-14	2	Lin52
Mllt10	6.33409e-19	0.366689	0.957	0.914	2.04496e-14	2	Mllt10
Sfpq	8.81814e-19	0.446354	0.915	0.791	2.84694e-14	2	Sfpq
Tmem144	8.91445e-19	0.382205	0.442	0.2	2.87803e-14	2	Tmem144
Matr3	1.02352e-18	0.441846	0.764	0.497	3.30443e-14	2	Matr3
Ddhd11	1.07186e-18	0.465793	0.651	0.385	3.46049e-14	2	Ddhd1
Dach1	1.42855e-18	0.638055	0.543	0.273	4.61208e-14	2	Dach1
Atr	1.63433e-18	0.469965	0.709	0.446	5.27644e-14	2	Atr
Tmem71	1.94814e-18	0.456686	0.492	0.242	6.28956e-14	2	Tmem71
Phf20	1.99676e-18	0.419108	0.698	0.42	6.44653e-14	2	Phf20
Mthfd1l	2.24434e-18	0.311441	0.194	0.052	7.24584e-14	2	Mthfd1l
Maz	2.66493e-18	0.254204	0.264	0.087	8.60374e-14	2	Maz
Hmgxb4	2.9722e-18	0.307367	0.535	0.259	9.59574e-14	2	Hmgxb4
Kctd9	3.36111e-18	0.41886	0.585	0.323	1.08514e-13	2	Kctd9
Dek	3.78811e-18	0.571446	0.519	0.283	1.22299e-13	2	Dek
Smc1a	4.02227e-18	0.358179	0.535	0.276	1.29859e-13	2	Smc1a
Alcam	4.12222e-18	0.354992	0.209	0.059	1.33086e-13	2	Alcam
Col4a61	4.50729e-18	0.300532	0.322	0.117	1.45518e-13	2	Col4a6
Ldlrad3	4.56518e-18	0.298	0.26	0.085	1.47387e-13	2	Ldlrad3
Ilf2	4.94637e-18	0.316429	0.465	0.215	1.59694e-13	2	Ilf2
Rasgef1b1	6.51603e-18	0.818419	0.733	0.51	2.1037e-13	2	Rasgef1b
Uba6	6.60452e-18	0.321337	0.461	0.211	2.13227e-13	2	Uba6
Spop	6.80788e-18	0.514366	0.872	0.729	2.19792e-13	2	Spop
2610307P16Rik	7.63091e-18	0.523796	0.736	0.465	2.46364e-13	2	2610307P16Rik
Cbx3	7.80127e-18	0.387856	0.554	0.281	2.51864e-13	2	Cbx3
Aak1	8.01658e-18	0.404775	0.899	0.858	2.58815e-13	2	Aak1
Adgrl3	9.993e-18	0.632205	0.163	0.039	3.22624e-13	2	Adgrl3
Zfp91	1.33058e-17	0.482923	0.705	0.461	4.29578e-13	2	Zfp91
Adamts9	1.76603e-17	0.521926	0.748	0.511	5.70162e-13	2	Adamts9
Nsmce2	1.82538e-17	0.477064	0.864	0.656	5.89323e-13	2	Nsmce2
Arhgap311	2.00159e-17	0.461709	0.783	0.534	6.46212e-13	2	Arhgap31
Syncrip	2.04491e-17	0.417969	0.841	0.672	6.60198e-13	2	Syncrip
Klhl3	2.27464e-17	0.449883	0.616	0.36	7.34366e-13	2	Klhl3
Gm43305	3.32867e-17	0.299884	0.24	0.078	1.07466e-12	2	Gm43305
Nrf1	3.63833e-17	0.419587	0.721	0.489	1.17463e-12	2	Nrf1
Ccdc82	3.92951e-17	0.341176	0.341	0.137	1.26864e-12	2	Ccdc82
Myo5a1	4.45979e-17	0.41951	0.663	0.407	1.43984e-12	2	Myo5a
Mmp16	4.57825e-17	0.421593	0.105	0.017	1.47809e-12	2	Mmp16
Exoc4	5.27625e-17	0.393093	0.969	0.918	1.70344e-12	2	Exoc4
Pds5b	5.41733e-17	0.476823	0.779	0.559	1.74898e-12	2	Pds5b
Zw10	5.47983e-17	0.251593	0.341	0.135	1.76916e-12	2	Zw10
Asxl1	5.96195e-17	0.517059	0.802	0.646	1.92482e-12	2	Asxl1
Nedd4l	6.12625e-17	0.487311	0.884	0.776	1.97786e-12	2	Nedd4l
Gm4258	6.33047e-17	0.436	0.814	0.579	2.04379e-12	2	Gm4258
Hltf	6.65016e-17	0.365342	0.558	0.295	2.147e-12	2	Hltf
Rnf144b	8.25583e-17	0.448848	0.527	0.286	2.6654e-12	2	Rnf144b
Fryl	9.88857e-17	0.475977	0.837	0.656	3.19252e-12	2	Fryl
Sh3rf1	1.06396e-16	0.391957	0.217	0.066	3.43499e-12	2	Sh3rf1
Odf2l	1.20232e-16	0.328578	0.504	0.248	3.8817e-12	2	Odf2l
Chka	1.37102e-16	0.363081	0.457	0.231	4.42632e-12	2	Chka
Tra2b	1.44922e-16	0.366045	0.872	0.73	4.67881e-12	2	Tra2b
Kif2a	2.24075e-16	0.407781	0.671	0.419	7.23425e-12	2	Kif2a
Cask	2.28011e-16	0.453255	0.64	0.386	7.36133e-12	2	Cask
Fkbp5	2.4219e-16	0.252919	0.264	0.092	7.8191e-12	2	Fkbp5
Tacc11	2.56448e-16	0.412412	0.632	0.367	8.27943e-12	2	Tacc1
Zwint	3.12133e-16	0.290832	0.539	0.275	1.00772e-11	2	Zwint
Mcu	3.33736e-16	0.428853	0.717	0.466	1.07747e-11	2	Mcu
Ptpdc1	3.75548e-16	0.298948	0.341	0.141	1.21246e-11	2	Ptpdc1
Zfp948	4.1934e-16	0.298409	0.391	0.174	1.35384e-11	2	Zfp948
Pou2f1	4.75076e-16	0.387314	0.798	0.57	1.53378e-11	2	Pou2f1
Tpm3	4.78135e-16	0.314447	0.508	0.26	1.54366e-11	2	Tpm3
Ppm1d	5.15244e-16	0.345033	0.446	0.224	1.66347e-11	2	Ppm1d
Tmem209	6.06951e-16	0.294183	0.364	0.159	1.95954e-11	2	Tmem209
Depdc5	6.09707e-16	0.395187	0.667	0.417	1.96844e-11	2	Depdc5
Stag1	7.16563e-16	0.606342	0.911	0.803	2.31342e-11	2	Stag1
Msantd2	7.23702e-16	0.392292	0.659	0.424	2.33647e-11	2	Msantd2
Pds5a	7.66391e-16	0.42408	0.857	0.666	2.47429e-11	2	Pds5a
Dock10	7.89308e-16	0.367116	0.14	0.032	2.54828e-11	2	Dock10
Nfib	9.30302e-16	0.32029	0.992	0.967	3.00348e-11	2	Nfib
Pcm1	9.89591e-16	0.441886	0.849	0.757	3.19489e-11	2	Pcm1
Stat2	1.08449e-15	0.296943	0.279	0.104	3.50127e-11	2	Stat2
Ptprk	1.14712e-15	0.399849	0.942	0.892	3.70347e-11	2	Ptprk
Fstl1	1.17109e-15	0.323172	0.422	0.197	3.78087e-11	2	Fstl1
Myo1b	1.17395e-15	0.50096	0.202	0.062	3.79009e-11	2	Myo1b
Man2a1	1.28299e-15	0.431378	0.674	0.406	4.14215e-11	2	Man2a1
Zeb2	1.30967e-15	0.54192	0.833	0.63	4.22826e-11	2	Zeb2
Plce1	1.35197e-15	0.435555	0.911	0.76	4.36483e-11	2	Plce1
Nop58	1.36728e-15	0.29319	0.527	0.277	4.41426e-11	2	Nop58
Postn	1.44771e-15	0.728119	0.271	0.104	4.67395e-11	2	Postn
Vkorc1l1	1.49552e-15	0.38471	0.636	0.382	4.82827e-11	2	Vkorc1l1
Fbn1	1.50561e-15	0.454467	0.295	0.112	4.86087e-11	2	Fbn1
Ulk4	1.66047e-15	0.323829	0.271	0.102	5.36083e-11	2	Ulk4
Fbxo34	1.67459e-15	0.424264	0.535	0.301	5.40641e-11	2	Fbxo34
Aff3	1.85488e-15	0.367422	0.291	0.113	5.98847e-11	2	Aff3
Hmgb1	2.09309e-15	0.279821	0.554	0.305	6.75753e-11	2	Hmgb1
Mtmr12	2.47601e-15	0.331216	0.446	0.226	7.99381e-11	2	Mtmr12
Hpf1	2.53866e-15	0.344896	0.465	0.239	8.19606e-11	2	Hpf1
Dennd2a	2.71896e-15	0.360295	0.116	0.024	8.77817e-11	2	Dennd2a
Cdan1	2.93809e-15	0.260088	0.411	0.189	9.48563e-11	2	Cdan1
Taf15	3.52103e-15	0.445185	0.837	0.637	1.13676e-10	2	Taf15
Ptprd	3.60515e-15	0.436884	0.942	0.878	1.16392e-10	2	Ptprd
Ppp2r5c	3.64053e-15	0.390294	0.857	0.695	1.17534e-10	2	Ppp2r5c
Setd2	3.73418e-15	0.366967	0.829	0.665	1.20558e-10	2	Setd2
Tipin	3.82606e-15	0.299719	0.333	0.141	1.23524e-10	2	Tipin
4930549G23Rik	3.95514e-15	0.264639	0.283	0.111	1.27692e-10	2	4930549G23Rik
Ipo9	4.19539e-15	0.407965	0.547	0.305	1.35448e-10	2	Ipo9
Slc25a25	4.25209e-15	0.270526	0.318	0.131	1.37279e-10	2	Slc25a25
Hsd17b12	4.65388e-15	0.301584	0.426	0.206	1.50251e-10	2	Hsd17b12
Pcbp2	5.57373e-15	0.385023	0.891	0.751	1.79948e-10	2	Pcbp2
Rassf3	5.86825e-15	0.406582	0.659	0.399	1.89457e-10	2	Rassf3
Pcolce2	6.10244e-15	0.27023	0.411	0.191	1.97017e-10	2	Pcolce2
1110059E24Rik	8.05265e-15	0.351616	0.481	0.245	2.5998e-10	2	1110059E24Rik
Hmcn11	8.25123e-15	0.520088	0.973	0.95	2.66391e-10	2	Hmcn1
Rai14	8.58312e-15	0.267386	0.116	0.024	2.77106e-10	2	Rai14
Klhl41	8.66812e-15	0.295157	0.31	0.127	2.7985e-10	2	Klhl41
Hnrnpul1	9.93133e-15	0.314835	0.609	0.351	3.20633e-10	2	Hnrnpul1
Mzt1	1.04392e-14	0.267749	0.411	0.197	3.3703e-10	2	Mzt1
Eif4e	1.07474e-14	0.490008	0.69	0.468	3.46981e-10	2	Eif4e
Sox5	1.1119e-14	0.87328	0.221	0.077	3.58976e-10	2	Sox5
Bicc1	1.22411e-14	0.505514	0.671	0.432	3.95203e-10	2	Bicc1
Sephs1	1.38007e-14	0.309192	0.345	0.152	4.45555e-10	2	Sephs1
Pid1	1.43356e-14	1.0221	0.178	0.055	4.62824e-10	2	Pid1
Art31	1.48876e-14	0.416405	0.686	0.457	4.80647e-10	2	Art3
Btaf1	1.55711e-14	0.459362	0.826	0.71	5.02714e-10	2	Btaf1
Srsf4	1.6924e-14	0.393471	0.698	0.45	5.46392e-10	2	Srsf4
Cnep1r1	2.07082e-14	0.304526	0.512	0.273	6.68564e-10	2	Cnep1r1
Mbd2	2.87652e-14	0.326462	0.62	0.373	9.28686e-10	2	Mbd2
Srrt	2.93061e-14	0.250871	0.446	0.224	9.46148e-10	2	Srrt
Dock1	2.96425e-14	0.466315	0.833	0.65	9.57009e-10	2	Dock1
Nectin3	3.34792e-14	0.28871	0.566	0.322	1.08088e-09	2	Nectin3
Kcnt2	3.42271e-14	0.545248	0.132	0.032	1.10502e-09	2	Kcnt2
Gmcl1	3.57327e-14	0.303846	0.388	0.183	1.15363e-09	2	Gmcl1
Hells	3.69698e-14	0.421633	0.256	0.101	1.19357e-09	2	Hells
Cpne3	3.70925e-14	0.289492	0.442	0.223	1.19753e-09	2	Cpne3
Zfp4621	3.71307e-14	0.378829	0.628	0.369	1.19876e-09	2	Zfp462
Tuba1b	4.00952e-14	0.291921	0.302	0.127	1.29447e-09	2	Tuba1b
Bbs9	4.39354e-14	0.344323	0.543	0.304	1.41845e-09	2	Bbs9
Akt3	4.40101e-14	0.419489	0.581	0.336	1.42087e-09	2	Akt3
Ints10	4.7486e-14	0.314679	0.585	0.335	1.53308e-09	2	Ints10
Kantr	4.85543e-14	0.278459	0.24	0.089	1.56758e-09	2	Kantr
Ptms	5.65078e-14	0.274384	0.411	0.201	1.82435e-09	2	Ptms
Pold3	5.65572e-14	0.309183	0.31	0.133	1.82595e-09	2	Pold3
Ptprs	6.22967e-14	0.363197	0.709	0.481	2.01125e-09	2	Ptprs
Wipf1	6.44604e-14	0.447836	0.159	0.045	2.08111e-09	2	Wipf1
Naa40	7.10987e-14	0.426469	0.632	0.407	2.29542e-09	2	Naa40
Fat1	8.06805e-14	0.385282	0.795	0.575	2.60477e-09	2	Fat1
Actn4	8.48378e-14	0.358096	0.829	0.65	2.73899e-09	2	Actn4
Stt3b	8.90308e-14	0.291097	0.624	0.394	2.87436e-09	2	Stt3b
Atp11b	9.04876e-14	0.406965	0.721	0.539	2.92139e-09	2	Atp11b
Apaf1	1.03319e-13	0.308641	0.388	0.186	3.33564e-09	2	Apaf1
Pank1	1.2047e-13	0.406977	0.829	0.662	3.88936e-09	2	Pank1
Tanc2	1.29852e-13	0.394066	0.872	0.663	4.19227e-09	2	Tanc2
Fam13b	1.40366e-13	0.391246	0.74	0.537	4.53173e-09	2	Fam13b
Anapc1	1.57601e-13	0.325928	0.713	0.48	5.08813e-09	2	Anapc1
Supt16	1.58235e-13	0.317401	0.55	0.322	5.10862e-09	2	Supt16
Ets1	1.72513e-13	0.339928	0.24	0.089	5.56958e-09	2	Ets1
Sdc2	1.81508e-13	0.402711	0.457	0.24	5.85998e-09	2	Sdc2
Atl2	1.89562e-13	0.354003	0.655	0.42	6.12e-09	2	Atl2
Erbb4	2.1731e-13	0.371482	0.992	0.98	7.01587e-09	2	Erbb4
Serinc5	2.67122e-13	0.327851	0.5	0.273	8.62405e-09	2	Serinc5
Ppm1b	2.72855e-13	0.39238	0.767	0.619	8.80913e-09	2	Ppm1b
Dennd5a	3.1652e-13	0.412159	0.736	0.543	1.02188e-08	2	Dennd5a
Rapgef5	3.72075e-13	0.267365	0.198	0.065	1.20124e-08	2	Rapgef5
Ppwd1	4.31125e-13	0.29391	0.481	0.259	1.39189e-08	2	Ppwd1
Supt20	4.57936e-13	0.392291	0.725	0.528	1.47845e-08	2	Supt20
Mef2c	5.22253e-13	0.439475	0.837	0.663	1.68609e-08	2	Mef2c
Ptpa	5.22684e-13	0.353233	0.597	0.36	1.68748e-08	2	Ptpa
Gcnt2	5.71465e-13	0.280678	0.295	0.125	1.84498e-08	2	Gcnt2
Hmgn3	5.99843e-13	0.281372	0.364	0.17	1.93659e-08	2	Hmgn3
Lhfpl21	6.31839e-13	0.333641	0.306	0.133	2.03989e-08	2	Lhfpl2
Slco3a11	6.39865e-13	0.327187	0.729	0.468	2.0658e-08	2	Slco3a1
Cstf3	6.54349e-13	0.376056	0.806	0.62	2.11257e-08	2	Cstf3
Smc6	6.70306e-13	0.525677	0.667	0.486	2.16408e-08	2	Smc6
Upf3b	6.94817e-13	0.339848	0.609	0.376	2.24322e-08	2	Upf3b
Thrap3	6.99396e-13	0.36168	0.891	0.737	2.258e-08	2	Thrap3
Ttll4	7.26055e-13	0.279672	0.504	0.292	2.34407e-08	2	Ttll4
Slc12a6	7.29886e-13	0.404005	0.888	0.762	2.35644e-08	2	Slc12a6
Rngtt	7.51518e-13	0.291881	0.76	0.496	2.42628e-08	2	Rngtt
Hsp90b1	7.81195e-13	0.355435	0.589	0.357	2.52209e-08	2	Hsp90b1
Gypc	8.31544e-13	0.255876	0.403	0.2	2.68464e-08	2	Gypc
Fut8	8.41489e-13	0.425531	0.705	0.486	2.71675e-08	2	Fut8
Sun2	8.69232e-13	0.267389	0.422	0.214	2.80632e-08	2	Sun2
Nhs	8.93355e-13	0.484927	0.291	0.129	2.8842e-08	2	Nhs
Stard9	1.03455e-12	0.276835	0.24	0.093	3.34005e-08	2	Stard9
Ntn4	1.10193e-12	0.616067	0.562	0.368	3.55757e-08	2	Ntn4
Tor1aip2	1.22096e-12	0.278891	0.554	0.324	3.94188e-08	2	Tor1aip2
G3bp1	1.29825e-12	0.27624	0.659	0.427	4.19141e-08	2	G3bp1
Fry	1.37031e-12	0.287377	0.981	0.951	4.42404e-08	2	Fry
Clic4	1.41497e-12	0.406215	0.868	0.691	4.56822e-08	2	Clic4
Kctd81	1.4291e-12	0.341969	0.481	0.259	4.61384e-08	2	Kctd8
Lrrc8b	1.49647e-12	0.378522	0.24	0.098	4.83136e-08	2	Lrrc8b
Gls	1.78689e-12	0.413936	0.725	0.501	5.76897e-08	2	Gls
Nkain2	1.80293e-12	0.329882	0.271	0.111	5.82077e-08	2	Nkain2
Rasal2	1.8251e-12	0.394437	0.926	0.839	5.89233e-08	2	Rasal2
Cep83	2.08348e-12	0.357457	0.616	0.384	6.72652e-08	2	Cep83
2011-09-01	2.44076e-12	0.327272	0.384	0.194	7.87998e-08	2	2011-09-01
Mphosph8	2.51358e-12	0.301099	0.516	0.291	8.11509e-08	2	Mphosph8
Slc10a7	2.85443e-12	0.353048	0.62	0.372	9.21552e-08	2	Slc10a7
Zmat1	2.87025e-12	0.31788	0.457	0.251	9.2666e-08	2	Zmat1
Tnrc6a	4.7897e-12	0.319406	0.919	0.801	1.54635e-07	2	Tnrc6a
Vav3	4.95235e-12	0.400306	0.151	0.046	1.59887e-07	2	Vav3
Hnrnpu	5.38647e-12	0.352847	0.895	0.781	1.73902e-07	2	Hnrnpu
Sdccag8	5.98594e-12	0.250038	0.488	0.267	1.93256e-07	2	Sdccag8
Pdlim1	6.16852e-12	0.345273	0.566	0.337	1.99151e-07	2	Pdlim1
Mlxipl	6.1991e-12	0.311621	0.488	0.277	2.00138e-07	2	Mlxipl
Tle4	6.74395e-12	0.293501	0.713	0.492	2.17728e-07	2	Tle4
Pdss1	7.19691e-12	0.324211	0.717	0.516	2.32352e-07	2	Pdss1
Gpr137c	7.37171e-12	0.337872	0.31	0.145	2.37996e-07	2	Gpr137c
Nup98	7.3843e-12	0.335193	0.802	0.629	2.38402e-07	2	Nup98
Orc5	7.45328e-12	0.279423	0.473	0.258	2.40629e-07	2	Orc5
Map3k3	7.7302e-12	0.366723	0.593	0.375	2.49569e-07	2	Map3k3
Hs6st3	7.84435e-12	0.336956	0.101	0.023	2.53255e-07	2	Hs6st3
Ctcf	8.06852e-12	0.341045	0.686	0.478	2.60492e-07	2	Ctcf
Cbx1	8.16643e-12	0.272037	0.566	0.338	2.63653e-07	2	Cbx1
Srek1	8.2992e-12	0.358187	0.895	0.785	2.6794e-07	2	Srek1
Sgce	8.39445e-12	0.358146	0.62	0.398	2.71015e-07	2	Sgce
Pdgfd	9.17504e-12	0.351995	0.391	0.196	2.96216e-07	2	Pdgfd
Iqgap1	9.32678e-12	0.364677	0.81	0.64	3.01115e-07	2	Iqgap1
Agap1	1.15531e-11	0.330603	0.864	0.754	3.72993e-07	2	Agap1
Kcnq5	1.15743e-11	0.519304	0.674	0.451	3.73677e-07	2	Kcnq5
Pdgfrb	1.16088e-11	0.329493	0.101	0.023	3.74789e-07	2	Pdgfrb
Hnrnpr	1.20718e-11	0.36024	0.818	0.627	3.89739e-07	2	Hnrnpr
Gabpb1	1.30137e-11	0.288369	0.473	0.265	4.20148e-07	2	Gabpb1
Tsc22d2	1.37805e-11	0.354416	0.783	0.6	4.44903e-07	2	Tsc22d2
Coro1c	1.57353e-11	0.258976	0.395	0.204	5.08015e-07	2	Coro1c
Ube2e3	1.58388e-11	0.315228	0.775	0.598	5.11357e-07	2	Ube2e3
Slc24a21	1.641e-11	0.319036	0.453	0.242	5.29796e-07	2	Slc24a2
Nup93	1.67092e-11	0.260884	0.55	0.318	5.39455e-07	2	Nup93
Pank2	1.72294e-11	0.317527	0.671	0.467	5.56251e-07	2	Pank2
Nudt21	1.87084e-11	0.279355	0.326	0.155	6.04002e-07	2	Nudt21
Brip1os	2.03553e-11	0.321581	0.481	0.282	6.57171e-07	2	Brip1os
C530008M17Rik	2.04249e-11	0.309401	0.411	0.221	6.59418e-07	2	C530008M17Rik
Zfp704	2.11051e-11	0.29548	0.771	0.575	6.81379e-07	2	Zfp704
Dennd5b	2.32744e-11	0.406609	0.721	0.51	7.51415e-07	2	Dennd5b
Map3k20	2.51048e-11	0.355302	0.899	0.785	8.10508e-07	2	Map3k20
Stk3	2.5358e-11	0.357218	0.744	0.56	8.18682e-07	2	Stk3
Sipa1l11	2.55223e-11	0.382384	0.709	0.504	8.23987e-07	2	Sipa1l1
Usp20	2.61969e-11	0.373953	0.554	0.351	8.45767e-07	2	Usp20
Pign	2.7206e-11	0.318995	0.729	0.531	8.78344e-07	2	Pign
Hs3st51	2.78058e-11	0.499279	0.663	0.468	8.97709e-07	2	Hs3st5
Gdi2	2.79915e-11	0.294466	0.643	0.432	9.03705e-07	2	Gdi2
Ebf2	3.00223e-11	0.617819	0.14	0.043	9.69269e-07	2	Ebf2
Ddr2	3.25888e-11	0.338082	0.171	0.059	1.05213e-06	2	Ddr2
Rfx3	3.32993e-11	0.38376	0.709	0.495	1.07507e-06	2	Rfx3
Psmd14	4.12097e-11	0.286789	0.729	0.511	1.33046e-06	2	Psmd14
Lhfp	4.15311e-11	0.427834	0.926	0.783	1.34083e-06	2	Lhfp
Cnot6	4.20457e-11	0.301882	0.554	0.35	1.35744e-06	2	Cnot6
Xndc1	4.24982e-11	0.258876	0.426	0.228	1.37205e-06	2	Xndc1
Sfmbt1	4.535e-11	0.54932	0.57	0.398	1.46412e-06	2	Sfmbt1
Stk11	4.63042e-11	0.270761	0.368	0.188	1.49493e-06	2	Stk11
Arap2	4.9082e-11	0.259643	0.329	0.16	1.58461e-06	2	Arap2
Pik3ca	5.1504e-11	0.345671	0.752	0.554	1.66281e-06	2	Pik3ca
Pcdh11x	5.4879e-11	0.296692	0.213	0.083	1.77177e-06	2	Pcdh11x
Jazf1	5.64741e-11	0.365231	0.752	0.554	1.82327e-06	2	Jazf1
Gas2	5.81834e-11	0.254097	0.302	0.142	1.87845e-06	2	Gas2
Rbmx	6.331e-11	0.311028	0.791	0.591	2.04396e-06	2	Rbmx
Elovl5	6.41452e-11	0.260029	0.461	0.257	2.07093e-06	2	Elovl5
Colq1	6.85768e-11	0.312354	0.574	0.356	2.214e-06	2	Colq
Gm47283	7.0266e-11	0.518005	0.74	0.573	2.26854e-06	2	Gm47283
Thada	8.00227e-11	0.269496	0.702	0.477	2.58353e-06	2	Thada
Col3a1	8.40397e-11	0.391124	0.322	0.155	2.71322e-06	2	Col3a1
St5	9.27643e-11	0.335376	0.798	0.636	2.9949e-06	2	St5
Map2k5	9.30737e-11	0.362049	0.833	0.699	3.00488e-06	2	Map2k5
Stard8	1.26709e-10	0.265712	0.364	0.19	4.09079e-06	2	Stard8
Cpe	1.32355e-10	0.3401	0.686	0.471	4.27307e-06	2	Cpe
Ebf1	1.35612e-10	1.19363	0.26	0.125	4.37824e-06	2	Ebf1
Gm11266	1.38012e-10	0.28987	0.748	0.545	4.45571e-06	2	Gm11266
Rhoj	1.56954e-10	0.50382	0.132	0.041	5.06726e-06	2	Rhoj
Magt1	1.67114e-10	0.294939	0.516	0.312	5.39527e-06	2	Magt1
Umad1	1.78458e-10	0.308112	0.667	0.463	5.7615e-06	2	Umad1
Enox2	1.95739e-10	0.347724	0.69	0.464	6.31943e-06	2	Enox2
B3galt11	2.12452e-10	0.421884	0.748	0.551	6.85902e-06	2	B3galt1
Atad2b	2.18896e-10	0.275538	0.88	0.733	7.06707e-06	2	Atad2b
Prr14l	2.35167e-10	0.343081	0.721	0.497	7.59236e-06	2	Prr14l
Gramd1b1	2.62019e-10	0.340304	0.853	0.704	8.45929e-06	2	Gramd1b
Nr2c2	2.76053e-10	0.336059	0.833	0.663	8.91238e-06	2	Nr2c2
Ago2	3.07954e-10	0.275746	0.694	0.49	9.94229e-06	2	Ago2
Rnf168	3.14771e-10	0.250671	0.314	0.157	1.01624e-05	2	Rnf168
C430049B03Rik	3.19377e-10	0.257371	0.484	0.285	1.03111e-05	2	C430049B03Rik
Kirrel31	3.46588e-10	0.653146	0.345	0.179	1.11896e-05	2	Kirrel3
Gli3	3.46813e-10	0.366337	0.12	0.035	1.11969e-05	2	Gli3
Gab1	3.55325e-10	0.314714	0.93	0.794	1.14717e-05	2	Gab1
Taf1d	3.65619e-10	0.279845	0.605	0.395	1.1804e-05	2	Taf1d
Vps13b	3.8673e-10	0.281672	0.926	0.808	1.24856e-05	2	Vps13b
Oxct1	3.87166e-10	0.341675	0.833	0.702	1.24997e-05	2	Oxct1
Asap1	4.00394e-10	0.325969	0.915	0.817	1.29267e-05	2	Asap1
5730522E02Rik	4.13579e-10	0.424045	0.516	0.315	1.33524e-05	2	5730522E02Rik
2008-09-01	4.1735e-10	0.306664	0.407	0.226	1.34742e-05	2	2008-09-01
Agps	4.80848e-10	0.319495	0.752	0.564	1.55242e-05	2	Agps
Map4k4	5.00359e-10	0.358711	0.88	0.81	1.61541e-05	2	Map4k4
Zfp5361	5.16287e-10	0.452626	0.779	0.652	1.66683e-05	2	Zfp536
Meg31	5.46884e-10	0.796863	0.221	0.098	1.76561e-05	2	Meg3
Parva	5.88271e-10	0.344808	0.837	0.682	1.89923e-05	2	Parva
Arhgap10	6.06161e-10	0.348086	0.938	0.857	1.95699e-05	2	Arhgap10
Acap2	6.2303e-10	0.305062	0.605	0.402	2.01145e-05	2	Acap2
Gask1b1	6.45405e-10	0.347022	0.632	0.41	2.08369e-05	2	Gask1b
Abhd17b	6.48588e-10	0.275058	0.535	0.337	2.09397e-05	2	Abhd17b
Nxpe4	6.55707e-10	0.294123	0.124	0.038	2.11695e-05	2	Nxpe4
Ap1s31	6.59237e-10	0.254315	0.322	0.158	2.12835e-05	2	Ap1s3
Osbpl3	6.86098e-10	0.325059	0.814	0.67	2.21507e-05	2	Osbpl3
Xkr4	6.93649e-10	0.251449	0.128	0.04	2.23944e-05	2	Xkr4
Abca8a	7.52569e-10	0.4891	0.159	0.058	2.42967e-05	2	Abca8a
Fnbp4	7.7586e-10	0.288675	0.733	0.523	2.50486e-05	2	Fnbp4
Lyn	8.25825e-10	0.268729	0.36	0.192	2.66618e-05	2	Lyn
Cdk171	9.05677e-10	0.436809	0.721	0.557	2.92398e-05	2	Cdk17
Gnb1	9.70343e-10	0.278212	0.764	0.543	3.13275e-05	2	Gnb1
Phactr4	1.06479e-09	0.289475	0.694	0.489	3.43767e-05	2	Phactr4
Ss18	1.08794e-09	0.278427	0.589	0.377	3.51243e-05	2	Ss18
Nop56	1.15093e-09	0.284293	0.302	0.155	3.71577e-05	2	Nop56
Ap3b1	1.18748e-09	0.281356	0.775	0.578	3.83377e-05	2	Ap3b1
Micu1	1.23045e-09	0.271534	0.446	0.256	3.97251e-05	2	Micu1
Grip11	1.30138e-09	0.488563	0.26	0.121	4.20149e-05	2	Grip1
A630089N07Rik	1.36389e-09	0.250069	0.415	0.231	4.40333e-05	2	A630089N07Rik
Wdr44	1.37692e-09	0.27031	0.516	0.32	4.44537e-05	2	Wdr44
Tcf7l1	1.5646e-09	0.325551	0.721	0.529	5.0513e-05	2	Tcf7l1
Dzip31	1.93002e-09	0.334008	0.539	0.357	6.23106e-05	2	Dzip3
Cadm1	2.25967e-09	0.392804	0.264	0.129	7.29535e-05	2	Cadm1
Tshz11	2.4322e-09	0.298598	0.764	0.561	7.85237e-05	2	Tshz1
Rian1	2.48793e-09	0.455651	0.171	0.067	8.03227e-05	2	Rian
Flna	2.82576e-09	0.326719	0.624	0.414	9.12298e-05	2	Flna
Srpk2	3.0218e-09	0.290138	0.888	0.781	9.75588e-05	2	Srpk2
Ipo11	3.13726e-09	0.288704	0.632	0.441	0.000101286	2	Ipo11
Baz1b	4.03795e-09	0.384063	0.729	0.597	0.000130365	2	Baz1b
Gabrg31	4.15924e-09	0.394759	0.151	0.056	0.000134281	2	Gabrg3
Elf4	4.24597e-09	0.255885	0.574	0.357	0.000137081	2	Elf4
Lncppara	4.4467e-09	0.285433	0.752	0.542	0.000143562	2	Lncppara
Ctdspl1	4.49237e-09	0.303881	0.388	0.226	0.000145036	2	Ctdspl
Npat	5.19944e-09	0.327467	0.438	0.272	0.000167864	2	Npat
Larp4b	5.46505e-09	0.299844	0.86	0.754	0.000176439	2	Larp4b
Dcn	5.95851e-09	0.271552	0.186	0.077	0.00019237	2	Dcn
Cdkal1	6.06364e-09	0.291945	0.946	0.869	0.000195765	2	Cdkal1
Itpr1	6.20458e-09	0.363184	0.942	0.808	0.000200315	2	Itpr1
Hnrnpa3	6.33227e-09	0.285237	0.744	0.609	0.000204437	2	Hnrnpa3
Kpna4	7.23709e-09	0.256303	0.81	0.635	0.00023365	2	Kpna4
Adamts201	7.31379e-09	0.317142	0.209	0.093	0.000236126	2	Adamts20
Rps6ka5	8.01851e-09	0.335485	0.62	0.452	0.000258878	2	Rps6ka5
Map4	8.05217e-09	0.331488	0.942	0.9	0.000259964	2	Map4
Itpr2	8.10151e-09	0.632284	0.744	0.61	0.000261557	2	Itpr2
Arhgef11	9.32501e-09	0.281475	0.709	0.527	0.000301058	2	Arhgef11
Trim24	9.56591e-09	0.315257	0.671	0.49	0.000308836	2	Trim24
Mtus2	9.79552e-09	0.535583	0.736	0.616	0.000316248	2	Mtus2
Arhgap32	9.93613e-09	0.263995	0.682	0.503	0.000320788	2	Arhgap32
Heca	1.0478e-08	0.255974	0.64	0.434	0.000338281	2	Heca
Afap11	1.08338e-08	0.279045	0.795	0.636	0.000349771	2	Afap1
Pcyt1a	1.15766e-08	0.256154	0.496	0.308	0.00037375	2	Pcyt1a
Crybg3	1.26612e-08	0.271214	0.802	0.641	0.000408767	2	Crybg3
Strbp	1.2754e-08	0.305211	0.899	0.817	0.000411762	2	Strbp
Klf12	1.37997e-08	0.326834	0.833	0.664	0.000445523	2	Klf12
Gk	1.39391e-08	0.301219	0.748	0.595	0.000450022	2	Gk
Sema6d1	1.42421e-08	0.392839	0.543	0.359	0.000459807	2	Sema6d
Tnpo3	1.47987e-08	0.26357	0.671	0.475	0.000477775	2	Tnpo3
Kank1	1.69802e-08	0.269837	0.655	0.468	0.000548206	2	Kank1
Frmd4a	1.78873e-08	0.345576	0.756	0.556	0.000577492	2	Frmd4a
Esyt2	1.82685e-08	0.303923	0.702	0.536	0.000589798	2	Esyt2
Pip5k1b	2.08132e-08	0.31403	0.95	0.913	0.000671953	2	Pip5k1b
Rtn4	2.17565e-08	0.278312	0.798	0.605	0.000702409	2	Rtn4
Ccdc171	2.33624e-08	0.250006	0.411	0.243	0.000754254	2	Ccdc171
Prdm10	2.72505e-08	0.270473	0.407	0.243	0.000879783	2	Prdm10
Igfbp7	2.91638e-08	0.288989	0.217	0.1	0.000941553	2	Igfbp7
Fign	3.67487e-08	0.357008	0.841	0.738	0.00118643	2	Fign
Map3k1	4.86806e-08	0.267833	0.597	0.409	0.00157165	2	Map3k1
Vps13a	5.16376e-08	0.283277	0.783	0.61	0.00166712	2	Vps13a
Tenm31	6.25384e-08	0.42832	0.318	0.174	0.00201905	2	Tenm3
Akap12	6.92647e-08	0.254484	0.109	0.036	0.00223621	2	Akap12
Eml5	6.97833e-08	0.288501	0.616	0.453	0.00225295	2	Eml5
Arid1a	7.19281e-08	0.270582	0.791	0.643	0.0023222	2	Arid1a
Zfp81	7.45437e-08	0.251285	0.36	0.214	0.00240664	2	Zfp81
Gulp1	7.56308e-08	0.298501	0.132	0.049	0.00244174	2	Gulp1
Col4a11	8.52793e-08	0.283011	0.775	0.591	0.00275324	2	Col4a1
Nptn	9.0548e-08	0.336356	0.86	0.79	0.00292334	2	Nptn
Pcf11	9.76823e-08	0.254499	0.713	0.533	0.00315367	2	Pcf11
Frem2	1.05009e-07	0.25455	0.57	0.386	0.00339021	2	Frem2
Mpdz1	1.17265e-07	0.265267	0.578	0.421	0.00378589	2	Mpdz
Pde1a	1.27406e-07	0.2527	0.105	0.035	0.00411331	2	Pde1a
Pcdh9	1.38083e-07	0.483397	0.14	0.055	0.004458	2	Pcdh9
Dym	1.41045e-07	0.288535	0.752	0.598	0.00455365	2	Dym
Xist1	1.52358e-07	0.409546	0.725	0.77	0.00491887	2	Xist
Scmh1	2.19512e-07	0.306637	0.895	0.801	0.00708694	2	Scmh1
Rbm33	2.25899e-07	0.268449	0.717	0.55	0.00729315	2	Rbm33
Epc1	2.81513e-07	0.275457	0.876	0.794	0.00908865	2	Epc1
Mecom	3.07666e-07	0.291677	0.229	0.115	0.009933	2	Mecom
Rab8b	3.30292e-07	0.250713	0.333	0.198	0.0106635	2	Rab8b
Epha31	3.4693e-07	0.364421	0.221	0.113	0.0112006	2	Epha3
Nae1	3.52692e-07	0.27886	0.353	0.213	0.0113867	2	Nae1
Spta1	3.60904e-07	0.25897	0.419	0.265	0.0116518	2	Spta1
Fbxl7	3.90481e-07	0.299557	0.267	0.143	0.0126067	2	Fbxl7
Cald11	4.01354e-07	0.250774	0.748	0.559	0.0129577	2	Cald1
Galnt17	4.03187e-07	0.350457	0.295	0.17	0.0130169	2	Galnt17
Anapc5	4.60156e-07	0.305913	0.636	0.504	0.0148561	2	Anapc5
Man1c1	5.15145e-07	0.291125	0.578	0.391	0.0166314	2	Man1c1
Lpar3	5.31552e-07	0.263838	0.446	0.276	0.0171612	2	Lpar3
Gpc6	6.44928e-07	1.95943	0.256	0.159	0.0208215	2	Gpc6
Garnl3	1.44185e-06	0.268642	0.345	0.207	0.0465501	2	Garnl3
Myh9	2.31214e-06	0.296703	0.593	0.422	0.0746476	2	Myh9
Mcam	2.39505e-06	0.25188	0.213	0.113	0.0773243	2	Mcam
Grk31	2.79765e-06	0.261906	0.651	0.508	0.0903221	2	Grk3
Morrbid	3.68277e-06	0.474084	0.143	0.066	0.118898	2	Morrbid
Cdh20	4.21607e-06	0.285002	0.554	0.388	0.136116	2	Cdh20
Arhgap6	4.44081e-06	0.308365	0.849	0.75	0.143372	2	Arhgap6
Peak1	4.7719e-06	0.257219	0.849	0.707	0.154061	2	Peak1
Rb1	5.19767e-06	0.354328	0.547	0.424	0.167807	2	Rb1
Fyn	5.25412e-06	0.28068	0.717	0.539	0.169629	2	Fyn
Plxdc2	6.07793e-06	0.32882	0.178	0.09	0.196226	2	Plxdc2
Usp33	7.22046e-06	0.252465	0.663	0.495	0.233113	2	Usp33
Prkd11	8.52519e-06	0.316439	0.729	0.589	0.275236	2	Prkd1
Prkca	8.89288e-06	0.270441	0.95	0.891	0.287107	2	Prkca
Cacna1d1	1.0656e-05	0.632738	0.314	0.192	0.344028	2	Cacna1d
Tshz2	1.32295e-05	0.291011	0.155	0.075	0.427113	2	Tshz2
Slc12a2	1.49017e-05	0.300442	0.244	0.146	0.481102	2	Slc12a2
Slit31	1.58911e-05	0.358666	0.391	0.254	0.513043	2	Slit3
Hcn11	1.60383e-05	0.343975	0.202	0.109	0.517796	2	Hcn1
Mast41	1.80341e-05	0.259201	0.992	0.951	0.58223	2	Mast4
Jph1	3.15283e-05	0.269178	0.585	0.442	1	2	Jph1
Gmds	3.88735e-05	0.251706	0.411	0.274	1	2	Gmds
Kctd161	0.00017207	0.395867	0.36	0.243	1	2	Kctd16
Sash1	0.000284148	0.302981	0.5	0.373	1	2	Sash1
Ank3	0.000478484	0.256457	0.981	0.954	1	2	Ank3
Lrrc4c1	0.00136485	0.256392	0.217	0.14	1	2	Lrrc4c
Notch3	0.00152319	0.287094	0.101	0.054	1	2	Notch3
Pde10a1	0.00175243	0.297433	0.26	0.178	1	2	Pde10a

## Sheet: FB_markers
	p_val	avg_log2FC	pct.1	pct.2	p_val_adj	cluster	gene
Pdlim3	2.36272e-22	1.26555	0.52	0.245	7.62804e-18	0	Pdlim3
Gucy1a1	4.92222e-21	1.15865	0.534	0.256	1.58914e-16	0	Gucy1a1
Bicc1	5.83497e-21	0.688317	0.946	0.961	1.88382e-16	0	Bicc1
Dlc1	6.11627e-20	0.673543	0.975	0.953	1.97464e-15	0	Dlc1
Itga8	4.16303e-17	0.868604	0.504	0.256	1.34404e-12	0	Itga8
Ghr	9.58069e-17	0.742769	0.914	0.838	3.09313e-12	0	Ghr
Auts2	3.73892e-16	0.514197	0.955	0.93	1.20711e-11	0	Auts2
Clca3a1	7.79047e-16	0.971769	0.347	0.128	2.51515e-11	0	Clca3a1
Dlg2	1.78998e-15	0.966367	0.5	0.276	5.77896e-11	0	Dlg2
Mfap4	5.37968e-15	0.744592	0.566	0.348	1.73683e-10	0	Mfap4
Fbn2	6.63214e-15	1.06808	0.732	0.599	2.14119e-10	0	Fbn2
Mir100hg	1.32319e-14	0.447504	0.951	0.942	4.27193e-10	0	Mir100hg
Mgp	1.79841e-14	0.897802	0.558	0.331	5.80618e-10	0	Mgp
Adamts17	3.00891e-14	1.10607	0.375	0.167	9.71426e-10	0	Adamts17
Nfia	9.52632e-14	0.371846	0.99	0.986	3.07557e-09	0	Nfia
Myo10	2.2825e-13	0.712388	0.431	0.214	7.36904e-09	0	Myo10
Pcdh9	5.93506e-13	0.733545	0.87	0.783	1.91614e-08	0	Pcdh9
Slit3	7.19866e-13	1.31566	0.49	0.287	2.32409e-08	0	Slit3
Synpo	2.37042e-12	0.703213	0.566	0.373	7.65289e-08	0	Synpo
Gucy1b1	2.70237e-12	0.807977	0.593	0.418	8.7246e-08	0	Gucy1b1
Col4a1	5.24855e-12	0.68198	0.826	0.733	1.6945e-07	0	Col4a1
Dnm3os	1.47027e-11	0.670812	0.713	0.607	4.74676e-07	0	Dnm3os
Apoe	3.41919e-11	0.756209	0.231	0.072	1.10388e-06	0	Apoe
Vegfc	6.17039e-11	0.696235	0.631	0.471	1.99211e-06	0	Vegfc
Zeb2	6.98522e-11	0.6374	0.919	0.911	2.25518e-06	0	Zeb2
Eln	8.17378e-11	1.14759	0.755	0.669	2.63891e-06	0	Eln
Nrp1	8.47995e-11	0.729358	0.664	0.529	2.73775e-06	0	Nrp1
Epha7	8.99319e-11	0.731352	0.631	0.474	2.90345e-06	0	Epha7
Frem1	1.15514e-10	0.926696	0.33	0.164	3.72937e-06	0	Frem1
Fam110b	1.93468e-10	1.00051	0.6	0.499	6.24613e-06	0	Fam110b
Angpt1	2.9018e-10	1.144	0.259	0.103	9.36845e-06	0	Angpt1
Shroom3	4.45214e-10	1.01077	0.25	0.097	1.43737e-05	0	Shroom3
Col4a2	4.50413e-10	0.561612	0.755	0.635	1.45416e-05	0	Col4a2
Foxp2	4.75907e-10	0.478679	0.881	0.836	1.53647e-05	0	Foxp2
Spats2l	6.31987e-10	0.589228	0.611	0.471	2.04037e-05	0	Spats2l
Cdh11	6.76704e-10	0.639519	0.616	0.479	2.18474e-05	0	Cdh11
Col24a1	8.11844e-10	0.984706	0.375	0.195	2.62104e-05	0	Col24a1
Mycbp2	1.10065e-09	0.483242	0.79	0.721	3.55344e-05	0	Mycbp2
Rora	1.1586e-09	0.384156	0.98	0.972	3.74053e-05	0	Rora
Lama2	1.54924e-09	0.392768	0.958	0.983	5.00171e-05	0	Lama2
Gpc3	1.83872e-09	0.596835	0.535	0.357	5.93632e-05	0	Gpc3
Gulp1	2.18025e-09	0.452169	0.912	0.864	7.03895e-05	0	Gulp1
Nbea	2.34831e-09	0.693461	0.912	0.875	7.58152e-05	0	Nbea
Pde3a	2.78414e-09	0.586686	0.9	0.889	8.9886e-05	0	Pde3a
Lhfp	2.91279e-09	0.360152	0.972	0.961	9.40395e-05	0	Lhfp
2011-09-01	5.2169e-09	0.509384	0.817	0.786	0.000168428	0	2011-09-01
Sfrp2	5.4605e-09	0.856678	0.292	0.142	0.000176292	0	Sfrp2
Plce1	5.55866e-09	0.720181	0.635	0.515	0.000179461	0	Plce1
Gria3	5.57527e-09	0.560019	0.511	0.343	0.000179998	0	Gria3
Dock10	8.25121e-09	0.577485	0.655	0.535	0.00026639	0	Dock10
Mecom	1.05338e-08	0.574285	0.881	0.836	0.000340083	0	Mecom
Igfbp7	1.0752e-08	0.410899	0.893	0.813	0.00034713	0	Igfbp7
Col27a1	1.59949e-08	0.51364	0.528	0.393	0.000516395	0	Col27a1
Nfib	2.37578e-08	0.368235	0.962	0.955	0.000767022	0	Nfib
Pbx1	3.17172e-08	0.469364	0.939	0.919	0.00102399	0	Pbx1
Mrvi1	3.79579e-08	0.513979	0.17	0.053	0.00122547	0	Mrvi1
Daam1	4.06328e-08	0.658771	0.795	0.758	0.00131183	0	Daam1
Myo1d	4.19327e-08	0.772546	0.371	0.228	0.0013538	0	Myo1d
Cacna1c	4.30062e-08	0.65285	0.537	0.379	0.00138846	0	Cacna1c
Adap2	4.32492e-08	0.462545	0.111	0.017	0.0013963	0	Adap2
Ptprk	6.03726e-08	0.636824	0.479	0.337	0.00194913	0	Ptprk
Notch3	6.8461e-08	0.787491	0.453	0.318	0.00221026	0	Notch3
Nxn	6.89746e-08	0.491582	0.605	0.471	0.00222685	0	Nxn
Prkg1	8.07142e-08	0.793943	0.802	0.738	0.00260586	0	Prkg1
Prex2	8.25691e-08	0.817583	0.407	0.259	0.00266574	0	Prex2
Gpm6b	8.61175e-08	0.678545	0.528	0.407	0.0027803	0	Gpm6b
Ndst3	8.7646e-08	0.937323	0.37	0.234	0.00282965	0	Ndst3
P3h2	9.38042e-08	0.69415	0.475	0.323	0.00302847	0	P3h2
Itga1	1.02842e-07	0.722391	0.65	0.552	0.00332024	0	Itga1
Adgrl2	1.06426e-07	0.528109	0.566	0.421	0.00343598	0	Adgrl2
Cfh	1.11178e-07	1.02734	0.347	0.206	0.00358938	0	Cfh
Mmp16	1.15582e-07	0.644008	0.582	0.44	0.00373157	0	Mmp16
Tns3	1.50782e-07	0.489477	0.539	0.407	0.00486798	0	Tns3
AI838599	1.52418e-07	0.525582	0.236	0.111	0.00492081	0	AI838599
Pappa	1.61091e-07	0.745714	0.188	0.072	0.00520081	0	Pappa
Gpc6	2.11121e-07	0.398756	0.961	0.989	0.00681604	0	Gpc6
Map4k3	2.2845e-07	0.465101	0.689	0.652	0.00737551	0	Map4k3
Eps8	2.43107e-07	0.490982	0.485	0.331	0.0078487	0	Eps8
Itgbl1	2.44427e-07	1.4107	0.274	0.145	0.00789132	0	Itgbl1
Rhobtb1	3.47141e-07	0.525666	0.319	0.189	0.0112075	0	Rhobtb1
Sorbs2	4.19739e-07	0.95885	0.292	0.159	0.0135513	0	Sorbs2
9530026P05Rik	4.40436e-07	0.682472	0.251	0.125	0.0142195	0	9530026P05Rik
Cald1	5.19971e-07	0.45405	0.819	0.791	0.0167873	0	Cald1
4931406P16Rik	5.2854e-07	0.585882	0.607	0.515	0.0170639	0	4931406P16Rik
Cped1	5.40247e-07	0.379316	0.864	0.838	0.0174419	0	Cped1
Pdgfrb	6.57985e-07	0.589612	0.306	0.178	0.021243	0	Pdgfrb
Mast4	7.21002e-07	0.367503	0.962	0.964	0.0232775	0	Mast4
Lrp5	7.79483e-07	0.46688	0.355	0.22	0.0251656	0	Lrp5
Dapk1	8.00571e-07	0.547251	0.28	0.15	0.0258464	0	Dapk1
Unc5b	9.3577e-07	0.56456	0.352	0.226	0.0302113	0	Unc5b
Tenm4	1.04843e-06	0.810664	0.34	0.217	0.0338487	0	Tenm4
Cyp7b1	1.15919e-06	0.489735	0.14	0.045	0.0374246	0	Cyp7b1
Pag1	1.27074e-06	0.515855	0.527	0.407	0.0410259	0	Pag1
Egflam	1.43855e-06	0.53761	0.17	0.067	0.0464434	0	Egflam
Abca8a	1.85956e-06	0.586301	0.843	0.861	0.0600358	0	Abca8a
Aldh1a1	2.0227e-06	0.823739	0.427	0.315	0.0653028	0	Aldh1a1
Adamts6	2.02548e-06	0.746854	0.321	0.198	0.0653927	0	Adamts6
Maml3	2.14067e-06	0.547232	0.566	0.448	0.0691116	0	Maml3
Ccn5	2.42164e-06	0.661767	0.126	0.039	0.0781827	0	Ccn5
Spon1	2.49385e-06	0.741591	0.167	0.07	0.0805138	0	Spon1
Cpe	2.51642e-06	0.492361	0.318	0.195	0.0812427	0	Cpe
Rin2	2.66724e-06	0.716446	0.586	0.499	0.086112	0	Rin2
Prickle2	2.67993e-06	0.595262	0.756	0.724	0.0865215	0	Prickle2
Nkain3	2.727e-06	0.759132	0.479	0.362	0.0880413	0	Nkain3
Hs6st2	2.73204e-06	0.822097	0.359	0.234	0.0882038	0	Hs6st2
Tnks	3.60917e-06	0.478215	0.754	0.721	0.116522	0	Tnks
Asxl3	4.44199e-06	0.459475	0.38	0.265	0.14341	0	Asxl3
Ssbp2	4.80091e-06	0.375278	0.819	0.755	0.154997	0	Ssbp2
Smad6	4.89709e-06	0.570929	0.313	0.192	0.158103	0	Smad6
Ndrg2	5.06531e-06	0.402131	0.176	0.078	0.163534	0	Ndrg2
Col8a1	5.41829e-06	0.952664	0.384	0.262	0.17493	0	Col8a1
Adamtsl2	5.48279e-06	0.539676	0.336	0.214	0.177012	0	Adamtsl2
Megf6	5.76632e-06	0.479713	0.448	0.326	0.186166	0	Megf6
Sort1	6.73816e-06	0.453855	0.259	0.15	0.217542	0	Sort1
Cdk8	6.96981e-06	0.463446	0.788	0.772	0.22502	0	Cdk8
Neo1	7.29626e-06	0.565944	0.514	0.409	0.23556	0	Neo1
Tnc	7.53627e-06	0.773564	0.37	0.259	0.243308	0	Tnc
Cdc42ep3	8.09925e-06	0.499647	0.199	0.1	0.261484	0	Cdc42ep3
Fhit	8.76001e-06	0.639973	0.402	0.284	0.282817	0	Fhit
Atp1a2	8.93894e-06	0.502452	0.414	0.309	0.288594	0	Atp1a2
Sntg2	9.0836e-06	0.587552	0.211	0.106	0.293264	0	Sntg2
Pmepa1	9.8477e-06	0.550095	0.616	0.552	0.317933	0	Pmepa1
Fchsd2	1.01841e-05	0.476998	0.601	0.546	0.328794	0	Fchsd2
Actn1	1.16179e-05	0.548037	0.419	0.309	0.375085	0	Actn1
Arhgef6	1.26196e-05	0.525195	0.327	0.223	0.407425	0	Arhgef6
Triqk	1.53153e-05	0.433024	0.183	0.092	0.494454	0	Triqk
Sncaip	1.65411e-05	0.55554	0.443	0.34	0.53403	0	Sncaip
Nkain2	1.70412e-05	0.975487	0.277	0.164	0.550174	0	Nkain2
Xkr4	1.78598e-05	0.683512	0.616	0.554	0.576605	0	Xkr4
Fbln5	2.15885e-05	0.60679	0.35	0.242	0.696984	0	Fbln5
Mylk	2.25204e-05	0.667949	0.154	0.07	0.727071	0	Mylk
Osmr	2.53322e-05	0.526979	0.236	0.136	0.81785	0	Osmr
Robo2	2.59532e-05	0.561112	0.645	0.585	0.837898	0	Robo2
Epha3	2.73346e-05	0.944494	0.158	0.072	0.882499	0	Epha3
Mir99ahg	2.78014e-05	0.281242	0.956	0.944	0.897567	0	Mir99ahg
Fhl2	2.85165e-05	0.676985	0.501	0.407	0.920655	0	Fhl2
Ddah1	2.87248e-05	0.490009	0.263	0.156	0.927379	0	Ddah1
Kank4	2.90027e-05	0.375287	0.125	0.047	0.936352	0	Kank4
Vstm4	3.45073e-05	0.456483	0.399	0.298	1	0	Vstm4
Rcsd1	3.5775e-05	0.340658	0.496	0.401	1	0	Rcsd1
Rgs17	4.76764e-05	0.473135	0.216	0.123	1	0	Rgs17
Rasl12	4.80277e-05	0.336312	0.131	0.053	1	0	Rasl12
Tnik	6.20884e-05	0.621327	0.381	0.298	1	0	Tnik
Fcho2	6.50247e-05	0.316734	0.779	0.738	1	0	Fcho2
Apbb2	7.16549e-05	0.470758	0.569	0.493	1	0	Apbb2
Mgrn1	7.37701e-05	0.291045	0.22	0.125	1	0	Mgrn1
Mtss1	7.58551e-05	0.554497	0.207	0.117	1	0	Mtss1
Dpep1	7.72755e-05	0.477582	0.217	0.128	1	0	Dpep1
Colec12	7.83004e-05	0.532558	0.456	0.357	1	0	Colec12
Thsd7b	8.15603e-05	0.74379	0.188	0.097	1	0	Thsd7b
Col11a1	8.38743e-05	0.573368	0.25	0.15	1	0	Col11a1
Phldb2	8.44026e-05	0.363488	0.763	0.71	1	0	Phldb2
Phactr1	8.53081e-05	0.64383	0.246	0.156	1	0	Phactr1
Sox5	9.10786e-05	0.313882	0.851	0.838	1	0	Sox5
Kcnq4	9.42118e-05	0.299238	0.144	0.064	1	0	Kcnq4
Ednra	9.74985e-05	0.3513	0.141	0.064	1	0	Ednra
Heyl	0.000107121	0.416011	0.264	0.17	1	0	Heyl
Gas6	0.000108206	0.383889	0.138	0.061	1	0	Gas6
Itgb5	0.000110357	0.487005	0.535	0.46	1	0	Itgb5
Ube2h	0.000113756	0.308318	0.612	0.532	1	0	Ube2h
Dtx3	0.000116826	0.415907	0.341	0.251	1	0	Dtx3
Esrrg	0.000119073	0.690791	0.237	0.148	1	0	Esrrg
Slc16a2	0.00012416	0.549328	0.427	0.337	1	0	Slc16a2
Pdgfd	0.000132003	0.644081	0.365	0.267	1	0	Pdgfd
Zfp608	0.00013388	0.424013	0.593	0.521	1	0	Zfp608
Kif26b	0.00013457	0.630125	0.129	0.056	1	0	Kif26b
Aff2	0.000146458	0.574255	0.221	0.131	1	0	Aff2
Son	0.00015764	0.253369	0.838	0.794	1	0	Son
Cygb	0.000167769	0.364575	0.196	0.111	1	0	Cygb
Ptprz1	0.000171202	0.849219	0.126	0.056	1	0	Ptprz1
Lifr	0.000185796	0.420722	0.205	0.123	1	0	Lifr
Phf21a	0.00020664	0.326307	0.811	0.808	1	0	Phf21a
Ccdc80	0.000210945	0.443059	0.366	0.281	1	0	Ccdc80
Srgap3	0.000219047	0.462512	0.457	0.396	1	0	Srgap3
Nrxn1	0.000232285	1.62547	0.12	0.053	1	0	Nrxn1
Pcsk5	0.000237402	0.363934	0.378	0.29	1	0	Pcsk5
Igfbp4	0.000245244	0.435108	0.322	0.231	1	0	Igfbp4
Sipa1l1	0.000269609	0.414884	0.539	0.454	1	0	Sipa1l1
Mxi1	0.000278332	0.36419	0.22	0.134	1	0	Mxi1
Greb1l	0.000279455	0.44104	0.473	0.384	1	0	Greb1l
Igf1	0.000279523	0.458999	0.242	0.159	1	0	Igf1
2900089D17Rik	0.000285791	0.269091	0.112	0.047	1	0	2900089D17Rik
Il1r1	0.000317829	0.366227	0.456	0.382	1	0	Il1r1
Slc1a3	0.000329312	0.506855	0.376	0.295	1	0	Slc1a3
Ptprd	0.000367359	0.356728	0.818	0.811	1	0	Ptprd
Sdk2	0.000369715	0.331479	0.202	0.12	1	0	Sdk2
Ninl	0.000377422	0.312113	0.194	0.111	1	0	Ninl
Specc1	0.00038521	0.567313	0.413	0.34	1	0	Specc1
Ttc3	0.000400096	0.261291	0.803	0.783	1	0	Ttc3
Acta2	0.000431489	0.48409	0.133	0.064	1	0	Acta2
Camk4	0.000439771	0.310606	0.138	0.067	1	0	Camk4
Abcc9	0.000447322	0.595532	0.121	0.056	1	0	Abcc9
Fgd4	0.000451761	0.429897	0.27	0.189	1	0	Fgd4
Pawr	0.00051262	0.529483	0.111	0.05	1	0	Pawr
Pxdn	0.000514315	0.319925	0.648	0.616	1	0	Pxdn
Tiam2	0.000525828	0.416115	0.197	0.123	1	0	Tiam2
Samd5	0.000560636	0.41927	0.346	0.256	1	0	Samd5
Ncald	0.000577392	0.538504	0.405	0.329	1	0	Ncald
Fat3	0.000584706	0.551016	0.319	0.234	1	0	Fat3
Piezo2	0.000598698	0.476322	0.221	0.139	1	0	Piezo2
Serinc3	0.000702638	0.368875	0.415	0.337	1	0	Serinc3
Ccn2	0.000702794	0.468406	0.234	0.156	1	0	Ccn2
Runx1t1	0.000710284	0.28141	0.597	0.507	1	0	Runx1t1
Nrg1	0.000803819	0.719127	0.139	0.072	1	0	Nrg1
Chsy1	0.000831197	0.364031	0.441	0.362	1	0	Chsy1
Astn2	0.000861764	0.56139	0.196	0.123	1	0	Astn2
2007-09-01	0.000909401	0.279972	0.804	0.808	1	0	2007-09-01
Rbp1	0.000956768	0.291847	0.231	0.153	1	0	Rbp1
Rabgap1	0.00100144	0.267158	0.669	0.632	1	0	Rabgap1
Rsrp1	0.00100623	0.272056	0.761	0.769	1	0	Rsrp1
Fhod3	0.00105782	0.455295	0.107	0.05	1	0	Fhod3
Serpine2	0.00107055	0.320962	0.266	0.187	1	0	Serpine2
Dgkb	0.00109612	0.457427	0.101	0.045	1	0	Dgkb
Plod2	0.00111695	0.444897	0.595	0.563	1	0	Plod2
Lhfpl2	0.00118431	0.366261	0.655	0.616	1	0	Lhfpl2
Cdh2	0.00120906	0.581144	0.441	0.376	1	0	Cdh2
Gpcpd1	0.00122384	0.268394	0.726	0.699	1	0	Gpcpd1
Ror1	0.00126995	0.389582	0.74	0.758	1	0	Ror1
Mllt3	0.00139999	0.363494	0.6	0.535	1	0	Mllt3
Sfrp1	0.00141632	0.445365	0.308	0.24	1	0	Sfrp1
Dcaf6	0.00147853	0.342993	0.506	0.443	1	0	Dcaf6
Top2b	0.00151254	0.311685	0.66	0.621	1	0	Top2b
Ccnjl	0.00156441	0.272274	0.122	0.064	1	0	Ccnjl
Bri3	0.0016124	0.334889	0.218	0.15	1	0	Bri3
Grb14	0.00167858	0.470231	0.23	0.159	1	0	Grb14
Arid5b	0.00168432	0.365948	0.585	0.538	1	0	Arid5b
Gtf2i	0.0017126	0.331083	0.54	0.493	1	0	Gtf2i
Fbxl7	0.00179904	0.278163	0.944	0.961	1	0	Fbxl7
Nr3c2	0.00182757	0.279038	0.109	0.053	1	0	Nr3c2
Pid1	0.00188249	0.390667	0.765	0.774	1	0	Pid1
Tle2	0.00189343	0.252168	0.12	0.061	1	0	Tle2
Ank3	0.00194453	0.825445	0.222	0.156	1	0	Ank3
Thsd7a	0.00210714	0.877029	0.316	0.248	1	0	Thsd7a
Il1rap	0.00214949	0.342593	0.231	0.162	1	0	Il1rap
Gpr39	0.00215396	0.512543	0.371	0.295	1	0	Gpr39
Vamp5	0.00235958	0.301271	0.159	0.097	1	0	Vamp5
Kdm5b	0.00256925	0.293438	0.547	0.485	1	0	Kdm5b
Zfp36l1	0.00263159	0.274771	0.423	0.357	1	0	Zfp36l1
Ralgps2	0.00267494	0.409992	0.188	0.125	1	0	Ralgps2
St3gal4	0.00267989	0.307773	0.622	0.588	1	0	St3gal4
Rnf150	0.00273179	0.353594	0.543	0.49	1	0	Rnf150
Arl5a	0.00279412	0.30978	0.331	0.265	1	0	Arl5a
Cnksr3	0.00280768	0.30472	0.302	0.234	1	0	Cnksr3
Ptn	0.00282793	0.531189	0.634	0.621	1	0	Ptn
Cacnb2	0.0029732	0.474371	0.441	0.37	1	0	Cacnb2
Ldb2	0.00305077	0.541843	0.13	0.072	1	0	Ldb2
Pi15	0.00313593	0.361708	0.319	0.253	1	0	Pi15
Il1rapl1	0.0033259	0.741402	0.159	0.097	1	0	Il1rapl1
Daam2	0.00376527	0.367624	0.186	0.123	1	0	Daam2
Itgb8	0.00387439	0.324453	0.505	0.446	1	0	Itgb8
Cacnb4	0.00391886	0.319956	0.16	0.097	1	0	Cacnb4
Scube2	0.00392623	0.316632	0.153	0.095	1	0	Scube2
Ccnd2	0.00399276	0.30953	0.183	0.12	1	0	Ccnd2
Epha4	0.00408944	0.415222	0.303	0.234	1	0	Epha4
Plxdc2	0.00420599	0.413304	0.727	0.713	1	0	Plxdc2
Cst3	0.00430912	0.358373	0.306	0.242	1	0	Cst3
Clmp	0.00443578	0.370976	0.576	0.56	1	0	Clmp
Svep1	0.00457614	0.427776	0.643	0.61	1	0	Svep1
Dkk3	0.00518043	0.28243	0.365	0.298	1	0	Dkk3
Myom1	0.00522414	0.50529	0.148	0.092	1	0	Myom1
Dab2	0.00526933	0.373804	0.503	0.465	1	0	Dab2
Alcam	0.00528615	0.657575	0.229	0.164	1	0	Alcam
Kalrn	0.00529859	0.350844	0.649	0.621	1	0	Kalrn
Pced1b	0.00531755	0.26655	0.155	0.097	1	0	Pced1b
Smtn	0.00554115	0.340688	0.337	0.281	1	0	Smtn
Ace	0.00584713	0.323138	0.154	0.097	1	0	Ace
Rhobtb3	0.00591052	0.29691	0.472	0.421	1	0	Rhobtb3
Ints6l	0.00593395	0.323235	0.369	0.312	1	0	Ints6l
B3galt1	0.00611316	0.339403	0.764	0.747	1	0	B3galt1
Tmem45a	0.00632829	0.36863	0.378	0.323	1	0	Tmem45a
St5	0.00635608	0.29159	0.712	0.705	1	0	St5
Glis3	0.00641727	0.402936	0.318	0.245	1	0	Glis3
Olfr1033	0.00649405	0.311726	0.54	0.487	1	0	Olfr1033
Rcan2	0.00650959	0.696159	0.207	0.15	1	0	Rcan2
Ptch1	0.00654772	0.349451	0.198	0.139	1	0	Ptch1
Smarca1	0.00679799	0.280234	0.168	0.109	1	0	Smarca1
Socs2	0.00712417	0.277054	0.513	0.474	1	0	Socs2
Atp6v0a1	0.00715538	0.388983	0.342	0.29	1	0	Atp6v0a1
Sox6	0.00722898	0.596762	0.232	0.17	1	0	Sox6
Frzb	0.00751036	0.252187	0.14	0.089	1	0	Frzb
Scn7a	0.00787586	0.3998	0.426	0.387	1	0	Scn7a
Abca1	0.00793079	0.436294	0.308	0.256	1	0	Abca1
Slc38a6	0.00803205	0.308431	0.289	0.231	1	0	Slc38a6
Meis1	0.00806189	0.283736	0.717	0.694	1	0	Meis1
Usp53	0.00810783	0.314379	0.201	0.142	1	0	Usp53
Pdzrn3	0.00834902	0.361163	0.766	0.752	1	0	Pdzrn3
Itpr1	0.00887526	0.306835	0.835	0.861	1	0	Itpr1
Aff3	0.00900826	0.348518	0.803	0.808	1	0	Aff3
Dchs2	0.00969429	0.276659	0.17	0.114	1	0	Dchs2
Gm4117	0.00988905	0.267339	0.121	0.072	1	0	Gm4117
Hivep3	0.00991985	0.355616	0.384	0.331	1	0	Hivep3
Sema3c	5.07109e-72	2.65325	0.816	0.289	1.6372e-67	1	Sema3c
Mfap5	1.79842e-67	1.7516	0.839	0.322	5.80619e-63	1	Mfap5
Adgrd1	2.00713e-67	1.73492	0.529	0.068	6.48003e-63	1	Adgrd1
Pcsk6	1.53359e-57	1.80296	0.901	0.558	4.95118e-53	1	Pcsk6
Gfpt2	1.2144e-54	2.18477	0.668	0.204	3.9207e-50	1	Gfpt2
Nhsl1	2.17152e-50	1.91033	0.735	0.288	7.01076e-46	1	Nhsl1
Neat1	2.9725e-48	1.36236	0.933	0.612	9.59672e-44	1	Neat1
Thsd4	1.44125e-47	1.61247	0.798	0.318	4.65307e-43	1	Thsd4
Cd55	1.57946e-44	1.49712	0.592	0.169	5.09927e-40	1	Cd55
Pi16	1.61673e-44	1.3307	0.363	0.045	5.21962e-40	1	Pi16
Limch1	5.48054e-44	1.86731	0.762	0.36	1.76939e-39	1	Limch1
Pamr1	1.1644e-43	1.38597	0.475	0.102	3.75927e-39	1	Pamr1
Ret	4.38743e-43	1.33795	0.332	0.037	1.41648e-38	1	Ret
Axl	1.29167e-42	1.35034	0.776	0.398	4.17017e-38	1	Axl
Ackr3	1.48646e-42	1.07082	0.345	0.043	4.79905e-38	1	Ackr3
Flnb	1.55513e-39	1.31253	0.484	0.123	5.02073e-35	1	Flnb
Hivep2	1.61567e-39	1.21286	0.937	0.746	5.21619e-35	1	Hivep2
Emilin2	3.63997e-39	0.975622	0.314	0.037	1.17517e-34	1	Emilin2
Hmcn2	5.05328e-39	1.45387	0.354	0.052	1.63145e-34	1	Hmcn2
Heg1	5.81641e-39	1.2846	0.964	0.791	1.87783e-34	1	Heg1
Creb5	2.85619e-38	1.34745	0.937	0.705	9.22122e-34	1	Creb5
Clec3b	5.53326e-38	1.02046	0.39	0.071	1.78641e-33	1	Clec3b
Ston2	9.71921e-38	1.39982	0.691	0.277	3.13785e-33	1	Ston2
Adamtsl3	1.85198e-37	1.61217	0.798	0.428	5.97911e-33	1	Adamtsl3
Cd34	2.59839e-36	1.1355	0.762	0.349	8.3889e-32	1	Cd34
Cmah	1.31273e-35	1.555	0.224	0.014	4.23813e-31	1	Cmah
Gm15675	1.42395e-34	1.00979	0.363	0.067	4.59723e-30	1	Gm15675
Tek	1.23125e-32	1.317	0.785	0.475	3.97507e-28	1	Tek
Morrbid	1.78651e-32	1.29378	0.767	0.384	5.76776e-28	1	Morrbid
Pla1a	2.9871e-32	0.930774	0.274	0.036	9.64384e-28	1	Pla1a
Rap1a	6.20605e-32	1.18468	0.794	0.474	2.00362e-27	1	Rap1a
Lims2	6.40572e-32	0.826322	0.296	0.044	2.06809e-27	1	Lims2
Sptbn1	6.99304e-32	0.749831	0.973	0.952	2.2577e-27	1	Sptbn1
Medag	3.05357e-31	1.1098	0.57	0.21	9.85845e-27	1	Medag
Adamts19	3.72006e-31	1.14009	0.767	0.389	1.20102e-26	1	Adamts19
Slco3a1	4.05569e-30	1.41358	0.664	0.334	1.30938e-25	1	Slco3a1
Efhd1	4.2886e-29	0.67998	0.202	0.016	1.38457e-24	1	Efhd1
Dpp4	6.11205e-29	0.939123	0.309	0.056	1.97328e-24	1	Dpp4
Scara5	1.24963e-28	0.967673	0.26	0.038	4.03442e-24	1	Scara5
Ablim1	5.21745e-28	0.966597	0.753	0.402	1.68445e-23	1	Ablim1
Has2os	8.00583e-27	1.01628	0.327	0.071	2.58468e-22	1	Has2os
Fyn	1.11627e-26	1.00018	0.852	0.644	3.60388e-22	1	Fyn
Sulf1	4.86949e-26	0.881871	0.928	0.739	1.57211e-21	1	Sulf1
Nuak2	8.12717e-26	0.814877	0.296	0.06	2.62386e-21	1	Nuak2
Car8	2.50402e-25	1.13351	0.3	0.065	8.08424e-21	1	Car8
Nova1	5.23535e-25	1.05067	0.439	0.141	1.69023e-20	1	Nova1
Gas7	7.91305e-25	1.07258	0.767	0.459	2.55473e-20	1	Gas7
Lpar1	1.5697e-24	0.843447	0.901	0.671	5.06779e-20	1	Lpar1
Dcn	4.45572e-24	0.838785	0.942	0.77	1.43853e-19	1	Dcn
Kctd9	5.88821e-24	0.893089	0.529	0.221	1.90101e-19	1	Kctd9
Tacc2	2.68326e-23	1.02778	0.605	0.304	8.66291e-19	1	Tacc2
F730311O21Rik	2.12854e-22	0.48923	0.148	0.011	6.87199e-18	1	F730311O21Rik
Ebf1	2.17798e-22	1.09733	0.964	0.935	7.03162e-18	1	Ebf1
Arhgap20	3.05926e-22	0.600498	0.139	0.009	9.87683e-18	1	Arhgap20
Atp10a	3.22043e-22	1.00463	0.525	0.223	1.03971e-17	1	Atp10a
Adamts12	3.61575e-22	0.875294	0.87	0.679	1.16734e-17	1	Adamts12
Ccn3	6.05186e-22	0.923309	0.291	0.07	1.95384e-17	1	Ccn3
Aig1	8.67681e-22	1.12167	0.619	0.311	2.80131e-17	1	Aig1
Itih5	1.68751e-21	0.866614	0.722	0.438	5.44812e-17	1	Itih5
Anxa3	1.79028e-21	1.11425	0.691	0.407	5.77993e-17	1	Anxa3
Has2	2.14163e-21	0.775415	0.256	0.052	6.91424e-17	1	Has2
Adam19	2.23225e-21	0.938811	0.816	0.594	7.20681e-17	1	Adam19
Lama4	2.60452e-21	0.730566	0.906	0.696	8.40871e-17	1	Lama4
Adamtsl1	1.07536e-20	1.39733	0.336	0.098	3.47179e-16	1	Adamtsl1
Mgam	1.91611e-20	0.495157	0.108	0.003	6.18617e-16	1	Mgam
Kcp	3.37725e-20	0.792115	0.543	0.242	1.09035e-15	1	Kcp
Irak3	5.18997e-20	0.781738	0.309	0.084	1.67558e-15	1	Irak3
Man1a	5.98387e-20	1.06664	0.52	0.241	1.93189e-15	1	Man1a
Ptprj	1.13834e-19	1.10313	0.682	0.469	3.67512e-15	1	Ptprj
Mcc	1.46453e-19	0.829741	0.861	0.705	4.72824e-15	1	Mcc
Hs3st1	1.78764e-19	0.732725	0.22	0.043	5.7714e-15	1	Hs3st1
Fbln2	2.55973e-19	0.779101	0.682	0.37	8.26409e-15	1	Fbln2
Mtcl1	2.58727e-19	0.838357	0.336	0.102	8.353e-15	1	Mtcl1
Ugdh	4.25331e-19	1.05987	0.422	0.17	1.37318e-14	1	Ugdh
Lamc1	4.84048e-19	0.706409	0.951	0.863	1.56275e-14	1	Lamc1
Sik3	6.16217e-19	0.676295	0.874	0.751	1.98946e-14	1	Sik3
Ntn4	7.68353e-19	0.874113	0.206	0.039	2.48063e-14	1	Ntn4
Basp1	1.18764e-18	0.968069	0.399	0.148	3.83429e-14	1	Basp1
Tnxb	1.84164e-18	0.761332	0.83	0.608	5.94574e-14	1	Tnxb
Ext1	2.65159e-18	0.689655	0.955	0.958	8.56067e-14	1	Ext1
Antxr2	4.30804e-18	1.0924	0.753	0.572	1.39085e-13	1	Antxr2
Afap1l2	4.487e-18	0.852759	0.601	0.322	1.44863e-13	1	Afap1l2
Gm36535	1.2987e-17	0.500718	0.215	0.044	4.19285e-13	1	Gm36535
Thy1	1.62671e-17	0.563613	0.179	0.03	5.25183e-13	1	Thy1
Clip1	3.72724e-17	0.717558	0.74	0.524	1.20334e-12	1	Clip1
Ahnak2	5.67668e-17	0.457842	0.197	0.039	1.83272e-12	1	Ahnak2
Thbs1	7.90232e-17	1.07717	0.395	0.157	2.55127e-12	1	Thbs1
Zfp521	1.46114e-16	0.752359	0.852	0.709	4.71728e-12	1	Zfp521
Stxbp6	1.66185e-16	0.897155	0.596	0.317	5.36528e-12	1	Stxbp6
Efna5	1.9003e-16	0.775797	0.897	0.682	6.13512e-12	1	Efna5
Elmo1	1.90306e-16	0.854464	0.65	0.385	6.14403e-12	1	Elmo1
Ubash3b	6.93591e-16	0.914156	0.507	0.246	2.23926e-11	1	Ubash3b
Pcdh19	9.41238e-16	0.923371	0.462	0.211	3.03879e-11	1	Pcdh19
Asap1	1.08112e-15	0.696944	0.861	0.783	3.49039e-11	1	Asap1
Sestd1	1.18688e-15	0.82714	0.659	0.423	3.83184e-11	1	Sestd1
Tbc1d4	1.99863e-15	1.09574	0.57	0.335	6.45256e-11	1	Tbc1d4
Bmp6	2.37085e-15	0.846807	0.731	0.478	7.6543e-11	1	Bmp6
Mgll	2.40944e-15	0.714155	0.305	0.106	7.77887e-11	1	Mgll
Myo18b	3.58754e-15	0.682978	0.206	0.05	1.15824e-10	1	Myo18b
Ankrd6	3.65526e-15	0.774837	0.368	0.144	1.1801e-10	1	Ankrd6
Ntn1	8.10738e-15	0.817125	0.614	0.36	2.61747e-10	1	Ntn1
Rab23	1.12116e-14	0.687898	0.422	0.195	3.61966e-10	1	Rab23
A230001M10Rik	1.358e-14	0.72615	0.13	0.018	4.38431e-10	1	A230001M10Rik
Galnt17	1.53617e-14	0.636674	0.892	0.745	4.95952e-10	1	Galnt17
1700019D03Rik	2.43435e-14	0.33728	0.103	0.01	7.85931e-10	1	1700019D03Rik
Zeb1	3.26845e-14	0.436485	0.996	0.971	1.05522e-09	1	Zeb1
Radil	3.43954e-14	0.585387	0.296	0.101	1.11046e-09	1	Radil
Dock11	3.47646e-14	0.84419	0.646	0.431	1.12237e-09	1	Dock11
Adgrg2	4.69917e-14	0.578673	0.206	0.053	1.51713e-09	1	Adgrg2
Prickle1	5.09624e-14	0.81501	0.704	0.494	1.64532e-09	1	Prickle1
Dpysl3	6.06457e-14	0.783458	0.785	0.608	1.95795e-09	1	Dpysl3
Nbl1	6.20971e-14	0.37479	0.148	0.027	2.00481e-09	1	Nbl1
Tenm3	6.3743e-14	0.632921	0.928	0.838	2.05794e-09	1	Tenm3
Tmcc3	7.81942e-14	0.777335	0.695	0.458	2.5245e-09	1	Tmcc3
Spsb1	8.51591e-14	0.738042	0.269	0.092	2.74936e-09	1	Spsb1
Ahnak	9.31699e-14	0.671711	0.632	0.414	3.00799e-09	1	Ahnak
S100a10	1.29211e-13	0.586565	0.309	0.113	4.17159e-09	1	S100a10
Klf4	1.693e-13	0.460892	0.184	0.044	5.46585e-09	1	Klf4
Vcan	2.24596e-13	0.590252	0.897	0.691	7.25107e-09	1	Vcan
Dnm1	2.97642e-13	0.676036	0.489	0.255	9.60937e-09	1	Dnm1
Epb41l2	4.53769e-13	0.499846	0.942	0.834	1.46499e-08	1	Epb41l2
Fhl1	4.94651e-13	0.743196	0.713	0.511	1.59698e-08	1	Fhl1
Nfe2l2	7.44603e-13	0.663038	0.422	0.202	2.40395e-08	1	Nfe2l2
Adamtsl5	7.45006e-13	0.619984	0.3	0.113	2.40525e-08	1	Adamtsl5
Adamts5	9.01709e-13	0.667719	0.771	0.594	2.91117e-08	1	Adamts5
Syt17	1.77733e-12	0.75234	0.408	0.202	5.73812e-08	1	Syt17
Plekhg1	2.06193e-12	0.866356	0.726	0.558	6.65694e-08	1	Plekhg1
Fndc1	2.46478e-12	0.581682	0.874	0.762	7.95755e-08	1	Fndc1
Irs1	2.56128e-12	0.743613	0.722	0.541	8.26908e-08	1	Irs1
Kazn	2.59469e-12	0.635698	0.3	0.12	8.37695e-08	1	Kazn
Pacsin2	2.74887e-12	0.684131	0.516	0.293	8.87474e-08	1	Pacsin2
Ank2	4.70833e-12	0.454336	0.969	0.879	1.52009e-07	1	Ank2
Ugp2	5.02106e-12	0.771715	0.762	0.595	1.62105e-07	1	Ugp2
Zfp462	8.72005e-12	0.699064	0.686	0.52	2.81527e-07	1	Zfp462
Arhgap22	8.86161e-12	0.287761	0.103	0.014	2.86097e-07	1	Arhgap22
Camk1d	1.33181e-11	0.695121	0.83	0.716	4.29974e-07	1	Camk1d
Dtna	1.48664e-11	1.00653	0.341	0.155	4.79962e-07	1	Dtna
Cd44	1.66043e-11	0.645425	0.224	0.073	5.36069e-07	1	Cd44
Anxa2	1.68318e-11	0.663804	0.534	0.311	5.43415e-07	1	Anxa2
Arhgef3	1.98317e-11	0.900799	0.57	0.391	6.40267e-07	1	Arhgef3
Nrk	2.0206e-11	0.852949	0.668	0.441	6.5235e-07	1	Nrk
Fbn1	2.11293e-11	0.627447	0.982	0.943	6.8216e-07	1	Fbn1
Sh3kbp1	2.35793e-11	0.658489	0.538	0.3	7.61258e-07	1	Sh3kbp1
Agap1	2.51882e-11	0.62682	0.762	0.622	8.13201e-07	1	Agap1
Disp1	3.2172e-11	0.667667	0.578	0.383	1.03867e-06	1	Disp1
Klf3	3.44258e-11	0.769023	0.691	0.514	1.11144e-06	1	Klf3
Tshz1	4.14807e-11	0.751293	0.475	0.27	1.3392e-06	1	Tshz1
Zfand3	5.00795e-11	0.503752	0.942	0.849	1.61682e-06	1	Zfand3
Trim16	5.49214e-11	0.405967	0.161	0.042	1.77314e-06	1	Trim16
Ebf2	1.10801e-10	0.480307	0.928	0.718	3.57723e-06	1	Ebf2
Phldb1	1.12281e-10	0.577179	0.61	0.409	3.625e-06	1	Phldb1
Abi1	1.28254e-10	0.695667	0.771	0.653	4.14067e-06	1	Abi1
Tmc3	1.29466e-10	0.359977	0.139	0.032	4.17979e-06	1	Tmc3
Cd47	1.30619e-10	0.583426	0.583	0.375	4.21702e-06	1	Cd47
Lgr4	1.35418e-10	0.661351	0.457	0.254	4.37198e-06	1	Lgr4
Plekho2	1.39592e-10	0.47145	0.211	0.07	4.50673e-06	1	Plekho2
Ntrk3	1.43219e-10	0.813683	0.444	0.239	4.62384e-06	1	Ntrk3
Map3k8	1.4552e-10	0.517738	0.202	0.066	4.69811e-06	1	Map3k8
Golph3	2.35965e-10	0.60806	0.498	0.294	7.61812e-06	1	Golph3
Hecw2	3.57477e-10	0.565242	0.242	0.091	1.15411e-05	1	Hecw2
Dcbld2	3.65469e-10	0.514253	0.713	0.5	1.17992e-05	1	Dcbld2
Cep170	3.94237e-10	0.497314	0.821	0.689	1.27279e-05	1	Cep170
Tnfrsf11b	3.94655e-10	0.576039	0.175	0.053	1.27414e-05	1	Tnfrsf11b
Kcnq1ot1	4.16876e-10	0.646773	0.803	0.642	1.34588e-05	1	Kcnq1ot1
Spsb4	4.47218e-10	0.344991	0.161	0.045	1.44384e-05	1	Spsb4
Rcan1	6.27253e-10	0.530204	0.215	0.078	2.02509e-05	1	Rcan1
1700025G04Rik	7.2415e-10	0.718153	0.686	0.485	2.33792e-05	1	1700025G04Rik
Col5a3	8.11938e-10	0.568996	0.386	0.199	2.62134e-05	1	Col5a3
Trio	9.88776e-10	0.460537	0.91	0.863	3.19226e-05	1	Trio
Lsp1	1.24881e-09	0.581952	0.632	0.439	4.03178e-05	1	Lsp1
Adamts15	1.25706e-09	0.470242	0.224	0.084	4.05842e-05	1	Adamts15
Cd248	1.308e-09	0.466683	0.161	0.047	4.22288e-05	1	Cd248
Nckap5	1.63277e-09	0.660154	0.655	0.483	5.2714e-05	1	Nckap5
Atp2b1	2.00145e-09	0.519467	0.762	0.622	6.46169e-05	1	Atp2b1
Fsd1l	2.06834e-09	0.526794	0.552	0.353	6.67764e-05	1	Fsd1l
Zbtb7c	2.31753e-09	0.61731	0.704	0.518	7.48216e-05	1	Zbtb7c
Cyfip1	2.42255e-09	0.463682	0.619	0.429	7.8212e-05	1	Cyfip1
Arhgap10	2.44261e-09	0.499977	0.785	0.681	7.88597e-05	1	Arhgap10
Rai14	2.62617e-09	0.550182	0.641	0.438	8.4786e-05	1	Rai14
Galnt16	2.86856e-09	0.620572	0.516	0.316	9.26114e-05	1	Galnt16
Dpt	2.98784e-09	0.542448	0.682	0.52	9.64625e-05	1	Dpt
Daglb	3.05806e-09	0.389076	0.211	0.078	9.87296e-05	1	Daglb
Psd3	3.70079e-09	0.344699	0.969	0.95	0.00011948	1	Psd3
Sh3bp4	3.91155e-09	0.566918	0.43	0.247	0.000126284	1	Sh3bp4
Rbpj	4.13102e-09	0.51586	0.785	0.639	0.00013337	1	Rbpj
Pde10a	4.99203e-09	0.461968	0.614	0.433	0.000161168	1	Pde10a
Srgap1	5.47524e-09	0.62159	0.695	0.55	0.000176768	1	Srgap1
Lrrc8c	6.04968e-09	0.628614	0.565	0.387	0.000195314	1	Lrrc8c
Map6	7.32077e-09	0.403593	0.184	0.064	0.000236351	1	Map6
Fstl1	7.44984e-09	0.467171	0.928	0.878	0.000240518	1	Fstl1
Sec14l1	7.84368e-09	0.580799	0.628	0.434	0.000253233	1	Sec14l1
C1qtnf1	7.91397e-09	0.370826	0.166	0.054	0.000255503	1	C1qtnf1
Micu1	1.05617e-08	0.50837	0.587	0.387	0.000340985	1	Micu1
Sdk1	1.06039e-08	0.48561	0.78	0.568	0.000342347	1	Sdk1
Gm34567	1.21666e-08	0.419436	0.206	0.077	0.000392799	1	Gm34567
Htra3	1.22018e-08	0.748802	0.444	0.268	0.000393935	1	Htra3
Klf12	1.3149e-08	0.609587	0.744	0.601	0.000424514	1	Klf12
Plpp3	1.57277e-08	0.784001	0.538	0.381	0.000507769	1	Plpp3
Zmiz1	1.58156e-08	0.630166	0.628	0.458	0.000510605	1	Zmiz1
Glipr2	1.81865e-08	0.478672	0.381	0.206	0.00058715	1	Glipr2
Onecut2	1.8233e-08	0.433319	0.121	0.031	0.000588651	1	Onecut2
Rnf165	2.02424e-08	0.611228	0.327	0.168	0.000653525	1	Rnf165
Fam126a	2.09243e-08	0.612885	0.408	0.237	0.000675542	1	Fam126a
Pfkp	2.18613e-08	0.47069	0.269	0.124	0.000705793	1	Pfkp
Tnfaip2	2.22512e-08	0.314692	0.112	0.027	0.00071838	1	Tnfaip2
Sgms2	2.23573e-08	0.499114	0.291	0.141	0.000721806	1	Sgms2
BC065403	2.39032e-08	0.415155	0.117	0.03	0.000771715	1	BC065403
Afap1	2.57569e-08	0.478698	0.744	0.61	0.00083156	1	Afap1
Smim14	3.09686e-08	0.545613	0.534	0.364	0.000999822	1	Smim14
Shc3	3.12013e-08	0.393093	0.112	0.028	0.00100733	1	Shc3
Akap13	3.27344e-08	0.448974	0.924	0.863	0.00105683	1	Akap13
Smoc2	3.28383e-08	0.560102	0.632	0.458	0.00106018	1	Smoc2
D5Ertd615e	3.44433e-08	0.432391	0.13	0.037	0.001112	1	D5Ertd615e
Sync	3.89725e-08	0.336645	0.157	0.052	0.00125823	1	Sync
Zfp385a	4.10972e-08	0.398339	0.202	0.079	0.00132682	1	Zfp385a
Dlgap4	4.15957e-08	0.538538	0.502	0.335	0.00134292	1	Dlgap4
Tlr4	4.38704e-08	0.591953	0.332	0.179	0.00141636	1	Tlr4
Myof	5.0271e-08	0.507562	0.574	0.401	0.001623	1	Myof
Filip1	5.87101e-08	0.504825	0.574	0.407	0.00189545	1	Filip1
Pdpn	6.15242e-08	0.384669	0.184	0.069	0.00198631	1	Pdpn
Celf2	7.13619e-08	0.331731	0.982	0.93	0.00230392	1	Celf2
Fgfr1	8.87999e-08	0.439914	0.74	0.605	0.00286691	1	Fgfr1
Foxo1	9.39597e-08	0.73893	0.587	0.438	0.00303349	1	Foxo1
Reck	9.878e-08	0.499901	0.543	0.36	0.00318911	1	Reck
Adgrg6	1.05143e-07	0.528588	0.211	0.086	0.00339455	1	Adgrg6
Msi2	1.13724e-07	0.351471	0.852	0.809	0.00367158	1	Msi2
Rras2	1.18916e-07	0.65164	0.475	0.317	0.00383922	1	Rras2
Eml6	1.27636e-07	0.660645	0.314	0.168	0.00412073	1	Eml6
Slc25a24	1.29552e-07	0.487487	0.305	0.158	0.0041826	1	Slc25a24
Sptan1	1.32667e-07	0.469143	0.677	0.527	0.00428315	1	Sptan1
Uap1	1.33241e-07	0.549796	0.341	0.192	0.0043017	1	Uap1
Tmeff2	1.47317e-07	0.362526	0.13	0.039	0.00475613	1	Tmeff2
Rapgef1	1.62147e-07	0.582492	0.52	0.362	0.00523491	1	Rapgef1
Efcc1	1.6607e-07	0.390502	0.229	0.099	0.00536158	1	Efcc1
Ubl3	1.67768e-07	0.506342	0.493	0.327	0.00541638	1	Ubl3
Rhoj	2.00129e-07	0.504839	0.816	0.679	0.00646116	1	Rhoj
Atrnl1	2.21478e-07	0.347821	0.919	0.876	0.00715043	1	Atrnl1
Lima1	2.24293e-07	0.506115	0.543	0.386	0.00724131	1	Lima1
Diaph1	2.30411e-07	0.569422	0.395	0.235	0.00743882	1	Diaph1
Ugcg	2.73415e-07	0.517875	0.448	0.27	0.0088272	1	Ugcg
Rgl1	2.82177e-07	0.443093	0.623	0.459	0.00911009	1	Rgl1
Pde8a	2.86018e-07	0.5157	0.193	0.079	0.0092341	1	Pde8a
Bin1	3.15992e-07	0.499481	0.283	0.145	0.0102018	1	Bin1
Sipa1l3	3.53817e-07	0.513778	0.48	0.318	0.011423	1	Sipa1l3
Trim11	3.92797e-07	0.318948	0.22	0.097	0.0126814	1	Trim11
Abtb2	4.42424e-07	0.403978	0.291	0.149	0.0142837	1	Abtb2
Frmd6	4.52148e-07	0.436073	0.735	0.61	0.0145976	1	Frmd6
Dclk1	4.6959e-07	0.345179	0.78	0.598	0.0151607	1	Dclk1
Abcg2	4.8408e-07	0.535428	0.525	0.365	0.0156285	1	Abcg2
BC034090	4.89835e-07	0.338463	0.224	0.102	0.0158143	1	BC034090
Loxl2	5.21838e-07	0.515744	0.395	0.246	0.0168475	1	Loxl2
Tmcc2	5.59999e-07	0.365395	0.175	0.07	0.0180796	1	Tmcc2
Calcrl	6.24655e-07	0.669569	0.354	0.209	0.020167	1	Calcrl
Timp2	6.43123e-07	0.540866	0.529	0.394	0.0207632	1	Timp2
Antxr1	6.71455e-07	0.437419	0.852	0.806	0.0216779	1	Antxr1
Pdzd2	6.94524e-07	0.584155	0.435	0.269	0.0224227	1	Pdzd2
Cdh4	7.51898e-07	0.50032	0.175	0.07	0.024275	1	Cdh4
Stim1	7.71351e-07	0.486994	0.578	0.411	0.0249031	1	Stim1
Klhl29	7.99352e-07	0.600553	0.224	0.103	0.0258071	1	Klhl29
Dusp10	8.12141e-07	0.410962	0.157	0.059	0.02622	1	Dusp10
Zdhhc14	8.34049e-07	0.429338	0.309	0.168	0.0269273	1	Zdhhc14
Spryd3	8.57467e-07	0.282231	0.17	0.066	0.0276833	1	Spryd3
Fam124a	9.26483e-07	0.332404	0.157	0.059	0.0299115	1	Fam124a
Elf4	9.58366e-07	0.538885	0.43	0.283	0.0309408	1	Elf4
Rftn1	9.67679e-07	0.397738	0.7	0.536	0.0312415	1	Rftn1
Trerf1	1.00307e-06	0.424621	0.735	0.605	0.0323841	1	Trerf1
Cmtm7	1.02935e-06	0.410123	0.238	0.112	0.0332326	1	Cmtm7
Adamtsl4	1.08091e-06	0.378947	0.206	0.093	0.0348972	1	Adamtsl4
Cers6	1.25949e-06	0.451786	0.641	0.467	0.0406626	1	Cers6
Col14a1	1.32863e-06	0.405695	0.879	0.801	0.0428949	1	Col14a1
Postn	1.5786e-06	0.379557	0.96	0.89	0.0509652	1	Postn
Sema3d	1.59681e-06	0.465314	0.628	0.488	0.0515529	1	Sema3d
Fry	1.64292e-06	0.398325	0.341	0.197	0.0530418	1	Fry
Rfx2	1.66416e-06	0.301934	0.157	0.06	0.0537274	1	Rfx2
Nectin1	1.66834e-06	0.441271	0.242	0.122	0.0538622	1	Nectin1
Gpr174	1.88675e-06	0.437011	0.143	0.054	0.0609136	1	Gpr174
Wipf1	1.89729e-06	0.478946	0.803	0.703	0.0612542	1	Wipf1
S100a6	2.14405e-06	0.371169	0.3	0.164	0.0692207	1	S100a6
Ammecr1	2.19155e-06	0.529497	0.561	0.404	0.0707543	1	Ammecr1
Map3k14	2.51645e-06	0.443449	0.314	0.178	0.0812436	1	Map3k14
A730056A06Rik	2.59251e-06	0.263551	0.117	0.038	0.0836993	1	A730056A06Rik
Ubtd2	2.7686e-06	0.471956	0.668	0.528	0.0893841	1	Ubtd2
Col5a1	2.87247e-06	0.351271	0.87	0.81	0.0927377	1	Col5a1
Il6ra	2.91672e-06	0.364115	0.148	0.057	0.0941663	1	Il6ra
Spred1	3.06103e-06	0.420429	0.722	0.62	0.0988252	1	Spred1
Stard9	3.14669e-06	0.397269	0.682	0.548	0.101591	1	Stard9
Steap3	3.21928e-06	0.500032	0.332	0.199	0.103934	1	Steap3
Map4	3.4038e-06	0.362583	0.843	0.763	0.109892	1	Map4
Pdlim5	3.42751e-06	0.403787	0.731	0.578	0.110657	1	Pdlim5
Gm31508	3.47391e-06	0.257227	0.103	0.031	0.112155	1	Gm31508
Egfr	4.11588e-06	0.494429	0.735	0.629	0.132881	1	Egfr
Zhx2	4.21913e-06	0.412547	0.475	0.316	0.136215	1	Zhx2
Wasf2	4.25678e-06	0.342073	0.673	0.523	0.13743	1	Wasf2
Kcnk13	4.26924e-06	0.53795	0.202	0.095	0.137832	1	Kcnk13
Ptgis	4.34762e-06	0.304503	0.753	0.641	0.140363	1	Ptgis
C1qtnf7	4.65293e-06	0.552083	0.682	0.552	0.15022	1	C1qtnf7
Ttc7b	4.86828e-06	0.443543	0.552	0.401	0.157172	1	Ttc7b
Lurap1l	5.09107e-06	0.34149	0.152	0.061	0.164365	1	Lurap1l
Smurf2	5.21562e-06	0.484466	0.848	0.803	0.168386	1	Smurf2
Kif13b	5.37073e-06	0.515567	0.664	0.541	0.173394	1	Kif13b
Ldlrad4	6.11427e-06	0.300639	0.982	0.935	0.197399	1	Ldlrad4
Itga9	6.15741e-06	0.379633	0.641	0.499	0.198792	1	Itga9
Itm2a	6.18973e-06	0.489625	0.386	0.252	0.199835	1	Itm2a
Eda	6.31181e-06	0.389025	0.865	0.737	0.203777	1	Eda
Prkca	6.71794e-06	0.354606	0.771	0.649	0.216889	1	Prkca
Fam107b	6.8608e-06	0.433419	0.242	0.127	0.221501	1	Fam107b
Nmt2	6.99653e-06	0.399842	0.462	0.309	0.225883	1	Nmt2
Rab30	7.11381e-06	0.463825	0.408	0.267	0.229669	1	Rab30
Slc1a5	7.26653e-06	0.427229	0.359	0.224	0.2346	1	Slc1a5
Apba1	7.36568e-06	0.415916	0.673	0.524	0.237801	1	Apba1
Lepr	7.57905e-06	0.393366	0.48	0.327	0.24469	1	Lepr
Matn2	7.92242e-06	0.48631	0.561	0.443	0.255775	1	Matn2
Abcc5	7.92842e-06	0.375789	0.619	0.494	0.255969	1	Abcc5
Klc1	7.94985e-06	0.533348	0.587	0.477	0.256661	1	Klc1
Sirpa	8.29068e-06	0.473098	0.22	0.113	0.267664	1	Sirpa
Sh3gl1	8.64029e-06	0.444846	0.314	0.192	0.278952	1	Sh3gl1
Palm	8.86639e-06	0.386502	0.332	0.202	0.286251	1	Palm
Rab3il1	9.02378e-06	0.343297	0.184	0.085	0.291333	1	Rab3il1
Stambpl1	9.85824e-06	0.439786	0.363	0.224	0.318273	1	Stambpl1
Kif1b	1.04136e-05	0.356317	0.749	0.65	0.336203	1	Kif1b
Ehd1	1.05393e-05	0.393349	0.229	0.119	0.34026	1	Ehd1
Bean1	1.13224e-05	0.286445	0.148	0.061	0.365543	1	Bean1
Usp24	1.26042e-05	0.428103	0.664	0.566	0.406927	1	Usp24
Rock2	1.43345e-05	0.325695	0.852	0.818	0.462788	1	Rock2
Gask1a	1.55986e-05	0.278667	0.143	0.059	0.5036	1	Gask1a
Lrrc8b	1.68974e-05	0.429741	0.274	0.158	0.545532	1	Lrrc8b
Anxa4	1.73526e-05	0.394617	0.206	0.102	0.56023	1	Anxa4
Stk24	1.94191e-05	0.473168	0.462	0.341	0.626945	1	Stk24
Akap12	1.96316e-05	0.33154	0.762	0.622	0.633807	1	Akap12
Scml4	2.1481e-05	0.373189	0.3	0.175	0.693515	1	Scml4
Oaf	2.19396e-05	0.440215	0.309	0.186	0.708321	1	Oaf
2900026A02Rik	2.52239e-05	0.387813	0.247	0.136	0.814353	1	2900026A02Rik
Zcchc24	2.56374e-05	0.487521	0.368	0.254	0.827705	1	Zcchc24
Fam102b	2.6139e-05	0.47238	0.534	0.398	0.843897	1	Fam102b
Magi2	2.72272e-05	0.398382	0.709	0.575	0.87903	1	Magi2
Dbn1	2.73704e-05	0.392377	0.318	0.195	0.883652	1	Dbn1
Sgms1	2.82484e-05	0.413105	0.726	0.648	0.912001	1	Sgms1
Zbtb1	2.91786e-05	0.387382	0.372	0.241	0.942031	1	Zbtb1
Fig4	2.99203e-05	0.352151	0.229	0.123	0.965977	1	Fig4
Rap1b	3.49843e-05	0.322766	0.498	0.357	1	1	Rap1b
Iqsec1	3.74821e-05	0.314558	0.345	0.214	1	1	Iqsec1
Emp1	4.1792e-05	0.413581	0.61	0.484	1	1	Emp1
Adamts14	4.45151e-05	0.390371	0.372	0.248	1	1	Adamts14
Mtmr3	4.57244e-05	0.295371	0.713	0.615	1	1	Mtmr3
Add3	4.65188e-05	0.411685	0.762	0.651	1	1	Add3
Ece1	5.09523e-05	0.380769	0.368	0.242	1	1	Ece1
Ddr2	5.25136e-05	0.455172	0.709	0.628	1	1	Ddr2
Gtpbp8	5.54311e-05	0.30875	0.22	0.12	1	1	Gtpbp8
Bmp1	5.56462e-05	0.474177	0.574	0.468	1	1	Bmp1
Vps13d	5.89688e-05	0.372344	0.619	0.51	1	1	Vps13d
A830082K12Rik	6.01691e-05	0.314185	0.121	0.05	1	1	A830082K12Rik
Tspan5	6.07891e-05	0.358832	0.363	0.237	1	1	Tspan5
Aspn	6.11342e-05	0.392266	0.749	0.639	1	1	Aspn
Tgfbr2	6.12037e-05	0.486243	0.529	0.423	1	1	Tgfbr2
Mcu	6.1248e-05	0.365641	0.735	0.638	1	1	Mcu
Dagla	6.4751e-05	0.302661	0.251	0.14	1	1	Dagla
Taok3	6.76702e-05	0.372313	0.534	0.399	1	1	Taok3
Setd7	6.81144e-05	0.347745	0.43	0.305	1	1	Setd7
Ngf	6.86471e-05	0.505249	0.538	0.418	1	1	Ngf
Ptpn12	6.892e-05	0.423923	0.637	0.517	1	1	Ptpn12
Eipr1	7.44291e-05	0.281083	0.206	0.109	1	1	Eipr1
Klf2	7.49834e-05	0.315774	0.148	0.069	1	1	Klf2
Afg1l	7.7508e-05	0.445682	0.381	0.256	1	1	Afg1l
Thbs3	8.02717e-05	0.332845	0.278	0.164	1	1	Thbs3
Cdyl	8.17551e-05	0.418432	0.592	0.457	1	1	Cdyl
Rian	8.54146e-05	0.38785	0.78	0.704	1	1	Rian
Triobp	8.54337e-05	0.253524	0.148	0.068	1	1	Triobp
Nisch	8.67877e-05	0.312067	0.798	0.77	1	1	Nisch
Trps1	8.73264e-05	0.270238	0.901	0.86	1	1	Trps1
Pla2g4a	9.11905e-05	0.357128	0.202	0.106	1	1	Pla2g4a
Adgrl3	9.16272e-05	0.312088	0.735	0.597	1	1	Adgrl3
Mpped2	9.83601e-05	0.335003	0.578	0.444	1	1	Mpped2
Vegfa	9.97069e-05	0.352264	0.336	0.216	1	1	Vegfa
Pgs1	0.000105576	0.273402	0.193	0.1	1	1	Pgs1
Commd10	0.000106698	0.320698	0.561	0.409	1	1	Commd10
Trim2	0.000108233	0.327318	0.332	0.209	1	1	Trim2
Dst	0.000108935	0.250428	0.901	0.844	1	1	Dst
Slc8b1	0.000109044	0.317936	0.175	0.087	1	1	Slc8b1
Glud1	0.000113157	0.36266	0.399	0.272	1	1	Glud1
Syk	0.000118601	0.260198	0.139	0.062	1	1	Syk
Hpcal1	0.000118828	0.338287	0.305	0.192	1	1	Hpcal1
Cmip	0.000119331	0.407256	0.655	0.569	1	1	Cmip
Elf1	0.000123229	0.385225	0.462	0.337	1	1	Elf1
Tll2	0.000124148	0.279465	0.251	0.145	1	1	Tll2
Sin3b	0.000129164	0.268665	0.229	0.128	1	1	Sin3b
Rere	0.000135956	0.326458	0.901	0.83	1	1	Rere
Snx29	0.00014395	0.407007	0.52	0.428	1	1	Snx29
Arhgef10	0.000152489	0.404016	0.386	0.274	1	1	Arhgef10
Klhl26	0.000160332	0.333961	0.193	0.106	1	1	Klhl26
Pxn	0.00016557	0.276453	0.399	0.274	1	1	Pxn
Sntb2	0.000168034	0.306796	0.825	0.739	1	1	Sntb2
Pard3b	0.000171774	0.255402	0.928	0.917	1	1	Pard3b
Soga1	0.000174917	0.337281	0.457	0.329	1	1	Soga1
Gm13986	0.00018265	0.408719	0.148	0.071	1	1	Gm13986
Ldlrad3	0.000184416	0.278802	0.556	0.426	1	1	Ldlrad3
Colgalt2	0.000185047	0.300264	0.256	0.147	1	1	Colgalt2
Pacs2	0.00018575	0.358726	0.439	0.323	1	1	Pacs2
Aopep	0.000217743	0.281696	0.83	0.821	1	1	Aopep
S100a11	0.000222278	0.268667	0.26	0.159	1	1	S100a11
Nr3c1	0.00022919	0.309777	0.78	0.74	1	1	Nr3c1
Stx18	0.000234164	0.299666	0.435	0.305	1	1	Stx18
Aox1	0.000257604	0.340013	0.139	0.066	1	1	Aox1
Fgd5	0.000259032	0.325501	0.202	0.112	1	1	Fgd5
Wnt9a	0.00026348	0.257198	0.103	0.042	1	1	Wnt9a
Sdccag8	0.000277092	0.391335	0.552	0.461	1	1	Sdccag8
Arhgap21	0.000284898	0.280329	0.821	0.738	1	1	Arhgap21
Hspg2	0.000284932	0.3205	0.726	0.658	1	1	Hspg2
Jak1	0.000289677	0.316524	0.583	0.468	1	1	Jak1
Meis2	0.000307792	0.337144	0.691	0.627	1	1	Meis2
Iffo1	0.000317584	0.30764	0.242	0.144	1	1	Iffo1
Cep85l	0.000325168	0.393655	0.538	0.427	1	1	Cep85l
Rhoa	0.000355461	0.315276	0.601	0.471	1	1	Rhoa
Rps6ka3	0.00035693	0.407912	0.601	0.488	1	1	Rps6ka3
Ehd2	0.000368307	0.256057	0.291	0.184	1	1	Ehd2
Ccdc171	0.000376678	0.331909	0.354	0.245	1	1	Ccdc171
Fbxw7	0.000385273	0.316518	0.516	0.389	1	1	Fbxw7
Ap1s2	0.00038715	0.382327	0.309	0.203	1	1	Ap1s2
Cask	0.000399766	0.314221	0.83	0.765	1	1	Cask
Ptp4a2	0.000408238	0.397841	0.556	0.447	1	1	Ptp4a2
Arhgap29	0.000443663	0.325833	0.61	0.485	1	1	Arhgap29
Acyp2	0.000448156	0.281742	0.614	0.492	1	1	Acyp2
Epn2	0.000458638	0.401947	0.52	0.43	1	1	Epn2
Meg3	0.00046094	0.254846	0.924	0.903	1	1	Meg3
Hpse2	0.000470866	0.336862	0.283	0.179	1	1	Hpse2
Gdi2	0.000475326	0.353392	0.538	0.442	1	1	Gdi2
Slc24a3	0.000493707	0.334103	0.538	0.434	1	1	Slc24a3
Ubr5	0.000517892	0.354267	0.722	0.641	1	1	Ubr5
Nckap5l	0.000546339	0.376495	0.278	0.184	1	1	Nckap5l
Galnt2	0.000580823	0.298193	0.372	0.26	1	1	Galnt2
Stim2	0.000601195	0.290871	0.695	0.585	1	1	Stim2
Nid1	0.000602736	0.279773	0.677	0.589	1	1	Nid1
Qsox1	0.000624812	0.267611	0.233	0.14	1	1	Qsox1
Lats2	0.000649666	0.314108	0.57	0.469	1	1	Lats2
2510009E07Rik	0.000658387	0.349302	0.274	0.177	1	1	2510009E07Rik
Zbtb7a	0.000689213	0.29717	0.256	0.162	1	1	Zbtb7a
Vmp1	0.000703845	0.423687	0.547	0.433	1	1	Vmp1
Pitpnb	0.000709238	0.301368	0.323	0.22	1	1	Pitpnb
Sh3pxd2a	0.000710868	0.288323	0.592	0.486	1	1	Sh3pxd2a
Nfkbiz	0.000721732	0.349993	0.278	0.184	1	1	Nfkbiz
Pla2r1	0.000740236	0.330211	0.318	0.214	1	1	Pla2r1
Ttyh2	0.00074336	0.361409	0.341	0.245	1	1	Ttyh2
Scrn1	0.000751534	0.280698	0.291	0.196	1	1	Scrn1
Ctif	0.000760246	0.34567	0.565	0.461	1	1	Ctif
Arntl	0.000769217	0.399761	0.408	0.31	1	1	Arntl
Dpysl2	0.000779208	0.343792	0.619	0.517	1	1	Dpysl2
Spon2	0.000843657	0.272109	0.336	0.224	1	1	Spon2
Snx9	0.000909848	0.309388	0.511	0.404	1	1	Snx9
Iqgap1	0.000923445	0.306713	0.583	0.471	1	1	Iqgap1
Elmsan1	0.000932108	0.302435	0.318	0.218	1	1	Elmsan1
Ube2g2	0.000932718	0.264028	0.215	0.13	1	1	Ube2g2
Tshz2	0.000936662	0.356339	0.516	0.405	1	1	Tshz2
Sdc2	0.000947416	0.414013	0.834	0.797	1	1	Sdc2
Myo1e	0.000987621	0.415004	0.269	0.177	1	1	Myo1e
Pcolce2	0.000989627	0.333206	0.135	0.069	1	1	Pcolce2
Zadh2	0.00102978	0.259511	0.242	0.153	1	1	Zadh2
Zfp638	0.0011609	0.259961	0.785	0.706	1	1	Zfp638
Pdcd6ip	0.00119544	0.265051	0.471	0.359	1	1	Pdcd6ip
Inpp4b	0.00123197	0.298273	0.197	0.116	1	1	Inpp4b
Phlpp1	0.00123517	0.297782	0.668	0.585	1	1	Phlpp1
Col3a1	0.00130582	0.250949	0.991	0.98	1	1	Col3a1
Sec16a	0.00136774	0.252924	0.39	0.28	1	1	Sec16a
Gsn	0.00140213	0.591288	0.413	0.325	1	1	Gsn
Ppp2cb	0.0014451	0.325899	0.265	0.179	1	1	Ppp2cb
Abca5	0.00144581	0.425087	0.296	0.199	1	1	Abca5
Anxa1	0.00145358	0.27381	0.283	0.192	1	1	Anxa1
Casp3	0.00145375	0.286385	0.238	0.154	1	1	Casp3
Ergic1	0.00151007	0.318019	0.444	0.341	1	1	Ergic1
Capn2	0.00154723	0.343339	0.48	0.377	1	1	Capn2
Itga2	0.00162266	0.398396	0.126	0.065	1	1	Itga2
Utrn	0.00164318	0.250401	0.794	0.699	1	1	Utrn
Smurf1	0.00168606	0.318899	0.637	0.554	1	1	Smurf1
Ralbp1	0.00171188	0.286741	0.318	0.225	1	1	Ralbp1
Npepl1	0.00175185	0.267705	0.26	0.175	1	1	Npepl1
Ybx3	0.00181449	0.336394	0.386	0.291	1	1	Ybx3
Itgb3	0.00181521	0.261465	0.211	0.13	1	1	Itgb3
Afdn	0.00186897	0.321854	0.592	0.514	1	1	Afdn
Stam	0.00187072	0.312945	0.48	0.38	1	1	Stam
Grk5	0.00195349	0.356405	0.74	0.669	1	1	Grk5
Prkci	0.00199094	0.369001	0.274	0.192	1	1	Prkci
Nucb2	0.00200576	0.300322	0.229	0.149	1	1	Nucb2
Flnc	0.00211105	0.343031	0.193	0.119	1	1	Flnc
Adcy9	0.00216331	0.275688	0.323	0.224	1	1	Adcy9
Gorasp2	0.00218549	0.287417	0.457	0.356	1	1	Gorasp2
Pdlim1	0.00231017	0.305405	0.274	0.186	1	1	Pdlim1
Dvl1	0.00236786	0.290572	0.274	0.189	1	1	Dvl1
Tpcn1	0.00245849	0.274773	0.296	0.207	1	1	Tpcn1
Ep400	0.00249408	0.29924	0.556	0.447	1	1	Ep400
Arsj	0.00251202	0.317793	0.426	0.314	1	1	Arsj
AC149090.1	0.00251828	0.337176	0.466	0.379	1	1	AC149090.1
Glis2	0.00279784	0.297033	0.26	0.173	1	1	Glis2
Traf5	0.00292411	0.283729	0.377	0.287	1	1	Traf5
Maco1	0.00298142	0.267819	0.381	0.289	1	1	Maco1
Zdhhc1	0.00298803	0.290514	0.26	0.178	1	1	Zdhhc1
Mex3c	0.00306407	0.263462	0.278	0.193	1	1	Mex3c
Ckb	0.00310174	0.322626	0.202	0.129	1	1	Ckb
Cys1	0.00319849	0.278182	0.233	0.152	1	1	Cys1
Zbtb38	0.00326833	0.25846	0.462	0.357	1	1	Zbtb38
Zfp944	0.0032761	0.258342	0.256	0.168	1	1	Zfp944
Magi3	0.00330059	0.286027	0.619	0.536	1	1	Magi3
Ythdf2	0.00348	0.293517	0.251	0.172	1	1	Ythdf2
Enox1	0.0035464	0.337167	0.43	0.351	1	1	Enox1
Stam2	0.00374777	0.308948	0.439	0.349	1	1	Stam2
Ncoa7	0.00385677	0.330114	0.439	0.361	1	1	Ncoa7
Cast	0.00391878	0.280401	0.52	0.436	1	1	Cast
Fam45a	0.00404301	0.305066	0.314	0.23	1	1	Fam45a
Slk	0.00409006	0.340406	0.529	0.434	1	1	Slk
2002-03-01	0.00409872	0.265167	0.211	0.135	1	1	2002-03-01
Lrrc8d	0.00428364	0.358932	0.399	0.324	1	1	Lrrc8d
Hspa12a	0.00432026	0.264425	0.242	0.162	1	1	Hspa12a
Parp8	0.00437935	0.281525	0.717	0.658	1	1	Parp8
Mapre3	0.00445074	0.270857	0.283	0.196	1	1	Mapre3
Ascc2	0.00446959	0.251709	0.287	0.206	1	1	Ascc2
Rtn3	0.00468785	0.287055	0.682	0.621	1	1	Rtn3
Tmem127	0.00475973	0.268727	0.188	0.121	1	1	Tmem127
Trip10	0.00479217	0.252053	0.215	0.143	1	1	Trip10
Nf2	0.00507344	0.29716	0.377	0.302	1	1	Nf2
Kdm7a	0.00508254	0.259747	0.462	0.353	1	1	Kdm7a
Abcc4	0.00511445	0.288464	0.121	0.067	1	1	Abcc4
Dync1h1	0.00515078	0.26949	0.534	0.444	1	1	Dync1h1
Rgma	0.00519568	0.296512	0.327	0.246	1	1	Rgma
Smad3	0.00520503	0.330261	0.574	0.494	1	1	Smad3
Slc9a9	0.00527728	0.279514	0.206	0.134	1	1	Slc9a9
Bmp2k	0.00538388	0.305642	0.35	0.27	1	1	Bmp2k
Mcl1	0.00542292	0.266268	0.332	0.249	1	1	Mcl1
Samd4b	0.00552224	0.252451	0.291	0.21	1	1	Samd4b
Cul2	0.00561786	0.297547	0.251	0.173	1	1	Cul2
Fgfr1op2	0.00564441	0.263157	0.413	0.316	1	1	Fgfr1op2
Abl2	0.00568186	0.283445	0.498	0.4	1	1	Abl2
Ccdc6	0.00587858	0.294606	0.471	0.379	1	1	Ccdc6
Plekha6	0.00590789	0.302502	0.556	0.449	1	1	Plekha6
Tspan18	0.00601271	0.334314	0.274	0.192	1	1	Tspan18
Dennd2a	0.0063734	0.314564	0.655	0.597	1	1	Dennd2a
Nedd9	0.00652403	0.284613	0.493	0.407	1	1	Nedd9
Phf20	0.00662319	0.296585	0.448	0.36	1	1	Phf20
Rac1	0.00671647	0.259871	0.35	0.268	1	1	Rac1
Phactr2	0.00677731	0.289265	0.426	0.349	1	1	Phactr2
Mest	0.00699744	0.329361	0.404	0.31	1	1	Mest
Asap2	0.00714115	0.271012	0.274	0.195	1	1	Asap2
Trpm7	0.00767388	0.301858	0.726	0.669	1	1	Trpm7
Snx6	0.00804136	0.309474	0.39	0.308	1	1	Snx6
Kif5b	0.00856555	0.266617	0.677	0.583	1	1	Kif5b
Atp9a	0.00857875	0.416175	0.309	0.236	1	1	Atp9a
Capns1	0.00906686	0.255601	0.256	0.184	1	1	Capns1
Kif15	6.56998e-182	2.44156	0.86	0.019	2.12112e-177	2	Kif15
Knl1	7.00123e-171	2.57194	0.801	0.015	2.26035e-166	2	Knl1
Neil3	1.76058e-166	2.66517	0.779	0.015	5.68402e-162	2	Neil3
Top2a	1.73435e-162	3.04341	0.904	0.047	5.59934e-158	2	Top2a
Kif11	4.68334e-157	2.29763	0.772	0.02	1.51201e-152	2	Kif11
Kif4	3.51883e-151	2.10872	0.721	0.014	1.13605e-146	2	Kif4
Mki67	4.91005e-132	2.41814	0.787	0.044	1.58521e-127	2	Mki67
Tpx2	1.154e-131	1.95499	0.691	0.023	3.72568e-127	2	Tpx2
Kif23	9.23781e-129	1.89898	0.618	0.011	2.98243e-124	2	Kif23
Ect2	2.30437e-128	1.97045	0.647	0.016	7.43965e-124	2	Ect2
Racgap1	3.40694e-128	1.78261	0.64	0.015	1.09993e-123	2	Racgap1
Anln	5.21433e-127	1.96475	0.728	0.033	1.68345e-122	2	Anln
Diaph3	7.97129e-126	3.80207	0.985	0.158	2.57353e-121	2	Diaph3
Cdca2	2.08106e-125	1.74521	0.625	0.015	6.71869e-121	2	Cdca2
Efcab11	1.42625e-124	2.09179	0.669	0.023	4.60463e-120	2	Efcab11
Bub1	1.49452e-123	1.4132	0.559	0.005	4.82505e-119	2	Bub1
Cit	1.4431e-121	1.61285	0.676	0.027	4.65903e-117	2	Cit
Iqgap3	4.56627e-117	1.37542	0.5	0.001	1.47422e-112	2	Iqgap3
Mis18bp1	5.35608e-116	1.88758	0.588	0.015	1.72921e-111	2	Mis18bp1
Depdc1a	6.26457e-116	1.54315	0.559	0.01	2.02252e-111	2	Depdc1a
Ndc80	1.60562e-115	1.38617	0.566	0.011	5.18375e-111	2	Ndc80
Ttk	2.84905e-114	1.38832	0.574	0.013	9.19814e-110	2	Ttk
Ncapg	6.19629e-113	1.49971	0.566	0.013	2.00047e-108	2	Ncapg
Sgo2a	4.37132e-112	1.32124	0.551	0.011	1.41128e-107	2	Sgo2a
Ncapd2	8.41879e-111	1.65964	0.728	0.049	2.71801e-106	2	Ncapd2
Prc1	1.83701e-108	1.82315	0.618	0.027	5.93078e-104	2	Prc1
Melk	1.87123e-108	1.21031	0.522	0.009	6.04128e-104	2	Melk
Shcbp1	7.63365e-108	1.24499	0.507	0.007	2.46452e-103	2	Shcbp1
Mastl	1.13731e-106	1.50664	0.581	0.02	3.6718e-102	2	Mastl
Rad51b	5.62918e-106	2.9272	0.934	0.146	1.81738e-101	2	Rad51b
Zwilch	2.82064e-105	1.57711	0.699	0.047	9.10645e-101	2	Zwilch
Lockd	5.15802e-105	1.93542	0.684	0.044	1.66527e-100	2	Lockd
Cep55	2.53425e-104	1.24738	0.493	0.007	8.18183e-100	2	Cep55
Cenpe	7.66366e-102	2.11173	0.588	0.026	2.47421e-97	2	Cenpe
E2f7	2.52273e-100	1.33869	0.566	0.022	8.14464e-96	2	E2f7
Stil	3.95514e-100	1.50237	0.603	0.031	1.27692e-95	2	Stil
Cep128	4.97264e-100	2.19861	0.904	0.134	1.60542e-95	2	Cep128
Cenpk	9.49953e-99	1.58906	0.684	0.049	3.06692e-94	2	Cenpk
Cip2a	1.19442e-98	1.42231	0.603	0.031	3.85618e-94	2	Cip2a
Nuf2	7.42208e-98	1.15124	0.493	0.011	2.39622e-93	2	Nuf2
Esco2	1.54805e-97	1.32672	0.456	0.006	4.99789e-93	2	Esco2
Kif20b	7.33269e-96	1.62766	0.551	0.023	2.36736e-91	2	Kif20b
Kntc1	9.17817e-96	1.39733	0.566	0.026	2.96317e-91	2	Kntc1
Brca1	3.09782e-95	1.39296	0.566	0.026	1.00013e-90	2	Brca1
Spag5	4.25435e-95	1.1108	0.456	0.007	1.37352e-90	2	Spag5
Ccnf	7.55018e-95	1.32695	0.5	0.014	2.43758e-90	2	Ccnf
Cenpi	9.54432e-92	1.22309	0.507	0.018	3.08138e-87	2	Cenpi
Aspm	4.64084e-91	1.76129	0.515	0.02	1.4983e-86	2	Aspm
Hmmr	1.12453e-90	1.24877	0.463	0.011	3.63054e-86	2	Hmmr
Kif24	1.24858e-90	1.4631	0.61	0.04	4.03105e-86	2	Kif24
Cenph	4.53907e-89	1.12522	0.5	0.018	1.46544e-84	2	Cenph
Smc2	5.41438e-89	1.66506	0.676	0.063	1.74803e-84	2	Smc2
Cenpp	5.29576e-88	2.63934	0.868	0.17	1.70974e-83	2	Cenpp
Incenp	1.79846e-86	1.20986	0.522	0.025	5.80634e-82	2	Incenp
Bard1	2.96691e-86	1.49549	0.574	0.036	9.57867e-82	2	Bard1
Polq	4.44368e-86	1.19216	0.522	0.025	1.43464e-81	2	Polq
Bub1b	7.57735e-86	1.1243	0.449	0.012	2.44635e-81	2	Bub1b
Aurkb	8.36387e-86	0.926559	0.404	0.005	2.70028e-81	2	Aurkb
Ckap2l	3.90004e-85	1.00839	0.5	0.021	1.25913e-80	2	Ckap2l
9630013D21Rik	1.97793e-84	1.05972	0.456	0.014	6.38576e-80	2	9630013D21Rik
Rad54b	2.60388e-84	1.14152	0.507	0.023	8.40664e-80	2	Rad54b
Nusap1	1.15048e-83	1.51442	0.515	0.027	3.71434e-79	2	Nusap1
Parpbp	1.7314e-83	1.33659	0.449	0.014	5.58982e-79	2	Parpbp
Ckap2	3.64678e-83	1.3401	0.5	0.023	1.17736e-78	2	Ckap2
Dbf4	2.28758e-82	1.06744	0.463	0.017	7.38545e-78	2	Dbf4
Knstrn	1.26463e-81	1.03428	0.434	0.013	4.08284e-77	2	Knstrn
Kif18b	1.07224e-80	1.06086	0.382	0.005	3.46174e-76	2	Kif18b
Brip1	2.88715e-80	1.88718	0.699	0.084	9.32117e-76	2	Brip1
Depdc1b	6.19066e-79	1.00011	0.368	0.004	1.99865e-74	2	Depdc1b
Gen1	4.30397e-78	1.18158	0.471	0.022	1.38954e-73	2	Gen1
Kif14	7.7304e-78	1.17813	0.39	0.008	2.49576e-73	2	Kif14
Cenpa	2.11601e-77	1.51443	0.507	0.031	6.83155e-73	2	Cenpa
Espl1	2.33989e-77	0.957492	0.397	0.009	7.55434e-73	2	Espl1
Kif22	2.4449e-75	0.810228	0.368	0.006	7.89336e-71	2	Kif22
Kif18a	8.96379e-75	1.2915	0.485	0.029	2.89396e-70	2	Kif18a
Mybl1	1.10195e-74	1.20866	0.544	0.04	3.55765e-70	2	Mybl1
Cenpn	2.80635e-73	0.875357	0.39	0.011	9.06029e-69	2	Cenpn
Dlgap5	7.28126e-73	1.02034	0.39	0.011	2.35075e-68	2	Dlgap5
Tk1	7.53397e-72	1.06278	0.397	0.013	2.43234e-67	2	Tk1
Gas2l3	1.17595e-71	1.42179	0.404	0.015	3.79655e-67	2	Gas2l3
Ncapg2	1.90858e-71	1.49369	0.566	0.053	6.16185e-67	2	Ncapg2
Kifc1	8.26907e-71	0.983897	0.368	0.009	2.66967e-66	2	Kifc1
Cdc25c	2.25914e-70	0.895594	0.324	0.003	7.29364e-66	2	Cdc25c
E2f8	4.21499e-70	0.839148	0.331	0.004	1.36081e-65	2	E2f8
Zgrf1	1.7422e-69	1.51098	0.662	0.087	5.62469e-65	2	Zgrf1
Spc25	4.01674e-67	0.964848	0.382	0.014	1.29681e-62	2	Spc25
Pole	2.11128e-65	1.09795	0.485	0.036	6.81628e-61	2	Pole
Plk4	2.96253e-65	1.05112	0.5	0.042	9.56452e-61	2	Plk4
Mms22l	3.47237e-64	1.71594	0.699	0.116	1.12105e-59	2	Mms22l
Cdca8	4.45805e-64	0.731125	0.346	0.01	1.43928e-59	2	Cdca8
Sgo1	5.60509e-64	0.878746	0.338	0.009	1.8096e-59	2	Sgo1
Birc5	3.54319e-63	1.00959	0.419	0.025	1.14392e-58	2	Birc5
Ccnb1	5.04679e-63	0.724256	0.301	0.004	1.62936e-58	2	Ccnb1
Prr11	7.35495e-63	0.960101	0.346	0.011	2.37454e-58	2	Prr11
Ulbp1	1.34237e-62	1.61074	0.581	0.075	4.33383e-58	2	Ulbp1
Ska1	1.93385e-61	0.679986	0.287	0.003	6.24343e-57	2	Ska1
Tacc3	3.23956e-61	0.895406	0.441	0.032	1.04589e-56	2	Tacc3
Lmnb1	4.41724e-61	1.48065	0.779	0.157	1.42611e-56	2	Lmnb1
Fancd2	5.0762e-61	0.916933	0.338	0.011	1.63885e-56	2	Fancd2
Rad18	6.45273e-61	1.32706	0.713	0.122	2.08326e-56	2	Rad18
Ticrr	1.90999e-60	0.710371	0.324	0.009	6.16639e-56	2	Ticrr
Blm	3.33102e-60	1.26976	0.61	0.083	1.07542e-55	2	Blm
Clspn	8.60486e-60	0.992254	0.39	0.022	2.77808e-55	2	Clspn
Smc4	8.62379e-60	1.87409	0.919	0.332	2.78419e-55	2	Smc4
Atad2	4.39795e-59	1.82706	0.721	0.152	1.41988e-54	2	Atad2
Ankle1	2.00296e-58	0.692712	0.279	0.004	6.46655e-54	2	Ankle1
Cenpf	4.21206e-58	1.66849	0.471	0.043	1.35986e-53	2	Cenpf
Atad5	7.9124e-58	1.44251	0.581	0.083	2.55452e-53	2	Atad5
Asf1b	1.16929e-56	0.644507	0.279	0.005	3.77504e-52	2	Asf1b
Kif2c	1.37179e-56	0.663551	0.279	0.005	4.42882e-52	2	Kif2c
Cdkn2c	2.3463e-56	0.739439	0.368	0.02	7.57503e-52	2	Cdkn2c
Rbl1	2.45205e-56	1.13089	0.537	0.064	7.91645e-52	2	Rbl1
Trim59	2.52429e-55	1.00766	0.419	0.033	8.14967e-51	2	Trim59
Uhrf1	2.86313e-55	0.948767	0.382	0.025	9.24361e-51	2	Uhrf1
Ccna2	5.36454e-55	0.793045	0.316	0.012	1.73194e-50	2	Ccna2
Troap	7.02916e-55	0.671096	0.257	0.003	2.26936e-50	2	Troap
Fanca	1.90459e-54	0.815368	0.331	0.015	6.14897e-50	2	Fanca
Cdc45	3.01606e-54	0.681927	0.309	0.011	9.73736e-50	2	Cdc45
Cdk1	3.10164e-54	0.920422	0.397	0.029	1.00137e-49	2	Cdk1
Mcm10	4.82418e-54	0.805126	0.301	0.01	1.55749e-49	2	Mcm10
Nsl1	4.42892e-53	0.633917	0.279	0.007	1.42988e-48	2	Nsl1
Lin9	1.97343e-52	1.10637	0.5	0.061	6.37121e-48	2	Lin9
Hjurp	2.78025e-52	1.55097	0.882	0.311	8.97604e-48	2	Hjurp
G2e3	5.50237e-52	1.68241	0.691	0.153	1.77644e-47	2	G2e3
Cdkn3	7.70898e-52	0.782708	0.272	0.007	2.48884e-47	2	Cdkn3
Kifc5b	8.00548e-52	0.771523	0.272	0.007	2.58457e-47	2	Kifc5b
Arhgap11a	1.74288e-51	0.800059	0.338	0.019	5.62687e-47	2	Arhgap11a
Ncapd3	2.18225e-51	1.2952	0.61	0.104	7.04539e-47	2	Ncapd3
Dtl	6.61957e-51	1.27836	0.485	0.06	2.13713e-46	2	Dtl
Rad51ap1	9.08843e-50	0.616951	0.257	0.006	2.9342e-45	2	Rad51ap1
Wdr76	8.28821e-49	0.910704	0.412	0.038	2.67585e-44	2	Wdr76
Ncaph	1.32145e-48	0.678028	0.338	0.022	4.2663e-44	2	Ncaph
Ska3	3.48926e-48	0.650355	0.257	0.007	1.12651e-43	2	Ska3
Nsd2	2.52089e-47	1.65592	0.875	0.349	8.13869e-43	2	Nsd2
Tmpo	2.44828e-46	1.5559	0.89	0.366	7.90426e-42	2	Tmpo
Lin54	7.54466e-46	1.02847	0.574	0.1	2.43579e-41	2	Lin54
Bora	7.85532e-46	1.41337	0.434	0.054	2.53609e-41	2	Bora
Cep192	1.30556e-45	1.25172	0.75	0.193	4.21501e-41	2	Cep192
Cks2	1.5608e-45	0.848527	0.331	0.024	5.03903e-41	2	Cks2
Nemp1	1.78107e-45	0.857898	0.471	0.062	5.75017e-41	2	Nemp1
Gm12610	2.35501e-45	0.746817	0.294	0.016	7.60316e-41	2	Gm12610
Rrm1	9.28754e-45	1.03488	0.478	0.069	2.99848e-40	2	Rrm1
Pbk	1.045e-44	0.619286	0.243	0.007	3.3738e-40	2	Pbk
Rad51	1.7388e-44	0.812196	0.338	0.027	5.61372e-40	2	Rad51
Fanci	7.86628e-44	0.621076	0.272	0.013	2.53963e-39	2	Fanci
Slfn9	1.14909e-43	0.750999	0.287	0.016	3.70983e-39	2	Slfn9
Hmgb2	1.27847e-43	0.993803	0.507	0.075	4.12755e-39	2	Hmgb2
Tyms	1.64674e-43	1.08142	0.449	0.061	5.3165e-39	2	Tyms
Cdk5rap2	1.91276e-43	1.26948	0.779	0.225	6.17533e-39	2	Cdk5rap2
Aurka	3.01664e-43	0.629143	0.228	0.006	9.73921e-39	2	Aurka
Spdl1	2.04472e-42	0.588369	0.243	0.009	6.60137e-38	2	Spdl1
Ndc1	2.34155e-42	0.90384	0.434	0.055	7.55971e-38	2	Ndc1
Pclaf	5.41259e-42	0.792319	0.301	0.021	1.74746e-37	2	Pclaf
Wdhd1	9.10165e-42	0.850247	0.419	0.053	2.93847e-37	2	Wdhd1
Rfwd3	1.19373e-41	1.04483	0.581	0.114	3.85397e-37	2	Rfwd3
Fbxo5	1.77787e-41	0.658432	0.331	0.028	5.73987e-37	2	Fbxo5
Pif1	3.7543e-41	0.548049	0.199	0.003	1.21208e-36	2	Pif1
Hist1h1b	3.92819e-41	0.491138	0.206	0.004	1.26822e-36	2	Hist1h1b
Sass6	6.68765e-41	0.861375	0.456	0.066	2.15911e-36	2	Sass6
Mcph1	2.83777e-40	1.1844	0.75	0.221	9.16175e-36	2	Mcph1
Rangap1	3.57618e-40	0.872836	0.419	0.056	1.15457e-35	2	Rangap1
Ccnb2	5.76145e-40	0.661898	0.294	0.021	1.86008e-35	2	Ccnb2
Polh	6.82061e-40	0.788305	0.434	0.059	2.20203e-35	2	Polh
BC030867	1.55143e-39	0.520279	0.184	0.002	5.00878e-35	2	BC030867
Kpna2	2.00584e-39	1.05895	0.265	0.016	6.47587e-35	2	Kpna2
Hist1h2ap	2.06441e-39	0.62536	0.257	0.014	6.66495e-35	2	Hist1h2ap
Stmn1	2.26181e-39	0.794102	0.375	0.043	7.30224e-35	2	Stmn1
Ccdc18	3.65502e-39	0.789978	0.294	0.023	1.18002e-34	2	Ccdc18
Tube1	7.75991e-39	0.497655	0.221	0.008	2.50529e-34	2	Tube1
Ezh2	7.86531e-39	1.41897	0.89	0.373	2.53931e-34	2	Ezh2
Mad2l1	9.18043e-39	0.5177	0.279	0.019	2.9639e-34	2	Mad2l1
Traip	1.35524e-38	0.539917	0.221	0.008	4.3754e-34	2	Traip
E2f2	6.19018e-38	0.440086	0.199	0.005	1.9985e-33	2	E2f2
Pola1	3.20674e-37	1.95877	0.757	0.315	1.03529e-32	2	Pola1
Lcorl	4.66853e-37	1.44242	0.868	0.37	1.50723e-32	2	Lcorl
Spc24	4.97291e-37	0.483112	0.213	0.008	1.6055e-32	2	Spc24
Pimreg	2.58711e-36	0.448322	0.191	0.005	8.35248e-32	2	Pimreg
Eme1	4.32016e-36	0.409981	0.184	0.004	1.39476e-31	2	Eme1
Cep152	5.45433e-36	0.85722	0.471	0.083	1.76093e-31	2	Cep152
Dleu2	9.47523e-36	1.2369	0.956	0.627	3.05908e-31	2	Dleu2
Fam83d	9.90637e-36	0.59079	0.25	0.016	3.19827e-31	2	Fam83d
Cenpu	1.22348e-35	0.522289	0.228	0.012	3.95001e-31	2	Cenpu
Hist1h2ae	3.18981e-35	0.550057	0.221	0.011	1.02983e-30	2	Hist1h2ae
Net1	5.1248e-35	0.69273	0.301	0.03	1.65454e-30	2	Net1
Sdk11	8.24683e-35	1.54826	0.926	0.567	2.66249e-30	2	Sdk1
Hells	1.0953e-34	1.41757	0.485	0.097	3.53617e-30	2	Hells
Zranb3	1.28471e-34	1.03177	0.404	0.063	4.14768e-30	2	Zranb3
Eldr	3.10161e-34	0.533163	0.25	0.018	1.00135e-29	2	Eldr
Chek2	7.1217e-34	0.653214	0.338	0.041	2.29924e-29	2	Chek2
Ube2c	2.89636e-33	0.570507	0.235	0.016	9.35091e-29	2	Ube2c
Cenpl	3.486e-33	0.557174	0.265	0.023	1.12546e-28	2	Cenpl
Cenpc1	4.03547e-33	1.17473	0.684	0.221	1.30285e-28	2	Cenpc1
Cdca3	4.56284e-33	0.415919	0.176	0.005	1.47311e-28	2	Cdca3
Nek2	5.65503e-33	0.557417	0.169	0.004	1.82573e-28	2	Nek2
Prim2	8.02888e-33	1.3327	0.743	0.268	2.59212e-28	2	Prim2
Zfp367	1.11159e-32	0.797209	0.36	0.051	3.58877e-28	2	Zfp367
Foxm1	1.62137e-32	0.521487	0.213	0.012	5.23458e-28	2	Foxm1
Rad21	1.02891e-31	0.946764	0.676	0.208	3.32184e-27	2	Rad21
Rad54l	1.38612e-31	0.528372	0.228	0.016	4.47509e-27	2	Rad54l
Eri1	1.83447e-31	0.801789	0.382	0.061	5.92257e-27	2	Eri1
Wdr90	2.00411e-31	0.582107	0.257	0.023	6.47028e-27	2	Wdr90
Pbx3	2.05493e-31	1.19247	0.949	0.557	6.63436e-27	2	Pbx3
Pde3b	2.84164e-31	1.0005	0.632	0.168	9.17424e-27	2	Pde3b
Fam111a	3.72473e-31	0.850451	0.382	0.062	1.20253e-26	2	Fam111a
Mybl2	6.68069e-31	0.506631	0.221	0.015	2.15686e-26	2	Mybl2
BC055324	1.23099e-30	0.733646	0.324	0.043	3.97426e-26	2	BC055324
Nucks1	2.50012e-30	1.03938	0.632	0.195	8.07165e-26	2	Nucks1
Fignl1	2.75952e-30	0.507435	0.243	0.021	8.90911e-26	2	Fignl1
Ube2t	3.76708e-30	0.448149	0.169	0.006	1.2162e-25	2	Ube2t
4930503L19Rik	5.11091e-30	0.82524	0.544	0.139	1.65006e-25	2	4930503L19Rik
Cdc7	6.63359e-30	0.787377	0.426	0.083	2.14165e-25	2	Cdc7
Cep295	9.17697e-30	1.01477	0.603	0.17	2.96279e-25	2	Cep295
Wee1	1.0209e-29	0.826593	0.412	0.077	3.29598e-25	2	Wee1
Ccne2	1.84235e-29	0.752429	0.272	0.031	5.94802e-25	2	Ccne2
Arhgef39	2.05218e-29	0.280502	0.14	0.002	6.62546e-25	2	Arhgef39
Trip13	5.52612e-29	0.481588	0.206	0.014	1.78411e-24	2	Trip13
Tcf19	8.61946e-29	0.420958	0.228	0.019	2.78279e-24	2	Tcf19
Tbc1d31	1.3685e-28	0.884479	0.5	0.121	4.41819e-24	2	Tbc1d31
Cep57	1.85777e-28	0.624632	0.397	0.073	5.99782e-24	2	Cep57
Terf1	4.76349e-28	0.898541	0.61	0.179	1.53789e-23	2	Terf1
Tuba1c	6.77118e-28	0.355366	0.176	0.009	2.18607e-23	2	Tuba1c
Cep57l1	7.03016e-28	0.799112	0.449	0.098	2.26969e-23	2	Cep57l1
Cdc20	1.22974e-27	0.444336	0.184	0.011	3.9702e-23	2	Cdc20
Eri2	1.25876e-27	0.692494	0.426	0.088	4.06391e-23	2	Eri2
Cep112	1.9831e-27	1.26579	0.897	0.515	6.40243e-23	2	Cep112
Phf19	3.15428e-27	0.343456	0.162	0.007	1.01836e-22	2	Phf19
Wdr62	3.52992e-27	0.459985	0.243	0.025	1.13963e-22	2	Wdr62
Vrk1	4.36863e-27	0.695682	0.426	0.089	1.41041e-22	2	Vrk1
Exo1	4.96984e-27	0.449676	0.191	0.013	1.60451e-22	2	Exo1
Ttf2	5.50596e-27	0.520422	0.287	0.037	1.7776e-22	2	Ttf2
Gm42047	5.9514e-27	0.870323	0.279	0.036	1.92141e-22	2	Gm42047
Cenpq	6.04947e-27	0.47985	0.221	0.02	1.95307e-22	2	Cenpq
Ckap5	7.21364e-27	1.36367	0.772	0.412	2.32892e-22	2	Ckap5
Lmnb2	7.4361e-27	0.499104	0.221	0.02	2.40074e-22	2	Lmnb2
Topbp1	9.25271e-27	0.889068	0.618	0.188	2.98724e-22	2	Topbp1
Cenpm	1.54581e-26	0.415014	0.147	0.005	4.99064e-22	2	Cenpm
Rtkn2	2.19256e-26	0.588681	0.228	0.023	7.07869e-22	2	Rtkn2
Gtse1	3.15759e-26	0.337581	0.118	0.001	1.01943e-21	2	Gtse1
Ccdc82	5.04334e-26	1.03108	0.794	0.352	1.62824e-21	2	Ccdc82
Dek	8.40841e-26	1.05603	0.61	0.205	2.71465e-21	2	Dek
Cchcr1	3.80293e-25	0.682168	0.316	0.052	1.22778e-20	2	Cchcr1
Rrm2	4.13963e-25	0.482562	0.199	0.017	1.33648e-20	2	Rrm2
Dna2	4.61616e-25	0.62194	0.228	0.025	1.49033e-20	2	Dna2
Suz12	8.90302e-25	0.904851	0.75	0.314	2.87434e-20	2	Suz12
Gins1	9.84002e-25	0.489626	0.213	0.021	3.17685e-20	2	Gins1
Hat1	1.70843e-24	0.947247	0.485	0.134	5.51567e-20	2	Hat1
H2afv	1.72841e-24	0.708443	0.463	0.113	5.58016e-20	2	H2afv
Pask	2.65133e-24	0.378022	0.169	0.011	8.55981e-20	2	Pask
Fancb	3.27749e-24	0.452399	0.221	0.024	1.05814e-19	2	Fancb
Chaf1a	5.45429e-24	0.552535	0.235	0.029	1.76092e-19	2	Chaf1a
Plk1	7.17954e-24	0.361353	0.14	0.006	2.31791e-19	2	Plk1
Haus6	7.51102e-24	0.79964	0.478	0.127	2.42493e-19	2	Haus6
Skp2	8.20933e-24	0.564139	0.397	0.086	2.65038e-19	2	Skp2
BC052040	9.55354e-24	0.853751	0.632	0.213	3.08436e-19	2	BC052040
Slf1	1.04902e-23	0.998468	0.721	0.295	3.38677e-19	2	Slf1
Pold3	1.05221e-23	0.815304	0.463	0.119	3.39707e-19	2	Pold3
Gm12811	1.59484e-23	0.338582	0.154	0.009	5.14895e-19	2	Gm12811
Brca2	1.8426e-23	0.793935	0.375	0.081	5.94884e-19	2	Brca2
Nek3	1.91438e-23	0.714922	0.316	0.056	6.18057e-19	2	Nek3
Dck	1.9606e-23	0.424533	0.213	0.023	6.3298e-19	2	Dck
Nup205	2.38858e-23	0.848207	0.588	0.187	7.71152e-19	2	Nup205
Mtbp	3.46084e-23	0.597342	0.463	0.117	1.11733e-18	2	Mtbp
Gins3	4.73382e-23	0.499709	0.191	0.018	1.52831e-18	2	Gins3
H2afx	4.74661e-23	0.337781	0.162	0.011	1.53244e-18	2	H2afx
Pkp4	5.49258e-23	0.891746	0.772	0.332	1.77328e-18	2	Pkp4
Paxip1	7.04656e-23	0.628105	0.404	0.094	2.27498e-18	2	Paxip1
Prim1	7.98921e-23	0.57582	0.25	0.035	2.57932e-18	2	Prim1
Gm14091	8.35559e-23	0.265764	0.11	0.002	2.6976e-18	2	Gm14091
Slbp	1.40219e-22	0.766407	0.397	0.096	4.52696e-18	2	Slbp
Arhgap19	1.78188e-22	0.317833	0.154	0.01	5.7528e-18	2	Arhgap19
Arl6ip1	1.99319e-22	0.761125	0.36	0.08	6.435e-18	2	Arl6ip1
Ddx11	2.40012e-22	0.46931	0.272	0.042	7.74879e-18	2	Ddx11
Lonrf3	2.48086e-22	0.50027	0.221	0.027	8.00946e-18	2	Lonrf3
Psrc1	4.01747e-22	0.340745	0.162	0.012	1.29704e-17	2	Psrc1
Rttn	4.97177e-22	0.806194	0.507	0.155	1.60514e-17	2	Rttn
H2afz	7.31473e-22	0.722302	0.412	0.103	2.36156e-17	2	H2afz
Ska2	7.36701e-22	0.868323	0.529	0.171	2.37844e-17	2	Ska2
Cbx5	1.08571e-21	0.967699	0.735	0.331	3.50523e-17	2	Cbx5
Zcwpw1	1.12729e-21	0.345757	0.176	0.016	3.63946e-17	2	Zcwpw1
Tedc1	1.85586e-21	0.297705	0.14	0.008	5.99163e-17	2	Tedc1
Spidr	2.02281e-21	0.898321	0.706	0.306	6.53065e-17	2	Spidr
Rpa1	2.91698e-21	0.847593	0.434	0.12	9.41747e-17	2	Rpa1
Mphosph9	3.91109e-21	0.642224	0.471	0.13	1.26269e-16	2	Mphosph9
Mns1	4.7074e-21	0.285149	0.132	0.007	1.51978e-16	2	Mns1
Nasp	4.80002e-21	0.804524	0.463	0.135	1.54969e-16	2	Nasp
Rbbp8	5.81042e-21	0.730189	0.632	0.24	1.87589e-16	2	Rbbp8
2610020C07Rik	6.34566e-21	0.702949	0.478	0.137	2.0487e-16	2	2610020C07Rik
Cenpw	8.12207e-21	0.366995	0.154	0.012	2.62221e-16	2	Cenpw
Pkmyt1	9.51008e-21	0.338906	0.184	0.019	3.07033e-16	2	Pkmyt1
Rcc1	1.0457e-20	0.393469	0.265	0.043	3.37604e-16	2	Rcc1
Aaas	1.15321e-20	0.508257	0.324	0.065	3.72315e-16	2	Aaas
Lig1	1.28122e-20	0.603603	0.25	0.041	4.13641e-16	2	Lig1
Kif20a	1.34725e-20	0.343328	0.162	0.014	4.3496e-16	2	Kif20a
Sae1	1.45808e-20	0.72066	0.64	0.246	4.70742e-16	2	Sae1
Dnmt1	2.26351e-20	0.580196	0.441	0.116	7.30773e-16	2	Dnmt1
Lbr	2.35849e-20	0.616224	0.515	0.16	7.61439e-16	2	Lbr
Rmi2	3.40045e-20	0.65422	0.272	0.049	1.09783e-15	2	Rmi2
Gstcd	3.73675e-20	0.752569	0.463	0.14	1.20641e-15	2	Gstcd
Palb2	4.12746e-20	0.381679	0.191	0.022	1.33255e-15	2	Palb2
Gm12609	5.67912e-20	0.321736	0.132	0.008	1.8335e-15	2	Gm12609
Trim37	1.08619e-19	0.659598	0.441	0.127	3.50676e-15	2	Trim37
Rbm15	1.92976e-19	0.706499	0.456	0.136	6.23023e-15	2	Rbm15
Cdc25b	2.6841e-19	0.510519	0.184	0.022	8.66562e-15	2	Cdc25b
Cntrob	3.15876e-19	0.608285	0.287	0.058	1.01981e-14	2	Cntrob
Map2	4.30552e-19	0.911865	0.625	0.243	1.39004e-14	2	Map2
Neurl1b	4.68039e-19	0.448654	0.25	0.042	1.51106e-14	2	Neurl1b
Scml2	6.35164e-19	0.458596	0.25	0.043	2.05063e-14	2	Scml2
Hist1h4d	6.65801e-19	0.335921	0.154	0.014	2.14954e-14	2	Hist1h4d
Ccdc14	2.30483e-18	0.451336	0.279	0.056	7.44115e-14	2	Ccdc14
Ccp110	2.50425e-18	0.58603	0.375	0.101	8.08496e-14	2	Ccp110
Rexo5	2.57947e-18	0.686479	0.39	0.107	8.32781e-14	2	Rexo5
Cdca7l	3.99344e-18	0.368401	0.132	0.01	1.28928e-13	2	Cdca7l
Usp1	2.39901e-17	0.418964	0.309	0.07	7.74522e-13	2	Usp1
Nde1	2.47087e-17	0.555408	0.353	0.093	7.9772e-13	2	Nde1
Cdc6	2.65933e-17	0.348587	0.14	0.013	8.58565e-13	2	Cdc6
Hnrnpa2b1	3.06735e-17	0.666601	0.956	0.769	9.90295e-13	2	Hnrnpa2b1
Alg8	3.53841e-17	0.453101	0.294	0.065	1.14238e-12	2	Alg8
Haus3	4.01439e-17	0.504727	0.294	0.065	1.29604e-12	2	Haus3
Mboat1	5.49184e-17	0.457533	0.279	0.059	1.77304e-12	2	Mboat1
Ctdspl2	6.37277e-17	0.714642	0.735	0.36	2.05745e-12	2	Ctdspl2
Hist1h1e	6.46746e-17	0.32216	0.147	0.015	2.08802e-12	2	Hist1h1e
Gjc1	6.90534e-17	0.635347	0.64	0.264	2.22939e-12	2	Gjc1
Ppih	8.38466e-17	0.496106	0.206	0.033	2.70699e-12	2	Ppih
Jpt1	8.58139e-17	0.530064	0.368	0.1	2.7705e-12	2	Jpt1
Itgb3bp	1.13338e-16	0.633941	0.419	0.129	3.65913e-12	2	Itgb3bp
Tubd1	2.02803e-16	0.450843	0.176	0.025	6.54749e-12	2	Tubd1
Anp32e	4.02456e-16	0.486685	0.243	0.049	1.29933e-11	2	Anp32e
Baz1b	5.36565e-16	0.72547	0.779	0.403	1.7323e-11	2	Baz1b
Mis12	6.96826e-16	0.308467	0.154	0.019	2.2497e-11	2	Mis12
Mcm8	7.19305e-16	0.269801	0.132	0.013	2.32228e-11	2	Mcm8
Ccdc34	8.86203e-16	0.699266	0.485	0.18	2.86111e-11	2	Ccdc34
Pcna	9.96829e-16	0.46614	0.257	0.056	3.21826e-11	2	Pcna
Xpo1	1.81967e-15	0.750787	0.831	0.491	5.8748e-11	2	Xpo1
Rif1	1.83438e-15	0.807213	0.669	0.327	5.9223e-11	2	Rif1
Cntln	2.06693e-15	0.847111	0.757	0.443	6.67308e-11	2	Cntln
Chaf1b	2.2568e-15	0.297606	0.154	0.02	7.28606e-11	2	Chaf1b
Timeless	2.48978e-15	0.396017	0.221	0.042	8.03825e-11	2	Timeless
Arhgap33	2.53328e-15	0.304984	0.125	0.012	8.1787e-11	2	Arhgap33
Uhrf2	3.24865e-15	0.808081	0.816	0.499	1.04883e-10	2	Uhrf2
Cdc25a	3.83913e-15	0.455255	0.294	0.074	1.23946e-10	2	Cdc25a
Rfc3	4.18686e-15	0.294312	0.206	0.036	1.35173e-10	2	Rfc3
Mdm1	4.7091e-15	0.53026	0.213	0.04	1.52033e-10	2	Mdm1
Mad1l1	6.2489e-15	0.595313	0.574	0.24	2.01746e-10	2	Mad1l1
Orc1	6.55389e-15	0.406735	0.169	0.026	2.11592e-10	2	Orc1
9330159M07Rik	6.94716e-15	0.390416	0.265	0.061	2.24289e-10	2	9330159M07Rik
Brip1os	8.04876e-15	0.78912	0.625	0.285	2.59854e-10	2	Brip1os
Neto2	9.28463e-15	0.423573	0.199	0.035	2.99754e-10	2	Neto2
Tfdp1	1.05841e-14	0.566387	0.507	0.198	3.41708e-10	2	Tfdp1
Ncam1	1.20303e-14	0.781363	0.574	0.245	3.88398e-10	2	Ncam1
Pmf1	1.60423e-14	0.280202	0.169	0.026	5.17924e-10	2	Pmf1
2010-09-01	1.78763e-14	0.521843	0.507	0.191	5.77136e-10	2	2010-09-01
Slc25a40	2.0915e-14	0.443093	0.463	0.162	6.75242e-10	2	Slc25a40
Rfc4	2.20731e-14	0.327399	0.154	0.022	7.12631e-10	2	Rfc4
Cep85	2.47386e-14	0.446158	0.294	0.078	7.98686e-10	2	Cep85
Smchd1	2.84365e-14	0.798843	0.794	0.479	9.18071e-10	2	Smchd1
Tonsl	4.09866e-14	0.320409	0.14	0.018	1.32325e-09	2	Tonsl
Npat	4.47734e-14	0.742832	0.515	0.214	1.44551e-09	2	Npat
Nup107	4.53332e-14	0.447658	0.331	0.097	1.46358e-09	2	Nup107
Odf2l	4.61676e-14	0.546029	0.449	0.162	1.49052e-09	2	Odf2l
Zmym1	4.89511e-14	0.46872	0.235	0.053	1.58039e-09	2	Zmym1
Usp13	5.02178e-14	0.467909	0.316	0.089	1.62128e-09	2	Usp13
Pcnt	5.33659e-14	0.604778	0.419	0.149	1.72292e-09	2	Pcnt
Fmn2	6.43375e-14	0.258389	0.169	0.027	2.07714e-09	2	Fmn2
Cse1l	6.8975e-14	0.529176	0.449	0.166	2.22686e-09	2	Cse1l
Hirip3	7.05702e-14	0.274199	0.125	0.014	2.27836e-09	2	Hirip3
Smc1a	8.15621e-14	0.515425	0.544	0.222	2.63323e-09	2	Smc1a
Cenpj	9.65563e-14	0.44795	0.25	0.06	3.11732e-09	2	Cenpj
Brd8	9.7532e-14	0.695081	0.728	0.401	3.14882e-09	2	Brd8
Syne2	9.9625e-14	0.488989	0.75	0.397	3.21639e-09	2	Syne2
Phip	1.16713e-13	0.670507	0.926	0.625	3.76807e-09	2	Phip
Cgas	1.28619e-13	0.318576	0.191	0.035	4.15246e-09	2	Cgas
Usp31	1.5722e-13	0.537587	0.412	0.145	5.07585e-09	2	Usp31
Nup35	2.02883e-13	0.522714	0.272	0.072	6.55006e-09	2	Nup35
Pola2	2.18333e-13	0.411725	0.243	0.058	7.04888e-09	2	Pola2
Exosc8	2.33599e-13	0.394789	0.243	0.058	7.54173e-09	2	Exosc8
Hmgn2	2.49153e-13	0.437409	0.25	0.062	8.04391e-09	2	Hmgn2
Cep89	3.3471e-13	0.573854	0.235	0.057	1.08061e-08	2	Cep89
1600010M07Rik	4.10372e-13	0.6601	0.412	0.147	1.32488e-08	2	1600010M07Rik
Ccdc15	5.09885e-13	0.487462	0.294	0.084	1.64617e-08	2	Ccdc15
Prdx4	7.44591e-13	0.591782	0.382	0.126	2.40391e-08	2	Prdx4
Slc9a5	8.0131e-13	0.328306	0.147	0.023	2.58703e-08	2	Slc9a5
Cdk2	8.83257e-13	0.468392	0.257	0.067	2.8516e-08	2	Cdk2
Ssrp1	1.01924e-12	0.370985	0.279	0.076	3.29062e-08	2	Ssrp1
Pms1	1.15939e-12	0.454427	0.257	0.067	3.7431e-08	2	Pms1
Sclt1	1.20625e-12	0.569756	0.61	0.277	3.89437e-08	2	Sclt1
Usp37	1.40277e-12	0.66199	0.632	0.323	4.52885e-08	2	Usp37
Mettl15	1.41923e-12	0.621206	0.522	0.231	4.58197e-08	2	Mettl15
Cdca4	1.48007e-12	0.276955	0.176	0.033	4.7784e-08	2	Cdca4
Cbfb	1.61524e-12	0.628926	0.743	0.408	5.21479e-08	2	Cbfb
Cyp39a1	1.7514e-12	0.584637	0.279	0.083	5.65439e-08	2	Cyp39a1
Mbnl3	1.76457e-12	0.448901	0.265	0.072	5.69693e-08	2	Mbnl3
Ncaph2	1.85506e-12	0.566327	0.353	0.123	5.98906e-08	2	Ncaph2
Kpnb1	1.9564e-12	0.478614	0.522	0.217	6.31625e-08	2	Kpnb1
Vrk2	1.99878e-12	0.611109	0.581	0.27	6.45307e-08	2	Vrk2
Nup37	2.15577e-12	0.306818	0.221	0.051	6.95991e-08	2	Nup37
Nedd1	2.21516e-12	0.524893	0.397	0.145	7.15164e-08	2	Nedd1
Nup93	2.35236e-12	0.570349	0.434	0.166	7.5946e-08	2	Nup93
Epb41	2.59694e-12	0.446237	0.36	0.121	8.38421e-08	2	Epb41
Poc1a	3.17801e-12	0.266543	0.176	0.034	1.02602e-07	2	Poc1a
Bub3	4.19755e-12	0.326259	0.272	0.076	1.35518e-07	2	Bub3
Haus4	4.76261e-12	0.359446	0.162	0.03	1.53761e-07	2	Haus4
Nup85	4.84218e-12	0.375826	0.272	0.077	1.5633e-07	2	Nup85
Zfp808	5.02992e-12	0.448804	0.515	0.213	1.62391e-07	2	Zfp808
Fancm	6.12145e-12	0.510672	0.272	0.078	1.97631e-07	2	Fancm
Pank1	6.33086e-12	0.315437	0.206	0.047	2.04392e-07	2	Pank1
Srsf7	6.90279e-12	0.572729	0.647	0.333	2.22856e-07	2	Srsf7
Ube2s	7.79924e-12	0.580119	0.316	0.101	2.51798e-07	2	Ube2s
Smyd4	8.53478e-12	0.445804	0.243	0.065	2.75545e-07	2	Smyd4
Pole2	9.39557e-12	0.344371	0.221	0.054	3.03336e-07	2	Pole2
Nup155	9.73572e-12	0.452902	0.471	0.191	3.14318e-07	2	Nup155
Pdss1	9.74047e-12	0.443626	0.382	0.135	3.14471e-07	2	Pdss1
Casp8	1.18422e-11	0.412442	0.272	0.08	3.82324e-07	2	Casp8
Ift80	1.31887e-11	0.457171	0.412	0.159	4.25796e-07	2	Ift80
2700049A03Rik	1.33794e-11	0.546226	0.507	0.215	4.31955e-07	2	2700049A03Rik
Xrcc2	1.38804e-11	0.261933	0.118	0.016	4.4813e-07	2	Xrcc2
Nup160	1.43165e-11	0.454272	0.478	0.204	4.6221e-07	2	Nup160
Sox11	1.48352e-11	0.28593	0.118	0.016	4.78954e-07	2	Sox11
Zfp101	1.53293e-11	0.34213	0.265	0.076	4.94906e-07	2	Zfp101
Arhgap18	1.53995e-11	0.718062	0.485	0.214	4.97172e-07	2	Arhgap18
Lnpk	1.6207e-11	0.658532	0.684	0.369	5.23242e-07	2	Lnpk
Pank2	1.62279e-11	0.470974	0.691	0.358	5.23918e-07	2	Pank2
Cntrl	1.64188e-11	0.689362	0.478	0.203	5.30082e-07	2	Cntrl
Tnfaip8	1.78419e-11	0.444411	0.294	0.09	5.76024e-07	2	Tnfaip8
Tipin	1.82862e-11	0.44122	0.36	0.127	5.90369e-07	2	Tipin
Dmc1	1.88777e-11	0.271507	0.184	0.039	6.09468e-07	2	Dmc1
Mcm4	2.20034e-11	0.301102	0.176	0.037	7.1038e-07	2	Mcm4
Zdhhc2	2.27738e-11	0.453547	0.243	0.067	7.35252e-07	2	Zdhhc2
Rad51c	2.67467e-11	0.282223	0.125	0.019	8.63516e-07	2	Rad51c
H1f0	2.76297e-11	0.435369	0.25	0.071	8.92025e-07	2	H1f0
Uevld	2.80079e-11	0.529598	0.346	0.127	9.04235e-07	2	Uevld
Fam76b	2.8301e-11	0.48798	0.522	0.23	9.13699e-07	2	Fam76b
Casp7	3.80479e-11	0.381849	0.235	0.064	1.22838e-06	2	Casp7
Lin52	4.41557e-11	0.500967	0.471	0.199	1.42557e-06	2	Lin52
Mcm6	6.34424e-11	0.523819	0.294	0.098	2.04824e-06	2	Mcm6
Csgalnact1	6.7434e-11	0.557043	0.331	0.115	2.17711e-06	2	Csgalnact1
Hnrnpul1	6.77278e-11	0.474103	0.574	0.264	2.18659e-06	2	Hnrnpul1
Zfp385b	6.98463e-11	0.722675	0.309	0.106	2.25499e-06	2	Zfp385b
Zfand4	7.24253e-11	0.3088	0.176	0.038	2.33825e-06	2	Zfand4
Gk	7.87521e-11	0.393294	0.324	0.11	2.54251e-06	2	Gk
Ctcf	7.95426e-11	0.544388	0.669	0.375	2.56803e-06	2	Ctcf
Fgfr1op	8.83157e-11	0.289427	0.301	0.096	2.85127e-06	2	Fgfr1op
Fbxo45	9.22911e-11	0.329686	0.221	0.058	2.97962e-06	2	Fbxo45
Odf2	9.66833e-11	0.678054	0.625	0.338	3.12142e-06	2	Odf2
Cenpo	9.67654e-11	0.255212	0.228	0.06	3.12407e-06	2	Cenpo
Ranbp17	1.01739e-10	0.62921	0.581	0.295	3.28465e-06	2	Ranbp17
Slc20a2	1.03155e-10	0.589123	0.478	0.218	3.33037e-06	2	Slc20a2
Sfmbt1	1.10944e-10	0.648573	0.64	0.327	3.58184e-06	2	Sfmbt1
Mcm2	1.13962e-10	0.266069	0.132	0.023	3.67926e-06	2	Mcm2
Srbd1	1.18492e-10	0.491227	0.485	0.217	3.82551e-06	2	Srbd1
Lmf2	1.54148e-10	0.344297	0.206	0.052	4.97666e-06	2	Lmf2
Stk35	1.88299e-10	0.348329	0.265	0.082	6.07924e-06	2	Stk35
Alg13	1.94367e-10	0.592914	0.5	0.228	6.27514e-06	2	Alg13
Pds5a	1.95477e-10	0.567281	0.868	0.603	6.31098e-06	2	Pds5a
Mthfd1l	2.18349e-10	0.458247	0.412	0.166	7.04938e-06	2	Mthfd1l
Zbed3	2.18556e-10	0.361716	0.243	0.071	7.05609e-06	2	Zbed3
Naa40	2.5588e-10	0.407909	0.272	0.088	8.2611e-06	2	Naa40
Zdhhc15	2.67007e-10	0.476919	0.324	0.116	8.62032e-06	2	Zdhhc15
Gpsm2	2.6879e-10	0.536539	0.478	0.218	8.67789e-06	2	Gpsm2
Calm2	2.90026e-10	0.72198	0.596	0.312	9.36348e-06	2	Calm2
Etaa1	2.93848e-10	0.397608	0.265	0.084	9.48688e-06	2	Etaa1
Srsf10	4.4111e-10	0.62657	0.75	0.434	1.42412e-05	2	Srsf10
Cd109	4.7851e-10	0.278473	0.125	0.022	1.54487e-05	2	Cd109
Zfp948	4.94026e-10	0.484191	0.544	0.256	1.59496e-05	2	Zfp948
4930549G23Rik	5.09038e-10	0.281358	0.191	0.048	1.64343e-05	2	4930549G23Rik
AW554918	5.67203e-10	0.630346	0.816	0.549	1.83121e-05	2	AW554918
Psip1	6.1531e-10	0.488368	0.493	0.227	1.98653e-05	2	Psip1
Orc6	6.56126e-10	0.416732	0.279	0.095	2.1183e-05	2	Orc6
Atp10a1	7.57655e-10	0.501984	0.522	0.249	2.44609e-05	2	Atp10a
Hmgb1	7.76057e-10	0.562224	0.537	0.261	2.5055e-05	2	Hmgb1
Dgcr8	8.20416e-10	0.469379	0.625	0.324	2.64871e-05	2	Dgcr8
Zw10	9.6873e-10	0.261934	0.25	0.076	3.12755e-05	2	Zw10
Rhno1	1.07033e-09	0.292584	0.25	0.078	3.45556e-05	2	Rhno1
Slc25a25	1.16181e-09	0.365931	0.294	0.103	3.75091e-05	2	Slc25a25
Rps6ka5	1.26882e-09	0.529432	0.544	0.277	4.0964e-05	2	Rps6ka5
Rbbp7	1.32926e-09	0.419805	0.463	0.208	4.29153e-05	2	Rbbp7
Cstf3	1.40207e-09	0.450958	0.765	0.462	4.52659e-05	2	Cstf3
Haus8	1.46725e-09	0.295292	0.154	0.034	4.737e-05	2	Haus8
Ccdc88a	1.4763e-09	0.508796	0.904	0.649	4.76623e-05	2	Ccdc88a
E2f1	1.5228e-09	0.256982	0.132	0.026	4.91637e-05	2	E2f1
Suv39h1	1.54505e-09	0.269133	0.147	0.032	4.98818e-05	2	Suv39h1
Rnf1651	1.73338e-09	0.452771	0.404	0.171	5.5962e-05	2	Rnf165
2410018L13Rik	1.91976e-09	0.448419	0.294	0.108	6.19796e-05	2	2410018L13Rik
Hnrnpd	2.03064e-09	0.479672	0.654	0.367	6.55591e-05	2	Hnrnpd
Nsmce2	2.09286e-09	0.449696	0.787	0.465	6.75678e-05	2	Nsmce2
Rassf3	2.17573e-09	0.371991	0.265	0.09	7.02433e-05	2	Rassf3
Mdc1	2.30687e-09	0.305202	0.206	0.058	7.44774e-05	2	Mdc1
Smc5	2.32463e-09	0.545819	0.779	0.48	7.50505e-05	2	Smc5
Zfp934	2.38274e-09	0.416339	0.463	0.207	7.69267e-05	2	Zfp934
Smc3	2.60157e-09	0.409742	0.515	0.237	8.39917e-05	2	Smc3
Rtel1	2.61251e-09	0.286614	0.221	0.065	8.43448e-05	2	Rtel1
Snrnp40	2.66743e-09	0.344954	0.294	0.106	8.6118e-05	2	Snrnp40
B130055M24Rik	2.67552e-09	0.301902	0.257	0.084	8.63791e-05	2	B130055M24Rik
Casp8ap2	3.41636e-09	0.430182	0.412	0.182	0.000110297	2	Casp8ap2
Ahctf1	3.74389e-09	0.417179	0.691	0.364	0.000120872	2	Ahctf1
Pcbp3	4.05568e-09	0.441112	0.279	0.101	0.000130938	2	Pcbp3
Stag1	4.17411e-09	0.481794	0.949	0.91	0.000134761	2	Stag1
Jpt2	4.49609e-09	0.26102	0.14	0.03	0.000145156	2	Jpt2
Eefsec	4.94313e-09	0.451308	0.426	0.19	0.000159589	2	Eefsec
Srrt	5.48952e-09	0.452778	0.36	0.152	0.000177229	2	Srrt
Soga11	5.62276e-09	0.539768	0.588	0.322	0.000181531	2	Soga1
Mtf2	6.31932e-09	0.474271	0.544	0.276	0.000204019	2	Mtf2
Eea1	6.7851e-09	0.525573	0.728	0.442	0.000219057	2	Eea1
Ckap4	7.85591e-09	0.490097	0.441	0.206	0.000253628	2	Ckap4
Poc1b	9.28381e-09	0.3069	0.287	0.102	0.000299728	2	Poc1b
Ptbp3	9.80292e-09	0.480529	0.728	0.43	0.000316487	2	Ptbp3
Hdgf	9.85463e-09	0.419985	0.265	0.093	0.000318157	2	Hdgf
Anp32b	1.14672e-08	0.369043	0.382	0.168	0.000370219	2	Anp32b
Rbbp4	1.43811e-08	0.477935	0.566	0.303	0.000464295	2	Rbbp4
Stag2	1.5158e-08	0.513941	0.868	0.619	0.000489375	2	Stag2
Ipo11	1.60466e-08	0.425714	0.596	0.329	0.000518066	2	Ipo11
Nup153	1.64475e-08	0.372359	0.596	0.307	0.000531009	2	Nup153
Atp11c	1.64617e-08	0.518953	0.684	0.416	0.000531465	2	Atp11c
Sun2	1.67711e-08	0.320512	0.199	0.06	0.000541455	2	Sun2
Ubr7	1.70622e-08	0.286047	0.221	0.07	0.000550854	2	Ubr7
Cnot9	1.72318e-08	0.298825	0.287	0.106	0.000556328	2	Cnot9
Fkbp5	1.75258e-08	0.294406	0.515	0.258	0.000565822	2	Fkbp5
Zfp143	1.7641e-08	0.370644	0.265	0.095	0.000569541	2	Zfp143
C330007P06Rik	1.89406e-08	0.362447	0.353	0.151	0.000611497	2	C330007P06Rik
Shroom4	1.9191e-08	0.315603	0.522	0.249	0.000619582	2	Shroom4
Ilf3	1.97139e-08	0.45344	0.478	0.228	0.000636463	2	Ilf3
Med14	1.98615e-08	0.583901	0.721	0.465	0.000641229	2	Med14
Senp1	2.0041e-08	0.405709	0.456	0.22	0.000647024	2	Senp1
Dhfr	2.20247e-08	0.29601	0.154	0.039	0.000711069	2	Dhfr
Terf2	2.20562e-08	0.409714	0.441	0.205	0.000712083	2	Terf2
Tubb6	2.60875e-08	0.361312	0.243	0.082	0.000842235	2	Tubb6
Nup98	2.66142e-08	0.500994	0.713	0.431	0.000859239	2	Nup98
Map3k3	2.69804e-08	0.503624	0.765	0.493	0.000871063	2	Map3k3
Mre11a	3.37861e-08	0.367315	0.243	0.085	0.00109078	2	Mre11a
Dyrk1a	3.45318e-08	0.554938	0.772	0.582	0.00111486	2	Dyrk1a
Pbdc1	3.98765e-08	0.450142	0.346	0.15	0.00128741	2	Pbdc1
Cdc27	4.4442e-08	0.46486	0.632	0.367	0.00143481	2	Cdc27
Srsf4	4.44842e-08	0.40767	0.618	0.328	0.00143617	2	Srsf4
Tubb5	4.46881e-08	0.408848	0.338	0.142	0.00144276	2	Tubb5
Morrbid1	5.28006e-08	0.393472	0.721	0.423	0.00170467	2	Morrbid
Hnrnpu	5.68241e-08	0.48549	0.831	0.582	0.00183456	2	Hnrnpu
Nono	7.0959e-08	0.392984	0.471	0.236	0.00229091	2	Nono
Mast2	7.28898e-08	0.409845	0.86	0.615	0.00235325	2	Mast2
Dis3	7.2975e-08	0.262644	0.265	0.097	0.002356	2	Dis3
Ptma	7.44299e-08	0.48661	0.5	0.26	0.00240297	2	Ptma
Cklf	8.21637e-08	0.268254	0.257	0.094	0.00265265	2	Cklf
Rnf157	8.36126e-08	0.404835	0.368	0.167	0.00269943	2	Rnf157
Ccdc57	9.24058e-08	0.306685	0.228	0.078	0.00298332	2	Ccdc57
Wdpcp	9.32603e-08	0.629538	0.61	0.381	0.00301091	2	Wdpcp
Nin	9.39238e-08	0.409389	0.706	0.407	0.00303233	2	Nin
Asxl1	9.40423e-08	0.397248	0.743	0.457	0.00303616	2	Asxl1
Orc2	9.69003e-08	0.330013	0.397	0.176	0.00312843	2	Orc2
Gnb1l	9.98926e-08	0.263774	0.184	0.056	0.00322503	2	Gnb1l
Polr2m	1.03321e-07	0.401376	0.265	0.102	0.00333572	2	Polr2m
Smc6	1.07942e-07	0.443365	0.772	0.499	0.00348492	2	Smc6
Cep76	1.10815e-07	0.303413	0.176	0.053	0.00357766	2	Cep76
Poln	1.13104e-07	0.277053	0.162	0.046	0.00365157	2	Poln
Fancc	1.19665e-07	0.344166	0.596	0.316	0.00386337	2	Fancc
Taf1	1.26799e-07	0.392073	0.485	0.245	0.0040937	2	Taf1
Atl2	1.3065e-07	0.314696	0.449	0.219	0.00421804	2	Atl2
Msra	1.33835e-07	0.345784	0.36	0.16	0.00432085	2	Msra
Apaf1	1.34289e-07	0.433493	0.625	0.365	0.00433552	2	Apaf1
Ubap2	1.3634e-07	0.410141	0.581	0.316	0.00440175	2	Ubap2
Tubgcp3	1.50911e-07	0.328596	0.368	0.163	0.00487216	2	Tubgcp3
Pds5b	1.54598e-07	0.408117	0.875	0.65	0.00499119	2	Pds5b
Sms	1.60448e-07	0.34685	0.213	0.073	0.00518007	2	Sms
Pcmt1	1.6266e-07	0.456335	0.537	0.282	0.00525148	2	Pcmt1
Map3k5	1.6911e-07	0.371344	0.493	0.25	0.00545971	2	Map3k5
Supt16	1.73115e-07	0.455773	0.507	0.271	0.00558902	2	Supt16
Spta1	1.7327e-07	0.256639	0.125	0.03	0.00559403	2	Spta1
Mllt10	1.79282e-07	0.392079	0.963	0.789	0.00578813	2	Mllt10
Myef2	1.82319e-07	0.574042	0.691	0.469	0.00588617	2	Myef2
Syncrip	1.90392e-07	0.423358	0.838	0.597	0.00614681	2	Syncrip
Uba2	1.95204e-07	0.418783	0.382	0.18	0.00630217	2	Uba2
Mtmr2	2.03856e-07	0.259316	0.5	0.244	0.00658148	2	Mtmr2
Tdp1	2.10205e-07	0.34016	0.316	0.135	0.00678647	2	Tdp1
Nop56	2.17848e-07	0.297171	0.309	0.127	0.00703324	2	Nop56
Lmo7	2.21472e-07	0.270032	0.206	0.07	0.00715023	2	Lmo7
Sin3a	2.24797e-07	0.298031	0.412	0.192	0.00725758	2	Sin3a
Cep135	2.30072e-07	0.296856	0.287	0.115	0.00742786	2	Cep135
Rnf219	2.33764e-07	0.265621	0.265	0.101	0.00754707	2	Rnf219
Cnot6	2.42893e-07	0.331984	0.618	0.339	0.00784181	2	Cnot6
Dnajc8	2.55549e-07	0.415092	0.272	0.106	0.0082504	2	Dnajc8
Stard8	2.5673e-07	0.404746	0.272	0.107	0.00828852	2	Stard8
Ndufaf2	2.58858e-07	0.304908	0.441	0.215	0.00835723	2	Ndufaf2
Magi1	2.59521e-07	0.456099	0.676	0.415	0.00837864	2	Magi1
Dut	2.63806e-07	0.299664	0.213	0.075	0.00851699	2	Dut
Cacng7	2.64704e-07	0.32192	0.272	0.109	0.00854598	2	Cacng7
Paxbp1	2.67473e-07	0.357883	0.684	0.4	0.00863536	2	Paxbp1
Rell1	2.84205e-07	0.336637	0.338	0.15	0.00917557	2	Rell1
Ulk4	2.94537e-07	0.46981	0.382	0.183	0.00950913	2	Ulk4
Tjp2	3.20201e-07	0.251123	0.287	0.114	0.0103377	2	Tjp2
Cnot7	3.29745e-07	0.375902	0.449	0.23	0.0106458	2	Cnot7
Adam12	3.37222e-07	0.635037	0.463	0.248	0.0108872	2	Adam12
Mdfic	3.53784e-07	0.481073	0.765	0.463	0.0114219	2	Mdfic
Dnah7b	3.8522e-07	0.278352	0.279	0.112	0.0124368	2	Dnah7b
B230219D22Rik	3.89684e-07	0.283696	0.434	0.21	0.0125809	2	B230219D22Rik
Actn4	3.99335e-07	0.34246	0.588	0.322	0.0128925	2	Actn4
Cnot1	4.16188e-07	0.393687	0.809	0.565	0.0134366	2	Cnot1
Rfc1	4.19089e-07	0.44824	0.5	0.268	0.0135303	2	Rfc1
Msh3	4.27795e-07	0.285547	0.368	0.168	0.0138114	2	Msh3
Hnrnpr	4.44885e-07	0.432802	0.794	0.594	0.0143631	2	Hnrnpr
Pcgf5	4.69024e-07	0.404066	0.235	0.089	0.0151424	2	Pcgf5
Tsix	4.71986e-07	0.309957	0.309	0.132	0.0152381	2	Tsix
Hpf1	5.24364e-07	0.25283	0.375	0.169	0.0169291	2	Hpf1
Smarca4	5.29233e-07	0.450936	0.596	0.343	0.0170863	2	Smarca4
Cep250	5.53346e-07	0.294604	0.382	0.179	0.0178648	2	Cep250
Larp4b	5.79082e-07	0.495613	0.721	0.46	0.0186957	2	Larp4b
Ttll5	6.09748e-07	0.411004	0.507	0.278	0.0196857	2	Ttll5
Pcdh191	6.17182e-07	0.473642	0.456	0.233	0.0199257	2	Pcdh19
Ccng2	6.46359e-07	0.258113	0.279	0.114	0.0208677	2	Ccng2
Gmeb1	6.53287e-07	0.263416	0.39	0.182	0.0210914	2	Gmeb1
Rnaseh2b	6.66686e-07	0.388662	0.346	0.165	0.021524	2	Rnaseh2b
Rfc2	6.6698e-07	0.390713	0.191	0.066	0.0215334	2	Rfc2
Cbx3	6.85764e-07	0.350718	0.522	0.276	0.0221399	2	Cbx3
Atm	7.32213e-07	0.293851	0.301	0.13	0.0236395	2	Atm
Naa16	7.72371e-07	0.285768	0.625	0.341	0.024936	2	Naa16
Oxr1	7.75739e-07	0.333568	0.61	0.356	0.0250447	2	Oxr1
Nap1l1	7.82363e-07	0.317473	0.551	0.306	0.0252586	2	Nap1l1
Anapc1	7.99988e-07	0.353369	0.691	0.432	0.0258276	2	Anapc1
Xndc1	8.32585e-07	0.279919	0.346	0.159	0.02688	2	Xndc1
Katnbl1	8.5712e-07	0.31712	0.566	0.317	0.0276721	2	Katnbl1
Syk1	8.70602e-07	0.29312	0.184	0.063	0.0281074	2	Syk
Ccdc138	8.74958e-07	0.303723	0.287	0.119	0.028248	2	Ccdc138
Eya4	9.12262e-07	0.278381	0.515	0.27	0.0294524	2	Eya4
Nudt21	1.09561e-06	0.266377	0.235	0.091	0.0353718	2	Nudt21
Hp1bp3	1.09799e-06	0.463495	0.684	0.442	0.0354485	2	Hp1bp3
Hmgxb4	1.144e-06	0.295097	0.331	0.145	0.0369342	2	Hmgxb4
Arhgap31	1.14602e-06	0.408198	0.596	0.344	0.0369993	2	Arhgap31
Naa50	1.21537e-06	0.294661	0.382	0.181	0.0392383	2	Naa50
Gm49336	1.4024e-06	0.267441	0.5	0.253	0.0452764	2	Gm49336
Cpd	1.50827e-06	0.345385	0.507	0.279	0.0486945	2	Cpd
Adgrl1	1.64634e-06	0.3222	0.522	0.282	0.053152	2	Adgrl1
Ppm1b	1.65426e-06	0.346902	0.618	0.356	0.0534078	2	Ppm1b
Unk	1.68625e-06	0.298572	0.478	0.246	0.0544407	2	Unk
Usp14	1.7622e-06	0.341801	0.485	0.252	0.0568927	2	Usp14
Cnot10	1.80986e-06	0.279164	0.463	0.235	0.0584315	2	Cnot10
Dtymk	1.81229e-06	0.321034	0.309	0.14	0.0585098	2	Dtymk
Polr3f	1.9689e-06	0.289778	0.257	0.105	0.0635658	2	Polr3f
E2f3	1.98042e-06	0.456898	0.662	0.422	0.0639378	2	E2f3
Phf6	2.09136e-06	0.297018	0.331	0.153	0.0675196	2	Phf6
Rdm1	2.27402e-06	0.280995	0.11	0.028	0.0734166	2	Rdm1
Papss1	2.27883e-06	0.269976	0.397	0.194	0.073572	2	Papss1
Taf15	2.32734e-06	0.41476	0.757	0.533	0.0751381	2	Taf15
St6galnac3	2.40028e-06	0.30063	0.169	0.057	0.0774931	2	St6galnac3
Maz	2.44125e-06	0.274667	0.213	0.081	0.0788158	2	Maz
Pcdh11x	2.59004e-06	0.374884	0.184	0.065	0.0836195	2	Pcdh11x
Rims1	2.62763e-06	0.431408	0.346	0.17	0.0848332	2	Rims1
Fmr1	2.86648e-06	0.446512	0.654	0.4	0.0925444	2	Fmr1
Zwint	2.89015e-06	0.343366	0.441	0.233	0.0933084	2	Zwint
Tra2b	2.95356e-06	0.533077	0.743	0.509	0.0953557	2	Tra2b
Ipo9	2.99581e-06	0.364627	0.559	0.321	0.0967197	2	Ipo9
Cdh41	3.07604e-06	0.471652	0.199	0.076	0.0993099	2	Cdh4
Ptpa	3.07654e-06	0.344625	0.456	0.236	0.099326	2	Ptpa
Tcerg1	3.22146e-06	0.363991	0.64	0.404	0.104005	2	Tcerg1
Numa1	3.2259e-06	0.365604	0.581	0.342	0.104148	2	Numa1
Alms1	3.23424e-06	0.277107	0.419	0.213	0.104418	2	Alms1
Opa3	3.26152e-06	0.359675	0.169	0.058	0.105298	2	Opa3
Iws1	3.40656e-06	0.328767	0.507	0.289	0.109981	2	Iws1
Gabarapl2	3.4507e-06	0.313958	0.162	0.054	0.111406	2	Gabarapl2
Ptpn2	3.62726e-06	0.333464	0.382	0.19	0.117106	2	Ptpn2
H2afy2	3.7256e-06	0.282424	0.191	0.07	0.120281	2	H2afy2
Ppwd1	3.86333e-06	0.420934	0.309	0.142	0.124728	2	Ppwd1
Tecpr2	4.05836e-06	0.295131	0.287	0.127	0.131024	2	Tecpr2
Mbd2	4.26914e-06	0.336934	0.632	0.373	0.137829	2	Mbd2
Paip2b	4.84449e-06	0.395226	0.154	0.051	0.156404	2	Paip2b
Lgals1	4.95935e-06	0.405928	0.485	0.273	0.160113	2	Lgals1
Dzip3	4.96524e-06	0.383301	0.537	0.306	0.160303	2	Dzip3
Cd36	5.0141e-06	0.536205	0.184	0.069	0.16188	2	Cd36
Kitl	5.02277e-06	0.250868	0.228	0.093	0.16216	2	Kitl
Zfp346	5.09427e-06	0.271182	0.338	0.163	0.164469	2	Zfp346
Zbtb14	5.10587e-06	0.273559	0.132	0.04	0.164843	2	Zbtb14
Slc30a5	5.11704e-06	0.444076	0.471	0.243	0.165204	2	Slc30a5
Eif4e	5.20388e-06	0.297958	0.412	0.212	0.168007	2	Eif4e
Lmbrd2	5.33068e-06	0.31755	0.309	0.146	0.172101	2	Lmbrd2
Oxct1	5.36293e-06	0.391361	0.596	0.349	0.173142	2	Oxct1
Pkn2	5.53688e-06	0.328974	0.779	0.521	0.178758	2	Pkn2
Srgap2	6.09045e-06	0.355157	0.882	0.72	0.19663	2	Srgap2
Slc10a7	6.24345e-06	0.39578	0.691	0.478	0.20157	2	Slc10a7
Elmo2	6.38299e-06	0.262783	0.316	0.146	0.206075	2	Elmo2
Rpn2	6.53649e-06	0.259636	0.331	0.16	0.211031	2	Rpn2
Pspc1	6.55597e-06	0.345614	0.713	0.5	0.211659	2	Pspc1
Rprd1b	6.57063e-06	0.275803	0.426	0.222	0.212133	2	Rprd1b
Tagln2	6.93732e-06	0.299821	0.368	0.184	0.223972	2	Tagln2
Cep290	7.16798e-06	0.333445	0.279	0.127	0.231418	2	Cep290
Lims1	7.23447e-06	0.284241	0.846	0.648	0.233565	2	Lims1
Pabpc1	7.38491e-06	0.449917	0.471	0.269	0.238422	2	Pabpc1
Magi31	7.77279e-06	0.272001	0.787	0.52	0.250945	2	Magi3
Gli3	7.87867e-06	0.308792	0.949	0.821	0.254363	2	Gli3
Otud4	8.15184e-06	0.351413	0.551	0.323	0.263182	2	Otud4
Ttll4	8.20434e-06	0.281113	0.507	0.286	0.264877	2	Ttll4
Mcm9	8.3724e-06	0.306306	0.39	0.197	0.270303	2	Mcm9
Lancl2	8.60035e-06	0.256698	0.162	0.056	0.277662	2	Lancl2
Gtf2f2	9.02153e-06	0.274068	0.449	0.238	0.29126	2	Gtf2f2
Tbc1d1	9.69724e-06	0.311271	0.39	0.209	0.313075	2	Tbc1d1
Rb1	9.84869e-06	0.380368	0.551	0.344	0.317965	2	Rb1
Wrn	1.03251e-05	0.371949	0.485	0.291	0.333345	2	Wrn
H3f3b	1.03772e-05	0.305393	0.449	0.241	0.335028	2	H3f3b
Clic4	1.0441e-05	0.332567	0.566	0.348	0.337087	2	Clic4
Sgcd	1.06235e-05	0.257357	0.699	0.467	0.342978	2	Sgcd
Kctd91	1.09275e-05	0.278884	0.463	0.256	0.352796	2	Kctd9
Emp11	1.1015e-05	0.377963	0.706	0.482	0.35562	2	Emp1
Crybg3	1.11458e-05	0.305116	0.426	0.23	0.359842	2	Crybg3
Nptn	1.17159e-05	0.359614	0.801	0.557	0.378249	2	Nptn
Galnt1	1.23367e-05	0.37421	0.574	0.364	0.398292	2	Galnt1
Thada	1.24209e-05	0.427724	0.713	0.488	0.401008	2	Thada
Nexmif	1.26815e-05	0.455355	0.272	0.128	0.409422	2	Nexmif
Gle1	1.29017e-05	0.267704	0.257	0.115	0.416532	2	Gle1
Jazf1	1.29533e-05	0.324227	0.515	0.304	0.418198	2	Jazf1
Gclm	1.33905e-05	0.282969	0.184	0.07	0.432311	2	Gclm
Kif2a	1.38163e-05	0.449474	0.713	0.511	0.446061	2	Kif2a
Rad50	1.43884e-05	0.251594	0.419	0.228	0.464529	2	Rad50
Ss18	1.46675e-05	0.306151	0.581	0.364	0.473539	2	Ss18
Mtcp1	1.49625e-05	0.266078	0.199	0.079	0.483065	2	Mtcp1
Suco	1.56563e-05	0.31724	0.603	0.37	0.505465	2	Suco
Kmt5a	1.59926e-05	0.250481	0.235	0.102	0.516322	2	Kmt5a
Cwf19l2	1.61111e-05	0.29099	0.537	0.323	0.520146	2	Cwf19l2
4933406I18Rik	1.62502e-05	0.255794	0.11	0.032	0.524637	2	4933406I18Rik
Pa2g4	1.7099e-05	0.268861	0.176	0.069	0.55204	2	Pa2g4
Txnrd1	1.73341e-05	0.300215	0.316	0.155	0.559633	2	Txnrd1
Cobll1	1.73807e-05	0.284522	0.507	0.282	0.561135	2	Cobll1
Sephs1	1.74251e-05	0.277009	0.265	0.122	0.56257	2	Sephs1
Pcnp	1.81819e-05	0.266631	0.522	0.297	0.587002	2	Pcnp
Trmt2b	1.83347e-05	0.454348	0.228	0.101	0.591936	2	Trmt2b
Shroom2	1.87015e-05	0.257198	0.176	0.067	0.603776	2	Shroom2
Kpna4	1.98931e-05	0.298336	0.794	0.558	0.642248	2	Kpna4
Cmtm4	2.08496e-05	0.291627	0.228	0.1	0.673131	2	Cmtm4
Mettl9	2.10201e-05	0.277163	0.449	0.248	0.678635	2	Mettl9
Rpl28	2.11607e-05	0.26503	0.346	0.175	0.683174	2	Rpl28
Fabp4	2.12048e-05	0.262413	0.213	0.091	0.684598	2	Fabp4
Taf1d	2.13176e-05	0.303673	0.493	0.28	0.688239	2	Taf1d
Ercc6l2	2.15566e-05	0.261265	0.478	0.263	0.695955	2	Ercc6l2
Iqgap11	2.27539e-05	0.3847	0.713	0.463	0.73461	2	Iqgap1
Cspp1	2.30399e-05	0.360707	0.75	0.536	0.743843	2	Cspp1
Tex9	2.44609e-05	0.25651	0.206	0.086	0.789719	2	Tex9
Actb	2.4492e-05	0.399669	0.574	0.358	0.790726	2	Actb
Apex2	2.52831e-05	0.287736	0.529	0.313	0.816266	2	Apex2
Nrf1	2.57243e-05	0.404439	0.721	0.524	0.830508	2	Nrf1
Fli1	2.64109e-05	0.397793	0.618	0.405	0.852674	2	Fli1
Snx7	2.70434e-05	0.270569	0.596	0.354	0.873097	2	Snx7
C2cd5	2.87269e-05	0.299295	0.566	0.354	0.927449	2	C2cd5
Rbm3	2.88152e-05	0.273111	0.346	0.181	0.930298	2	Rbm3
Fnip2	2.97065e-05	0.254623	0.434	0.236	0.959075	2	Fnip2
Psmd14	3.04301e-05	0.287244	0.632	0.401	0.982436	2	Psmd14
Dhx9	3.28216e-05	0.274726	0.551	0.342	1	2	Dhx9
Rps15	3.38893e-05	0.350324	0.471	0.261	1	2	Rps15
Arhgap6	3.43825e-05	0.35718	0.971	0.85	1	2	Arhgap6
Rsrc1	3.47685e-05	0.335966	0.816	0.6	1	2	Rsrc1
Atp5b	3.6853e-05	0.335505	0.485	0.296	1	2	Atp5b
Hdac9	3.70512e-05	0.517929	0.206	0.091	1	2	Hdac9
Tent4a	4.05903e-05	0.383134	0.309	0.156	1	2	Tent4a
Fat31	4.19444e-05	0.285592	0.463	0.27	1	2	Fat3
8030462N17Rik	4.39891e-05	0.276752	0.493	0.291	1	2	8030462N17Rik
mt-Atp6	4.66673e-05	0.318141	0.529	0.3	1	2	mt-Atp6
Wwox	4.70412e-05	0.317224	0.794	0.568	1	2	Wwox
Cdk14	5.17852e-05	0.309409	0.971	0.859	1	2	Cdk14
Smyd3	5.42255e-05	0.431884	0.632	0.44	1	2	Smyd3
Zfx	5.85111e-05	0.253753	0.566	0.349	1	2	Zfx
Tenm31	6.04168e-05	0.32844	0.949	0.843	1	2	Tenm3
Brcc3	6.05687e-05	0.324139	0.346	0.183	1	2	Brcc3
Pias2	6.11711e-05	0.382027	0.765	0.565	1	2	Pias2
Mosmo	6.60834e-05	0.2576	0.463	0.274	1	2	Mosmo
Kif16b	6.73643e-05	0.379696	0.36	0.204	1	2	Kif16b
Wapl	6.74521e-05	0.286299	0.757	0.525	1	2	Wapl
Hnrnpa3	6.95063e-05	0.329809	0.691	0.486	1	2	Hnrnpa3
Exoc4	7.20922e-05	0.324935	0.926	0.808	1	2	Exoc4
Cux1	7.26799e-05	0.289713	0.853	0.626	1	2	Cux1
Vkorc1l1	7.50467e-05	0.347461	0.588	0.392	1	2	Vkorc1l1
Lmna	7.5938e-05	0.335007	0.346	0.194	1	2	Lmna
Dynll1	8.03102e-05	0.305606	0.294	0.145	1	2	Dynll1
Ift140	8.12958e-05	0.313957	0.272	0.138	1	2	Ift140
Nav3	8.59721e-05	0.40424	0.39	0.224	1	2	Nav3
Ptprb	8.6756e-05	0.513244	0.272	0.139	1	2	Ptprb
5730522E02Rik	9.24389e-05	0.398905	0.235	0.111	1	2	5730522E02Rik
Nectin3	9.35848e-05	0.257659	0.574	0.36	1	2	Nectin3
Nudt9	9.87899e-05	0.287862	0.147	0.057	1	2	Nudt9
Cep83	0.000102859	0.30016	0.647	0.428	1	2	Cep83
Anks6	0.000104505	0.27951	0.221	0.104	1	2	Anks6
Bclaf3	0.000107123	0.257253	0.456	0.27	1	2	Bclaf3
Ywhaq	0.000108995	0.270478	0.588	0.362	1	2	Ywhaq
Htt	0.000114433	0.28518	0.596	0.384	1	2	Htt
Pml	0.000121712	0.270227	0.331	0.18	1	2	Pml
Pck2	0.000130089	0.308944	0.221	0.102	1	2	Pck2
Cnot6l	0.000132298	0.315444	0.662	0.455	1	2	Cnot6l
Cacnb21	0.000148295	0.337821	0.574	0.398	1	2	Cacnb2
D5Ertd615e1	0.000148744	0.346695	0.125	0.045	1	2	D5Ertd615e
Smarcc1	0.000160371	0.32005	0.713	0.492	1	2	Smarcc1
Foxn2	0.000163327	0.265231	0.412	0.237	1	2	Foxn2
Impa2	0.000165231	0.259856	0.176	0.076	1	2	Impa2
Smad2	0.000168779	0.28746	0.581	0.365	1	2	Smad2
Gramd1c	0.000169597	0.298242	0.287	0.153	1	2	Gramd1c
Hnrnpl	0.000170422	0.310005	0.559	0.362	1	2	Hnrnpl
Hspa14	0.000178432	0.289909	0.213	0.1	1	2	Hspa14
Taf3	0.000195687	0.284022	0.471	0.285	1	2	Taf3
Cdc42bpa	0.000209866	0.354939	0.868	0.634	1	2	Cdc42bpa
Ptms	0.000210264	0.299055	0.368	0.215	1	2	Ptms
Lclat1	0.000213894	0.255542	0.412	0.247	1	2	Lclat1
Tmem209	0.000225359	0.284527	0.25	0.129	1	2	Tmem209
Tcf20	0.000230127	0.293695	0.706	0.476	1	2	Tcf20
Prr14	0.000231797	0.255212	0.301	0.166	1	2	Prr14
Ino80d	0.000236155	0.250108	0.544	0.354	1	2	Ino80d
Mat2a	0.000239859	0.417963	0.64	0.44	1	2	Mat2a
Ddx39b	0.000247838	0.329141	0.449	0.282	1	2	Ddx39b
Eepd1	0.000250793	0.257843	0.294	0.156	1	2	Eepd1
Sumo2	0.000264087	0.261223	0.449	0.279	1	2	Sumo2
Elf2	0.000276619	0.288146	0.529	0.344	1	2	Elf2
Tle4	0.000279052	0.25136	0.441	0.265	1	2	Tle4
Srsf1	0.000307589	0.251685	0.61	0.384	1	2	Srsf1
Gm47283	0.000308636	0.429677	0.699	0.52	1	2	Gm47283
Srpk1	0.000311809	0.279447	0.346	0.202	1	2	Srpk1
Disc1	0.000315212	0.255068	0.309	0.168	1	2	Disc1
Cdkal1	0.000347853	0.305133	0.794	0.618	1	2	Cdkal1
Scarb1	0.000354932	0.298354	0.132	0.053	1	2	Scarb1
Ints7	0.000356646	0.257151	0.404	0.235	1	2	Ints7
Kpna3	0.000359686	0.328156	0.463	0.299	1	2	Kpna3
Nedd4l	0.000360871	0.339133	0.853	0.708	1	2	Nedd4l
Pkia	0.00036699	0.291738	0.581	0.39	1	2	Pkia
Nppa	0.000380514	0.36196	0.404	0.248	1	2	Nppa
Ppp2r2d	0.00038199	0.25172	0.412	0.244	1	2	Ppp2r2d
Ube2g1	0.000384988	0.256107	0.64	0.455	1	2	Ube2g1
Btaf1	0.000407074	0.299379	0.713	0.563	1	2	Btaf1
Chd1	0.000407129	0.255442	0.559	0.354	1	2	Chd1
Adam17	0.000423285	0.252872	0.426	0.256	1	2	Adam17
H2afy	0.000430409	0.275427	0.412	0.244	1	2	H2afy
Mtrex	0.000455025	0.256515	0.404	0.241	1	2	Mtrex
Nvl	0.000463391	0.280356	0.426	0.266	1	2	Nvl
Rps29	0.000466338	0.284811	0.507	0.321	1	2	Rps29
Soat1	0.00046687	0.259482	0.507	0.311	1	2	Soat1
Kin	0.000492114	0.250527	0.199	0.095	1	2	Kin
Srsf2	0.000514264	0.326017	0.699	0.518	1	2	Srsf2
Csmd3	0.000516677	0.41944	0.162	0.073	1	2	Csmd3
Klhl15	0.000541207	0.291017	0.316	0.184	1	2	Klhl15
Nfic	0.000552508	0.253958	0.426	0.26	1	2	Nfic
Alg14	0.000552739	0.275276	0.213	0.109	1	2	Alg14
Pcm1	0.000619205	0.266561	0.816	0.605	1	2	Pcm1
Hectd2	0.000639072	0.266809	0.426	0.262	1	2	Hectd2
Edn1	0.000659325	0.301477	0.169	0.079	1	2	Edn1
Platr25	0.000685124	0.281747	0.544	0.364	1	2	Platr25
Nav1	0.000707856	0.330099	0.846	0.722	1	2	Nav1
Xylt1	0.000716476	0.269547	0.551	0.354	1	2	Xylt1
Thrap3	0.000785869	0.310851	0.779	0.607	1	2	Thrap3
Nap1l4	0.000791009	0.279306	0.397	0.242	1	2	Nap1l4
Ppp6r3	0.000843555	0.281935	0.779	0.586	1	2	Ppp6r3
Hmgcr	0.000853106	0.309799	0.176	0.085	1	2	Hmgcr
Hmga2	0.000897486	0.312581	0.169	0.081	1	2	Hmga2
Ybx1	0.000925411	0.264599	0.404	0.246	1	2	Ybx1
Flt1	0.000933728	0.266482	0.132	0.056	1	2	Flt1
Eif4a1	0.000943327	0.256026	0.478	0.29	1	2	Eif4a1
Rtn31	0.000991485	0.29213	0.801	0.61	1	2	Rtn3
Gpc31	0.00101146	0.427379	0.61	0.462	1	2	Gpc3
Gm13483	0.00105963	0.255691	0.176	0.086	1	2	Gm13483
Ipo7	0.00109776	0.264856	0.529	0.364	1	2	Ipo7
Actg1	0.00120771	0.26181	0.287	0.159	1	2	Actg1
Myl2	0.00147693	0.260606	0.478	0.311	1	2	Myl2
Cfap97	0.00156186	0.266898	0.199	0.102	1	2	Cfap97
Ythdc2	0.00165606	0.255179	0.316	0.188	1	2	Ythdc2
Ankrd11	0.00170614	0.286411	0.89	0.78	1	2	Ankrd11
Ptprg	0.00171651	0.266492	0.897	0.787	1	2	Ptprg
Osbpl1a	0.00179952	0.252381	0.551	0.374	1	2	Osbpl1a
Morf4l2	0.0018376	0.266884	0.478	0.306	1	2	Morf4l2
Dock1	0.00191517	0.256256	0.934	0.812	1	2	Dock1
Tcf7l1	0.0020965	0.256171	0.89	0.787	1	2	Tcf7l1
Lekr1	0.00218084	0.269436	0.235	0.132	1	2	Lekr1
Serpine1	0.00234252	0.355214	0.162	0.079	1	2	Serpine1
Apobec1	0.00266781	0.269956	0.125	0.056	1	2	Apobec1
Grip1	0.00268045	0.356147	0.11	0.047	1	2	Grip1
Cdk6	0.00270894	0.27614	0.743	0.57	1	2	Cdk6
Uvrag	0.00337667	0.252828	0.618	0.463	1	2	Uvrag
Mapkapk2	0.00342762	0.263096	0.324	0.204	1	2	Mapkapk2
Kctd16	0.00370848	0.400573	0.11	0.049	1	2	Kctd16
Tbc1d41	0.00390235	0.260705	0.515	0.363	1	2	Tbc1d4
Hmgn1	0.00394212	0.252436	0.257	0.148	1	2	Hmgn1
Faf1	0.0039726	0.25332	0.816	0.642	1	2	Faf1
Khdc4	0.00420741	0.307676	0.61	0.423	1	2	Khdc4
Otud7a	0.00613953	0.336396	0.103	0.047	1	2	Otud7a
Xist	0.00728151	0.449556	0.603	0.6	1	2	Xist
Mtmr14	0.00772889	0.25536	0.169	0.092	1	2	Mtmr14
Ift46	0.00887795	0.255816	0.25	0.158	1	2	Ift46
Hba-a1	0.00942263	0.4371	0.294	0.188	1	2	Hba-a1
Rasal2	0.00968524	0.272143	0.743	0.569	1	2	Rasal2

## Sheet: EC_markers
	p_val	avg_log2FC	pct.1	pct.2	p_val_adj	cluster	gene
Tcf4	1.89372e-56	0.858426	0.998	0.982	6.11389e-52	0	Tcf4
Nav3	8.98918e-43	1.18605	0.919	0.641	2.90216e-38	0	Nav3
Ablim3	6.42765e-40	1.3391	0.768	0.452	2.07517e-35	0	Ablim3
Plcb4	8.23401e-39	0.83415	0.97	0.914	2.65835e-34	0	Plcb4
Magi1	9.7993e-39	0.787686	0.982	0.96	3.1637e-34	0	Magi1
Arhgap18	9.68398e-36	1.16229	0.878	0.703	3.12647e-31	0	Arhgap18
Col4a2	4.52688e-35	0.855006	0.939	0.761	1.4615e-30	0	Col4a2
Nrp2	4.39653e-32	0.970755	0.854	0.582	1.41942e-27	0	Nrp2
Kdr	9.47569e-32	0.868183	0.886	0.653	3.05923e-27	0	Kdr
Dach1	4.20454e-31	1.10448	0.874	0.596	1.35744e-26	0	Dach1
Itpkb	4.81001e-31	0.816951	0.89	0.765	1.55291e-26	0	Itpkb
Ccdc85a	7.46811e-29	1.35	0.644	0.337	2.41108e-24	0	Ccdc85a
Cd36	2.96234e-28	0.953803	0.876	0.695	9.56392e-24	0	Cd36
Col4a1	8.5162e-28	0.771383	0.937	0.781	2.74946e-23	0	Col4a1
Cdh13	2.14109e-27	0.814969	0.929	0.839	6.9125e-23	0	Cdh13
Apbb2	5.27078e-27	0.604705	0.976	0.934	1.70167e-22	0	Apbb2
Dgkh	5.9276e-26	0.727612	0.88	0.701	1.91372e-21	0	Dgkh
Rasal2	2.5511e-25	0.683691	0.961	0.918	8.23623e-21	0	Rasal2
Lama4	7.72009e-24	0.805159	0.892	0.841	2.49243e-19	0	Lama4
Pcdh17	2.2119e-23	0.988353	0.791	0.548	7.1411e-19	0	Pcdh17
Mtss1	1.24477e-22	0.763166	0.831	0.667	4.01874e-18	0	Mtss1
Ptprm	1.55287e-22	0.432449	0.992	0.988	5.01344e-18	0	Ptprm
Slc28a2	1.83707e-22	0.945102	0.644	0.382	5.93098e-18	0	Slc28a2
Spred2	2.12036e-22	1.0194	0.665	0.454	6.84558e-18	0	Spred2
Fam78b	1.67998e-21	1.04428	0.52	0.273	5.42381e-17	0	Fam78b
Sptbn1	8.13548e-21	0.470478	0.986	0.958	2.62654e-16	0	Sptbn1
Adgrl2	3.3796e-20	0.64225	0.943	0.88	1.0911e-15	0	Adgrl2
Map4k5	7.38334e-20	0.839593	0.73	0.627	2.38371e-15	0	Map4k5
Ets1	8.03677e-20	0.58309	0.921	0.787	2.59467e-15	0	Ets1
Dock4	1.55489e-19	0.573414	0.967	0.906	5.01997e-15	0	Dock4
Ablim1	1.80424e-19	0.606878	0.921	0.882	5.825e-15	0	Ablim1
Sparcl1	2.11842e-19	0.881461	0.705	0.52	6.83933e-15	0	Sparcl1
Itga1	3.86664e-19	0.884035	0.754	0.602	1.24835e-14	0	Itga1
Qk	4.72528e-19	0.477172	0.963	0.948	1.52556e-14	0	Qk
Adgrf5	8.7141e-19	0.709205	0.854	0.753	2.81335e-14	0	Adgrf5
Cav1	1.45867e-18	0.671414	0.88	0.727	4.70932e-14	0	Cav1
Fli1	4.78726e-18	0.522846	0.947	0.9	1.54557e-13	0	Fli1
Myo1d	4.95386e-18	0.724802	0.85	0.763	1.59935e-13	0	Myo1d
Adgrl4	5.96094e-17	0.627695	0.839	0.697	1.92449e-12	0	Adgrl4
Etl4	1.22155e-16	0.552357	0.917	0.789	3.94377e-12	0	Etl4
Pparg	1.26425e-16	0.954793	0.522	0.305	4.08163e-12	0	Pparg
Lyn	2.02392e-16	0.615172	0.815	0.683	6.53423e-12	0	Lyn
Mest	2.16805e-16	0.915457	0.669	0.494	6.99954e-12	0	Mest
Rapgef1	4.26129e-16	0.629545	0.85	0.731	1.37576e-11	0	Rapgef1
St8sia4	5.22124e-16	0.938518	0.51	0.297	1.68568e-11	0	St8sia4
Srgap1	1.31816e-15	0.663719	0.819	0.729	4.2557e-11	0	Srgap1
Plekhg1	3.98107e-15	0.577383	0.913	0.851	1.28529e-10	0	Plekhg1
Tshz2	1.11951e-14	0.644073	0.866	0.839	3.61434e-10	0	Tshz2
Rasgrp3	1.39413e-14	0.578631	0.803	0.671	4.50094e-10	0	Rasgrp3
Plxnd1	1.95379e-14	0.555851	0.795	0.689	6.30781e-10	0	Plxnd1
Pitpnc1	4.27505e-14	0.58212	0.833	0.755	1.3802e-09	0	Pitpnc1
Jarid2	5.60835e-14	0.673585	0.785	0.715	1.81066e-09	0	Jarid2
Rapgef5	5.9696e-14	0.541931	0.896	0.849	1.92729e-09	0	Rapgef5
Fyn	9.13034e-14	0.512158	0.888	0.841	2.94773e-09	0	Fyn
Vav3	9.76603e-14	0.591668	0.803	0.653	3.15296e-09	0	Vav3
Gpihbp1	1.0056e-13	0.72789	0.563	0.38	3.24657e-09	0	Gpihbp1
Mgll	1.04148e-13	0.68114	0.744	0.578	3.36243e-09	0	Mgll
Lamc1	1.13341e-13	0.634589	0.762	0.691	3.65921e-09	0	Lamc1
Hspg2	1.38008e-13	0.509965	0.878	0.837	4.45558e-09	0	Hspg2
Hdac9	2.06248e-13	0.427469	0.837	0.62	6.65871e-09	0	Hdac9
Rcsd1	2.14661e-13	0.878055	0.573	0.44	6.93032e-09	0	Rcsd1
Tspan13	2.43762e-13	0.643755	0.63	0.46	7.86987e-09	0	Tspan13
Zfp366	6.98434e-13	0.732377	0.636	0.492	2.25489e-08	0	Zfp366
Stox2	9.63839e-13	0.462708	0.951	0.873	3.11175e-08	0	Stox2
2610203C22Rik	1.50897e-12	0.799698	0.545	0.378	4.8717e-08	0	2610203C22Rik
Dysf	1.83182e-12	0.547368	0.823	0.703	5.91403e-08	0	Dysf
Myo1b	1.83404e-12	0.668558	0.717	0.633	5.9212e-08	0	Myo1b
Btnl9	2.25134e-12	0.748247	0.512	0.307	7.26846e-08	0	Btnl9
Arhgap29	3.10619e-12	0.521693	0.831	0.819	1.00283e-07	0	Arhgap29
Arhgap26	6.9147e-12	0.624586	0.809	0.765	2.23241e-07	0	Arhgap26
Fabp4	7.89912e-12	0.538775	0.77	0.647	2.55023e-07	0	Fabp4
Kitl	1.08257e-11	0.512685	0.86	0.735	3.49509e-07	0	Kitl
Pald1	1.94622e-11	0.714266	0.498	0.349	6.28338e-07	0	Pald1
Myo18a	1.96298e-11	0.653708	0.591	0.436	6.33748e-07	0	Myo18a
Atxn1	2.04128e-11	0.511677	0.872	0.845	6.59027e-07	0	Atxn1
Afdn	2.08562e-11	0.469562	0.864	0.817	6.73344e-07	0	Afdn
Mast4	2.25648e-11	0.405747	0.961	0.916	7.28506e-07	0	Mast4
Galnt18	2.39506e-11	0.609689	0.801	0.669	7.73244e-07	0	Galnt18
Ushbp1	2.54144e-11	0.60481	0.632	0.498	8.20503e-07	0	Ushbp1
Psd3	2.62552e-11	0.649851	0.787	0.753	8.47651e-07	0	Psd3
Bach2	3.39391e-11	0.599085	0.744	0.643	1.09572e-06	0	Bach2
Gm4258	1.0874e-10	0.800406	0.604	0.494	3.51069e-06	0	Gm4258
Rgcc	1.7879e-10	0.769911	0.325	0.169	5.77223e-06	0	Rgcc
St5	3.13237e-10	0.618324	0.642	0.558	1.01129e-05	0	St5
Klf7	3.65035e-10	0.470236	0.803	0.763	1.17851e-05	0	Klf7
Col15a1	4.32662e-10	0.699553	0.486	0.315	1.39685e-05	0	Col15a1
Mgat4a	4.75303e-10	0.630709	0.685	0.574	1.53451e-05	0	Mgat4a
Ets2	6.36821e-10	0.688125	0.567	0.434	2.05598e-05	0	Ets2
Pxdn	7.33285e-10	0.591504	0.659	0.56	2.36741e-05	0	Pxdn
Nrp1	8.11922e-10	0.382714	0.913	0.902	2.62129e-05	0	Nrp1
Prkch	8.7987e-10	0.477436	0.888	0.875	2.84066e-05	0	Prkch
Clic5	1.04157e-09	0.68455	0.402	0.245	3.36272e-05	0	Clic5
Cd34	1.07453e-09	0.4452	0.709	0.6	3.46911e-05	0	Cd34
Itga6	1.28328e-09	0.515089	0.768	0.713	4.14307e-05	0	Itga6
Mcf2l	1.61233e-09	0.54012	0.561	0.418	5.2054e-05	0	Mcf2l
Rnf144a	1.9366e-09	0.640113	0.64	0.536	6.2523e-05	0	Rnf144a
Arap3	2.06059e-09	0.549339	0.677	0.59	6.65261e-05	0	Arap3
Dgkd	2.17357e-09	0.722735	0.504	0.378	7.01738e-05	0	Dgkd
Stard9	2.20701e-09	0.573185	0.596	0.49	7.12534e-05	0	Stard9
C1qtnf9	2.91564e-09	0.502102	0.167	0.054	9.41315e-05	0	C1qtnf9
Phlpp1	3.00473e-09	0.554965	0.774	0.719	9.70077e-05	0	Phlpp1
Susd6	3.33407e-09	0.569705	0.681	0.606	0.00010764	0	Susd6
Mef2a	4.45473e-09	0.352534	0.915	0.916	0.000143821	0	Mef2a
Pik3r6	5.8391e-09	0.721409	0.431	0.299	0.000188515	0	Pik3r6
Plxna2	5.96116e-09	0.61326	0.679	0.639	0.000192456	0	Plxna2
Filip1	7.26937e-09	0.470211	0.736	0.637	0.000234692	0	Filip1
Ebf3	7.5098e-09	0.604588	0.687	0.552	0.000242454	0	Ebf3
Lrrc8c	9.13878e-09	0.556833	0.738	0.689	0.000295046	0	Lrrc8c
Oxr1	1.0012e-08	0.5168	0.742	0.679	0.000323237	0	Oxr1
Bcl2	1.03701e-08	0.69827	0.663	0.582	0.000334798	0	Bcl2
Ldb2	1.04455e-08	0.312428	0.933	0.817	0.000337233	0	Ldb2
Eepd1	1.1028e-08	0.697071	0.535	0.406	0.000356038	0	Eepd1
Ccser1	1.3169e-08	0.482018	0.744	0.608	0.000425161	0	Ccser1
Sema6a	1.45575e-08	0.450919	0.846	0.817	0.00046999	0	Sema6a
Slfn5	1.69912e-08	0.685396	0.366	0.231	0.000548562	0	Slfn5
Map1b	1.86374e-08	0.674818	0.573	0.444	0.00060171	0	Map1b
Dock1	2.60878e-08	0.350358	0.911	0.92	0.000842243	0	Dock1
Trp53i11	2.83483e-08	0.728143	0.431	0.309	0.000915224	0	Trp53i11
Myo1e	3.58348e-08	0.432752	0.74	0.645	0.00115693	0	Myo1e
Nav1	3.63883e-08	0.37174	0.868	0.829	0.0011748	0	Nav1
Lims2	4.23035e-08	0.600629	0.518	0.392	0.00136577	0	Lims2
Prnd	4.40166e-08	0.819194	0.209	0.092	0.00142108	0	Prnd
Prkce	4.70532e-08	0.374744	0.858	0.821	0.00151911	0	Prkce
Sntb1	6.39008e-08	0.715788	0.36	0.223	0.00206304	0	Sntb1
Arhgef15	6.9796e-08	0.496885	0.634	0.55	0.00225336	0	Arhgef15
Arhgef7	6.98515e-08	0.618392	0.526	0.432	0.00225516	0	Arhgef7
Aplnr	8.36126e-08	0.611771	0.413	0.287	0.00269943	0	Aplnr
Mef2c	9.30179e-08	0.403836	0.856	0.847	0.00300308	0	Mef2c
Cyyr1	9.3134e-08	0.422604	0.87	0.827	0.00300683	0	Cyyr1
Meox2	1.03852e-07	0.521862	0.492	0.345	0.00335285	0	Meox2
Tspan7	1.08074e-07	0.588275	0.675	0.584	0.00348916	0	Tspan7
Fam117b	1.15807e-07	0.684864	0.478	0.359	0.00373883	0	Fam117b
Car4	1.23588e-07	0.462142	0.146	0.048	0.00399004	0	Car4
2004-09-01	1.31552e-07	0.552399	0.295	0.169	0.00424714	0	2004-09-01
Srgap2	1.3455e-07	0.348364	0.868	0.857	0.00434393	0	Srgap2
Shank3	2.84843e-07	0.370016	0.821	0.775	0.00919615	0	Shank3
Rin3	2.95981e-07	0.568175	0.504	0.412	0.00955575	0	Rin3
Tanc1	3.40497e-07	0.335115	0.866	0.873	0.010993	0	Tanc1
Cdh5	3.6224e-07	0.41706	0.807	0.803	0.0116949	0	Cdh5
Sorbs1	3.64563e-07	0.430413	0.821	0.813	0.0117699	0	Sorbs1
Ppp1r13b	3.751e-07	0.434672	0.722	0.675	0.0121101	0	Ppp1r13b
Smad1	3.92007e-07	0.527522	0.569	0.478	0.0126559	0	Smad1
Znrf1	3.95386e-07	0.378621	0.823	0.839	0.0127651	0	Znrf1
Sema6d	4.93111e-07	0.457929	0.77	0.761	0.0159201	0	Sema6d
Exoc6b	5.4801e-07	0.407729	0.801	0.801	0.0176925	0	Exoc6b
Ankrd28	6.80005e-07	0.444986	0.669	0.598	0.021954	0	Ankrd28
Nova2	7.36698e-07	0.491048	0.504	0.392	0.0237843	0	Nova2
Hecw2	8.16254e-07	0.576761	0.557	0.436	0.0263528	0	Hecw2
Robo4	8.21149e-07	0.486105	0.392	0.269	0.0265108	0	Robo4
Nck2	8.50787e-07	0.454582	0.663	0.625	0.0274677	0	Nck2
Gng2	9.57535e-07	0.609773	0.248	0.137	0.030914	0	Gng2
Zeb1	1.0422e-06	0.360671	0.945	0.938	0.0336476	0	Zeb1
Nedd9	1.25913e-06	0.476827	0.654	0.582	0.0406512	0	Nedd9
Tcf12	1.4419e-06	0.289772	0.955	0.958	0.0465516	0	Tcf12
Raph1	1.45365e-06	0.530607	0.768	0.751	0.046931	0	Raph1
Erg	1.45461e-06	0.445454	0.738	0.739	0.0469622	0	Erg
Ldlrad3	1.47075e-06	0.563591	0.392	0.277	0.0474831	0	Ldlrad3
Rapgef2	1.68793e-06	0.284953	0.866	0.875	0.054495	0	Rapgef2
Colgalt2	1.73982e-06	0.536424	0.394	0.271	0.05617	0	Colgalt2
Ptk2	1.76103e-06	0.297087	0.921	0.928	0.0568549	0	Ptk2
Yes1	2.03823e-06	0.317882	0.789	0.771	0.0658041	0	Yes1
Ccny	2.06486e-06	0.384378	0.803	0.797	0.0666639	0	Ccny
Wt1	2.17228e-06	0.601344	0.51	0.414	0.070132	0	Wt1
Pik3c2b	2.27131e-06	0.503889	0.587	0.544	0.0733291	0	Pik3c2b
Sbf2	2.84165e-06	0.323193	0.829	0.876	0.0917426	0	Sbf2
Ptprg	2.99169e-06	0.409866	0.931	0.948	0.0965868	0	Ptprg
Rbpms	3.15289e-06	0.306036	0.882	0.89	0.101791	0	Rbpms
Fmo1	3.3488e-06	0.546445	0.315	0.207	0.108116	0	Fmo1
Galnt15	3.90137e-06	0.367861	0.157	0.066	0.125956	0	Galnt15
Arhgap31	4.12806e-06	0.339323	0.898	0.9	0.133274	0	Arhgap31
Adamts9	4.81173e-06	0.292056	0.825	0.767	0.155347	0	Adamts9
Lrrc8d	4.9128e-06	0.60022	0.431	0.347	0.15861	0	Lrrc8d
Pde2a	4.98614e-06	0.532566	0.341	0.225	0.160978	0	Pde2a
4931406P16Rik	5.04601e-06	0.404572	0.776	0.789	0.16291	0	4931406P16Rik
Plekhh2	5.57437e-06	0.594652	0.262	0.157	0.179969	0	Plekhh2
Kank3	5.96619e-06	0.488891	0.541	0.462	0.192619	0	Kank3
Scarb1	7.55081e-06	0.578986	0.339	0.241	0.243778	0	Scarb1
Kit	9.03952e-06	0.563567	0.392	0.291	0.291841	0	Kit
Frmd4b	1.0027e-05	0.421881	0.736	0.731	0.32372	0	Frmd4b
Cd300lg	1.0336e-05	0.447432	0.348	0.241	0.333698	0	Cd300lg
Egln1	1.04894e-05	0.566303	0.374	0.281	0.338649	0	Egln1
Lrch1	1.05396e-05	0.360962	0.738	0.685	0.34027	0	Lrch1
Cdk17	1.08041e-05	0.31115	0.843	0.825	0.348809	0	Cdk17
Zfp710	1.13772e-05	0.574544	0.52	0.446	0.367312	0	Zfp710
Sec14l1	1.18692e-05	0.48574	0.52	0.47	0.383197	0	Sec14l1
Pde8a	1.42413e-05	0.403527	0.654	0.608	0.45978	0	Pde8a
Cdc42bpb	1.48509e-05	0.402312	0.671	0.631	0.479461	0	Cdc42bpb
Nos2	1.5034e-05	0.386036	0.132	0.056	0.485373	0	Nos2
Picalm	1.67732e-05	0.302449	0.868	0.869	0.541523	0	Picalm
Trio	1.71311e-05	0.338676	0.827	0.859	0.553077	0	Trio
Adam19	1.86451e-05	0.538559	0.591	0.534	0.601957	0	Adam19
Wasf2	1.96706e-05	0.360265	0.768	0.753	0.635065	0	Wasf2
Tspan18	1.99107e-05	0.40829	0.807	0.791	0.642816	0	Tspan18
Plcb1	2.08983e-05	0.460943	0.819	0.833	0.674701	0	Plcb1
Gm29007	2.1465e-05	0.439644	0.217	0.124	0.692996	0	Gm29007
Gab1	2.41222e-05	0.522979	0.581	0.534	0.778786	0	Gab1
Cnot2	2.56521e-05	0.394361	0.766	0.777	0.828177	0	Cnot2
Chd7	2.79905e-05	0.433993	0.612	0.554	0.903673	0	Chd7
Mbnl2	2.88522e-05	0.285496	0.868	0.873	0.931494	0	Mbnl2
Rftn1	3.26365e-05	0.44991	0.652	0.596	1	0	Rftn1
Cd93	3.39916e-05	0.38433	0.665	0.616	1	0	Cd93
Cep85l	3.42014e-05	0.360224	0.661	0.618	1	0	Cep85l
Ppm1h	3.97469e-05	0.375135	0.596	0.536	1	0	Ppm1h
Cldn5	4.37034e-05	0.419279	0.301	0.201	1	0	Cldn5
Sh2d3c	4.442e-05	0.487114	0.459	0.39	1	0	Sh2d3c
Arap2	5.03358e-05	0.448158	0.226	0.135	1	0	Arap2
Dcbld1	5.42205e-05	0.620978	0.386	0.303	1	0	Dcbld1
Cblb	5.44511e-05	0.528655	0.443	0.367	1	0	Cblb
Arhgef3	5.96304e-05	0.40623	0.73	0.703	1	0	Arhgef3
Fbxl20	6.07436e-05	0.466577	0.449	0.375	1	0	Fbxl20
Kcnb1	6.18616e-05	0.530168	0.291	0.195	1	0	Kcnb1
Vash1	6.21172e-05	0.498071	0.252	0.161	1	0	Vash1
Rgl1	6.27611e-05	0.378969	0.618	0.572	1	0	Rgl1
Plpp3	6.56753e-05	0.531208	0.675	0.649	1	0	Plpp3
Adora2a	7.17089e-05	0.454681	0.169	0.092	1	0	Adora2a
Asxl3	7.4699e-05	0.400981	0.25	0.157	1	0	Asxl3
Dst	7.56954e-05	0.253636	0.88	0.894	1	0	Dst
Sik3	7.63035e-05	0.326013	0.791	0.805	1	0	Sik3
Ephb1	8.2138e-05	0.493329	0.451	0.369	1	0	Ephb1
Ncald	8.41695e-05	0.683786	0.423	0.343	1	0	Ncald
Peak1	8.4547e-05	0.305035	0.837	0.789	1	0	Peak1
Chst11	8.51259e-05	0.406613	0.5	0.412	1	0	Chst11
Gsap	8.57848e-05	0.524662	0.248	0.159	1	0	Gsap
Sparc	9.71289e-05	0.304164	0.813	0.813	1	0	Sparc
Asap2	0.00011002	0.320085	0.776	0.771	1	0	Asap2
Cd38	0.000118825	0.572883	0.368	0.291	1	0	Cd38
Ctnnbip1	0.000119238	0.517889	0.37	0.293	1	0	Ctnnbip1
Pnkd	0.000133418	0.48294	0.315	0.231	1	0	Pnkd
Sash1	0.000138621	0.295311	0.78	0.763	1	0	Sash1
Tjp1	0.00014072	0.353991	0.754	0.749	1	0	Tjp1
Pik3cb	0.000147373	0.404184	0.413	0.337	1	0	Pik3cb
Cdh23	0.000148428	0.476426	0.142	0.072	1	0	Cdh23
Ssh2	0.000153125	0.356496	0.76	0.775	1	0	Ssh2
Pdzrn3	0.000177892	0.793645	0.409	0.327	1	0	Pdzrn3
Ralgapa1	0.000195969	0.280171	0.837	0.847	1	0	Ralgapa1
Dipk2b	0.000203893	0.457311	0.447	0.359	1	0	Dipk2b
Ptpn12	0.000205017	0.333306	0.762	0.789	1	0	Ptpn12
Gimap6	0.000220841	0.455693	0.341	0.269	1	0	Gimap6
Piezo2	0.000224598	0.361406	0.467	0.365	1	0	Piezo2
Clec1a	0.000225582	0.493888	0.453	0.396	1	0	Clec1a
Gm12002	0.000240047	0.549747	0.201	0.122	1	0	Gm12002
Igfbp7	0.000257308	0.581897	0.51	0.45	1	0	Igfbp7
Lnx2	0.000279457	0.474736	0.396	0.327	1	0	Lnx2
Map4	0.000309719	0.257927	0.825	0.795	1	0	Map4
Tmem204	0.000314039	0.439278	0.333	0.253	1	0	Tmem204
Nid2	0.00031937	0.481404	0.376	0.301	1	0	Nid2
Pcdh19	0.000340037	0.479054	0.364	0.285	1	0	Pcdh19
Kif13a	0.000358422	0.359893	0.691	0.685	1	0	Kif13a
Nr5a2	0.000388821	0.537146	0.215	0.139	1	0	Nr5a2
Zfp827	0.000400948	0.496617	0.484	0.436	1	0	Zfp827
Dip2b	0.000411056	0.360407	0.72	0.733	1	0	Dip2b
Jam3	0.000427906	0.497481	0.248	0.171	1	0	Jam3
Ctif	0.00044954	0.383567	0.528	0.504	1	0	Ctif
Rell1	0.000485917	0.465371	0.368	0.299	1	0	Rell1
Jcad	0.000513986	0.504774	0.518	0.488	1	0	Jcad
Syne1	0.000521373	0.263201	0.768	0.725	1	0	Syne1
Adarb1	0.000549037	0.33063	0.571	0.518	1	0	Adarb1
Nf1	0.000557915	0.288764	0.864	0.896	1	0	Nf1
Pdgfb	0.000572475	0.373765	0.459	0.386	1	0	Pdgfb
Plekha1	0.000590207	0.41132	0.49	0.448	1	0	Plekha1
Lims1	0.00059685	0.304417	0.795	0.799	1	0	Lims1
Cyth1	0.000598179	0.406381	0.581	0.54	1	0	Cyth1
Tbc1d22a	0.000599703	0.439155	0.386	0.323	1	0	Tbc1d22a
Zbtb46	0.000602848	0.377393	0.569	0.508	1	0	Zbtb46
Hps3	0.000649322	0.446926	0.28	0.211	1	0	Hps3
Mmp15	0.000693085	0.496336	0.341	0.271	1	0	Mmp15
Rapgef3	0.000713942	0.417087	0.492	0.452	1	0	Rapgef3
Rnf130	0.000802732	0.444039	0.455	0.418	1	0	Rnf130
Nostrin	0.000868198	0.503467	0.352	0.281	1	0	Nostrin
Rc3h1	0.000895002	0.306736	0.616	0.622	1	0	Rc3h1
Phf20l1	0.000903805	0.263521	0.805	0.837	1	0	Phf20l1
Mxra7	0.00108185	0.39437	0.319	0.251	1	0	Mxra7
Map4k4	0.00112134	0.258318	0.793	0.829	1	0	Map4k4
Stard13	0.00112378	0.340851	0.756	0.739	1	0	Stard13
Rassf3	0.00113108	0.41032	0.539	0.522	1	0	Rassf3
Dpysl3	0.00126661	0.523187	0.522	0.506	1	0	Dpysl3
Lamb1	0.00126774	0.589786	0.455	0.428	1	0	Lamb1
Prdm1	0.00127512	0.372296	0.138	0.078	1	0	Prdm1
Maml3	0.00129407	0.405299	0.724	0.723	1	0	Maml3
Prnp	0.0013188	0.336591	0.213	0.143	1	0	Prnp
Ppp1r16b	0.00132358	0.342732	0.49	0.432	1	0	Ppp1r16b
Samd4	0.00139153	0.497959	0.587	0.564	1	0	Samd4
Vcl	0.00144866	0.369011	0.567	0.552	1	0	Vcl
Abcg1	0.00148766	0.349811	0.191	0.125	1	0	Abcg1
Fez2	0.0015478	0.303077	0.228	0.155	1	0	Fez2
Arhgef12	0.00162858	0.263152	0.837	0.876	1	0	Arhgef12
Meox1	0.00168722	0.382437	0.211	0.147	1	0	Meox1
Spata13	0.00169217	0.396058	0.486	0.448	1	0	Spata13
Rap1a	0.00172566	0.339041	0.659	0.667	1	0	Rap1a
Rps6kl1	0.00187434	0.258112	0.104	0.052	1	0	Rps6kl1
2900026A02Rik	0.00189594	0.28311	0.563	0.528	1	0	2900026A02Rik
Tmem255a	0.00198517	0.388228	0.246	0.177	1	0	Tmem255a
Exoc1	0.00203301	0.379248	0.28	0.219	1	0	Exoc1
Rflnb	0.00206321	0.477576	0.307	0.245	1	0	Rflnb
Snrk	0.00209602	0.342484	0.591	0.576	1	0	Snrk
1700025G04Rik	0.00212286	0.281863	0.626	0.572	1	0	1700025G04Rik
Pcdh12	0.00220116	0.416454	0.268	0.209	1	0	Pcdh12
Ifi203	0.00231683	0.403431	0.303	0.241	1	0	Ifi203
Tsnax	0.00245196	0.347141	0.209	0.151	1	0	Tsnax
Gja1	0.00245743	0.452351	0.246	0.181	1	0	Gja1
Fam124b	0.00247136	0.287316	0.124	0.07	1	0	Fam124b
Magi3	0.00247155	0.302714	0.768	0.795	1	0	Magi3
Coro2b	0.00247845	0.407529	0.372	0.319	1	0	Coro2b
Fscn1	0.00252059	0.489619	0.297	0.239	1	0	Fscn1
Nxpe4	0.00252826	0.260902	0.677	0.653	1	0	Nxpe4
Kif1b	0.00255893	0.323757	0.64	0.647	1	0	Kif1b
Sez6l2	0.00262611	0.340481	0.1	0.052	1	0	Sez6l2
Rasgrp2	0.00271721	0.356738	0.22	0.155	1	0	Rasgrp2
Nrros	0.00281521	0.380593	0.159	0.102	1	0	Nrros
Mtdh	0.00282806	0.319419	0.6	0.592	1	0	Mtdh
Cnot6l	0.00297138	0.331066	0.663	0.679	1	0	Cnot6l
Manba	0.00302866	0.425164	0.238	0.173	1	0	Manba
Plcl1	0.00306296	0.272617	0.498	0.418	1	0	Plcl1
Top2b	0.00319328	0.270347	0.65	0.661	1	0	Top2b
Ksr1	0.00326991	0.349147	0.6	0.594	1	0	Ksr1
Plcg1	0.0032859	0.387743	0.411	0.375	1	0	Plcg1
Pcdh1	0.00334387	0.325919	0.244	0.179	1	0	Pcdh1
Ric1	0.00334909	0.392256	0.467	0.43	1	0	Ric1
Sptan1	0.00338068	0.281101	0.758	0.795	1	0	Sptan1
Shroom2	0.00338226	0.452782	0.488	0.462	1	0	Shroom2
Bcl6b	0.00359752	0.37394	0.396	0.347	1	0	Bcl6b
Ccnd1	0.00361839	0.435682	0.215	0.157	1	0	Ccnd1
Cttnbp2nl	0.00412282	0.326531	0.482	0.436	1	0	Cttnbp2nl
Braf	0.0041714	0.286609	0.652	0.659	1	0	Braf
Sh3tc2	0.00438896	0.438963	0.333	0.287	1	0	Sh3tc2
Trim25	0.0044992	0.516184	0.38	0.345	1	0	Trim25
Snx25	0.00456906	0.336017	0.437	0.38	1	0	Snx25
Mprip	0.00458094	0.279258	0.65	0.653	1	0	Mprip
Eva1a	0.00463332	0.318297	0.248	0.187	1	0	Eva1a
Itsn2	0.00468888	0.255273	0.736	0.749	1	0	Itsn2
Fam219a	0.00493886	0.402412	0.39	0.347	1	0	Fam219a
Cecr2	0.00502005	0.365942	0.157	0.102	1	0	Cecr2
Acvr2a	0.00546	0.478936	0.516	0.51	1	0	Acvr2a
Tdrd7	0.00570774	0.391728	0.457	0.424	1	0	Tdrd7
Ppp2r5a	0.00582034	0.371799	0.522	0.51	1	0	Ppp2r5a
Tnfrsf21	0.00587697	0.313155	0.12	0.072	1	0	Tnfrsf21
Rasip1	0.00588031	0.309263	0.51	0.486	1	0	Rasip1
Siah1a	0.00597471	0.404251	0.368	0.331	1	0	Siah1a
Cmtm8	0.00607318	0.402791	0.323	0.269	1	0	Cmtm8
Jak1	0.00609539	0.374838	0.549	0.554	1	0	Jak1
Limch1	0.00629316	0.259749	0.815	0.853	1	0	Limch1
Ostf1	0.00675443	0.404576	0.425	0.408	1	0	Ostf1
Atrn	0.00690464	0.449332	0.476	0.47	1	0	Atrn
Gas2	0.0070614	0.344973	0.319	0.257	1	0	Gas2
St7	0.00710299	0.334104	0.571	0.56	1	0	St7
Itga2	0.00736326	0.445464	0.28	0.225	1	0	Itga2
Creb5	0.0075129	0.415284	0.618	0.618	1	0	Creb5
Papss2	0.00799682	0.327626	0.187	0.133	1	0	Papss2
Rnf152	0.00821422	0.539156	0.319	0.273	1	0	Rnf152
Mndal	0.00840912	0.50858	0.297	0.245	1	0	Mndal
Phldb2	0.00843134	0.26342	0.673	0.685	1	0	Phldb2
Gnai1	0.00911959	0.471476	0.189	0.139	1	0	Gnai1
Pitpnm2	0.00933522	0.32148	0.494	0.476	1	0	Pitpnm2
Tmem131	0.00941861	0.396633	0.51	0.51	1	0	Tmem131
Noct	0.00959612	0.366383	0.136	0.09	1	0	Noct
Neil3	1.29746e-142	2.81764	0.778	0.021	4.18884e-138	1	Neil3
Diaph3	5.3378e-142	3.42231	0.926	0.087	1.72331e-137	1	Diaph3
Top2a	2.32917e-139	3.15378	0.852	0.056	7.51972e-135	1	Top2a
Kif15	8.10499e-135	2.67751	0.757	0.025	2.6167e-130	1	Kif15
Knl1	3.2229e-126	2.52143	0.73	0.026	1.04051e-121	1	Knl1
Cenpp	2.03319e-118	2.83951	0.81	0.073	6.56415e-114	1	Cenpp
Mki67	1.72859e-115	2.38551	0.804	0.07	5.58076e-111	1	Mki67
Kif11	2.99628e-115	2.50702	0.704	0.035	9.67349e-111	1	Kif11
Efcab11	2.55005e-107	2.24219	0.619	0.019	8.23284e-103	1	Efcab11
Tpx2	5.61394e-104	2.02429	0.64	0.03	1.81246e-99	1	Tpx2
Cdca2	2.06164e-103	1.8993	0.619	0.025	6.65601e-99	1	Cdca2
Mis18bp1	6.11106e-103	2.16702	0.619	0.025	1.97295e-98	1	Mis18bp1
Kif4	1.22215e-101	2.18768	0.651	0.036	3.9457e-97	1	Kif4
Rad51b	3.53699e-100	2.76853	0.873	0.147	1.14192e-95	1	Rad51b
Ttk	3.68171e-97	1.72468	0.556	0.014	1.18864e-92	1	Ttk
Kif23	6.38423e-97	2.42117	0.63	0.039	2.06115e-92	1	Kif23
Anln	2.72415e-96	2.19875	0.64	0.041	8.79492e-92	1	Anln
Nav2	6.93668e-95	2.76085	0.783	0.109	2.23951e-90	1	Nav2
Lockd	5.533e-93	2.07282	0.598	0.031	1.78633e-88	1	Lockd
Ndc80	7.69155e-92	1.70586	0.603	0.034	2.48322e-87	1	Ndc80
Kntc1	2.56421e-90	1.74195	0.566	0.026	8.27856e-86	1	Kntc1
Bub1	3.97932e-89	1.60249	0.513	0.012	1.28472e-84	1	Bub1
Ncapg	4.28049e-88	1.59596	0.55	0.024	1.38196e-83	1	Ncapg
Ncapd2	2.87349e-87	1.79779	0.661	0.065	9.27705e-83	1	Ncapd2
Stil	6.46856e-87	1.69538	0.587	0.036	2.08838e-82	1	Stil
Iqgap3	6.27193e-86	1.47298	0.503	0.014	2.02489e-81	1	Iqgap3
Depdc1a	3.84655e-85	1.64399	0.503	0.015	1.24186e-80	1	Depdc1a
Nusap1	5.13238e-85	1.78913	0.508	0.017	1.65699e-80	1	Nusap1
Ect2	1.33643e-84	1.92597	0.529	0.024	4.31467e-80	1	Ect2
Racgap1	2.09312e-81	1.42745	0.55	0.032	6.75764e-77	1	Racgap1
Prc1	5.85547e-81	1.79941	0.529	0.027	1.89044e-76	1	Prc1
Kif20b	1.6769e-79	1.80556	0.556	0.037	5.41388e-75	1	Kif20b
Cenpk	3.04234e-79	1.46639	0.534	0.031	9.82219e-75	1	Cenpk
Cep128	6.65594e-78	2.07133	0.762	0.137	2.14887e-73	1	Cep128
Esco2	7.29359e-76	1.3981	0.439	0.01	2.35473e-71	1	Esco2
Bub1b	1.67157e-75	1.42192	0.466	0.017	5.39667e-71	1	Bub1b
Bard1	2.14011e-75	1.5242	0.534	0.035	6.90935e-71	1	Bard1
Atad2	2.29286e-75	2.08344	0.815	0.176	7.40248e-71	1	Atad2
Shcbp1	8.6413e-75	1.41654	0.46	0.017	2.78985e-70	1	Shcbp1
Ccnf	1.69116e-73	1.50341	0.46	0.019	5.4599e-69	1	Ccnf
Cit	2.37899e-73	1.74024	0.698	0.109	7.68057e-69	1	Cit
Polq	9.04035e-73	1.34402	0.471	0.021	2.91868e-68	1	Polq
Smc2	1.1903e-72	1.69126	0.646	0.083	3.84287e-68	1	Smc2
Sgo2a	7.56969e-72	1.46372	0.471	0.022	2.44388e-67	1	Sgo2a
Lmnb1	1.95616e-71	1.78815	0.672	0.109	6.31546e-67	1	Lmnb1
Ulbp1	5.17454e-71	1.7096	0.709	0.122	1.6706e-66	1	Ulbp1
Gen1	4.84633e-70	1.36114	0.434	0.016	1.56464e-65	1	Gen1
Ncapg2	1.01897e-68	1.73289	0.561	0.058	3.28973e-64	1	Ncapg2
Brca1	2.66581e-68	1.47775	0.492	0.035	8.60656e-64	1	Brca1
Ckap2	3.03426e-68	1.41982	0.466	0.026	9.79611e-64	1	Ckap2
Depdc1b	5.97996e-68	1.34075	0.413	0.014	1.93063e-63	1	Depdc1b
Nuf2	2.50962e-67	1.19525	0.397	0.01	8.10231e-63	1	Nuf2
Rad54b	2.76478e-67	1.23525	0.476	0.031	8.92608e-63	1	Rad54b
Aspm	2.98697e-67	1.63545	0.46	0.027	9.64342e-63	1	Aspm
Ezh2	5.38058e-67	1.87649	0.857	0.26	1.73712e-62	1	Ezh2
Brip1	6.88457e-67	1.7511	0.667	0.113	2.22268e-62	1	Brip1
Kif18a	8.39264e-67	1.53759	0.444	0.024	2.70956e-62	1	Kif18a
Parpbp	2.43735e-66	1.532	0.423	0.017	7.869e-62	1	Parpbp
Cenpe	2.05321e-64	1.86646	0.503	0.046	6.62879e-60	1	Cenpe
Sdk1	4.45412e-64	1.94966	0.788	0.188	1.43801e-59	1	Sdk1
Cenpi	1.5856e-62	1.28434	0.413	0.02	5.11911e-58	1	Cenpi
Incenp	3.93338e-62	1.34828	0.45	0.031	1.26989e-57	1	Incenp
Dtl	7.15211e-60	1.62025	0.508	0.055	2.30906e-55	1	Dtl
Cip2a	2.74868e-59	1.27217	0.444	0.034	8.8741e-55	1	Cip2a
E2f7	5.55295e-59	1.6608	0.672	0.134	1.79277e-54	1	E2f7
Ncapd3	2.84193e-58	1.48764	0.63	0.117	9.17517e-54	1	Ncapd3
E2f8	3.54421e-58	1.08799	0.344	0.009	1.14425e-53	1	E2f8
Kif22	4.29206e-58	1.14201	0.365	0.014	1.38569e-53	1	Kif22
Tacc3	4.90354e-58	1.17864	0.386	0.019	1.58311e-53	1	Tacc3
Kif18b	6.35617e-58	0.934647	0.333	0.006	2.05209e-53	1	Kif18b
Spag5	6.7217e-58	1.05933	0.354	0.011	2.1701e-53	1	Spag5
Cbx5	8.7266e-58	1.47166	0.762	0.199	2.81738e-53	1	Cbx5
Ckap2l	7.87601e-57	1.19925	0.392	0.021	2.54277e-52	1	Ckap2l
Mastl	2.75526e-56	1.23606	0.413	0.029	8.89535e-52	1	Mastl
Espl1	3.86743e-56	1.05478	0.344	0.011	1.2486e-51	1	Espl1
Cenpa	1.08315e-55	1.47484	0.466	0.048	3.49694e-51	1	Cenpa
Ncaph	2.11642e-55	0.944098	0.376	0.019	6.83287e-51	1	Ncaph
Melk	4.09798e-55	1.18001	0.365	0.017	1.32303e-50	1	Melk
Zwilch	4.85038e-55	1.18349	0.423	0.034	1.56594e-50	1	Zwilch
Cdk5rap2	1.4718e-54	1.47671	0.619	0.12	4.75171e-50	1	Cdk5rap2
Cep55	1.95375e-54	0.950061	0.333	0.01	6.3077e-50	1	Cep55
Nsd2	3.39771e-54	1.71188	0.873	0.358	1.09695e-49	1	Nsd2
Kif24	3.41974e-54	1.27397	0.46	0.046	1.10406e-49	1	Kif24
Pola1	6.57405e-54	2.08414	0.725	0.215	2.12243e-49	1	Pola1
Kifc1	7.23425e-54	1.11996	0.344	0.014	2.33558e-49	1	Kifc1
Cdk1	9.73016e-54	1.06697	0.397	0.029	3.14138e-49	1	Cdk1
Rad51	1.08733e-53	1.1277	0.365	0.019	3.51045e-49	1	Rad51
Pole	1.23724e-53	1.3269	0.439	0.042	3.99442e-49	1	Pole
Gas2l3	4.48776e-53	1.17121	0.365	0.02	1.44887e-48	1	Gas2l3
Kif14	8.73561e-53	1.13232	0.333	0.012	2.82029e-48	1	Kif14
Mms22l	6.62125e-52	1.69536	0.661	0.15	2.13767e-47	1	Mms22l
Cenpf	1.89678e-51	1.60729	0.439	0.046	6.12376e-47	1	Cenpf
Zgrf1	1.55781e-50	1.37382	0.492	0.068	5.02938e-46	1	Zgrf1
Sgo1	2.31391e-50	0.923879	0.307	0.009	7.47047e-46	1	Sgo1
9630013D21Rik	3.81415e-50	1.08257	0.344	0.019	1.2314e-45	1	9630013D21Rik
Cdca8	1.94124e-49	0.954593	0.291	0.006	6.26728e-45	1	Cdca8
Hmmr	2.99685e-49	0.969339	0.344	0.019	9.67533e-45	1	Hmmr
Plk4	1.14533e-48	1.07165	0.434	0.046	3.6977e-44	1	Plk4
Pclaf	1.56846e-48	0.908248	0.312	0.012	5.06376e-44	1	Pclaf
Blm	1.98049e-48	1.20722	0.487	0.071	6.39403e-44	1	Blm
Rbl1	3.96992e-48	1.36269	0.556	0.107	1.28169e-43	1	Rbl1
Smc4	6.68406e-48	1.549	0.847	0.342	2.15795e-43	1	Smc4
Ckap5	1.92085e-47	1.81865	0.762	0.291	6.20146e-43	1	Ckap5
Tmpo	2.36141e-47	1.52909	0.825	0.37	7.62382e-43	1	Tmpo
Clspn	5.03374e-47	1.07522	0.344	0.022	1.62514e-42	1	Clspn
Ticrr	5.71069e-46	0.810737	0.296	0.011	1.8437e-41	1	Ticrr
Dlgap5	1.20871e-44	0.922453	0.307	0.016	3.90233e-40	1	Dlgap5
Cep192	1.87542e-44	1.21125	0.683	0.183	6.05479e-40	1	Cep192
Atad5	2.6002e-44	1.46303	0.519	0.097	8.39474e-40	1	Atad5
Wdr76	6.27511e-44	1.09218	0.481	0.075	2.02592e-39	1	Wdr76
Fanca	9.62281e-44	0.952784	0.323	0.021	3.10672e-39	1	Fanca
Asf1b	1.60607e-43	0.733016	0.259	0.006	5.18519e-39	1	Asf1b
Mybl1	2.14266e-43	1.01727	0.323	0.022	6.91759e-39	1	Mybl1
Cenph	5.03128e-43	0.945892	0.312	0.02	1.62435e-38	1	Cenph
Rad18	1.4583e-42	1.12837	0.571	0.125	4.70812e-38	1	Rad18
Bora	2.63777e-42	1.21413	0.503	0.092	8.51603e-38	1	Bora
Tk1	5.97954e-42	0.908722	0.307	0.02	1.93049e-37	1	Tk1
Hmgb2	6.07262e-42	1.0986	0.497	0.092	1.96055e-37	1	Hmgb2
Arhgap11a	7.65933e-42	0.89486	0.333	0.027	2.47281e-37	1	Arhgap11a
Cenpq	2.41536e-41	0.729544	0.249	0.006	7.798e-37	1	Cenpq
Spc25	2.78176e-41	0.963225	0.291	0.017	8.98092e-37	1	Spc25
Hist1h2ap	8.67868e-41	0.911731	0.291	0.017	2.80191e-36	1	Hist1h2ap
Nsl1	3.53612e-40	0.666086	0.249	0.007	1.14164e-35	1	Nsl1
Pbk	2.05275e-39	0.956641	0.249	0.009	6.62731e-35	1	Pbk
Tyms	3.72182e-39	1.00936	0.413	0.061	1.20159e-34	1	Tyms
Ska3	6.12234e-39	0.640826	0.259	0.011	1.9766e-34	1	Ska3
Prr11	1.66146e-38	0.786784	0.259	0.012	5.36404e-34	1	Prr11
Cenpn	2.62426e-38	0.697765	0.249	0.01	8.47243e-34	1	Cenpn
Knstrn	2.70026e-38	0.776344	0.28	0.017	8.71778e-34	1	Knstrn
Trim59	2.84491e-38	0.994972	0.381	0.051	9.18481e-34	1	Trim59
Zfp367	2.85508e-38	0.985098	0.397	0.058	9.21763e-34	1	Zfp367
Dnmt1	4.63799e-38	1.14763	0.466	0.091	1.49738e-33	1	Dnmt1
Birc5	4.77869e-38	0.791393	0.275	0.016	1.5428e-33	1	Birc5
Fbxo5	5.08651e-38	0.860725	0.286	0.02	1.64218e-33	1	Fbxo5
Prim2	1.37578e-37	1.48308	0.603	0.173	4.44172e-33	1	Prim2
Ankle1	1.38004e-37	0.603177	0.217	0.004	4.45547e-33	1	Ankle1
Ska2	1.60391e-37	1.173	0.534	0.127	5.17822e-33	1	Ska2
Kifc5b	1.6606e-37	0.821216	0.275	0.017	5.36123e-33	1	Kifc5b
Cdc25c	1.7722e-37	0.77886	0.228	0.006	5.72153e-33	1	Cdc25c
Topbp1	1.93334e-37	1.14106	0.587	0.15	6.24178e-33	1	Topbp1
E2f2	3.75517e-37	0.80433	0.249	0.011	1.21236e-32	1	E2f2
G2e3	4.15663e-37	1.44725	0.624	0.202	1.34197e-32	1	G2e3
Dleu2	9.62238e-37	1.21637	0.931	0.692	3.10659e-32	1	Dleu2
Ndc1	1.44589e-36	0.854083	0.349	0.042	4.66806e-32	1	Ndc1
Wee1	1.82337e-36	0.834743	0.418	0.067	5.88675e-32	1	Wee1
Ccna2	2.8253e-36	0.752021	0.265	0.016	9.12147e-32	1	Ccna2
Mcm10	2.88379e-36	0.775595	0.228	0.007	9.3103e-32	1	Mcm10
Rmi2	4.64271e-36	0.981684	0.344	0.041	1.4989e-31	1	Rmi2
Cdkn3	7.11539e-36	0.851322	0.27	0.019	2.29721e-31	1	Cdkn3
Ccnb2	9.29907e-36	0.803801	0.291	0.025	3.00221e-31	1	Ccnb2
Aurkb	1.07961e-35	0.775122	0.238	0.011	3.48553e-31	1	Aurkb
Cenpc1	1.79298e-35	1.2608	0.598	0.176	5.78865e-31	1	Cenpc1
Spdl1	3.02739e-35	0.659815	0.249	0.014	9.77393e-31	1	Spdl1
Cdc7	3.87729e-35	0.747186	0.302	0.029	1.25178e-30	1	Cdc7
Cep112	8.25246e-35	1.46157	0.746	0.329	2.66431e-30	1	Cep112
Stmn1	1.02637e-34	0.955425	0.402	0.068	3.31363e-30	1	Stmn1
Ube2t	1.10943e-34	0.665395	0.201	0.004	3.58178e-30	1	Ube2t
Fanci	1.79895e-34	0.668823	0.217	0.007	5.80793e-30	1	Fanci
Ska1	2.33177e-34	0.829723	0.222	0.009	7.52811e-30	1	Ska1
Eldr	2.69675e-34	0.665227	0.228	0.01	8.70647e-30	1	Eldr
BC055324	2.8225e-34	0.821108	0.333	0.041	9.11245e-30	1	BC055324
Hells	9.03667e-34	1.31111	0.466	0.102	2.91749e-29	1	Hells
Nemp1	1.59142e-33	0.93959	0.376	0.06	5.13789e-29	1	Nemp1
Foxm1	2.05997e-33	0.61902	0.228	0.011	6.6506e-29	1	Foxm1
Zranb3	2.94372e-33	0.883964	0.386	0.063	9.5038e-29	1	Zranb3
Ccdc18	3.4187e-33	0.904607	0.275	0.025	1.10373e-28	1	Ccdc18
Skp2	4.68474e-33	0.917651	0.36	0.055	1.51247e-28	1	Skp2
Cep57l1	8.17875e-33	0.898014	0.429	0.084	2.64051e-28	1	Cep57l1
Hjurp	1.38457e-32	1.22634	0.677	0.273	4.47008e-28	1	Hjurp
Uhrf1	2.96675e-32	0.78836	0.286	0.029	9.57815e-28	1	Uhrf1
Lin54	5.20065e-32	1.00903	0.492	0.118	1.67903e-27	1	Lin54
Rangap1	5.51081e-32	0.859304	0.37	0.062	1.77916e-27	1	Rangap1
Cdkn2c	6.67233e-32	0.797573	0.254	0.021	2.15416e-27	1	Cdkn2c
Polh	1.37144e-31	0.915403	0.344	0.052	4.4277e-27	1	Polh
Trip13	2.017e-31	0.821472	0.249	0.02	6.51189e-27	1	Trip13
Gm42047	2.29789e-31	1.39764	0.296	0.036	7.41875e-27	1	Gm42047
Rrm2	4.23279e-31	0.818327	0.233	0.016	1.36656e-26	1	Rrm2
Pif1	6.33703e-31	0.749195	0.175	0.002	2.04591e-26	1	Pif1
Cep295	6.93047e-31	1.07921	0.519	0.143	2.2375e-26	1	Cep295
Gli3	8.47249e-31	1.32345	0.735	0.337	2.73534e-26	1	Gli3
Pimreg	1.26674e-30	0.657931	0.201	0.009	4.08967e-26	1	Pimreg
Fancd2	1.54585e-30	0.721434	0.201	0.009	4.99078e-26	1	Fancd2
Arhgap19	1.85215e-30	0.633705	0.201	0.009	5.97967e-26	1	Arhgap19
Dbf4	2.08215e-30	0.890972	0.344	0.056	6.72223e-26	1	Dbf4
Tbc1d31	3.01012e-30	0.764007	0.328	0.048	9.71817e-26	1	Tbc1d31
Rfwd3	3.36055e-30	0.944475	0.45	0.106	1.08495e-25	1	Rfwd3
Nup205	7.2092e-30	1.00859	0.534	0.152	2.32749e-25	1	Nup205
Dna2	2.3031e-29	0.835196	0.291	0.037	7.43557e-25	1	Dna2
Mphosph9	3.05256e-29	1.00849	0.476	0.124	9.85518e-25	1	Mphosph9
H2afz	5.09323e-29	0.97867	0.476	0.124	1.64435e-24	1	H2afz
Troap	1.12991e-28	0.640039	0.185	0.007	3.64791e-24	1	Troap
Hist1h2ae	2.00812e-28	0.595006	0.19	0.009	6.48322e-24	1	Hist1h2ae
Cgas	5.38265e-28	0.86478	0.259	0.03	1.73779e-23	1	Cgas
Mcph1	1.28378e-27	1.11857	0.598	0.219	4.14468e-23	1	Mcph1
Nek2	1.40391e-27	0.434286	0.175	0.006	4.53253e-23	1	Nek2
Rrm1	2.00452e-27	0.833929	0.365	0.072	6.4716e-23	1	Rrm1
BC052040	2.34385e-27	1.04645	0.508	0.152	7.56713e-23	1	BC052040
Pde3b	2.34709e-27	1.05848	0.497	0.142	7.57759e-23	1	Pde3b
Ccnb1	5.07334e-27	0.644284	0.201	0.014	1.63793e-22	1	Ccnb1
Exo1	7.61931e-27	0.52502	0.201	0.014	2.45989e-22	1	Exo1
Ccne2	7.89168e-27	0.777807	0.259	0.032	2.54783e-22	1	Ccne2
Phf19	1.17065e-26	0.495766	0.159	0.004	3.77946e-22	1	Phf19
Chek2	2.67575e-26	0.808622	0.333	0.061	8.63866e-22	1	Chek2
Fam111a	3.90243e-26	0.778654	0.423	0.102	1.2599e-21	1	Fam111a
Wdhd1	4.92263e-26	0.942321	0.36	0.075	1.58927e-21	1	Wdhd1
Cep152	4.93135e-26	0.897124	0.392	0.092	1.59209e-21	1	Cep152
Kpna2	7.44372e-26	0.633163	0.228	0.024	2.40321e-21	1	Kpna2
Ttf2	7.58269e-26	0.655686	0.233	0.025	2.44807e-21	1	Ttf2
Rad54l	8.73686e-26	0.595025	0.196	0.014	2.82069e-21	1	Rad54l
BC030867	8.92258e-26	0.572667	0.159	0.005	2.88066e-21	1	BC030867
Aurka	1.27823e-25	0.455039	0.169	0.007	4.12677e-21	1	Aurka
Rad51ap1	1.94002e-25	0.632417	0.254	0.032	6.26336e-21	1	Rad51ap1
Ccdc14	2.74697e-25	0.572211	0.286	0.043	8.86858e-21	1	Ccdc14
Pbx3	2.85008e-25	1.03865	0.884	0.529	9.20149e-21	1	Pbx3
Haus6	3.05853e-25	0.841696	0.444	0.117	9.87445e-21	1	Haus6
Cenpl	3.08786e-25	0.612195	0.217	0.021	9.96916e-21	1	Cenpl
Atp10a	3.22909e-25	0.842834	0.354	0.075	1.04251e-20	1	Atp10a
Nucks1	6.95233e-25	0.900283	0.492	0.158	2.24456e-20	1	Nucks1
Rttn	9.76774e-25	0.809715	0.481	0.142	3.15352e-20	1	Rttn
Cenpw	1.13816e-24	0.468695	0.175	0.01	3.67454e-20	1	Cenpw
Mbnl3	6.81177e-24	1.04997	0.37	0.087	2.19918e-19	1	Mbnl3
Fam83d	7.70661e-24	0.471132	0.153	0.006	2.48808e-19	1	Fam83d
Dek	7.98474e-24	1.00842	0.608	0.243	2.57787e-19	1	Dek
Hist1h1b	8.91505e-24	0.504314	0.169	0.01	2.87822e-19	1	Hist1h1b
Slfn9	8.98435e-24	0.518625	0.206	0.02	2.9006e-19	1	Slfn9
Cdt1	1.30288e-23	0.668134	0.196	0.017	4.20635e-19	1	Cdt1
Rtkn2	1.42719e-23	0.541905	0.153	0.006	4.60768e-19	1	Rtkn2
Cdc20	3.86249e-23	0.513946	0.18	0.014	1.24701e-18	1	Cdc20
Myef2	4.18855e-23	1.01881	0.746	0.429	1.35227e-18	1	Myef2
Mybl2	5.88632e-23	0.596927	0.185	0.016	1.9004e-18	1	Mybl2
Cenpm	6.83326e-23	0.404345	0.138	0.004	2.20612e-18	1	Cenpm
Vrk1	8.60338e-23	0.817746	0.476	0.153	2.7776e-18	1	Vrk1
Oip5	9.85418e-23	0.456184	0.148	0.006	3.18142e-18	1	Oip5
Fignl1	3.35548e-22	0.457444	0.201	0.021	1.08332e-17	1	Fignl1
Slbp	3.81693e-22	0.770685	0.381	0.099	1.2323e-17	1	Slbp
Suz12	5.02203e-22	0.995808	0.709	0.371	1.62136e-17	1	Suz12
Cdc45	6.30351e-22	0.54341	0.19	0.019	2.03509e-17	1	Cdc45
Lin9	8.9591e-22	0.739047	0.376	0.097	2.89245e-17	1	Lin9
Kif2c	9.1748e-22	0.458897	0.148	0.007	2.96209e-17	1	Kif2c
Ube2c	9.82257e-22	0.629363	0.18	0.016	3.17122e-17	1	Ube2c
Lig1	2.13374e-21	0.762841	0.265	0.047	6.88877e-17	1	Lig1
Cdca3	3.56158e-21	0.465321	0.164	0.012	1.14986e-16	1	Cdca3
Lbr	3.65599e-21	0.904735	0.593	0.256	1.18034e-16	1	Lbr
Brca2	4.89191e-21	0.838714	0.312	0.07	1.57935e-16	1	Brca2
Arhgef39	7.36279e-21	0.381662	0.132	0.005	2.37708e-16	1	Arhgef39
Sapcd2	1.1861e-20	0.327515	0.106	0	3.82931e-16	1	Sapcd2
Hat1	1.91236e-20	0.896033	0.407	0.127	6.17407e-16	1	Hat1
Usp1	1.9636e-20	0.650906	0.317	0.072	6.33949e-16	1	Usp1
Sclt1	1.98389e-20	0.849894	0.561	0.229	6.40498e-16	1	Sclt1
Sass6	2.00024e-20	0.674438	0.317	0.073	6.45778e-16	1	Sass6
D5Ertd615e	3.28204e-20	0.934499	0.635	0.287	1.05961e-15	1	D5Ertd615e
Tcf19	3.30894e-20	0.537308	0.18	0.019	1.06829e-15	1	Tcf19
Mxd3	4.57955e-20	0.340874	0.116	0.002	1.47851e-15	1	Mxd3
Smc6	4.61217e-20	0.929931	0.63	0.288	1.48904e-15	1	Smc6
Mdm1	4.82629e-20	0.581091	0.233	0.037	1.55817e-15	1	Mdm1
Rbm15	7.32524e-20	0.779429	0.455	0.157	2.36495e-15	1	Rbm15
Tipin	1.25822e-19	0.622342	0.36	0.096	4.06217e-15	1	Tipin
Rad21	1.34384e-19	0.804344	0.561	0.23	4.33859e-15	1	Rad21
Cks2	1.74599e-19	0.467652	0.212	0.031	5.63694e-15	1	Cks2
Myo5a	2.28557e-19	0.812842	0.37	0.104	7.37895e-15	1	Myo5a
Arl6ip1	4.23865e-19	0.877037	0.386	0.122	1.36845e-14	1	Arl6ip1
Ccsap	5.23304e-19	0.378235	0.138	0.009	1.68949e-14	1	Ccsap
Cntrob	7.32948e-19	0.539756	0.238	0.042	2.36632e-14	1	Cntrob
Rpa1	7.5922e-19	0.724462	0.37	0.108	2.45114e-14	1	Rpa1
Smchd1	1.18973e-18	0.884213	0.783	0.452	3.84105e-14	1	Smchd1
Pold3	1.25652e-18	0.755566	0.455	0.163	4.05666e-14	1	Pold3
Eri1	1.28922e-18	0.664228	0.302	0.075	4.16224e-14	1	Eri1
Hmgxb4	1.46462e-18	0.804686	0.434	0.148	4.72852e-14	1	Hmgxb4
Lnpk	1.90507e-18	0.738286	0.519	0.201	6.15053e-14	1	Lnpk
Gstcd	2.29732e-18	0.721069	0.381	0.118	7.41688e-14	1	Gstcd
Platr25	2.50415e-18	0.735942	0.344	0.099	8.08465e-14	1	Platr25
Zfp948	3.08621e-18	0.739359	0.492	0.185	9.96382e-14	1	Zfp948
Dck	4.12343e-18	0.553366	0.169	0.02	1.33125e-13	1	Dck
Cchcr1	4.74776e-18	0.546455	0.212	0.035	1.53281e-13	1	Cchcr1
Pcnt	5.54373e-18	0.828039	0.444	0.157	1.78979e-13	1	Pcnt
Traip	5.54472e-18	0.349359	0.138	0.01	1.79011e-13	1	Traip
Gins1	5.75287e-18	0.368914	0.175	0.021	1.85731e-13	1	Gins1
Nasp	5.98409e-18	0.786767	0.418	0.14	1.93196e-13	1	Nasp
Foxd2os	6.74723e-18	0.579043	0.291	0.07	2.17834e-13	1	Foxd2os
Stag1	7.43129e-18	0.636475	0.931	0.881	2.39919e-13	1	Stag1
Pds5b	7.51121e-18	0.763258	0.815	0.533	2.42499e-13	1	Pds5b
Gpsm2	9.8591e-18	0.439671	0.185	0.026	3.18301e-13	1	Gpsm2
Baz1b	1.08329e-17	0.829242	0.667	0.353	3.49739e-13	1	Baz1b
Kif20a	1.75786e-17	0.37385	0.138	0.011	5.67526e-13	1	Kif20a
Phip	2.59006e-17	0.763474	0.852	0.538	8.362e-13	1	Phip
Cse1l	2.62303e-17	0.739604	0.45	0.163	8.46846e-13	1	Cse1l
Rif1	3.42427e-17	0.857551	0.598	0.286	1.10552e-12	1	Rif1
Slc43a3	4.76418e-17	0.783174	0.651	0.314	1.53812e-12	1	Slc43a3
Cntln	4.90402e-17	0.904474	0.714	0.407	1.58326e-12	1	Cntln
Ttll4	4.92281e-17	0.599861	0.354	0.108	1.58933e-12	1	Ttll4
Uhrf2	6.94524e-17	0.734611	0.841	0.549	2.24227e-12	1	Uhrf2
Mad2l1	7.14617e-17	0.400874	0.143	0.014	2.30714e-12	1	Mad2l1
Nedd1	7.47828e-17	0.648588	0.402	0.137	2.41436e-12	1	Nedd1
Ccp110	1.12376e-16	0.502862	0.217	0.041	3.62807e-12	1	Ccp110
Mns1	2.53802e-16	0.353406	0.122	0.009	8.19399e-12	1	Mns1
Tra2b	4.2609e-16	0.729612	0.788	0.478	1.37563e-11	1	Tra2b
Plk1	4.39599e-16	0.26905	0.101	0.004	1.41924e-11	1	Plk1
Gtse1	4.56954e-16	0.346174	0.111	0.006	1.47527e-11	1	Gtse1
Arhgap33	5.4336e-16	0.444344	0.164	0.022	1.75424e-11	1	Arhgap33
Mboat1	6.1355e-16	0.487209	0.138	0.014	1.98085e-11	1	Mboat1
Hist1h4d	6.69971e-16	0.57571	0.169	0.025	2.163e-11	1	Hist1h4d
Dut	6.77436e-16	0.593255	0.228	0.048	2.1871e-11	1	Dut
Ccdc82	6.91594e-16	0.775603	0.64	0.338	2.23281e-11	1	Ccdc82
Dgcr8	7.58903e-16	0.722916	0.534	0.24	2.45012e-11	1	Dgcr8
Hirip3	8.07116e-16	0.374253	0.138	0.014	2.60577e-11	1	Hirip3
Dsn1	8.10523e-16	0.392859	0.164	0.022	2.61677e-11	1	Dsn1
Cd109	8.34429e-16	0.737396	0.582	0.268	2.69395e-11	1	Cd109
Mast2	9.47583e-16	0.779163	0.64	0.344	3.05927e-11	1	Mast2
Tfdp1	9.69808e-16	0.741945	0.381	0.137	3.13102e-11	1	Tfdp1
Hnrnpu	9.81717e-16	0.734083	0.841	0.594	3.16947e-11	1	Hnrnpu
Alms1	1.11771e-15	0.822731	0.397	0.147	3.60853e-11	1	Alms1
Cbfb	2.41074e-15	0.716306	0.709	0.401	7.78306e-11	1	Cbfb
Nexmif	2.58431e-15	0.591665	0.302	0.083	8.34344e-11	1	Nexmif
Xpo1	2.68228e-15	0.725374	0.757	0.458	8.65975e-11	1	Xpo1
Spidr	2.99168e-15	0.875803	0.54	0.26	9.65862e-11	1	Spidr
Lmnb2	3.283e-15	0.444419	0.148	0.019	1.05992e-10	1	Lmnb2
Slf1	3.78629e-15	0.694556	0.598	0.294	1.2224e-10	1	Slf1
Lrr1	3.8555e-15	0.266069	0.101	0.005	1.24475e-10	1	Lrr1
Ddias	4.0458e-15	0.297836	0.106	0.006	1.30619e-10	1	Ddias
Cdc25b	4.55562e-15	0.589279	0.164	0.025	1.47078e-10	1	Cdc25b
Cdc6	5.00078e-15	0.392572	0.132	0.014	1.6145e-10	1	Cdc6
Zdhhc2	1.11217e-14	0.702193	0.243	0.061	3.59063e-10	1	Zdhhc2
Cenpu	1.18159e-14	0.326535	0.116	0.01	3.81477e-10	1	Cenpu
Cenpj	1.24718e-14	0.466622	0.27	0.072	4.02653e-10	1	Cenpj
2610020C07Rik	1.25451e-14	0.664206	0.317	0.101	4.05017e-10	1	2610020C07Rik
Eme1	1.3114e-14	0.336774	0.116	0.01	4.23384e-10	1	Eme1
Chaf1a	1.35616e-14	0.506162	0.217	0.047	4.37837e-10	1	Chaf1a
Kctd9	1.58971e-14	0.588805	0.402	0.149	5.13236e-10	1	Kctd9
Plcl2	1.76279e-14	0.718795	0.524	0.246	5.69118e-10	1	Plcl2
Hnrnpa2b1	1.87069e-14	0.651748	0.873	0.662	6.03953e-10	1	Hnrnpa2b1
Nup35	2.09218e-14	0.442482	0.243	0.06	6.75461e-10	1	Nup35
Wdr62	2.31261e-14	0.478352	0.159	0.025	7.46626e-10	1	Wdr62
Lcorl	2.69065e-14	0.631657	0.878	0.694	8.68675e-10	1	Lcorl
Zfp101	5.09299e-14	0.551183	0.328	0.108	1.64427e-09	1	Zfp101
Xrcc2	5.50746e-14	0.311597	0.122	0.012	1.77808e-09	1	Xrcc2
Cep57	6.18676e-14	0.511194	0.333	0.109	1.9974e-09	1	Cep57
H2afv	6.23949e-14	0.676454	0.37	0.139	2.01442e-09	1	H2afv
Odf2	7.22023e-14	0.767758	0.513	0.243	2.33105e-09	1	Odf2
Cep70	7.28944e-14	0.567718	0.254	0.067	2.3534e-09	1	Cep70
Sfmbt1	7.80666e-14	0.775758	0.54	0.261	2.52038e-09	1	Sfmbt1
Alg8	9.23758e-14	0.399687	0.196	0.041	2.98235e-09	1	Alg8
Mthfd1l	9.39948e-14	0.702969	0.323	0.108	3.03462e-09	1	Mthfd1l
Brip1os	9.83202e-14	0.711589	0.519	0.252	3.17427e-09	1	Brip1os
Mdc1	9.8608e-14	0.510352	0.185	0.037	3.18356e-09	1	Mdc1
Tube1	1.11607e-13	0.333788	0.138	0.019	3.60323e-09	1	Tube1
Ctdspl2	1.20842e-13	0.672549	0.64	0.35	3.9014e-09	1	Ctdspl2
Rexo5	1.82619e-13	0.526666	0.249	0.067	5.89587e-09	1	Rexo5
Fancm	1.82702e-13	0.598767	0.228	0.058	5.89854e-09	1	Fancm
Dhfr	1.90004e-13	0.460152	0.169	0.031	6.13428e-09	1	Dhfr
Uevld	1.98214e-13	0.616496	0.275	0.084	6.39934e-09	1	Uevld
H2afx	2.24472e-13	0.430987	0.148	0.024	7.24709e-09	1	H2afx
Trim37	2.29492e-13	0.728552	0.381	0.149	7.40915e-09	1	Trim37
Ranbp17	2.52833e-13	0.845278	0.402	0.168	8.16272e-09	1	Ranbp17
Mtbp	2.74036e-13	0.639515	0.333	0.119	8.84724e-09	1	Mtbp
Nup155	2.8051e-13	0.659462	0.402	0.16	9.05628e-09	1	Nup155
Haus4	3.21948e-13	0.399073	0.159	0.027	1.03941e-08	1	Haus4
Orc6	4.12877e-13	0.602699	0.28	0.088	1.33297e-08	1	Orc6
Ilf3	4.25389e-13	0.520988	0.439	0.185	1.37337e-08	1	Ilf3
Neurl1b	4.32472e-13	0.328317	0.185	0.037	1.39624e-08	1	Neurl1b
Mad1l1	4.81708e-13	0.598996	0.481	0.219	1.5552e-08	1	Mad1l1
Usp37	4.88068e-13	0.62946	0.529	0.252	1.57573e-08	1	Usp37
Prim1	5.69895e-13	0.568419	0.222	0.057	1.8399e-08	1	Prim1
Calm2	6.92317e-13	0.671706	0.619	0.365	2.23515e-08	1	Calm2
Naa40	7.21706e-13	0.541508	0.254	0.073	2.33003e-08	1	Naa40
Ccdc34	7.24183e-13	0.508095	0.254	0.072	2.33802e-08	1	Ccdc34
Hist1h1e	7.74443e-13	0.389333	0.175	0.035	2.50029e-08	1	Hist1h1e
Tcerg1	9.46741e-13	0.624172	0.608	0.332	3.05655e-08	1	Tcerg1
Tdp2	1.16164e-12	0.510684	0.296	0.097	3.75037e-08	1	Tdp2
Tubb5	1.23732e-12	0.616773	0.439	0.194	3.99468e-08	1	Tubb5
Cntrl	1.53609e-12	0.570365	0.481	0.224	4.95926e-08	1	Cntrl
Syne3	2.14415e-12	0.304113	0.164	0.031	6.9224e-08	1	Syne3
Ift80	2.45089e-12	0.536736	0.36	0.138	7.91269e-08	1	Ift80
Spc24	2.69403e-12	0.274741	0.111	0.012	8.69768e-08	1	Spc24
Pkmyt1	2.8297e-12	0.33085	0.132	0.02	9.13569e-08	1	Pkmyt1
Gins3	2.90337e-12	0.397989	0.148	0.026	9.37352e-08	1	Gins3
Ipo9	3.01854e-12	0.595229	0.508	0.248	9.74536e-08	1	Ipo9
Slc9a5	3.5426e-12	0.442144	0.169	0.035	1.14373e-07	1	Slc9a5
Adam12	4.09947e-12	0.652815	0.286	0.093	1.32351e-07	1	Adam12
Alg13	4.52062e-12	0.511312	0.36	0.139	1.45948e-07	1	Alg13
Zfand4	5.08916e-12	0.504509	0.243	0.072	1.64304e-07	1	Zfand4
Hmgn2	5.19319e-12	0.441588	0.206	0.053	1.67662e-07	1	Hmgn2
Ncaph2	8.35498e-12	0.501929	0.344	0.133	2.69741e-07	1	Ncaph2
Ddx11	8.85346e-12	0.337304	0.18	0.041	2.85834e-07	1	Ddx11
Brd8	9.25577e-12	0.728678	0.603	0.363	2.98823e-07	1	Brd8
Pds5a	9.29271e-12	0.673306	0.81	0.632	3.00015e-07	1	Pds5a
Srsf10	1.10161e-11	0.545808	0.656	0.373	3.55655e-07	1	Srsf10
Anp32b	1.41628e-11	0.522438	0.36	0.145	4.57245e-07	1	Anp32b
Snrpb	1.43141e-11	0.485393	0.291	0.101	4.6213e-07	1	Snrpb
Palb2	1.55953e-11	0.370376	0.153	0.03	5.03494e-07	1	Palb2
Nop58	1.57867e-11	0.584324	0.397	0.168	5.09674e-07	1	Nop58
Cep85	1.62379e-11	0.448782	0.233	0.068	5.24241e-07	1	Cep85
Reep4	1.7563e-11	0.337486	0.159	0.032	5.67021e-07	1	Reep4
Poc1a	1.95769e-11	0.296321	0.116	0.016	6.32041e-07	1	Poc1a
Npat	1.96397e-11	0.594534	0.418	0.186	6.34067e-07	1	Npat
Orc1	2.04052e-11	0.423499	0.132	0.022	6.58782e-07	1	Orc1
Ctcf	2.544e-11	0.530477	0.672	0.386	8.21329e-07	1	Ctcf
Eefsec	2.77332e-11	0.569204	0.386	0.164	8.95366e-07	1	Eefsec
Rbbp4	3.6347e-11	0.599483	0.503	0.258	1.17346e-06	1	Rbbp4
Nectin3	3.70161e-11	0.539381	0.608	0.333	1.19507e-06	1	Nectin3
Cep83	4.37846e-11	0.629993	0.54	0.291	1.41359e-06	1	Cep83
Primpol	4.47542e-11	0.457278	0.291	0.102	1.44489e-06	1	Primpol
Larp4b	4.50462e-11	0.642322	0.746	0.514	1.45432e-06	1	Larp4b
Slc25a40	4.55162e-11	0.546345	0.36	0.149	1.46949e-06	1	Slc25a40
Nde1	4.92058e-11	0.49151	0.317	0.122	1.58861e-06	1	Nde1
Ccdc88a	5.12917e-11	0.607674	0.81	0.58	1.65595e-06	1	Ccdc88a
Ppih	5.19263e-11	0.360564	0.185	0.046	1.67644e-06	1	Ppih
A630089N07Rik	5.24721e-11	0.618951	0.344	0.142	1.69406e-06	1	A630089N07Rik
1700025G04Rik1	5.79235e-11	0.541597	0.82	0.547	1.87006e-06	1	1700025G04Rik
Rps6ka5	5.88275e-11	0.658792	0.492	0.253	1.89925e-06	1	Rps6ka5
Jpt1	6.02338e-11	0.629501	0.323	0.13	1.94465e-06	1	Jpt1
2700049A03Rik	6.59176e-11	0.579326	0.392	0.175	2.12815e-06	1	2700049A03Rik
Fat3	6.9616e-11	0.668436	0.175	0.042	2.24755e-06	1	Fat3
Gm47283	7.1344e-11	0.656618	0.688	0.439	2.30334e-06	1	Gm47283
Cdc23	9.30539e-11	0.394122	0.296	0.108	3.00424e-06	1	Cdc23
Rnf168	9.46862e-11	0.533482	0.291	0.107	3.05694e-06	1	Rnf168
E2f1	1.11286e-10	0.309031	0.122	0.02	3.59288e-06	1	E2f1
Cep89	1.15271e-10	0.432477	0.196	0.053	3.72151e-06	1	Cep89
Nup37	1.15383e-10	0.426452	0.18	0.045	3.72513e-06	1	Nup37
Ttll5	1.36336e-10	0.501823	0.429	0.196	4.40161e-06	1	Ttll5
Sun2	1.37879e-10	0.466778	0.206	0.06	4.45143e-06	1	Sun2
Dars2	1.52734e-10	0.395354	0.153	0.034	4.93103e-06	1	Dars2
Itgb3bp	1.58564e-10	0.407723	0.249	0.082	5.11923e-06	1	Itgb3bp
Terf1	1.76868e-10	0.575166	0.46	0.229	5.7102e-06	1	Terf1
Hnrnpr	1.86551e-10	0.584425	0.698	0.446	6.0228e-06	1	Hnrnpr
Pcna	1.89147e-10	0.549598	0.238	0.078	6.10661e-06	1	Pcna
Supt16	1.89384e-10	0.579746	0.487	0.257	6.11426e-06	1	Supt16
Tubb6	2.13749e-10	0.341712	0.138	0.027	6.9009e-06	1	Tubb6
Paxip1	2.16015e-10	0.476823	0.259	0.089	6.97406e-06	1	Paxip1
Pdzrn31	2.33897e-10	0.408564	0.587	0.316	7.55137e-06	1	Pdzrn3
Vkorc1l1	2.53111e-10	0.605735	0.534	0.291	8.1717e-06	1	Vkorc1l1
C2cd5	2.64735e-10	0.560745	0.508	0.271	8.54697e-06	1	C2cd5
Oxct1	2.82174e-10	0.569722	0.397	0.183	9.10997e-06	1	Oxct1
Cdc25a	3.08528e-10	0.449763	0.222	0.07	9.96081e-06	1	Cdc25a
Proser3	4.14131e-10	0.253814	0.127	0.024	1.33702e-05	1	Proser3
Mcm6	4.57713e-10	0.564154	0.291	0.114	1.47773e-05	1	Mcm6
Srbd1	4.62167e-10	0.628788	0.492	0.265	1.49211e-05	1	Srbd1
Gmnn	4.72633e-10	0.298921	0.116	0.02	1.5259e-05	1	Gmnn
Cyp39a1	4.95989e-10	0.451035	0.18	0.048	1.6013e-05	1	Cyp39a1
Cenpo	5.32929e-10	0.373786	0.201	0.058	1.72056e-05	1	Cenpo
Cep72	5.37718e-10	0.254902	0.132	0.026	1.73602e-05	1	Cep72
Tbc1d4	5.6558e-10	0.596964	0.471	0.245	1.82597e-05	1	Tbc1d4
Kif2a	6.10141e-10	0.55627	0.64	0.396	1.96984e-05	1	Kif2a
Ccdc15	6.47265e-10	0.486453	0.254	0.091	2.08969e-05	1	Ccdc15
Ahctf1	6.55762e-10	0.522095	0.603	0.345	2.11713e-05	1	Ahctf1
Odf2l	7.01808e-10	0.392092	0.312	0.123	2.26579e-05	1	Odf2l
Sephs1	7.25177e-10	0.563927	0.249	0.088	2.34124e-05	1	Sephs1
Xpo4	7.2817e-10	0.513223	0.54	0.298	2.3509e-05	1	Xpo4
2010-09-01	8.26384e-10	0.607954	0.429	0.21	2.66798e-05	1	2010-09-01
Ran	8.73157e-10	0.38977	0.201	0.061	2.81899e-05	1	Ran
4930503L19Rik	8.87581e-10	0.626971	0.497	0.275	2.86556e-05	1	4930503L19Rik
Sae1	1.06647e-09	0.490078	0.524	0.294	3.44309e-05	1	Sae1
Timeless	1.06715e-09	0.448901	0.222	0.072	3.44529e-05	1	Timeless
Rbbp8	1.07508e-09	0.564226	0.471	0.243	3.47089e-05	1	Rbbp8
Zdhhc15	1.14312e-09	0.571038	0.376	0.17	3.69058e-05	1	Zdhhc15
Prkce1	1.15501e-09	0.490155	0.942	0.815	3.72893e-05	1	Prkce
Phka2	1.18609e-09	0.504909	0.312	0.129	3.82928e-05	1	Phka2
Psip1	1.22085e-09	0.471854	0.354	0.157	3.94152e-05	1	Psip1
Smarcc1	1.24631e-09	0.552481	0.577	0.33	4.02372e-05	1	Smarcc1
Faf1	1.28132e-09	0.507847	0.81	0.59	4.13676e-05	1	Faf1
Exoc4	1.66215e-09	0.402361	0.942	0.835	5.36626e-05	1	Exoc4
Pde7a	1.86026e-09	0.6781	0.439	0.234	6.00584e-05	1	Pde7a
Nup98	1.88989e-09	0.442946	0.651	0.396	6.10151e-05	1	Nup98
Numa1	2.01134e-09	0.509394	0.513	0.281	6.4936e-05	1	Numa1
Hnrnpa3	2.15925e-09	0.594641	0.651	0.406	6.97115e-05	1	Hnrnpa3
Ppp3cb	2.20878e-09	0.482373	0.799	0.561	7.13106e-05	1	Ppp3cb
Srsf7	2.512e-09	0.546777	0.524	0.293	8.10998e-05	1	Srsf7
Pmf1	2.61127e-09	0.277856	0.143	0.034	8.43047e-05	1	Pmf1
Msantd2	2.67014e-09	0.533473	0.693	0.442	8.62055e-05	1	Msantd2
Dnajc9	2.69692e-09	0.266737	0.111	0.02	8.70701e-05	1	Dnajc9
Nin	2.80941e-09	0.471278	0.635	0.402	9.07017e-05	1	Nin
Cenpt	2.91105e-09	0.417387	0.233	0.082	9.39831e-05	1	Cenpt
Uimc1	3.01313e-09	0.54151	0.513	0.291	9.72788e-05	1	Uimc1
Commd1	3.04494e-09	0.533491	0.444	0.221	9.8306e-05	1	Commd1
Myh10	3.5966e-09	0.576274	0.598	0.369	0.000116116	1	Myh10
Fbxo34	3.91544e-09	0.445099	0.466	0.236	0.00012641	1	Fbxo34
Fkbp5	3.95956e-09	0.470377	0.402	0.191	0.000127834	1	Fkbp5
Piezo21	4.00131e-09	0.534731	0.619	0.368	0.000129182	1	Piezo2
Rufy3	4.0918e-09	0.440087	0.598	0.342	0.000132104	1	Rufy3
Tshz1	4.19115e-09	0.464718	0.54	0.294	0.000135311	1	Tshz1
Neto2	4.36874e-09	0.460602	0.175	0.051	0.000141045	1	Neto2
Rcc1	4.59114e-09	0.345272	0.153	0.04	0.000148225	1	Rcc1
Bclaf3	4.60169e-09	0.545736	0.392	0.186	0.000148565	1	Bclaf3
Hdgf	5.57831e-09	0.390354	0.217	0.075	0.000180096	1	Hdgf
Hmgb1	5.78168e-09	0.511102	0.471	0.261	0.000186662	1	Hmgb1
Naa50	5.99932e-09	0.409124	0.307	0.129	0.000193688	1	Naa50
Nemp2	6.11098e-09	0.40496	0.185	0.056	0.000197293	1	Nemp2
Dyrk1a	6.56377e-09	0.520456	0.799	0.646	0.000211911	1	Dyrk1a
Mrnip	7.54469e-09	0.3044	0.111	0.021	0.00024358	1	Mrnip
Anp32e	8.08427e-09	0.399497	0.206	0.068	0.000261001	1	Anp32e
Mre11a	8.33025e-09	0.43075	0.249	0.093	0.000268942	1	Mre11a
B3galt1	8.51932e-09	0.655363	0.28	0.117	0.000275046	1	B3galt1
Ywhah	9.06029e-09	0.526438	0.328	0.147	0.000292512	1	Ywhah
Memo1	9.27347e-09	0.623568	0.677	0.465	0.000299394	1	Memo1
Casp8ap2	1.12889e-08	0.493453	0.354	0.168	0.000364462	1	Casp8ap2
Nfatc2ip	1.15308e-08	0.267713	0.127	0.029	0.000372271	1	Nfatc2ip
Mms19	1.28004e-08	0.400679	0.386	0.183	0.000413261	1	Mms19
Cspp1	1.40137e-08	0.490362	0.64	0.412	0.000452432	1	Cspp1
Rock2	1.44067e-08	0.451078	0.878	0.707	0.00046512	1	Rock2
Xist	1.44773e-08	0.825208	0.667	0.632	0.0004674	1	Xist
Pdzd8	1.49323e-08	0.476497	0.513	0.289	0.000482088	1	Pdzd8
Vrk2	1.50954e-08	0.48567	0.402	0.204	0.000487353	1	Vrk2
Emsy	1.57411e-08	0.481498	0.534	0.314	0.000508202	1	Emsy
Uchl5	1.61326e-08	0.470712	0.296	0.124	0.000520843	1	Uchl5
Tuba1b	1.6193e-08	0.464709	0.228	0.084	0.000522791	1	Tuba1b
Ubap2	1.65466e-08	0.501307	0.556	0.325	0.000534206	1	Ubap2
Zfp808	1.68671e-08	0.52375	0.259	0.106	0.000544554	1	Zfp808
Nsmce2	1.73062e-08	0.463443	0.72	0.471	0.000558731	1	Nsmce2
Nup85	1.76383e-08	0.367758	0.196	0.065	0.000569451	1	Nup85
Lin52	1.8764e-08	0.470409	0.407	0.201	0.000605795	1	Lin52
Ankrd281	1.91832e-08	0.435778	0.831	0.586	0.00061933	1	Ankrd28
Srsf2	1.91868e-08	0.511859	0.677	0.426	0.000619447	1	Srsf2
1700086O06Rik	1.93164e-08	0.301739	0.254	0.097	0.000623631	1	1700086O06Rik
9330159M07Rik	2.3021e-08	0.291618	0.122	0.027	0.000743232	1	9330159M07Rik
Chka	2.32957e-08	0.436376	0.291	0.124	0.000752103	1	Chka
Tinf2	2.38567e-08	0.274679	0.116	0.025	0.000770213	1	Tinf2
Net1	2.41062e-08	0.299576	0.212	0.073	0.000778268	1	Net1
Nrm	2.42412e-08	0.273214	0.106	0.021	0.000782627	1	Nrm
Lrrc40	2.46141e-08	0.333184	0.185	0.058	0.000794667	1	Lrrc40
Chn2	2.56546e-08	0.57089	0.561	0.328	0.000828259	1	Chn2
Fzr1	2.78486e-08	0.305021	0.153	0.043	0.000899091	1	Fzr1
Syncrip	3.23412e-08	0.495674	0.714	0.503	0.00104413	1	Syncrip
Rnf157	3.28731e-08	0.58314	0.307	0.14	0.00106131	1	Rnf157
Mzt1	3.81109e-08	0.37838	0.376	0.186	0.00123041	1	Mzt1
Tdp1	3.85606e-08	0.375314	0.206	0.073	0.00124493	1	Tdp1
Sp3	3.93467e-08	0.467945	0.635	0.419	0.00127031	1	Sp3
Pole2	4.57889e-08	0.400541	0.159	0.047	0.00147829	1	Pole2
Ankrd26	4.71098e-08	0.275088	0.217	0.077	0.00152094	1	Ankrd26
Arhgap21	5.10285e-08	0.456597	0.661	0.416	0.00164746	1	Arhgap21
Cdca4	5.23255e-08	0.289919	0.138	0.036	0.00168933	1	Cdca4
Pms1	5.38427e-08	0.371613	0.143	0.04	0.00173831	1	Pms1
Dnase1l1	5.6222e-08	0.369939	0.201	0.071	0.00181513	1	Dnase1l1
Prr5l	5.75639e-08	0.308581	0.238	0.091	0.00185845	1	Prr5l
Bok	5.80525e-08	0.288458	0.175	0.055	0.00187422	1	Bok
Zfp934	5.88934e-08	0.373026	0.275	0.116	0.00190137	1	Zfp934
Apex2	5.97792e-08	0.465514	0.418	0.222	0.00192997	1	Apex2
AW554918	6.64308e-08	0.457328	0.788	0.604	0.00214472	1	AW554918
Tnfaip8	6.74696e-08	0.47129	0.429	0.231	0.00217826	1	Tnfaip8
Nap1l1	6.93938e-08	0.485998	0.349	0.171	0.00224038	1	Nap1l1
Etaa1	7.31064e-08	0.26678	0.164	0.05	0.00236024	1	Etaa1
Pip4k2a	7.65422e-08	0.412938	0.672	0.446	0.00247116	1	Pip4k2a
Magt1	7.71364e-08	0.452728	0.365	0.176	0.00249035	1	Magt1
Ap1s2	7.84659e-08	0.502352	0.376	0.188	0.00253327	1	Ap1s2
Map3k5	7.86601e-08	0.486479	0.513	0.296	0.00253954	1	Map3k5
Ipo5	8.06423e-08	0.43497	0.249	0.103	0.00260354	1	Ipo5
Rprd1b	8.30504e-08	0.509293	0.407	0.219	0.00268128	1	Rprd1b
Rassf2	8.36048e-08	0.332016	0.159	0.047	0.00269918	1	Rassf2
Haus3	8.69724e-08	0.321158	0.18	0.06	0.0028079	1	Haus3
Donson	8.90972e-08	0.351807	0.132	0.035	0.0028765	1	Donson
Taf1d	9.34604e-08	0.413503	0.439	0.237	0.00301737	1	Taf1d
Atr	9.46106e-08	0.40404	0.386	0.195	0.0030545	1	Atr
Xrcc1	9.48352e-08	0.4325	0.19	0.068	0.00306175	1	Xrcc1
Vangl1	1.07404e-07	0.354438	0.392	0.194	0.00346755	1	Vangl1
Pdss1	1.11621e-07	0.438927	0.243	0.102	0.00360368	1	Pdss1
Pcbp2	1.12046e-07	0.410052	0.709	0.478	0.0036174	1	Pcbp2
Soga1	1.13209e-07	0.469665	0.487	0.286	0.00365494	1	Soga1
Nsd3	1.19617e-07	0.381966	0.831	0.67	0.00386185	1	Nsd3
Usp49	1.21813e-07	0.367782	0.217	0.084	0.00393273	1	Usp49
Cnot6	1.27065e-07	0.473856	0.561	0.344	0.0041023	1	Cnot6
Orc2	1.28253e-07	0.475113	0.243	0.101	0.00414065	1	Orc2
Cep162	1.37824e-07	0.469913	0.354	0.174	0.00444965	1	Cep162
Mat2a	1.43294e-07	0.505837	0.582	0.371	0.00462626	1	Mat2a
Smc1a	1.46456e-07	0.449023	0.45	0.25	0.00472833	1	Smc1a
Tubgcp3	1.52341e-07	0.465815	0.328	0.161	0.00491833	1	Tubgcp3
Fem1c	1.6454e-07	0.398268	0.365	0.186	0.00531219	1	Fem1c
Cbx3	1.65231e-07	0.395616	0.429	0.229	0.00533447	1	Cbx3
Wdpcp	1.68004e-07	0.519545	0.434	0.242	0.00542402	1	Wdpcp
Chek1	1.80653e-07	0.258196	0.101	0.021	0.00583237	1	Chek1
Ube2s	1.81599e-07	0.373995	0.243	0.101	0.00586293	1	Ube2s
Maz	1.81895e-07	0.316706	0.233	0.092	0.00587247	1	Maz
Dtnb	1.84604e-07	0.493287	0.344	0.174	0.00595993	1	Dtnb
Mtrf1l	2.24142e-07	0.300734	0.185	0.065	0.00723643	1	Mtrf1l
1600010M07Rik	2.27093e-07	0.460128	0.249	0.107	0.0073317	1	1600010M07Rik
Rfx3	2.28648e-07	0.481896	0.624	0.4	0.00738192	1	Rfx3
Bub3	2.36209e-07	0.331449	0.212	0.082	0.00762602	1	Bub3
Taf15	2.38606e-07	0.405974	0.714	0.472	0.00770338	1	Taf15
Ptpdc1	2.38814e-07	0.273497	0.153	0.047	0.00771012	1	Ptpdc1
Tmtc3	2.5008e-07	0.359251	0.354	0.174	0.00807384	1	Tmtc3
Naa16	2.7017e-07	0.384854	0.587	0.374	0.00872245	1	Naa16
Ppm1g	2.74444e-07	0.369099	0.222	0.088	0.00886043	1	Ppm1g
Fancb	2.75341e-07	0.328888	0.127	0.035	0.00888939	1	Fancb
Exosc8	2.83483e-07	0.258561	0.132	0.037	0.00915226	1	Exosc8
Fmr1	2.84312e-07	0.427671	0.487	0.283	0.00917902	1	Fmr1
Ipo7	2.89695e-07	0.379614	0.487	0.281	0.00935282	1	Ipo7
Mlh1	3.03048e-07	0.33523	0.217	0.084	0.0097839	1	Mlh1
Hsd17b12	3.06051e-07	0.419521	0.344	0.178	0.00988086	1	Hsd17b12
Ep400	3.09941e-07	0.408108	0.667	0.437	0.0100065	1	Ep400
Ppat	3.30878e-07	0.367211	0.222	0.088	0.0106824	1	Ppat
Mid1	3.3437e-07	0.377853	0.497	0.289	0.0107951	1	Mid1
Pola2	3.38219e-07	0.408716	0.259	0.114	0.0109194	1	Pola2
Pknox1	3.38712e-07	0.313762	0.212	0.082	0.0109353	1	Pknox1
Tex30	3.39322e-07	0.27921	0.127	0.035	0.010955	1	Tex30
Pde5a	3.7939e-07	0.279215	0.19	0.07	0.0122486	1	Pde5a
Kmt5a	3.81709e-07	0.358429	0.228	0.093	0.0123235	1	Kmt5a
Slc25a25	3.89046e-07	0.277451	0.434	0.231	0.0125604	1	Slc25a25
Jade1	4.20001e-07	0.33061	0.153	0.05	0.0135597	1	Jade1
Casp7	4.38361e-07	0.416513	0.365	0.186	0.0141525	1	Casp7
Rngtt	4.51196e-07	0.398065	0.577	0.36	0.0145669	1	Rngtt
Btbd8	4.56629e-07	0.319941	0.222	0.089	0.0147423	1	Btbd8
Dclk2	4.74689e-07	0.469135	0.402	0.22	0.0153253	1	Dclk2
Ttc9c	4.7489e-07	0.339042	0.243	0.101	0.0153318	1	Ttc9c
Raph11	4.76885e-07	0.290559	0.921	0.722	0.0153962	1	Raph1
Rad50	4.98789e-07	0.356189	0.275	0.124	0.0161034	1	Rad50
Anapc5	5.00448e-07	0.306455	0.556	0.333	0.016157	1	Anapc5
Osbpl1a	5.07896e-07	0.455543	0.333	0.168	0.0163974	1	Osbpl1a
Mcm4	5.65029e-07	0.332382	0.143	0.045	0.0182419	1	Mcm4
Cep135	5.82927e-07	0.364763	0.307	0.145	0.0188198	1	Cep135
Gjc1	5.94438e-07	0.333243	0.503	0.291	0.0191914	1	Gjc1
Slc16a4	6.20761e-07	0.258522	0.127	0.036	0.0200413	1	Slc16a4
Ppia	6.23336e-07	0.469589	0.455	0.261	0.0201244	1	Ppia
Ctc1	6.45026e-07	0.343002	0.19	0.072	0.0208247	1	Ctc1
Nop56	6.86728e-07	0.576242	0.233	0.102	0.022171	1	Nop56
Rhno1	7.45237e-07	0.302157	0.169	0.06	0.02406	1	Rhno1
H1f0	7.77348e-07	0.457583	0.265	0.122	0.0250967	1	H1f0
Nup160	8.65094e-07	0.39301	0.307	0.15	0.0279296	1	Nup160
H2-Q7	8.65671e-07	0.339534	0.164	0.057	0.0279482	1	H2-Q7
Mtf2	9.73537e-07	0.474136	0.487	0.299	0.0314307	1	Mtf2
Vopp1	9.85025e-07	0.267878	0.249	0.108	0.0318015	1	Vopp1
Nup153	1.01067e-06	0.458369	0.476	0.286	0.0326295	1	Nup153
Cdc27	1.12211e-06	0.44371	0.508	0.312	0.0362274	1	Cdc27
Sacs	1.14329e-06	0.453896	0.487	0.296	0.0369113	1	Sacs
Thrap3	1.17311e-06	0.455496	0.72	0.571	0.0378738	1	Thrap3
Selenoh	1.1768e-06	0.256321	0.116	0.032	0.0379929	1	Selenoh
Ccdc138	1.2055e-06	0.290363	0.18	0.066	0.0389195	1	Ccdc138
Nudcd1	1.22078e-06	0.419564	0.228	0.099	0.0394127	1	Nudcd1
Rnaseh2b	1.23106e-06	0.426259	0.185	0.072	0.0397447	1	Rnaseh2b
Nrf1	1.237e-06	0.405363	0.693	0.516	0.0399364	1	Nrf1
Atrnl1	1.24746e-06	0.37783	0.862	0.711	0.0402743	1	Atrnl1
Pomgnt1	1.25655e-06	0.300079	0.217	0.091	0.0405677	1	Pomgnt1
Smc3	1.28953e-06	0.41097	0.365	0.194	0.0416323	1	Smc3
B3glct	1.39875e-06	0.301698	0.249	0.111	0.0451586	1	B3glct
H2-Q4	1.40416e-06	0.313447	0.164	0.058	0.0453334	1	H2-Q4
Dcbld2	1.43952e-06	0.409647	0.365	0.196	0.0464748	1	Dcbld2
Med14	1.50549e-06	0.375984	0.545	0.335	0.0486047	1	Med14
Eri2	1.56995e-06	0.255798	0.132	0.041	0.0506859	1	Eri2
Lmf2	1.57876e-06	0.269102	0.18	0.067	0.0509704	1	Lmf2
Rgs7bp	1.60241e-06	0.343531	0.397	0.217	0.0517337	1	Rgs7bp
Cep250	1.60471e-06	0.405219	0.339	0.18	0.051808	1	Cep250
Myadm	1.69018e-06	0.384527	0.64	0.416	0.0545675	1	Myadm
Syne2	1.73466e-06	0.355031	0.772	0.584	0.0560034	1	Syne2
Gas7	1.75392e-06	0.335905	0.196	0.077	0.0566253	1	Gas7
Commd10	1.79448e-06	0.371574	0.497	0.294	0.0579349	1	Commd10
Mcm5	1.80557e-06	0.272448	0.132	0.041	0.0582927	1	Mcm5
Dtymk	1.81409e-06	0.36177	0.19	0.075	0.0585678	1	Dtymk
Chn1	1.81984e-06	0.269699	0.635	0.424	0.0587534	1	Chn1
Katnbl1	1.8688e-06	0.430694	0.492	0.307	0.0603343	1	Katnbl1
Pank1	2.01252e-06	0.254341	0.148	0.05	0.0649744	1	Pank1
Alg6	2.06992e-06	0.261984	0.249	0.111	0.0668273	1	Alg6
Taf4	2.2088e-06	0.319437	0.286	0.138	0.071311	1	Taf4
Cnot6l1	2.493e-06	0.368961	0.831	0.634	0.0804865	1	Cnot6l
Stag2	2.54293e-06	0.40695	0.81	0.653	0.0820985	1	Stag2
Mdfic	2.55024e-06	0.314829	0.667	0.451	0.0823345	1	Mdfic
Rbbp7	3.02677e-06	0.36303	0.328	0.176	0.0977194	1	Rbbp7
Brms1l	3.18256e-06	0.337764	0.302	0.152	0.102749	1	Brms1l
Vmp1	3.25091e-06	0.312832	0.392	0.219	0.104956	1	Vmp1
Mapk6	3.28747e-06	0.275574	0.296	0.147	0.106136	1	Mapk6
Tmem209	3.31376e-06	0.269476	0.243	0.108	0.106985	1	Tmem209
Cmss1	3.32317e-06	0.437432	0.725	0.511	0.107288	1	Cmss1
Snrnp40	3.32378e-06	0.322555	0.238	0.108	0.107308	1	Snrnp40
Kpnb1	3.54205e-06	0.392217	0.402	0.227	0.114355	1	Kpnb1
Reep1	3.55874e-06	0.256526	0.212	0.088	0.114894	1	Reep1
Foxn2	3.55975e-06	0.47309	0.381	0.215	0.114927	1	Foxn2
Pcgf5	3.59843e-06	0.25726	0.217	0.093	0.116175	1	Pcgf5
Ddx1	3.85209e-06	0.262546	0.243	0.111	0.124365	1	Ddx1
D330041H03Rik	3.9278e-06	0.390137	0.164	0.062	0.126809	1	D330041H03Rik
Nup93	4.11057e-06	0.343625	0.312	0.159	0.13271	1	Nup93
Arl6ip6	4.24e-06	0.348083	0.275	0.134	0.136889	1	Arl6ip6
Hspa14	4.32458e-06	0.387322	0.228	0.103	0.139619	1	Hspa14
Ssx2ip	4.42155e-06	0.259308	0.132	0.043	0.14275	1	Ssx2ip
Ddhd1	4.52779e-06	0.309118	0.307	0.154	0.14618	1	Ddhd1
Chaf1b	4.55936e-06	0.282667	0.106	0.03	0.147199	1	Chaf1b
Ilf2	4.6347e-06	0.315891	0.302	0.153	0.149631	1	Ilf2
Matr3	4.6874e-06	0.381718	0.519	0.328	0.151333	1	Matr3
Gpr137c	4.84668e-06	0.293958	0.201	0.084	0.156475	1	Gpr137c
Fsd1l	4.85362e-06	0.359102	0.439	0.252	0.156699	1	Fsd1l
Nudt4	5.0842e-06	0.311013	0.444	0.26	0.164144	1	Nudt4
Umad1	5.24734e-06	0.396622	0.587	0.395	0.16941	1	Umad1
Tent4a	5.37055e-06	0.31712	0.217	0.097	0.173388	1	Tent4a
Slc29a1	5.41862e-06	0.363886	0.275	0.139	0.17494	1	Slc29a1
Ptar1	5.55223e-06	0.374547	0.386	0.224	0.179254	1	Ptar1
Lpgat1	5.78341e-06	0.373002	0.376	0.212	0.186717	1	Lpgat1
Fnbp4	5.88958e-06	0.428345	0.598	0.415	0.190145	1	Fnbp4
Slc20a1	6.06483e-06	0.358871	0.27	0.134	0.195803	1	Slc20a1
Abraxas1	6.26964e-06	0.274803	0.138	0.047	0.202415	1	Abraxas1
Fbxo45	6.4457e-06	0.258217	0.201	0.083	0.208099	1	Fbxo45
Dzip3	6.46258e-06	0.299031	0.296	0.152	0.208644	1	Dzip3
Lsm8	6.76592e-06	0.258497	0.132	0.045	0.218438	1	Lsm8
Mcm9	7.27113e-06	0.424531	0.307	0.166	0.234748	1	Mcm9
Tgfbr1	7.60512e-06	0.262383	0.587	0.378	0.245531	1	Tgfbr1
Tsix	7.65943e-06	0.32149	0.259	0.127	0.247285	1	Tsix
Ptma	7.80651e-06	0.331892	0.582	0.376	0.252033	1	Ptma
Rpn2	8.11671e-06	0.258553	0.296	0.15	0.262048	1	Rpn2
Herc6	8.26526e-06	0.274423	0.323	0.171	0.266844	1	Herc6
Spred1	8.34983e-06	0.395785	0.735	0.55	0.269574	1	Spred1
Znrf3	8.6407e-06	0.35428	0.291	0.15	0.278965	1	Znrf3
Reps1	8.87513e-06	0.480456	0.434	0.265	0.286534	1	Reps1
Tpm4	9.17126e-06	0.273787	0.54	0.345	0.296094	1	Tpm4
Baz1a	9.46363e-06	0.314652	0.471	0.286	0.305533	1	Baz1a
Aaas	9.90644e-06	0.302615	0.159	0.062	0.319829	1	Aaas
Prdx4	1.03493e-05	0.295645	0.254	0.122	0.334126	1	Prdx4
Snrnp48	1.07066e-05	0.261674	0.423	0.243	0.345661	1	Snrnp48
Rsrc1	1.07372e-05	0.338419	0.767	0.614	0.346649	1	Rsrc1
Arhgef26	1.0802e-05	0.340534	0.37	0.202	0.348744	1	Arhgef26
Mlkl	1.11072e-05	0.31841	0.238	0.113	0.358597	1	Mlkl
Pms2	1.126e-05	0.300897	0.153	0.058	0.363528	1	Pms2
Cdv3	1.12704e-05	0.345107	0.291	0.153	0.363863	1	Cdv3
Pkn2	1.13459e-05	0.291555	0.72	0.517	0.366303	1	Pkn2
Depdc5	1.13575e-05	0.311457	0.439	0.263	0.366677	1	Depdc5
Elf4	1.14279e-05	0.322372	0.54	0.353	0.368948	1	Elf4
Ankrd44	1.16929e-05	0.353747	0.667	0.483	0.377507	1	Ankrd44
Ccdc25	1.25436e-05	0.26675	0.153	0.058	0.40497	1	Ccdc25
Hnrnpul1	1.27701e-05	0.408326	0.392	0.235	0.412282	1	Hnrnpul1
Bcor	1.29235e-05	0.381648	0.45	0.273	0.417234	1	Bcor
Fam76b	1.29332e-05	0.414328	0.429	0.267	0.417547	1	Fam76b
Acat1	1.46209e-05	0.298341	0.344	0.19	0.472035	1	Acat1
Hnrnpl	1.48661e-05	0.464491	0.46	0.298	0.479952	1	Hnrnpl
Pdik1l	1.5357e-05	0.260514	0.148	0.056	0.4958	1	Pdik1l
Plekhg3	1.59935e-05	0.263164	0.402	0.229	0.516351	1	Plekhg3
Hs6st2	1.6079e-05	0.416712	0.222	0.104	0.51911	1	Hs6st2
Kpna3	1.61708e-05	0.422703	0.503	0.332	0.522076	1	Kpna3
Nlrc3	1.62158e-05	0.265252	0.201	0.087	0.523528	1	Nlrc3
Eea1	1.65875e-05	0.394007	0.593	0.405	0.535529	1	Eea1
Phf6	1.69002e-05	0.321893	0.259	0.129	0.545625	1	Phf6
Nup107	1.77203e-05	0.294646	0.206	0.093	0.5721	1	Nup107
Slk	1.78204e-05	0.35193	0.767	0.583	0.575331	1	Slk
Recql	1.78703e-05	0.296989	0.159	0.063	0.576943	1	Recql
Ccdc57	2.02361e-05	0.297408	0.153	0.061	0.653324	1	Ccdc57
Stt3b	2.17604e-05	0.283977	0.497	0.311	0.702535	1	Stt3b
Cbx1	2.18397e-05	0.319204	0.481	0.303	0.705095	1	Cbx1
Sart3	2.24941e-05	0.251966	0.18	0.077	0.726221	1	Sart3
Rtn3	2.27548e-05	0.4214	0.688	0.557	0.73464	1	Rtn3
Hp1bp3	2.4343e-05	0.4001	0.476	0.316	0.785914	1	Hp1bp3
Rpgr	2.45807e-05	0.29278	0.175	0.075	0.793587	1	Rpgr
Ephb11	2.68419e-05	0.314832	0.582	0.369	0.866592	1	Ephb1
Ssr1	2.68568e-05	0.302644	0.317	0.171	0.867072	1	Ssr1
Mcm3	2.69455e-05	0.350015	0.116	0.04	0.869936	1	Mcm3
4930452B06Rik	2.85352e-05	0.39299	0.312	0.175	0.92126	1	4930452B06Rik
2610203C22Rik1	3.0232e-05	0.253508	0.64	0.419	0.976039	1	2610203C22Rik
Wwox	3.03274e-05	0.27287	0.825	0.634	0.979119	1	Wwox
Chst111	3.05485e-05	0.371229	0.608	0.42	0.986257	1	Chst11
Ppm1d	3.07703e-05	0.378715	0.307	0.166	0.993418	1	Ppm1d
Msh3	3.12442e-05	0.349361	0.275	0.144	1	1	Msh3
Tenm3	3.16443e-05	0.424982	0.116	0.04	1	1	Tenm3
Morrbid	3.18572e-05	0.397778	0.254	0.13	1	1	Morrbid
Cnot9	3.18585e-05	0.321977	0.206	0.099	1	1	Cnot9
Pmp22	3.1899e-05	0.363995	0.143	0.056	1	1	Pmp22
Ubald2	3.29424e-05	0.280975	0.18	0.08	1	1	Ubald2
Ubash3b	3.3017e-05	0.310656	0.429	0.263	1	1	Ubash3b
Cdk2	3.31453e-05	0.291356	0.196	0.088	1	1	Cdk2
Ncbp1	3.36335e-05	0.296012	0.222	0.107	1	1	Ncbp1
Arhgap10	3.37977e-05	0.335501	0.487	0.312	1	1	Arhgap10
Cstf3	3.39026e-05	0.310572	0.63	0.472	1	1	Cstf3
Nudcd2	3.39236e-05	0.258252	0.111	0.037	1	1	Nudcd2
Dcaf1	3.73072e-05	0.345128	0.397	0.242	1	1	Dcaf1
Arl4c	3.75314e-05	0.267693	0.18	0.08	1	1	Arl4c
Pank2	3.79371e-05	0.280894	0.635	0.441	1	1	Pank2
Cklf	3.91792e-05	0.333047	0.19	0.087	1	1	Cklf
Hnrnpdl	4.026e-05	0.299729	0.524	0.344	1	1	Hnrnpdl
Prkd3	4.03889e-05	0.349487	0.556	0.395	1	1	Prkd3
Dhx9	4.38976e-05	0.345322	0.492	0.323	1	1	Dhx9
Slf2	4.40308e-05	0.346904	0.529	0.36	1	1	Slf2
Clic1	4.43701e-05	0.270138	0.487	0.306	1	1	Clic1
Mpp6	4.47236e-05	0.306518	0.243	0.123	1	1	Mpp6
Dock5	4.48501e-05	0.310689	0.159	0.066	1	1	Dock5
E130307A14Rik	4.58064e-05	0.330548	0.481	0.306	1	1	E130307A14Rik
Sf1	4.61331e-05	0.326936	0.45	0.278	1	1	Sf1
Cebpg	4.61653e-05	0.278704	0.291	0.157	1	1	Cebpg
Galnt1	4.96278e-05	0.459258	0.598	0.441	1	1	Galnt1
Asxl1	5.12646e-05	0.416902	0.709	0.56	1	1	Asxl1
Tubb4b	5.18563e-05	0.26546	0.143	0.057	1	1	Tubb4b
Rfc1	5.20478e-05	0.395358	0.323	0.19	1	1	Rfc1
Pspc1	5.2666e-05	0.300464	0.608	0.443	1	1	Pspc1
Mcmbp	5.55457e-05	0.347767	0.529	0.354	1	1	Mcmbp
Hnrnpd	5.64969e-05	0.32425	0.54	0.368	1	1	Hnrnpd
Tusc3	5.784e-05	0.289865	0.455	0.292	1	1	Tusc3
Pgm2l1	6.1724e-05	0.304019	0.212	0.103	1	1	Pgm2l1
Ywhaq	6.23956e-05	0.324182	0.54	0.358	1	1	Ywhaq
Slc30a5	6.32154e-05	0.290888	0.296	0.164	1	1	Slc30a5
Ndufaf2	6.55625e-05	0.302779	0.275	0.149	1	1	Ndufaf2
Ipo11	6.74594e-05	0.31942	0.513	0.342	1	1	Ipo11
Mettl15	6.84213e-05	0.443356	0.296	0.171	1	1	Mettl15
Pign	7.46616e-05	0.257249	0.434	0.27	1	1	Pign
Cpsf4	7.51327e-05	0.277068	0.153	0.065	1	1	Cpsf4
Suco	7.54135e-05	0.315354	0.54	0.359	1	1	Suco
Fxyd6	7.54712e-05	0.332451	0.243	0.128	1	1	Fxyd6
Brpf1	7.60031e-05	0.288885	0.164	0.072	1	1	Brpf1
Lsm6	7.6876e-05	0.271242	0.175	0.08	1	1	Lsm6
Spg7	7.79451e-05	0.282664	0.222	0.111	1	1	Spg7
Phf20	7.81911e-05	0.330722	0.519	0.35	1	1	Phf20
Limd1	7.92528e-05	0.398183	0.413	0.268	1	1	Limd1
Cpsf2	8.08117e-05	0.251889	0.18	0.083	1	1	Cpsf2
Abcb1b	8.16929e-05	0.251429	0.122	0.045	1	1	Abcb1b
Fancl	8.34109e-05	0.334027	0.317	0.183	1	1	Fancl
Ctps	8.41988e-05	0.346407	0.217	0.109	1	1	Ctps
C330007P06Rik	8.54129e-05	0.278373	0.228	0.113	1	1	C330007P06Rik
Senp1	8.62809e-05	0.290415	0.418	0.252	1	1	Senp1
Trp53	8.90764e-05	0.290884	0.28	0.158	1	1	Trp53
Ddx39b	9.06345e-05	0.330554	0.418	0.253	1	1	Ddx39b
Hpf1	9.3417e-05	0.39721	0.238	0.128	1	1	Hpf1
Fut10	9.66568e-05	0.311133	0.148	0.063	1	1	Fut10
Zfp280d	9.67027e-05	0.332759	0.841	0.722	1	1	Zfp280d
Fnip1	0.000100108	0.290695	0.503	0.333	1	1	Fnip1
Exoc5	0.000102279	0.308065	0.762	0.588	1	1	Exoc5
2007-09-01	0.000102628	0.288752	0.714	0.55	1	1	2007-09-01
Reep5	0.000104715	0.311328	0.296	0.166	1	1	Reep5
Lancl2	0.000108181	0.267514	0.143	0.06	1	1	Lancl2
Dennd1a	0.000108591	0.396277	0.831	0.714	1	1	Dennd1a
Sfpq	0.000110676	0.338395	0.799	0.66	1	1	Sfpq
Ammecr1	0.000110711	0.272946	0.418	0.263	1	1	Ammecr1
Snx251	0.000111829	0.382264	0.534	0.379	1	1	Snx25
2011-09-01	0.00011593	0.279379	0.646	0.466	1	1	2011-09-01
Wdr25	0.000121703	0.288948	0.185	0.088	1	1	Wdr25
C2cd3	0.000124084	0.299136	0.312	0.179	1	1	C2cd3
Lpcat1	0.000126481	0.25609	0.185	0.088	1	1	Lpcat1
Ncoa7	0.000127667	0.341092	0.36	0.226	1	1	Ncoa7
Usp31	0.000130473	0.27873	0.317	0.179	1	1	Usp31
Robo1	0.000130866	0.48175	0.333	0.2	1	1	Robo1
Srrt	0.000131004	0.323556	0.286	0.163	1	1	Srrt
Hdgfl3	0.000132951	0.420345	0.444	0.301	1	1	Hdgfl3
Colec12	0.000134328	0.371607	0.249	0.134	1	1	Colec12
Odc1	0.000134522	0.328437	0.185	0.089	1	1	Odc1
Ythdf1	0.000145536	0.291076	0.217	0.112	1	1	Ythdf1
Ftx	0.000145851	0.334962	0.233	0.123	1	1	Ftx
Cmc4	0.000157947	0.280286	0.138	0.057	1	1	Cmc4
Tmem260	0.000158788	0.25366	0.339	0.199	1	1	Tmem260
Rell11	0.00016252	0.255576	0.466	0.302	1	1	Rell1
Traf3	0.000166367	0.463938	0.376	0.246	1	1	Traf3
Rbmx	0.000166834	0.323394	0.37	0.235	1	1	Rbmx
Phka1	0.000169862	0.327528	0.376	0.231	1	1	Phka1
Cpsf6	0.00017508	0.305096	0.762	0.643	1	1	Cpsf6
Pard3b	0.000177463	0.266338	0.942	0.884	1	1	Pard3b
Pbrm1	0.000178338	0.360522	0.735	0.614	1	1	Pbrm1
Setdb1	0.00019102	0.302623	0.307	0.175	1	1	Setdb1
Flvcr1	0.000194627	0.287923	0.122	0.048	1	1	Flvcr1
Zfp91	0.00020588	0.279444	0.407	0.257	1	1	Zfp91
Far1	0.000208555	0.276419	0.566	0.402	1	1	Far1
Nup88	0.000223883	0.267976	0.217	0.113	1	1	Nup88
Pou2f1	0.000224956	0.38184	0.571	0.417	1	1	Pou2f1
Camkmt	0.000242225	0.351107	0.439	0.294	1	1	Camkmt
Psmd14	0.000243162	0.263973	0.508	0.344	1	1	Psmd14
Xrcc6	0.000247642	0.284146	0.132	0.057	1	1	Xrcc6
G3bp1	0.000251241	0.279985	0.434	0.283	1	1	G3bp1
Tpi1	0.00025268	0.293026	0.175	0.084	1	1	Tpi1
Tapt1	0.000275107	0.350904	0.27	0.158	1	1	Tapt1
Fbxl5	0.00028169	0.333008	0.386	0.247	1	1	Fbxl5
Ybx3	0.000281824	0.332385	0.339	0.215	1	1	Ybx3
Ppwd1	0.000283082	0.307847	0.228	0.123	1	1	Ppwd1
Zfp512	0.000285174	0.359851	0.275	0.164	1	1	Zfp512
Pcm1	0.000286012	0.330212	0.656	0.527	1	1	Pcm1
Qser1	0.000293352	0.389526	0.46	0.317	1	1	Qser1
Mphosph8	0.00029696	0.308817	0.323	0.2	1	1	Mphosph8
Eed	0.000303506	0.297073	0.28	0.165	1	1	Eed
Xndc1	0.000304991	0.2617	0.249	0.138	1	1	Xndc1
Cnot1	0.000310056	0.329812	0.714	0.573	1	1	Cnot1
R3hdm1	0.000319005	0.29585	0.704	0.56	1	1	R3hdm1
Scaf11	0.000326193	0.291532	0.55	0.389	1	1	Scaf11
5730522E02Rik	0.00033344	0.286383	0.116	0.047	1	1	5730522E02Rik
Kit1	0.000337257	0.265555	0.471	0.311	1	1	Kit
S1pr1	0.000343351	0.270952	0.381	0.25	1	1	S1pr1
Tial1	0.0003472	0.348024	0.646	0.489	1	1	Tial1
Hint1	0.000357027	0.261309	0.243	0.133	1	1	Hint1
Xylt1	0.000369011	0.411915	0.402	0.267	1	1	Xylt1
Soat1	0.000370419	0.259704	0.296	0.168	1	1	Soat1
Srsf4	0.000375408	0.371056	0.534	0.388	1	1	Srsf4
Fgfr1op	0.000379637	0.268606	0.201	0.104	1	1	Fgfr1op
D10Wsu102e	0.000394118	0.275414	0.148	0.068	1	1	D10Wsu102e
Dele1	0.000402487	0.291702	0.19	0.097	1	1	Dele1
Idh2	0.000404203	0.342231	0.381	0.246	1	1	Idh2
Zfp644	0.000406345	0.314234	0.714	0.563	1	1	Zfp644
Cnep1r1	0.000409236	0.293807	0.339	0.215	1	1	Cnep1r1
Usp28	0.000410269	0.336552	0.243	0.139	1	1	Usp28
Yaf2	0.000415748	0.305568	0.466	0.316	1	1	Yaf2
Sesn1	0.00042917	0.335635	0.386	0.255	1	1	Sesn1
Fign	0.000437345	0.353485	0.127	0.056	1	1	Fign
Magi31	0.000446122	0.254741	0.884	0.758	1	1	Magi3
H3f3b	0.000452761	0.307236	0.46	0.329	1	1	H3f3b
Rb1	0.000453303	0.318134	0.614	0.475	1	1	Rb1
Ankrd11	0.000457658	0.252344	0.847	0.766	1	1	Ankrd11
Atl3	0.000469523	0.34755	0.397	0.268	1	1	Atl3
Smc5	0.000482838	0.263908	0.503	0.343	1	1	Smc5
Apobec3	0.000485216	0.332891	0.413	0.287	1	1	Apobec3
Snx27	0.000486456	0.283292	0.37	0.243	1	1	Snx27
Slc10a7	0.000488608	0.280224	0.698	0.552	1	1	Slc10a7
Anxa2	0.000516315	0.260558	0.492	0.338	1	1	Anxa2
Slc1a5	0.000534559	0.317182	0.222	0.124	1	1	Slc1a5
Phrf1	0.000540551	0.255767	0.317	0.193	1	1	Phrf1
Dcps	0.000545833	0.260615	0.185	0.096	1	1	Dcps
Fdft1	0.000568694	0.272653	0.138	0.062	1	1	Fdft1
Sipa1	0.000583049	0.305669	0.376	0.247	1	1	Sipa1
Arid1a	0.000591549	0.266472	0.741	0.56	1	1	Arid1a
B4galt5	0.000599541	0.277598	0.275	0.165	1	1	B4galt5
Hnrnpf	0.000604855	0.275366	0.439	0.298	1	1	Hnrnpf
Lrrc8b	0.000623307	0.264413	0.317	0.194	1	1	Lrrc8b
Pias1	0.000633372	0.271906	0.64	0.492	1	1	Pias1
Trmt2a	0.000634128	0.26909	0.106	0.043	1	1	Trmt2a
Dnmbp	0.000653474	0.267152	0.339	0.215	1	1	Dnmbp
Pcf11	0.000654545	0.257244	0.534	0.379	1	1	Pcf11
Rgs12	0.000683606	0.26518	0.487	0.344	1	1	Rgs12
Crybg3	0.000695745	0.276677	0.54	0.381	1	1	Crybg3
Smarca4	0.00070754	0.25327	0.492	0.327	1	1	Smarca4
Hace1	0.000731681	0.326571	0.519	0.379	1	1	Hace1
Uxs1	0.000737327	0.27123	0.249	0.145	1	1	Uxs1
Ints7	0.000751058	0.264087	0.323	0.206	1	1	Ints7
Cdk14	0.000768903	0.294123	0.651	0.497	1	1	Cdk14
Hdac91	0.000775056	0.262405	0.857	0.697	1	1	Hdac9
Smad11	0.000782355	0.303849	0.635	0.497	1	1	Smad1
Emp1	0.000829387	0.340335	0.556	0.402	1	1	Emp1
Tnrc6c	0.000849072	0.259507	0.677	0.558	1	1	Tnrc6c
Tex10	0.000856134	0.28218	0.317	0.199	1	1	Tex10
Btaf1	0.000860877	0.2715	0.646	0.522	1	1	Btaf1
Sik2	0.000985916	0.310144	0.54	0.393	1	1	Sik2
Mllt10	0.000996214	0.299034	0.878	0.795	1	1	Mllt10
Wapl	0.00100196	0.337634	0.661	0.528	1	1	Wapl
Srsf3	0.00107479	0.290636	0.593	0.45	1	1	Srsf3
Smg7	0.00108999	0.293289	0.608	0.473	1	1	Smg7
Chd4	0.00109813	0.350519	0.508	0.368	1	1	Chd4
Mapk1	0.00114695	0.255012	0.646	0.482	1	1	Mapk1
Tmeff2	0.00117277	0.294153	0.116	0.051	1	1	Tmeff2
Agps	0.00117439	0.323672	0.556	0.43	1	1	Agps
Tardbp	0.00121583	0.267124	0.566	0.42	1	1	Tardbp
Srek1	0.0012397	0.268283	0.704	0.559	1	1	Srek1
Adgrl1	0.00139983	0.276317	0.238	0.144	1	1	Adgrl1
Chsy3	0.00140664	0.318841	0.302	0.189	1	1	Chsy3
Creb1	0.0014462	0.283935	0.651	0.518	1	1	Creb1
Tmem201	0.00145893	0.278029	0.196	0.108	1	1	Tmem201
Anapc1	0.00155273	0.263083	0.55	0.417	1	1	Anapc1
Ift172	0.00156994	0.300476	0.148	0.073	1	1	Ift172
Nhlrc2	0.00168081	0.261433	0.349	0.232	1	1	Nhlrc2
Cisd2	0.00173552	0.306681	0.233	0.143	1	1	Cisd2
Scmh1	0.00178749	0.273068	0.608	0.458	1	1	Scmh1
Pan2	0.0017928	0.271839	0.249	0.154	1	1	Pan2
Pbdc1	0.0019498	0.343018	0.196	0.114	1	1	Pbdc1
Mapk8	0.00216815	0.327866	0.497	0.37	1	1	Mapk8
Kpna4	0.00218241	0.260482	0.693	0.581	1	1	Kpna4
Zfp287	0.00218711	0.294982	0.138	0.07	1	1	Zfp287
Ppp1cc	0.00221455	0.272259	0.392	0.272	1	1	Ppp1cc
Pgap2	0.00221842	0.299811	0.222	0.133	1	1	Pgap2
Otud4	0.00226438	0.282147	0.529	0.39	1	1	Otud4
E2f3	0.00235734	0.291793	0.55	0.422	1	1	E2f3
Tgs1	0.00266728	0.316608	0.302	0.195	1	1	Tgs1
Anapc10	0.00274915	0.378171	0.317	0.217	1	1	Anapc10
Hsp90b1	0.00277607	0.271658	0.434	0.301	1	1	Hsp90b1
Pag1	0.00278339	0.312664	0.132	0.068	1	1	Pag1
Rpl13	0.00299757	0.321556	0.407	0.289	1	1	Rpl13
Fus	0.0030777	0.295902	0.852	0.806	1	1	Fus
Pon2	0.0032967	0.250344	0.376	0.265	1	1	Pon2
Nudt13	0.00332718	0.254431	0.153	0.083	1	1	Nudt13
Zfp143	0.0034348	0.264181	0.206	0.123	1	1	Zfp143
Chd1	0.0034747	0.311304	0.513	0.399	1	1	Chd1
Cc2d2a	0.00361553	0.269044	0.238	0.148	1	1	Cc2d2a
Sumo2	0.00395728	0.268472	0.36	0.248	1	1	Sumo2
Ube2n	0.00426981	0.27244	0.429	0.314	1	1	Ube2n
Immp2l	0.0043666	0.359248	0.228	0.142	1	1	Immp2l
Npm1	0.00468828	0.27681	0.259	0.168	1	1	Npm1
Cobll1	0.00488703	0.25806	0.571	0.453	1	1	Cobll1
Tagln2	0.00503931	0.254372	0.275	0.184	1	1	Tagln2
Ppig	0.00506376	0.254747	0.46	0.349	1	1	Ppig
Rnf219	0.00511331	0.252946	0.185	0.108	1	1	Rnf219
Slc4a7	0.00572709	0.255303	0.381	0.275	1	1	Slc4a7
Gm26917	0.0075012	0.476712	0.598	0.492	1	1	Gm26917
Usp43	0.00881838	0.265848	0.243	0.159	1	1	Usp43
Minpp1	0.00887398	0.263136	0.169	0.099	1	1	Minpp1
Noc2l	0.00978391	0.335054	0.132	0.076	1	1	Noc2l
Smoc1	2.0466e-148	2.8256	0.746	0.006	6.60744e-144	2	Smoc1
Tmem108	4.60141e-147	4.63743	0.915	0.047	1.48556e-142	2	Tmem108
Hand2os1	2.81189e-145	2.75226	0.838	0.028	9.07819e-141	2	Hand2os1
Cdh11	1.57068e-144	4.4499	0.9	0.047	5.07094e-140	2	Cdh11
Pde3a	3.66542e-140	4.6248	0.946	0.069	1.18338e-135	2	Pde3a
Npr3	2.28064e-138	3.76369	0.769	0.02	7.36304e-134	2	Npr3
Nrg1	6.79862e-137	5.98634	0.731	0.013	2.19493e-132	2	Nrg1
Rasgef1b	2.76743e-136	3.98696	0.9	0.058	8.93465e-132	2	Rasgef1b
Chrm3	6.84306e-136	3.93966	0.8	0.027	2.20928e-131	2	Chrm3
Cfh	3.29615e-134	3.58404	0.862	0.045	1.06416e-129	2	Cfh
Epha7	3.01014e-130	4.01024	0.769	0.027	9.71822e-126	2	Epha7
Sox5	5.15173e-115	3.04049	0.831	0.06	1.66324e-110	2	Sox5
Bmpr1a	1.17079e-107	2.10247	0.715	0.037	3.7799e-103	2	Bmpr1a
Pcdh7	1.73182e-106	4.05885	0.885	0.11	5.5912e-102	2	Pcdh7
Nrxn3	2.31493e-105	3.60324	0.808	0.066	7.47374e-101	2	Nrxn3
Kank1	6.57709e-101	2.07823	0.692	0.039	2.12341e-96	2	Kank1
Kcnt2	1.29788e-95	2.69215	0.646	0.032	4.19021e-91	2	Kcnt2
Col23a1	7.5651e-95	2.42493	0.623	0.028	2.44239e-90	2	Col23a1
Spon1	1.43995e-94	2.36074	0.608	0.025	4.64886e-90	2	Spon1
Meis2	1.80376e-93	3.2233	0.969	0.199	5.82344e-89	2	Meis2
Kif26b	6.15024e-91	3.24031	0.538	0.015	1.9856e-86	2	Kif26b
Col4a4	2.86534e-87	2.23131	0.454	0.003	9.25074e-83	2	Col4a4
Bace2	1.75904e-84	2.76478	0.777	0.102	5.67907e-80	2	Bace2
Sobp	2.91284e-83	1.64989	0.623	0.042	9.40412e-79	2	Sobp
Mgp	3.90611e-81	2.23796	0.8	0.103	1.26109e-76	2	Mgp
Itgbl1	3.77445e-80	2.90323	0.469	0.012	1.21858e-75	2	Itgbl1
Gata4	3.11157e-79	1.80074	0.677	0.06	1.00457e-74	2	Gata4
Dapk1	3.28803e-79	1.92119	0.692	0.065	1.06154e-74	2	Dapk1
Adgrg6	3.02065e-78	1.64952	0.5	0.017	9.75216e-74	2	Adgrg6
Prkg1	1.31228e-77	3.17529	0.954	0.257	4.23669e-73	2	Prkg1
Mir100hg	2.68377e-77	2.23742	0.831	0.13	8.66456e-73	2	Mir100hg
Tuft1	3.19046e-76	2.09307	0.4	0.003	1.03004e-71	2	Tuft1
Thsd4	7.22304e-75	2.08012	0.5	0.022	2.33196e-70	2	Thsd4
Sntg2	1.28206e-74	2.18714	0.408	0.006	4.13913e-70	2	Sntg2
Slit3	5.07735e-74	2.43924	0.585	0.042	1.63922e-69	2	Slit3
Col4a3	2.55158e-71	1.85755	0.362	0.001	8.23777e-67	2	Col4a3
Thrb	5.49172e-71	2.10293	0.431	0.013	1.773e-66	2	Thrb
Pgm5	3.6884e-70	2.77977	0.885	0.212	1.1908e-65	2	Pgm5
Cgnl1	5.62081e-70	2.90295	0.946	0.312	1.81468e-65	2	Cgnl1
Eln	6.33704e-70	2.29227	0.915	0.2	2.04591e-65	2	Eln
Gpm6a	2.5546e-69	2.17372	0.462	0.02	8.24751e-65	2	Gpm6a
Vcan	5.266e-69	2.74794	0.577	0.052	1.70013e-64	2	Vcan
Mir99ahg	7.51242e-69	2.52174	1	0.557	2.42538e-64	2	Mir99ahg
Setbp1	9.93461e-69	2.31481	0.777	0.132	3.20739e-64	2	Setbp1
Dpp4	6.36287e-68	1.49595	0.385	0.007	2.05425e-63	2	Dpp4
Plvap	6.0521e-67	1.18481	0.454	0.021	1.95392e-62	2	Plvap
Pde7b	6.22401e-66	2.79982	0.9	0.244	2.00942e-61	2	Pde7b
Vwf	8.51309e-66	2.09216	0.677	0.084	2.74845e-61	2	Vwf
Plagl1	9.64837e-66	2.12868	0.792	0.155	3.11498e-61	2	Plagl1
Enpp6	2.92162e-63	1.46857	0.477	0.03	9.43246e-59	2	Enpp6
Gxylt2	8.75232e-63	1.72553	0.508	0.037	2.82569e-58	2	Gxylt2
Cpe	1.30311e-62	2.16083	0.862	0.213	4.20708e-58	2	Cpe
Ncam1	8.02054e-62	2.21023	0.608	0.073	2.58943e-57	2	Ncam1
Fgf14	2.43598e-61	3.10518	0.385	0.013	7.86456e-57	2	Fgf14
Grip1	1.88888e-58	2.7796	0.423	0.024	6.09825e-54	2	Grip1
Pde1c	7.94101e-58	1.71916	0.515	0.047	2.56375e-53	2	Pde1c
Edn1	1.26456e-57	1.85505	0.4	0.02	4.08264e-53	2	Edn1
Tm4sf1	8.67654e-57	2.62336	0.831	0.242	2.80122e-52	2	Tm4sf1
Ptgis	1.10943e-56	1.09439	0.415	0.023	3.5818e-52	2	Ptgis
Pkhd1l1	1.91418e-56	1.72252	0.4	0.021	6.17994e-52	2	Pkhd1l1
Ptprd	8.33323e-56	2.48287	0.654	0.112	2.69038e-51	2	Ptprd
Plxnc1	9.64201e-56	1.55294	0.469	0.038	3.11292e-51	2	Plxnc1
Hmcn1	1.36844e-55	3.03045	0.962	0.759	4.418e-51	2	Hmcn1
Efna5	1.64554e-55	1.98972	0.569	0.069	5.31261e-51	2	Efna5
Shroom3	1.97148e-54	1.11438	0.369	0.016	6.36493e-50	2	Shroom3
Apoe	1.27477e-53	1.35995	0.508	0.052	4.11561e-49	2	Apoe
Col4a5	4.69852e-53	1.10864	0.438	0.032	1.51692e-48	2	Col4a5
Pawr	5.62911e-52	1.45074	0.462	0.042	1.81736e-47	2	Pawr
Ephx2	4.37532e-51	1.41289	0.354	0.017	1.41257e-46	2	Ephx2
Eps8	8.6458e-51	2.05927	0.777	0.207	2.7913e-46	2	Eps8
Pde1a	5.48994e-50	1.55194	0.369	0.021	1.77243e-45	2	Pde1a
Gm20631	2.87852e-49	1.8761	0.6	0.103	9.2933e-45	2	Gm20631
Cemip2	5.67097e-49	2.58042	0.892	0.42	1.83087e-44	2	Cemip2
Bicc1	3.92346e-48	1.90444	0.762	0.197	1.26669e-43	2	Bicc1
Ripor2	6.04982e-48	1.20494	0.331	0.015	1.95319e-43	2	Ripor2
Bmx	9.38726e-46	1.66921	0.5	0.064	3.03068e-41	2	Bmx
Aox1	3.38083e-45	1.03599	0.315	0.015	1.0915e-40	2	Aox1
Cd55	5.49263e-45	1.56369	0.546	0.089	1.7733e-40	2	Cd55
Fam110b	2.10126e-44	1.33955	0.415	0.041	6.78392e-40	2	Fam110b
Ltbp3	2.41283e-44	1.0196	0.408	0.038	7.78983e-40	2	Ltbp3
Ece1	4.06157e-44	1.73981	0.869	0.33	1.31128e-39	2	Ece1
Chrm2	5.78009e-44	2.11141	0.338	0.022	1.8661e-39	2	Chrm2
Astn2	6.16866e-44	1.55211	0.338	0.022	1.99155e-39	2	Astn2
Gm30648	6.8002e-44	1.03423	0.369	0.029	2.19545e-39	2	Gm30648
Slc16a7	8.49033e-44	1.0031	0.285	0.01	2.7411e-39	2	Slc16a7
Pdlim3	1.48526e-43	1.79131	0.5	0.072	4.79515e-39	2	Pdlim3
Sgcd	2.26012e-43	1.47895	0.462	0.058	7.29681e-39	2	Sgcd
H19	4.45709e-43	1.90999	0.6	0.126	1.43897e-38	2	H19
Dock7	5.00768e-43	1.41183	0.662	0.146	1.61673e-38	2	Dock7
Sdk2	3.03395e-42	0.910876	0.292	0.014	9.79511e-38	2	Sdk2
Bgn	9.00768e-42	1.35926	0.531	0.088	2.90813e-37	2	Bgn
Aig1	9.078e-42	1.59052	0.577	0.108	2.93083e-37	2	Aig1
Rps6ka2	1.66399e-41	2.68692	0.854	0.438	5.37218e-37	2	Rps6ka2
Ptpn3	1.66533e-41	0.933336	0.315	0.02	5.37651e-37	2	Ptpn3
Ntn4	2.97102e-41	1.13553	0.331	0.023	9.59194e-37	2	Ntn4
Sall1	4.92395e-41	0.641809	0.292	0.014	1.5897e-36	2	Sall1
5033428I22Rik	5.58974e-41	1.08969	0.346	0.028	1.80465e-36	2	5033428I22Rik
Magi2	5.60772e-41	1.59468	0.4	0.042	1.81045e-36	2	Magi2
Ptn	8.46023e-41	1.57254	0.408	0.045	2.73139e-36	2	Ptn
Cyp1b1	1.92786e-40	0.800457	0.254	0.008	6.22411e-36	2	Cyp1b1
A330076H08Rik	2.19287e-40	0.668432	0.254	0.008	7.07967e-36	2	A330076H08Rik
Igf2	4.74264e-40	2.08456	0.785	0.285	1.53116e-35	2	Igf2
Gata6	7.4169e-40	1.70922	0.738	0.214	2.39454e-35	2	Gata6
Txndc5	1.31397e-39	1.91587	0.562	0.118	4.24216e-35	2	Txndc5
Nuak1	1.86978e-39	1.32099	0.585	0.11	6.0366e-35	2	Nuak1
Pknox2	2.21826e-39	1.32081	0.438	0.058	7.16165e-35	2	Pknox2
Ssbp2	3.17283e-39	1.43808	0.515	0.087	1.02435e-34	2	Ssbp2
Rbms3	3.19376e-39	1.52055	0.977	0.598	1.0311e-34	2	Rbms3
Wdr17	3.61464e-39	1.19395	0.385	0.042	1.16698e-34	2	Wdr17
Dcn	3.65858e-39	1.75451	0.477	0.075	1.18117e-34	2	Dcn
Col5a2	5.58662e-39	1.66392	0.831	0.306	1.80364e-34	2	Col5a2
Pla2g4a	1.69475e-38	1.00094	0.223	0.005	5.47151e-34	2	Pla2g4a
Flrt2	3.21808e-38	2.24409	0.823	0.308	1.03896e-33	2	Flrt2
1010001N08Rik	3.67285e-38	0.896959	0.331	0.028	1.18578e-33	2	1010001N08Rik
Pdgfc	5.82009e-37	1.26513	0.215	0.005	1.87902e-32	2	Pdgfc
Sned1	8.9288e-37	0.964753	0.277	0.016	2.88266e-32	2	Sned1
Cacnb4	1.04923e-36	1.58616	0.269	0.015	3.38743e-32	2	Cacnb4
Ltbp1	1.57901e-36	1.71824	0.815	0.299	5.09783e-32	2	Ltbp1
Nipal2	3.1523e-36	1.04526	0.346	0.035	1.01772e-31	2	Nipal2
Klhl13	3.69972e-36	1.36613	0.5	0.088	1.19445e-31	2	Klhl13
Cpq	4.54811e-36	1.32594	0.762	0.229	1.46836e-31	2	Cpq
Gm11266	5.14063e-36	1.00272	0.408	0.053	1.65965e-31	2	Gm11266
Mical2	5.65319e-36	1.82683	0.846	0.414	1.82513e-31	2	Mical2
Foxp4	7.68575e-36	0.657106	0.262	0.014	2.48135e-31	2	Foxp4
Phactr2	8.09017e-36	1.71119	0.885	0.459	2.61191e-31	2	Phactr2
Fndc3b	1.47358e-35	1.33876	0.969	0.729	4.75747e-31	2	Fndc3b
A230057D06Rik	1.63214e-35	0.884832	0.215	0.006	5.26937e-31	2	A230057D06Rik
Ptpn14	5.95421e-35	1.86012	0.831	0.376	1.92232e-30	2	Ptpn14
Frem1	8.49416e-35	1.30087	0.338	0.035	2.74234e-30	2	Frem1
Pard3	9.18016e-35	1.38107	0.915	0.465	2.96382e-30	2	Pard3
Palld	1.08611e-34	1.36412	0.6	0.14	3.50649e-30	2	Palld
Lrig1	2.6761e-34	1.08146	0.377	0.046	8.63977e-30	2	Lrig1
Tmem158	3.0036e-34	0.785081	0.246	0.013	9.69712e-30	2	Tmem158
Col1a2	3.3302e-34	1.4923	0.462	0.082	1.07516e-29	2	Col1a2
Hmgcll1	4.96522e-34	0.642618	0.215	0.007	1.60302e-29	2	Hmgcll1
Parp8	5.65261e-34	1.34243	0.854	0.333	1.82494e-29	2	Parp8
Axl	5.77261e-34	0.708278	0.277	0.02	1.86369e-29	2	Axl
Sost	6.50871e-34	0.648822	0.185	0.002	2.10134e-29	2	Sost
Ctsh	7.76379e-34	1.01614	0.362	0.043	2.50654e-29	2	Ctsh
Dclk1	1.13128e-33	1.03396	0.277	0.021	3.65235e-29	2	Dclk1
Cdon	1.16493e-33	1.02285	0.415	0.062	3.76099e-29	2	Cdon
Lhfp	1.21402e-33	1.6413	0.638	0.175	3.91945e-29	2	Lhfp
Gk5	1.95927e-33	0.934302	0.346	0.039	6.3255e-29	2	Gk5
Greb1l	6.05832e-33	1.73476	0.623	0.172	1.95593e-28	2	Greb1l
Lpar1	6.23833e-33	0.945995	0.269	0.02	2.01404e-28	2	Lpar1
Epha5	7.94785e-33	0.723491	0.162	0	2.56596e-28	2	Epha5
Dgki	1.09344e-32	0.941247	0.208	0.007	3.53016e-28	2	Dgki
Slc5a7	1.40035e-32	0.430911	0.169	0.001	4.52103e-28	2	Slc5a7
Scarf2	3.64302e-32	0.682972	0.346	0.041	1.17615e-27	2	Scarf2
Ikzf2	4.47467e-32	0.924121	0.385	0.053	1.44465e-27	2	Ikzf2
Dync1i1	1.03767e-31	1.66373	0.377	0.056	3.35011e-27	2	Dync1i1
Ror1	1.14986e-31	1.10359	0.362	0.047	3.71231e-27	2	Ror1
Fstl1	1.23353e-31	1.36744	0.854	0.399	3.98247e-27	2	Fstl1
Wipf3	1.24104e-31	1.0389	0.392	0.058	4.00671e-27	2	Wipf3
Tmtc1	1.60112e-31	2.22768	0.7	0.256	5.16922e-27	2	Tmtc1
Acer2	1.60473e-31	1.35295	0.592	0.153	5.18088e-27	2	Acer2
Fat1	2.12854e-31	1.0997	0.292	0.028	6.87198e-27	2	Fat1
Foxc1	2.44055e-31	0.903486	0.315	0.035	7.87933e-27	2	Foxc1
Prkaa2	3.06317e-31	0.75902	0.262	0.02	9.88944e-27	2	Prkaa2
Celf2	5.09581e-31	1.40848	0.508	0.106	1.64518e-26	2	Celf2
Sema4d	7.24501e-31	0.797131	0.277	0.024	2.33905e-26	2	Sema4d
Cdh2	1.64331e-30	1.23866	0.385	0.059	5.30542e-26	2	Cdh2
Adk	1.7644e-30	1.40321	0.631	0.178	5.69636e-26	2	Adk
Pip5k1b	2.22105e-30	0.982544	0.269	0.023	7.17065e-26	2	Pip5k1b
Bmp6	2.40756e-30	2.63775	0.723	0.297	7.7728e-26	2	Bmp6
Me1	6.48709e-30	0.666112	0.254	0.02	2.09436e-25	2	Me1
Ctnnal1	8.00467e-30	0.752705	0.323	0.038	2.58431e-25	2	Ctnnal1
Ahsg	1.56247e-29	0.7311	0.154	0.001	5.04442e-25	2	Ahsg
Cped1	1.90526e-29	1.63196	0.777	0.33	6.15112e-25	2	Cped1
Wnk4	1.93201e-29	0.534584	0.177	0.005	6.2375e-25	2	Wnk4
P4ha3	2.15557e-29	0.652298	0.169	0.003	6.95927e-25	2	P4ha3
Plce1	2.63819e-29	1.16819	0.315	0.038	8.51739e-25	2	Plce1
Ackr3	2.7186e-29	1.11037	0.438	0.083	8.77701e-25	2	Ackr3
Lum	3.2597e-29	0.810415	0.269	0.025	1.05239e-24	2	Lum
Gm15675	5.10053e-29	0.713422	0.277	0.027	1.64671e-24	2	Gm15675
Gucy1a2	5.81431e-29	0.901795	0.254	0.021	1.87715e-24	2	Gucy1a2
Lox	7.5062e-29	0.722748	0.269	0.025	2.42338e-24	2	Lox
Angpt1	8.70473e-29	2.23881	0.285	0.03	2.81032e-24	2	Angpt1
Olfr1033	1.23339e-28	0.827658	0.254	0.022	3.98201e-24	2	Olfr1033
Pam	1.55178e-28	2.10563	0.946	0.694	5.00992e-24	2	Pam
Mdk	4.65404e-28	0.823744	0.277	0.029	1.50256e-23	2	Mdk
Kcnd3	6.84319e-28	0.681653	0.169	0.005	2.20932e-23	2	Kcnd3
Mfap2	1.98515e-27	0.607675	0.262	0.025	6.40905e-23	2	Mfap2
Mfap5	2.98428e-27	0.863854	0.331	0.046	9.63476e-23	2	Mfap5
Gmds	3.38087e-27	1.46288	0.915	0.628	1.09151e-22	2	Gmds
Meis1	3.73997e-27	1.35895	0.692	0.251	1.20745e-22	2	Meis1
Pkp2	5.34033e-27	0.459781	0.185	0.008	1.72413e-22	2	Pkp2
Postn	7.45139e-27	1.79301	0.415	0.087	2.40568e-22	2	Postn
Veph1	8.67007e-27	0.567411	0.131	0	2.79913e-22	2	Veph1
Gm30524	8.82224e-27	0.658227	0.169	0.006	2.84826e-22	2	Gm30524
Sncaip	9.87959e-27	1.84678	0.885	0.613	3.18963e-22	2	Sncaip
Rgs3	1.35373e-26	1.53871	0.892	0.571	4.37051e-22	2	Rgs3
Capn6	1.72234e-26	0.403723	0.138	0.001	5.56056e-22	2	Capn6
Sulf1	1.90029e-26	0.867552	0.454	0.095	6.13508e-22	2	Sulf1
Creb3l2	2.01796e-26	1.34223	0.815	0.394	6.51498e-22	2	Creb3l2
Rai2	2.37776e-26	0.637079	0.192	0.01	7.67659e-22	2	Rai2
Pid1	2.46419e-26	1.44725	0.323	0.047	7.95565e-22	2	Pid1
Pir	2.56106e-26	0.941016	0.231	0.02	8.26839e-22	2	Pir
Stau2	2.62804e-26	0.906407	0.446	0.096	8.48463e-22	2	Stau2
Casp12	4.38751e-26	0.80479	0.285	0.036	1.41651e-21	2	Casp12
Col6a3	5.12498e-26	0.773685	0.277	0.034	1.6546e-21	2	Col6a3
Mmp2	6.26348e-26	0.601559	0.338	0.052	2.02216e-21	2	Mmp2
Pdzrn4	1.77525e-25	0.789242	0.169	0.007	5.73139e-21	2	Pdzrn4
Tgfb2	2.57402e-25	1.09053	0.362	0.065	8.31024e-21	2	Tgfb2
Col5a1	2.71523e-25	0.916625	0.323	0.051	8.76612e-21	2	Col5a1
Aff2	2.92731e-25	1.83451	0.185	0.01	9.45082e-21	2	Aff2
Gpc6	3.35729e-25	1.81278	0.408	0.084	1.0839e-20	2	Gpc6
Myof	3.35916e-25	0.743435	0.308	0.045	1.0845e-20	2	Myof
Lpcat2	4.43425e-25	0.79288	0.262	0.03	1.4316e-20	2	Lpcat2
Cytl1	4.9549e-25	0.453285	0.131	0.001	1.59969e-20	2	Cytl1
Ccdc157	8.53044e-25	0.680396	0.308	0.045	2.75405e-20	2	Ccdc157
Nexn	2.93808e-24	0.685955	0.269	0.034	9.48558e-20	2	Nexn
Irf6	3.09544e-24	0.41524	0.169	0.008	9.99362e-20	2	Irf6
Evc2	4.46139e-24	0.444452	0.162	0.007	1.44036e-19	2	Evc2
Map7	5.88443e-24	0.511198	0.223	0.021	1.89979e-19	2	Map7
Gm4117	6.05459e-24	1.21977	0.354	0.066	1.95472e-19	2	Gm4117
St6gal1	1.08204e-23	1.17619	0.554	0.168	3.49336e-19	2	St6gal1
Cadm1	1.61901e-23	1.01621	0.269	0.035	5.22698e-19	2	Cadm1
Pcdh9	1.69364e-23	1.95619	0.269	0.036	5.46793e-19	2	Pcdh9
Gm5086	1.82043e-23	0.454574	0.123	0.001	5.87725e-19	2	Gm5086
Zeb2	2.84794e-23	1.14163	0.677	0.259	9.19456e-19	2	Zeb2
Notch2	3.30337e-23	0.822746	0.338	0.061	1.06649e-18	2	Notch2
Col3a1	5.64575e-23	2.12893	0.431	0.113	1.82273e-18	2	Col3a1
Vegfd	1.15217e-22	0.519921	0.154	0.007	3.71979e-18	2	Vegfd
Synpo	2.19254e-22	0.745931	0.431	0.102	7.0786e-18	2	Synpo
Cfhr2	2.76886e-22	0.316583	0.108	0	8.93928e-18	2	Cfhr2
Itga3	3.01525e-22	0.415422	0.146	0.006	9.73473e-18	2	Itga3
Fhod3	4.21919e-22	1.17601	0.254	0.034	1.36217e-17	2	Fhod3
Slc7a2	5.02315e-22	0.384853	0.115	0.001	1.62172e-17	2	Slc7a2
Col14a1	7.04353e-22	1.21293	0.3	0.051	2.274e-17	2	Col14a1
Smpd3	8.02066e-22	0.769955	0.262	0.037	2.58947e-17	2	Smpd3
Esr1	1.33459e-21	0.807298	0.185	0.015	4.30873e-17	2	Esr1
Pbx1	1.49839e-21	0.945331	0.938	0.633	4.83756e-17	2	Pbx1
Sdk11	1.6714e-21	1.66062	0.662	0.248	5.3961e-17	2	Sdk1
Thbs1	1.69337e-21	0.637107	0.2	0.019	5.46705e-17	2	Thbs1
Il6st	1.97325e-21	1.05784	0.646	0.26	6.37064e-17	2	Il6st
Wls	3.0151e-21	0.943238	0.638	0.235	9.73426e-17	2	Wls
Ocln	3.54022e-21	0.419235	0.146	0.007	1.14296e-16	2	Ocln
Mdfi	5.93742e-21	0.568615	0.223	0.027	1.9169e-16	2	Mdfi
Mbnl1	6.00514e-21	1.32073	0.962	0.84	1.93876e-16	2	Mbnl1
Gli2	6.54726e-21	0.602654	0.208	0.022	2.11378e-16	2	Gli2
Gm9801	6.95008e-21	0.479343	0.138	0.006	2.24383e-16	2	Gm9801
Carmil1	8.35542e-21	0.580216	0.215	0.024	2.69755e-16	2	Carmil1
Rnf141	1.06144e-20	0.822713	0.423	0.109	3.42685e-16	2	Rnf141
Hs3st4	1.21474e-20	0.869632	0.131	0.005	3.92177e-16	2	Hs3st4
Col25a1	1.41715e-20	1.0972	0.346	0.072	4.57527e-16	2	Col25a1
Kcnb2	1.54919e-20	0.665095	0.108	0.001	5.00155e-16	2	Kcnb2
Dsg2	1.5815e-20	0.599583	0.154	0.009	5.10589e-16	2	Dsg2
Gdf6	1.73273e-20	0.568358	0.115	0.002	5.59412e-16	2	Gdf6
Cemip	1.80536e-20	0.856578	0.115	0.002	5.82861e-16	2	Cemip
Uhrf1bp1l	1.85953e-20	0.931404	0.631	0.238	6.0035e-16	2	Uhrf1bp1l
Rmdn2	1.90453e-20	0.57289	0.254	0.037	6.14878e-16	2	Rmdn2
Gramd1c	3.35559e-20	0.556556	0.215	0.025	1.08335e-15	2	Gramd1c
P3h3	5.87381e-20	0.59567	0.254	0.039	1.89636e-15	2	P3h3
Bmper	8.03076e-20	0.75168	0.138	0.007	2.59273e-15	2	Bmper
Ddr1	9.90305e-20	0.406562	0.154	0.01	3.1972e-15	2	Ddr1
Cp	1.10972e-19	0.840821	0.292	0.053	3.58273e-15	2	Cp
Vcam1	1.14488e-19	0.637482	0.292	0.053	3.69624e-15	2	Vcam1
2003-03-01	1.45025e-19	1.65002	0.6	0.249	4.68215e-15	2	2003-03-01
Abat	1.50567e-19	0.48414	0.2	0.022	4.86105e-15	2	Abat
Synj2	1.87442e-19	0.597827	0.323	0.065	6.05157e-15	2	Synj2
Ahnak2	1.9883e-19	0.345976	0.131	0.006	6.41922e-15	2	Ahnak2
Hunk	2.0635e-19	0.567473	0.246	0.037	6.66202e-15	2	Hunk
Tgfa	2.10835e-19	0.355076	0.131	0.006	6.80682e-15	2	Tgfa
Rbp1	2.66e-19	0.717317	0.315	0.064	8.58781e-15	2	Rbp1
Mmp16	3.8392e-19	0.624622	0.162	0.013	1.23949e-14	2	Mmp16
Grik5	4.03476e-19	0.512517	0.231	0.032	1.30262e-14	2	Grik5
Gja4	4.09481e-19	0.567292	0.262	0.043	1.32201e-14	2	Gja4
Id2	4.43317e-19	0.723146	0.285	0.053	1.43125e-14	2	Id2
Gm16226	4.67855e-19	0.35626	0.1	0.001	1.51047e-14	2	Gm16226
Scara5	4.94696e-19	0.45953	0.108	0.002	1.59712e-14	2	Scara5
B4galt6	4.95552e-19	0.564398	0.3	0.058	1.59989e-14	2	B4galt6
Adgra2	7.68612e-19	0.860346	0.523	0.178	2.48146e-14	2	Adgra2
Gucy1b1	7.79117e-19	0.741978	0.262	0.045	2.51538e-14	2	Gucy1b1
Gm16083	1.24748e-18	0.757299	0.531	0.169	4.0275e-14	2	Gm16083
Tpd52	1.25063e-18	0.586187	0.362	0.083	4.03767e-14	2	Tpd52
Sgip1	1.66428e-18	0.854216	0.254	0.043	5.37314e-14	2	Sgip1
Itgb5	1.66891e-18	0.613802	0.238	0.037	5.38809e-14	2	Itgb5
Sh2d4b	1.82858e-18	1.12734	0.246	0.041	5.90358e-14	2	Sh2d4b
Lrrc1	2.26952e-18	0.586113	0.323	0.068	7.32714e-14	2	Lrrc1
Ralgapa2	3.56623e-18	1.21973	0.923	0.693	1.15136e-13	2	Ralgapa2
Art4	3.62412e-18	0.419531	0.146	0.01	1.17005e-13	2	Art4
Ptprf	3.8172e-18	0.623574	0.254	0.044	1.23238e-13	2	Ptprf
Rnf150	3.92605e-18	0.640486	0.231	0.035	1.26753e-13	2	Rnf150
Slc8a1	4.85838e-18	0.787795	0.515	0.176	1.56853e-13	2	Slc8a1
Cacna1c	5.08324e-18	0.928367	0.369	0.094	1.64112e-13	2	Cacna1c
Myrip	5.65799e-18	0.607283	0.177	0.019	1.82668e-13	2	Myrip
Fbln2	6.64808e-18	0.860627	0.623	0.237	2.14633e-13	2	Fbln2
Lncpint	7.00467e-18	0.913088	0.462	0.145	2.26146e-13	2	Lncpint
Trabd2b	1.08051e-17	0.862492	0.269	0.051	3.48843e-13	2	Trabd2b
Gsta4	1.25138e-17	0.478487	0.108	0.003	4.04007e-13	2	Gsta4
3010001F23Rik	1.70755e-17	0.301186	0.1	0.002	5.51283e-13	2	3010001F23Rik
Acot11	2.00665e-17	0.500324	0.231	0.037	6.47848e-13	2	Acot11
Ngf	2.02999e-17	0.488084	0.146	0.012	6.55384e-13	2	Ngf
Spats2	2.13023e-17	1.12971	0.677	0.312	6.87743e-13	2	Spats2
Eva1c	2.73104e-17	0.767177	0.215	0.032	8.81715e-13	2	Eva1c
Ppp3ca	2.85724e-17	0.900587	0.938	0.86	9.2246e-13	2	Ppp3ca
Enox1	2.88225e-17	0.783396	0.154	0.014	9.30535e-13	2	Enox1
Vav2	2.99016e-17	0.644722	0.292	0.061	9.65372e-13	2	Vav2
Tec	3.08784e-17	0.798364	0.354	0.087	9.96908e-13	2	Tec
Smad6	4.08087e-17	1.07947	0.585	0.24	1.31751e-12	2	Smad6
Ston2	4.83786e-17	0.481784	0.138	0.01	1.5619e-12	2	Ston2
Emcn	7.0418e-17	1.25762	0.892	0.641	2.27345e-12	2	Emcn
Ephx1	7.32012e-17	0.484793	0.2	0.028	2.3633e-12	2	Ephx1
Eda	8.17857e-17	1.17398	0.392	0.111	2.64045e-12	2	Eda
Rab3il1	8.20281e-17	0.383763	0.162	0.016	2.64828e-12	2	Rab3il1
Svep1	9.3142e-17	0.470689	0.146	0.013	3.00709e-12	2	Svep1
Prkca	9.33177e-17	0.901996	0.508	0.181	3.01276e-12	2	Prkca
Thbs3	1.23583e-16	0.3437	0.131	0.009	3.98987e-12	2	Thbs3
Ifitm10	1.46813e-16	0.547772	0.131	0.009	4.73985e-12	2	Ifitm10
Nckap5	1.54568e-16	0.889476	0.3	0.068	4.99024e-12	2	Nckap5
Glis3	1.62355e-16	1.22467	0.254	0.05	5.24163e-12	2	Glis3
Ccdc80	1.67921e-16	0.689658	0.338	0.086	5.42131e-12	2	Ccdc80
Ackr4	1.79696e-16	0.34483	0.131	0.009	5.80149e-12	2	Ackr4
Atp1b1	1.85604e-16	0.641456	0.215	0.035	5.99223e-12	2	Atp1b1
Fgfr1	1.86922e-16	0.736319	0.385	0.112	6.03477e-12	2	Fgfr1
Lmo4	2.2822e-16	0.706926	0.346	0.089	7.36809e-12	2	Lmo4
Bckdhb	2.47049e-16	0.839851	0.408	0.125	7.97596e-12	2	Bckdhb
Naaladl2	2.49509e-16	0.476836	0.154	0.015	8.0554e-12	2	Naaladl2
Osbpl3	2.56802e-16	0.740684	0.408	0.12	8.29084e-12	2	Osbpl3
Dmtn	2.57893e-16	0.515658	0.177	0.022	8.32606e-12	2	Dmtn
Adamts1	3.15583e-16	0.764464	0.438	0.142	1.01886e-11	2	Adamts1
Efhb	3.48993e-16	0.327017	0.1	0.003	1.12672e-11	2	Efhb
Fabp5	4.02892e-16	0.883371	0.577	0.245	1.30074e-11	2	Fabp5
N4bp2	5.02038e-16	0.858824	0.454	0.156	1.62083e-11	2	N4bp2
Fblim1	6.43365e-16	0.833647	0.354	0.098	2.0771e-11	2	Fblim1
Maged2	6.58639e-16	0.539383	0.215	0.036	2.12641e-11	2	Maged2
Clmp	6.5947e-16	0.644581	0.169	0.021	2.1291e-11	2	Clmp
Fam129a	6.81134e-16	0.67218	0.385	0.11	2.19904e-11	2	Fam129a
Bcl9l	7.11503e-16	0.628808	0.292	0.066	2.29709e-11	2	Bcl9l
Hecw1	8.13519e-16	0.375633	0.146	0.014	2.62645e-11	2	Hecw1
Snx24	9.59107e-16	0.737306	0.454	0.149	3.09648e-11	2	Snx24
2210408F21Rik	9.95732e-16	0.540026	0.162	0.019	3.21472e-11	2	2210408F21Rik
Ajuba	1.04027e-15	0.358416	0.154	0.016	3.35852e-11	2	Ajuba
Lpcat3	1.07015e-15	0.791562	0.4	0.123	3.45499e-11	2	Lpcat3
Col6a1	1.40781e-15	0.476552	0.208	0.034	4.54512e-11	2	Col6a1
Cdc14a	1.4104e-15	0.900467	0.685	0.314	4.55349e-11	2	Cdc14a
G630016G05Rik	1.57371e-15	0.262216	0.115	0.007	5.08072e-11	2	G630016G05Rik
Gpr39	1.6989e-15	0.398343	0.138	0.013	5.48488e-11	2	Gpr39
Loxl1	1.92707e-15	0.373291	0.169	0.021	6.22156e-11	2	Loxl1
Lsamp	2.4324e-15	1.57502	0.108	0.006	7.85301e-11	2	Lsamp
Mllt3	2.76552e-15	0.957063	0.631	0.282	8.92847e-11	2	Mllt3
Cul9	3.94675e-15	0.430283	0.231	0.043	1.27421e-10	2	Cul9
Esrrg	4.55889e-15	0.560295	0.177	0.024	1.47184e-10	2	Esrrg
Hand2	4.8197e-15	0.388783	0.169	0.022	1.55604e-10	2	Hand2
4930594M22Rik	5.53261e-15	0.325998	0.1	0.005	1.7862e-10	2	4930594M22Rik
9530026P05Rik	8.3229e-15	0.928748	0.462	0.168	2.68705e-10	2	9530026P05Rik
Fbxo22	8.89901e-15	0.538357	0.285	0.067	2.87305e-10	2	Fbxo22
Gm43445	9.19583e-15	0.301884	0.115	0.008	2.96888e-10	2	Gm43445
Hs3st3b1	9.77418e-15	0.517445	0.138	0.014	3.15559e-10	2	Hs3st3b1
Dnm3os	1.01721e-14	0.695475	0.208	0.037	3.28407e-10	2	Dnm3os
Unc13b	1.05715e-14	0.900002	0.862	0.584	3.41299e-10	2	Unc13b
Smad3	1.11714e-14	0.577997	0.369	0.106	3.60669e-10	2	Smad3
Alcam	1.16892e-14	1.26258	0.231	0.045	3.77387e-10	2	Alcam
Atp2a2	1.23369e-14	0.85445	0.546	0.218	3.98296e-10	2	Atp2a2
Tmem164	1.26733e-14	1.42501	0.908	0.716	4.09158e-10	2	Tmem164
Ccn2	1.69482e-14	0.807267	0.223	0.044	5.47172e-10	2	Ccn2
Tmtc4	1.73002e-14	0.599873	0.223	0.043	5.58537e-10	2	Tmtc4
Tbx20	1.7704e-14	0.919522	0.246	0.052	5.71575e-10	2	Tbx20
Tmem176a	1.93372e-14	0.346185	0.146	0.016	6.24302e-10	2	Tmem176a
Nrk	2.05947e-14	0.900059	0.269	0.065	6.64901e-10	2	Nrk
Fn1	2.08876e-14	1.3016	0.646	0.358	6.74357e-10	2	Fn1
Camk4	2.13761e-14	0.614647	0.185	0.029	6.90128e-10	2	Camk4
Gpr173	2.34366e-14	0.327641	0.108	0.007	7.5665e-10	2	Gpr173
Clip4	2.40716e-14	0.560701	0.131	0.013	7.77152e-10	2	Clip4
Nfia	2.51943e-14	0.610207	0.977	0.926	8.13399e-10	2	Nfia
Pcsk5	2.52479e-14	0.532374	0.423	0.137	8.1513e-10	2	Pcsk5
Colec11	2.75686e-14	0.593473	0.138	0.015	8.90054e-10	2	Colec11
Lypd6	2.7986e-14	0.322385	0.108	0.007	9.03528e-10	2	Lypd6
Tll1	3.61701e-14	1.10498	0.2	0.036	1.16775e-09	2	Tll1
Auts2	3.65647e-14	0.783789	0.954	0.747	1.18049e-09	2	Auts2
Igfbp5	3.81226e-14	1.85304	0.346	0.108	1.23079e-09	2	Igfbp5
Prickle1	4.7292e-14	1.07076	0.515	0.216	1.52682e-09	2	Prickle1
Frrs1	4.80961e-14	0.582265	0.308	0.082	1.55278e-09	2	Frrs1
Sdc2	5.29017e-14	0.518026	0.215	0.041	1.70793e-09	2	Sdc2
Nxn	5.97081e-14	0.873518	0.808	0.466	1.92768e-09	2	Nxn
Itsn1	6.14892e-14	0.770594	0.738	0.388	1.98518e-09	2	Itsn1
Rgs6	6.97151e-14	0.491571	0.115	0.009	2.25075e-09	2	Rgs6
Ccdc152	7.59911e-14	0.300743	0.115	0.009	2.45337e-09	2	Ccdc152
Nr3c2	1.1198e-13	0.884446	0.254	0.059	3.61528e-09	2	Nr3c2
Ank2	1.23215e-13	1.05822	0.308	0.084	3.97798e-09	2	Ank2
Wbp1l	1.32644e-13	0.788835	0.608	0.291	4.28243e-09	2	Wbp1l
Ghr	1.44105e-13	1.89698	0.854	0.696	4.65242e-09	2	Ghr
Hlf	1.64531e-13	0.412422	0.131	0.014	5.31187e-09	2	Hlf
Nppa	1.71691e-13	1.70811	0.477	0.196	5.54305e-09	2	Nppa
Spint2	1.855e-13	0.384337	0.162	0.023	5.98885e-09	2	Spint2
Runx1t1	2.0051e-13	1.01648	0.377	0.126	6.47346e-09	2	Runx1t1
Fhl1	2.30854e-13	0.890051	0.215	0.045	7.45312e-09	2	Fhl1
Hivep3	2.34984e-13	0.918639	0.4	0.139	7.58646e-09	2	Hivep3
Pdgfrb	2.51409e-13	0.407332	0.177	0.029	8.11674e-09	2	Pdgfrb
Sgsm2	2.6087e-13	0.572141	0.138	0.016	8.4222e-09	2	Sgsm2
Fhl2	2.86989e-13	0.635433	0.3	0.081	9.26543e-09	2	Fhl2
Dkk3	3.28121e-13	0.374519	0.169	0.027	1.05934e-08	2	Dkk3
Prkn	3.51813e-13	0.810449	0.415	0.145	1.13583e-08	2	Prkn
Sulf2	3.55014e-13	0.450204	0.177	0.03	1.14616e-08	2	Sulf2
Msrb3	3.60355e-13	0.80414	0.831	0.502	1.16341e-08	2	Msrb3
Dse	3.87642e-13	0.460749	0.238	0.053	1.2515e-08	2	Dse
Fmn1	4.20899e-13	0.424338	0.169	0.027	1.35887e-08	2	Fmn1
Rcn3	4.39176e-13	0.398305	0.185	0.032	1.41788e-08	2	Rcn3
Mctp1	4.5713e-13	0.628838	0.285	0.074	1.47585e-08	2	Mctp1
Reck	5.11419e-13	0.428205	0.315	0.088	1.65112e-08	2	Reck
Ccdc141	5.21133e-13	0.678507	0.192	0.036	1.68248e-08	2	Ccdc141
Usp13	5.24015e-13	0.567333	0.138	0.017	1.69178e-08	2	Usp13
Fam114a1	6.08929e-13	0.626002	0.462	0.176	1.96593e-08	2	Fam114a1
Igsf3	6.8841e-13	0.505516	0.177	0.03	2.22253e-08	2	Igsf3
Zfp354c	7.14193e-13	0.332152	0.138	0.017	2.30577e-08	2	Zfp354c
Rph3al	7.81999e-13	0.534557	0.285	0.075	2.52468e-08	2	Rph3al
Plxna4	8.80826e-13	0.935869	0.877	0.605	2.84375e-08	2	Plxna4
Itgb4	1.21381e-12	0.503918	0.169	0.028	3.91878e-08	2	Itgb4
Bmp4	1.27384e-12	0.858421	0.246	0.061	4.11259e-08	2	Bmp4
Clca3a1	1.36407e-12	0.556066	0.177	0.031	4.40391e-08	2	Clca3a1
Srgap3	1.3736e-12	0.464619	0.169	0.028	4.43468e-08	2	Srgap3
Mxra8	1.62895e-12	0.317409	0.192	0.036	5.25908e-08	2	Mxra8
Tnnt2	1.7624e-12	0.754646	0.423	0.156	5.68989e-08	2	Tnnt2
Tln2	2.00185e-12	0.556779	0.277	0.075	6.46297e-08	2	Tln2
Tanc2	2.09665e-12	1.00211	0.831	0.631	6.76903e-08	2	Tanc2
Egflam	2.20629e-12	0.268713	0.115	0.012	7.123e-08	2	Egflam
B130024G19Rik	2.222e-12	0.610201	0.315	0.093	7.17374e-08	2	B130024G19Rik
Sugct	2.41671e-12	0.546468	0.238	0.057	7.80235e-08	2	Sugct
Zfp521	2.42906e-12	0.720508	0.908	0.737	7.84223e-08	2	Zfp521
Smoc2	2.46849e-12	0.290457	0.115	0.012	7.96952e-08	2	Smoc2
Antxr1	2.56936e-12	0.643562	0.2	0.042	8.29517e-08	2	Antxr1
Ptk7	2.62697e-12	0.459149	0.315	0.091	8.48117e-08	2	Ptk7
Dennd2a	2.74656e-12	0.706964	0.492	0.203	8.86726e-08	2	Dennd2a
Col6a2	2.89338e-12	0.394681	0.192	0.038	9.34128e-08	2	Col6a2
Xrcc5	3.06085e-12	0.314754	0.154	0.023	9.88194e-08	2	Xrcc5
Sec23a	3.28591e-12	0.589778	0.492	0.204	1.06086e-07	2	Sec23a
Pwwp3b	3.33942e-12	0.806958	0.1	0.008	1.07813e-07	2	Pwwp3b
Corin	3.40392e-12	0.500577	0.1	0.008	1.09895e-07	2	Corin
Fbln5	3.82043e-12	0.593233	0.262	0.067	1.23343e-07	2	Fbln5
Bsg	4.45185e-12	0.741106	0.477	0.203	1.43728e-07	2	Bsg
Igfbp4	4.7798e-12	0.424334	0.454	0.17	1.54316e-07	2	Igfbp4
Cacna2d1	4.93497e-12	0.679117	0.285	0.081	1.59326e-07	2	Cacna2d1
Cpeb2	6.16929e-12	0.724308	0.392	0.141	1.99176e-07	2	Cpeb2
Tmem64	6.32535e-12	0.509657	0.385	0.131	2.04214e-07	2	Tmem64
Prdm11	6.78554e-12	0.556811	0.331	0.106	2.19071e-07	2	Prdm11
Sesn3	6.89075e-12	0.61711	0.362	0.126	2.22468e-07	2	Sesn3
Adamts10	7.05599e-12	0.696272	0.592	0.293	2.27803e-07	2	Adamts10
Rdx	7.30835e-12	0.844158	0.731	0.414	2.3595e-07	2	Rdx
Clu	7.54012e-12	0.402247	0.2	0.042	2.43433e-07	2	Clu
Bcr	7.69279e-12	0.716451	0.469	0.192	2.48362e-07	2	Bcr
Kcnq1ot1	7.80243e-12	0.732249	0.754	0.459	2.51901e-07	2	Kcnq1ot1
Fam117a	7.94166e-12	0.370999	0.169	0.03	2.56397e-07	2	Fam117a
Nfix	8.99306e-12	0.758576	0.662	0.354	2.90341e-07	2	Nfix
Zbtb7c	1.03326e-11	0.915323	0.269	0.075	3.33589e-07	2	Zbtb7c
Ldb3	1.24702e-11	0.376893	0.123	0.015	4.02602e-07	2	Ldb3
Gabarapl1	1.45176e-11	0.299655	0.154	0.025	4.68701e-07	2	Gabarapl1
Tgfbr2	1.67101e-11	0.819892	0.692	0.429	5.39487e-07	2	Tgfbr2
Efnb2	1.70834e-11	0.834656	0.777	0.554	5.51539e-07	2	Efnb2
Fhit	1.71434e-11	0.881037	0.285	0.084	5.53474e-07	2	Fhit
St6galnac3	1.89181e-11	0.665484	0.954	0.83	6.10771e-07	2	St6galnac3
Ogt	1.97401e-11	0.644653	0.892	0.644	6.37311e-07	2	Ogt
Ptprj	2.10506e-11	0.463597	0.308	0.095	6.79618e-07	2	Ptprj
Plcg2	2.13835e-11	0.426734	0.192	0.041	6.90367e-07	2	Plcg2
Ppp1r14c	2.1843e-11	0.443242	0.131	0.019	7.05202e-07	2	Ppp1r14c
Ggact	2.21156e-11	0.387927	0.138	0.021	7.14001e-07	2	Ggact
Vstm4	2.21922e-11	0.412448	0.138	0.021	7.16475e-07	2	Vstm4
Gramd3	2.47555e-11	0.636768	0.369	0.137	7.9923e-07	2	Gramd3
Ralgps2	2.60259e-11	0.85191	0.4	0.154	8.40245e-07	2	Ralgps2
Zfp618	2.60849e-11	0.641085	0.438	0.181	8.4215e-07	2	Zfp618
Arid3b	2.68635e-11	0.336362	0.108	0.012	8.67289e-07	2	Arid3b
F2r	2.8071e-11	0.651681	0.415	0.16	9.06272e-07	2	F2r
Epb41l4a	2.83397e-11	0.564139	0.392	0.142	9.14948e-07	2	Epb41l4a
Acvr1	2.89385e-11	0.717519	0.785	0.492	9.34279e-07	2	Acvr1
Ctdspl	2.9643e-11	0.604778	0.515	0.229	9.57026e-07	2	Ctdspl
Bicd1	3.14335e-11	0.592291	0.177	0.036	1.01483e-06	2	Bicd1
Ttc3	3.58333e-11	0.682524	0.823	0.551	1.15688e-06	2	Ttc3
Igf1	3.63721e-11	0.690292	0.408	0.154	1.17427e-06	2	Igf1
Lbp	3.67451e-11	0.400084	0.154	0.027	1.18632e-06	2	Lbp
Fgl2	3.67478e-11	0.43812	0.123	0.016	1.1864e-06	2	Fgl2
Npas2	3.86391e-11	0.349163	0.154	0.027	1.24746e-06	2	Npas2
Prox1	4.01219e-11	1.06425	0.154	0.027	1.29534e-06	2	Prox1
Nmnat2	4.03389e-11	0.827179	0.162	0.03	1.30234e-06	2	Nmnat2
Ano4	4.21809e-11	0.36406	0.115	0.014	1.36181e-06	2	Ano4
Zfp950	4.31343e-11	0.596061	0.569	0.264	1.39259e-06	2	Zfp950
Rab27b	4.40769e-11	0.376877	0.154	0.027	1.42302e-06	2	Rab27b
Foxp1	4.4084e-11	0.745361	0.985	0.903	1.42325e-06	2	Foxp1
Megf9	4.85171e-11	0.949272	0.531	0.255	1.56637e-06	2	Megf9
Hacd3	5.0891e-11	0.390903	0.262	0.073	1.64302e-06	2	Hacd3
Osbpl5	5.16575e-11	0.455018	0.262	0.075	1.66776e-06	2	Osbpl5
Trim47	5.49346e-11	0.469922	0.338	0.116	1.77356e-06	2	Trim47
Malat1	5.69699e-11	0.37606	1	0.999	1.83927e-06	2	Malat1
Plk2	5.94169e-11	0.807066	0.592	0.317	1.91827e-06	2	Plk2
Tet2	6.8903e-11	0.596408	0.677	0.359	2.22453e-06	2	Tet2
Slit2	6.96958e-11	0.582073	0.254	0.069	2.25013e-06	2	Slit2
Gucy1a1	7.50696e-11	0.400447	0.162	0.03	2.42362e-06	2	Gucy1a1
Tbx18	8.23793e-11	0.331499	0.1	0.01	2.65961e-06	2	Tbx18
Snx18	8.87221e-11	0.444319	0.269	0.081	2.86439e-06	2	Snx18
Smarca1	9.60473e-11	0.297588	0.1	0.01	3.10089e-06	2	Smarca1
Upp2	1.071e-10	0.524485	0.469	0.19	3.45773e-06	2	Upp2
Gcnt1	1.07975e-10	0.421866	0.146	0.025	3.48598e-06	2	Gcnt1
Srl	1.1542e-10	0.435662	0.192	0.044	3.72633e-06	2	Srl
Nr6a1os	1.16012e-10	0.457715	0.192	0.044	3.74545e-06	2	Nr6a1os
Nfat5	1.33003e-10	0.573314	0.908	0.647	4.29401e-06	2	Nfat5
Anpep	1.39223e-10	0.266482	0.108	0.013	4.49481e-06	2	Anpep
Slco2a1	1.42421e-10	0.773751	0.369	0.141	4.59807e-06	2	Slco2a1
Sfrp1	1.43048e-10	0.2879	0.115	0.015	4.6183e-06	2	Sfrp1
Trdn	1.48404e-10	0.388376	0.177	0.038	4.79121e-06	2	Trdn
Klhl4	1.53773e-10	1.19451	0.631	0.378	4.96456e-06	2	Klhl4
Mrc2	1.58233e-10	0.385185	0.154	0.029	5.10854e-06	2	Mrc2
Csrp2	1.64975e-10	0.53874	0.292	0.094	5.32622e-06	2	Csrp2
Arhgap6	1.82821e-10	0.596848	0.385	0.146	5.90237e-06	2	Arhgap6
Cish	2.0426e-10	0.347297	0.154	0.029	6.59455e-06	2	Cish
Slc18a2	2.62067e-10	0.361183	0.146	0.027	8.46083e-06	2	Slc18a2
Lrrc42	2.80828e-10	0.374714	0.192	0.045	9.06654e-06	2	Lrrc42
Nedd4	2.85789e-10	0.54667	0.938	0.819	9.22671e-06	2	Nedd4
Prrc1	3.03297e-10	0.512364	0.385	0.147	9.79193e-06	2	Prrc1
Ogn	3.4409e-10	0.334395	0.185	0.042	1.11089e-05	2	Ogn
Gpm6b	3.46589e-10	0.395142	0.108	0.014	1.11896e-05	2	Gpm6b
Emilin1	3.51927e-10	0.493638	0.308	0.104	1.1362e-05	2	Emilin1
Csad	3.56764e-10	0.522608	0.377	0.144	1.15181e-05	2	Csad
Adamtsl4	3.59164e-10	0.319859	0.146	0.027	1.15956e-05	2	Adamtsl4
1110019D14Rik	4.24661e-10	0.528244	0.169	0.037	1.37102e-05	2	1110019D14Rik
Bnc2	4.29191e-10	0.483061	0.115	0.016	1.38564e-05	2	Bnc2
Sfrp2	5.02618e-10	0.347767	0.108	0.014	1.6227e-05	2	Sfrp2
Ntn1	5.46302e-10	1.0133	0.3	0.105	1.76374e-05	2	Ntn1
Aff3	5.48952e-10	0.629752	0.177	0.041	1.77229e-05	2	Aff3
Tmcc3	5.80572e-10	0.878302	0.792	0.557	1.87438e-05	2	Tmcc3
Maged1	6.01268e-10	0.403395	0.292	0.096	1.94119e-05	2	Maged1
Fbxl7	6.23378e-10	1.37041	0.962	0.947	2.01258e-05	2	Fbxl7
Fndc3a	6.29294e-10	0.784227	0.785	0.528	2.03168e-05	2	Fndc3a
Itgav	6.90792e-10	0.54037	0.562	0.278	2.23022e-05	2	Itgav
Nppb	8.07728e-10	0.574674	0.185	0.045	2.60775e-05	2	Nppb
mt-Co2	9.30209e-10	0.970736	0.692	0.403	3.00318e-05	2	mt-Co2
Fgd1	1.01029e-09	0.345493	0.246	0.072	3.26172e-05	2	Fgd1
Sertad4	1.01133e-09	0.428917	0.208	0.056	3.26506e-05	2	Sertad4
Cacnb2	1.0694e-09	0.587544	0.169	0.037	3.45257e-05	2	Cacnb2
Meg3	1.0762e-09	0.896743	0.162	0.036	3.4745e-05	2	Meg3
Ptprs	1.09754e-09	0.516746	0.346	0.131	3.5434e-05	2	Ptprs
Numbl	1.17727e-09	0.351464	0.162	0.035	3.80083e-05	2	Numbl
P2rx4	1.18926e-09	0.400309	0.185	0.044	3.83953e-05	2	P2rx4
Klhl3	1.35222e-09	0.526394	0.331	0.12	4.36564e-05	2	Klhl3
Dpyd	1.38051e-09	0.322718	0.115	0.017	4.45697e-05	2	Dpyd
Krba1	1.41344e-09	0.276608	0.108	0.015	4.56329e-05	2	Krba1
Phc3	1.49802e-09	0.763931	0.631	0.354	4.83635e-05	2	Phc3
Smc41	1.51784e-09	0.671242	0.7	0.398	4.90036e-05	2	Smc4
Fam174b	1.5854e-09	0.320325	0.146	0.029	5.11846e-05	2	Fam174b
Irx5	1.61487e-09	0.251615	0.1	0.013	5.21361e-05	2	Irx5
Pld1	1.69472e-09	0.472192	0.515	0.247	5.4714e-05	2	Pld1
4933406I18Rik	1.7532e-09	0.321609	0.131	0.023	5.66021e-05	2	4933406I18Rik
Cst3	1.88552e-09	0.589546	0.469	0.214	6.08741e-05	2	Cst3
Pcca	1.93925e-09	0.553478	0.485	0.227	6.26086e-05	2	Pcca
Ttc14	1.98788e-09	0.589807	0.838	0.541	6.41787e-05	2	Ttc14
Gpx4	1.9967e-09	0.396361	0.277	0.09	6.44636e-05	2	Gpx4
Glt8d1	2.09663e-09	0.460209	0.262	0.084	6.76895e-05	2	Glt8d1
Ninl	2.22843e-09	0.284723	0.123	0.021	7.19449e-05	2	Ninl
Hsph1	2.29547e-09	0.341391	0.162	0.036	7.41091e-05	2	Hsph1
Tle1	2.33229e-09	0.67052	0.546	0.281	7.52981e-05	2	Tle1
Cul7	2.33848e-09	0.315687	0.215	0.059	7.54979e-05	2	Cul7
Trp53inp1	2.40627e-09	0.471933	0.2	0.054	7.76866e-05	2	Trp53inp1
Fzd3	2.82907e-09	0.396009	0.185	0.046	9.13366e-05	2	Fzd3
Mecom	2.8397e-09	0.619664	0.923	0.87	9.16796e-05	2	Mecom
Timp2	2.87088e-09	0.635909	0.392	0.164	9.26864e-05	2	Timp2
Yap1	3.08784e-09	0.586648	0.546	0.267	9.96908e-05	2	Yap1
Abtb2	3.77382e-09	0.679941	0.431	0.193	0.000121838	2	Abtb2
Apba1	4.0836e-09	0.480257	0.554	0.271	0.000131839	2	Apba1
Arhgap24	4.35891e-09	0.287891	0.131	0.024	0.000140728	2	Arhgap24
Pkdcc	4.37226e-09	0.463099	0.123	0.022	0.000141158	2	Pkdcc
Mthfs	4.68915e-09	0.389544	0.185	0.047	0.000151389	2	Mthfs
Cd63	5.1474e-09	0.371496	0.215	0.062	0.000166184	2	Cd63
Lama2	5.20717e-09	1.12212	0.223	0.067	0.000168113	2	Lama2
Lrpap1	5.31927e-09	0.471149	0.238	0.075	0.000171733	2	Lrpap1
Txnrd3	5.95041e-09	0.33631	0.123	0.022	0.000192109	2	Txnrd3
Akap8l	5.99055e-09	0.437044	0.454	0.203	0.000193405	2	Akap8l
Foxp2	6.31477e-09	1.07787	0.177	0.046	0.000203872	2	Foxp2
Napb	7.12096e-09	0.304264	0.138	0.028	0.0002299	2	Napb
Dtx3	7.17179e-09	0.372646	0.3	0.105	0.000231541	2	Dtx3
Sord	7.5079e-09	0.349198	0.131	0.025	0.000242393	2	Sord
Iqgap2	7.75168e-09	0.350228	0.146	0.031	0.000250263	2	Iqgap2
Col1a1	7.97192e-09	0.800474	0.277	0.101	0.000257373	2	Col1a1
Sort1	9.03509e-09	0.354698	0.269	0.09	0.000291698	2	Sort1
Myl7	9.55226e-09	0.632355	0.177	0.045	0.000308395	2	Myl7
Sntb2	1.017e-08	0.596165	0.723	0.455	0.00032834	2	Sntb2
Per3	1.03196e-08	0.433172	0.238	0.076	0.000333167	2	Per3
Arhgap32	1.04496e-08	0.464732	0.508	0.233	0.000337367	2	Arhgap32
2006-09-01	1.05479e-08	0.425171	0.131	0.025	0.000340539	2	2006-09-01
Sat1	1.0805e-08	0.290886	0.308	0.111	0.000348838	2	Sat1
Ecm1	1.10611e-08	0.386588	0.146	0.032	0.000357108	2	Ecm1
Igf2bp2	1.15991e-08	0.372325	0.323	0.122	0.000374477	2	Igf2bp2
Slc25a37	1.1744e-08	0.414776	0.223	0.068	0.000379154	2	Slc25a37
Glis2	1.19754e-08	0.379476	0.223	0.068	0.000386625	2	Glis2
Sema5a	1.21019e-08	0.536853	0.169	0.042	0.000390711	2	Sema5a
Ccnd2	1.25177e-08	0.610496	0.415	0.193	0.000404134	2	Ccnd2
Epha4	1.26971e-08	0.55218	0.377	0.16	0.000409927	2	Epha4
Inpp4b	1.30939e-08	0.496813	0.392	0.172	0.000422737	2	Inpp4b
Cox16	1.34205e-08	0.625086	0.715	0.463	0.00043328	2	Cox16
mt-Co3	1.35005e-08	0.981448	0.708	0.42	0.000435863	2	mt-Co3
Luc7l2	1.48692e-08	0.495656	0.954	0.81	0.000480052	2	Luc7l2
Heg1	1.58184e-08	0.912234	0.962	0.873	0.000510697	2	Heg1
Tiam1	1.61438e-08	0.332545	0.2	0.057	0.000521203	2	Tiam1
Grina	1.76141e-08	0.309433	0.192	0.053	0.00056867	2	Grina
Ddah1	1.85295e-08	0.648251	0.262	0.094	0.000598223	2	Ddah1
Ldah	2.0266e-08	0.488426	0.346	0.14	0.000654289	2	Ldah
Fam234a	2.08644e-08	0.313848	0.169	0.043	0.000673608	2	Fam234a
Lysmd2	2.09454e-08	0.255271	0.146	0.032	0.000676222	2	Lysmd2
Tspan3	2.21309e-08	0.356738	0.262	0.089	0.000714497	2	Tspan3
Sec31a	2.3003e-08	0.544251	0.577	0.329	0.000742652	2	Sec31a
Fth1	2.36306e-08	0.619932	0.277	0.104	0.000762913	2	Fth1
Dpt	2.5351e-08	0.256583	0.115	0.021	0.000818456	2	Dpt
Ctla2a	2.59309e-08	0.80411	0.385	0.176	0.00083718	2	Ctla2a
Gm49708	2.82563e-08	0.251042	0.108	0.019	0.000912256	2	Gm49708
Mir22hg	2.97272e-08	0.326292	0.208	0.062	0.000959742	2	Mir22hg
Dennd4c	3.08e-08	0.442235	0.608	0.315	0.000994379	2	Dennd4c
Atp1b3	3.34293e-08	0.552528	0.585	0.323	0.00107926	2	Atp1b3
Notch1	3.38723e-08	0.48844	0.754	0.48	0.00109357	2	Notch1
Rian	4.0776e-08	0.479872	0.115	0.022	0.00131645	2	Rian
Calu	4.32376e-08	0.524473	0.592	0.338	0.00139593	2	Calu
Nr6a1	4.89412e-08	0.437939	0.446	0.208	0.00158007	2	Nr6a1
Dennd5b	4.90503e-08	0.586563	0.885	0.792	0.00158359	2	Dennd5b
Wbp2	5.00414e-08	0.308305	0.238	0.08	0.00161559	2	Wbp2
Dmd	5.13055e-08	0.342003	0.546	0.252	0.0016564	2	Dmd
Tnxb	5.4124e-08	0.441178	0.108	0.02	0.00174739	2	Tnxb
Tmod1	6.42347e-08	0.253113	0.138	0.031	0.00207382	2	Tmod1
Fam118b	6.67901e-08	0.421637	0.331	0.137	0.00215632	2	Fam118b
Zbtb38	6.76975e-08	0.563823	0.362	0.163	0.00218562	2	Zbtb38
Aars	6.78565e-08	0.283066	0.192	0.056	0.00219075	2	Aars
Kctd12	6.86158e-08	0.610851	0.254	0.091	0.00221526	2	Kctd12
Olfml2a	6.96541e-08	0.285991	0.123	0.025	0.00224878	2	Olfml2a
Usp3	6.9918e-08	0.617513	0.662	0.419	0.0022573	2	Usp3
Tspyl2	7.15862e-08	0.272046	0.108	0.02	0.00231116	2	Tspyl2
Myl4	7.37082e-08	0.678449	0.315	0.128	0.00237967	2	Myl4
Abca8a	7.67785e-08	0.836674	0.138	0.032	0.00247879	2	Abca8a
Plcd3	8.07791e-08	0.268117	0.108	0.02	0.00260795	2	Plcd3
1110051M20Rik	8.80677e-08	0.504878	0.246	0.088	0.00284327	2	1110051M20Rik
Ocrl	8.87522e-08	0.388558	0.438	0.204	0.00286537	2	Ocrl
Dap	9.4304e-08	0.299154	0.192	0.057	0.00304461	2	Dap
mt-Atp6	9.81497e-08	0.966579	0.592	0.34	0.00316876	2	mt-Atp6
Pdcd4	1.02558e-07	0.385422	0.385	0.168	0.00331107	2	Pdcd4
Fam120b	1.03505e-07	0.420164	0.323	0.134	0.00334164	2	Fam120b
Ccn1	1.04327e-07	0.527092	0.162	0.044	0.00336819	2	Ccn1
Zfp395	1.04835e-07	0.434479	0.315	0.131	0.0033846	2	Zfp395
Tarbp1	1.10171e-07	0.28381	0.162	0.043	0.00355685	2	Tarbp1
St3gal1	1.12354e-07	0.560433	0.615	0.356	0.00362736	2	St3gal1
Uggt2	1.14716e-07	0.499224	0.331	0.14	0.00370361	2	Uggt2
Cx3cr1	1.19018e-07	0.336426	0.123	0.027	0.00384251	2	Cx3cr1
Xkr4	1.27461e-07	0.470529	0.115	0.023	0.00411508	2	Xkr4
Atl2	1.27952e-07	0.620362	0.477	0.247	0.00413093	2	Atl2
Shf	1.33784e-07	0.370515	0.215	0.072	0.00431923	2	Shf
Tfpi	1.41907e-07	0.446551	0.469	0.234	0.00458146	2	Tfpi
Tbc1d14	1.55572e-07	0.402806	0.254	0.095	0.00502266	2	Tbc1d14
Rnf165	1.58897e-07	0.271776	0.238	0.081	0.00513	2	Rnf165
Cdc42ep3	1.62789e-07	0.92387	0.362	0.176	0.00525565	2	Cdc42ep3
Sec61a1	1.68739e-07	0.391493	0.346	0.15	0.00544775	2	Sec61a1
Usp29	1.77997e-07	0.257	0.123	0.027	0.00574662	2	Usp29
Zfp809	1.839e-07	0.386724	0.285	0.111	0.00593722	2	Zfp809
Ube2h	1.90321e-07	0.478129	0.838	0.579	0.00614451	2	Ube2h
St3gal5	1.96106e-07	0.644887	0.462	0.249	0.00633128	2	St3gal5
Ehbp1	2.07619e-07	0.749829	0.6	0.344	0.00670297	2	Ehbp1
Scd2	2.09589e-07	0.269979	0.238	0.083	0.0067666	2	Scd2
mt-Cytb	2.12699e-07	0.863668	0.546	0.317	0.00686698	2	mt-Cytb
Ubtd2	2.13796e-07	0.503321	0.423	0.212	0.0069024	2	Ubtd2
Rarb	2.2238e-07	0.398054	0.223	0.078	0.00717954	2	Rarb
Arrb1	2.22804e-07	0.337979	0.354	0.152	0.00719323	2	Arrb1
Aldh7a1	2.3322e-07	0.337935	0.185	0.057	0.00752951	2	Aldh7a1
Nme2	2.38539e-07	0.491226	0.308	0.128	0.00770122	2	Nme2
Dync2h1	2.52325e-07	0.367993	0.3	0.122	0.00814631	2	Dync2h1
mt-Nd1	2.53911e-07	0.907068	0.562	0.348	0.0081975	2	mt-Nd1
Intu	2.55125e-07	0.413447	0.215	0.074	0.0082367	2	Intu
Itga9	2.64475e-07	0.561951	0.669	0.4	0.00853857	2	Itga9
Ctsk	2.70862e-07	0.258581	0.1	0.019	0.00874478	2	Ctsk
Ank	2.72058e-07	0.748004	0.377	0.171	0.00878339	2	Ank
Cd59a	2.74079e-07	0.384999	0.238	0.088	0.00884863	2	Cd59a
Smpx	2.85512e-07	0.26948	0.115	0.024	0.00921776	2	Smpx
Lrrc75a	2.87867e-07	0.317122	0.146	0.038	0.00929378	2	Lrrc75a
Gm26760	3.0644e-07	0.310394	0.138	0.035	0.00989342	2	Gm26760
St3gal4	3.19352e-07	0.730535	0.631	0.402	0.0103103	2	St3gal4
Ctsl	3.33393e-07	0.464682	0.308	0.13	0.0107636	2	Ctsl
Gm16124	3.34794e-07	0.289672	0.154	0.042	0.0108088	2	Gm16124
Synrg	3.40013e-07	0.383809	0.346	0.152	0.0109773	2	Synrg
Syn3	3.42735e-07	0.425617	0.215	0.075	0.0110652	2	Syn3
Gfpt1	3.51055e-07	0.351444	0.331	0.141	0.0113338	2	Gfpt1
Sec24d	3.56512e-07	0.489624	0.538	0.302	0.01151	2	Sec24d
Tpp1	3.59648e-07	0.498607	0.162	0.046	0.0116112	2	Tpp1
Casp3	3.75564e-07	0.412498	0.254	0.097	0.0121251	2	Casp3
Phkb	3.7768e-07	0.476004	0.685	0.425	0.0121934	2	Phkb
Pard6g	3.78632e-07	0.384037	0.169	0.05	0.0122241	2	Pard6g
mt-Nd2	3.90692e-07	0.797825	0.531	0.31	0.0126135	2	mt-Nd2
Wdr41	3.90969e-07	0.451666	0.231	0.086	0.0126224	2	Wdr41
Nlgn1	3.96977e-07	0.632635	0.108	0.022	0.0128164	2	Nlgn1
Rbfox1	4.12686e-07	0.521008	0.108	0.022	0.0133236	2	Rbfox1
Dnmt3a	4.46368e-07	0.445559	0.538	0.292	0.014411	2	Dnmt3a
Atxn10	4.48448e-07	0.322403	0.546	0.292	0.0144782	2	Atxn10
[truncated: 2,441 more rows]

## Sheet: MC_markers
	p_val	avg_log2FC	pct.1	pct.2	p_val_adj	cluster	gene
Abcc9	2.25117e-12	0.883441	0.995	0.84	7.26791e-08	0	Abcc9
Rora	3.33623e-09	0.799266	0.982	0.962	0.00010771	0	Rora
Kdm5b	7.36055e-09	0.998934	0.395	0.085	0.000237635	0	Kdm5b
Trpc3	4.37502e-08	0.770583	0.923	0.84	0.00141247	0	Trpc3
Rbms3	1.45117e-07	0.519461	0.991	0.981	0.0046851	0	Rbms3
Dlc1	5.02597e-07	0.352054	1	0.981	0.0162264	0	Dlc1
Sptbn1	6.75617e-07	0.425585	0.986	0.991	0.0218123	0	Sptbn1
Lama2	7.29584e-07	0.576804	0.941	0.915	0.0235546	0	Lama2
Eps8	8.72499e-07	0.803955	0.786	0.557	0.0281686	0	Eps8
Pten	1.60676e-06	0.64417	0.895	0.783	0.0518742	0	Pten
Kcnj8	2.01172e-06	0.852846	0.714	0.5	0.0649485	0	Kcnj8
Pde8b	2.03604e-06	1.22703	0.668	0.481	0.0657336	0	Pde8b
Slc12a2	2.10406e-06	0.821346	0.827	0.689	0.0679297	0	Slc12a2
Msi2	2.43775e-06	0.633428	0.909	0.84	0.0787027	0	Msi2
Gnas	7.34494e-06	0.952471	0.923	0.868	0.237131	0	Gnas
Aspn	7.89237e-06	0.751193	0.727	0.585	0.254805	0	Aspn
Tcf4	9.83728e-06	0.448417	0.995	0.925	0.317597	0	Tcf4
Vstm4	1.42298e-05	0.873574	0.605	0.434	0.459409	0	Vstm4
Ebf2	1.58978e-05	0.633495	0.905	0.877	0.513262	0	Ebf2
Rapgef2	3.3048e-05	0.464493	0.973	0.877	1	0	Rapgef2
Slfn5	5.80801e-05	0.648141	0.223	0.047	1	0	Slfn5
Ank2	0.000114935	0.481072	0.891	0.774	1	0	Ank2
Dtx3	0.000143806	0.710717	0.741	0.632	1	0	Dtx3
Mill2	0.000155044	0.796745	0.455	0.255	1	0	Mill2
Pdzd2	0.000197032	0.493089	0.895	0.821	1	0	Pdzd2
Tshz2	0.000203357	0.646688	0.809	0.774	1	0	Tshz2
Raph1	0.000240769	0.350748	0.982	0.915	1	0	Raph1
Lrfn2	0.00025277	1.03996	0.309	0.151	1	0	Lrfn2
Pde7b	0.00027976	0.671822	0.777	0.67	1	0	Pde7b
Col6a1	0.000374938	0.549042	0.359	0.179	1	0	Col6a1
Prickle2	0.000378481	0.504626	0.959	0.849	1	0	Prickle2
Gnb4	0.000420571	0.539149	0.786	0.67	1	0	Gnb4
Pdgfrb	0.000472897	0.368704	0.973	0.925	1	0	Pdgfrb
Mycbp2	0.000500948	0.553604	0.727	0.623	1	0	Mycbp2
Arhgef25	0.000578162	0.618378	0.432	0.264	1	0	Arhgef25
Farp1	0.000580171	0.407767	0.955	0.906	1	0	Farp1
Adap2	0.000632274	0.404292	0.632	0.453	1	0	Adap2
Col6a2	0.000690567	0.618455	0.5	0.349	1	0	Col6a2
Abca8a	0.000722225	0.870273	0.532	0.387	1	0	Abca8a
Errfi1	0.000743328	0.678043	0.641	0.491	1	0	Errfi1
Ankrd12	0.000781265	0.747126	0.464	0.34	1	0	Ankrd12
Dapk2	0.00112582	0.605504	0.177	0.047	1	0	Dapk2
Colec11	0.00113961	0.661082	0.555	0.443	1	0	Colec11
Myo1b	0.00114997	0.460775	0.95	0.868	1	0	Myo1b
Zcchc24	0.00124041	0.698921	0.364	0.208	1	0	Zcchc24
Rcsd1	0.00124294	0.468943	0.723	0.604	1	0	Rcsd1
Zeb2	0.00128105	0.380567	0.986	0.953	1	0	Zeb2
Daam1	0.00133474	0.567925	0.823	0.736	1	0	Daam1
Pid1	0.00140826	0.416636	0.95	0.84	1	0	Pid1
Ttc3	0.00167813	0.592901	0.641	0.547	1	0	Ttc3
Dapk1	0.0017426	0.616506	0.259	0.113	1	0	Dapk1
Ttyh2	0.00186793	0.542548	0.664	0.575	1	0	Ttyh2
Add3	0.00187621	0.528342	0.759	0.632	1	0	Add3
Cers4	0.00191126	0.648976	0.382	0.236	1	0	Cers4
Akap13	0.00192734	0.440848	0.923	0.858	1	0	Akap13
4932438A13Rik	0.00207646	0.506114	0.777	0.717	1	0	4932438A13Rik
Fbxl20	0.00220214	0.575967	0.445	0.292	1	0	Fbxl20
Zeb1	0.00236856	0.324663	0.964	0.943	1	0	Zeb1
Jarid2	0.00241793	0.550333	0.627	0.528	1	0	Jarid2
Pear1	0.00248164	0.538101	0.509	0.358	1	0	Pear1
Adgrl3	0.00268699	0.337659	0.882	0.745	1	0	Adgrl3
Abca6	0.00283691	0.780607	0.318	0.189	1	0	Abca6
Arhgef17	0.00284964	0.454832	0.805	0.774	1	0	Arhgef17
Apc	0.0029145	0.522103	0.545	0.415	1	0	Apc
Gm37494	0.00307365	0.518652	0.368	0.236	1	0	Gm37494
Glmn	0.00339174	0.518102	0.141	0.038	1	0	Glmn
Arhgef12	0.0034306	0.403447	0.859	0.821	1	0	Arhgef12
Aff4	0.00345626	0.490038	0.641	0.528	1	0	Aff4
Rsrp1	0.00357588	0.504097	0.618	0.547	1	0	Rsrp1
Sh3d19	0.00388375	0.475176	0.445	0.292	1	0	Sh3d19
Rgs5	0.00394686	0.427955	0.914	0.915	1	0	Rgs5
Sparcl1	0.00403906	0.766531	0.473	0.377	1	0	Sparcl1
Rdh5	0.00403964	0.330481	0.332	0.17	1	0	Rdh5
Snapc3	0.00404662	0.571	0.436	0.302	1	0	Snapc3
Zfp710	0.0042808	0.438677	0.323	0.179	1	0	Zfp710
Casp2	0.00458931	0.322783	0.109	0.019	1	0	Casp2
Mtmr3	0.00460579	0.503766	0.636	0.566	1	0	Mtmr3
Fam193a	0.00480853	0.43023	0.727	0.623	1	0	Fam193a
Kat6b	0.00486827	0.570366	0.618	0.509	1	0	Kat6b
Skil	0.00489335	0.427744	0.15	0.047	1	0	Skil
Lrrc4c	0.00494135	0.651518	0.377	0.236	1	0	Lrrc4c
Plekhg1	0.00532024	0.702096	0.455	0.349	1	0	Plekhg1
Nbr1	0.00534355	0.528285	0.418	0.302	1	0	Nbr1
Cxxc5	0.00548019	0.426047	0.105	0.019	1	0	Cxxc5
Lama4	0.00559212	0.310351	0.832	0.736	1	0	Lama4
Ltbp4	0.00570701	0.544805	0.65	0.557	1	0	Ltbp4
Alkbh5	0.00598344	0.38945	0.15	0.047	1	0	Alkbh5
Tbx20	0.00601231	0.42511	0.682	0.566	1	0	Tbx20
Manbal	0.00620378	0.355444	0.123	0.028	1	0	Manbal
Cygb	0.00627521	0.659863	0.3	0.189	1	0	Cygb
Plcl1	0.00638359	0.346044	0.95	0.934	1	0	Plcl1
Fam129a	0.00646468	0.443564	0.318	0.179	1	0	Fam129a
Ubn2	0.00660315	0.513965	0.627	0.547	1	0	Ubn2
Mtus1	0.00670891	0.551446	0.6	0.528	1	0	Mtus1
Snrk	0.006794	0.528044	0.65	0.566	1	0	Snrk
Tgfbrap1	0.0070396	0.382962	0.132	0.038	1	0	Tgfbrap1
Dennd2a	0.00710529	0.516798	0.641	0.566	1	0	Dennd2a
Cyth1	0.0076975	0.593664	0.318	0.208	1	0	Cyth1
Phf21a	0.00769955	0.386601	0.686	0.575	1	0	Phf21a
Fam214a	0.00772485	0.490972	0.341	0.208	1	0	Fam214a
Ppp2r5a	0.0079401	0.448061	0.373	0.236	1	0	Ppp2r5a
Erp44	0.00794846	0.672564	0.291	0.179	1	0	Erp44
Abca8b	0.00801494	0.438594	0.314	0.179	1	0	Abca8b
Fbxl7	0.00804461	0.380209	0.823	0.774	1	0	Fbxl7
Bmp2k	0.00844721	0.522549	0.459	0.321	1	0	Bmp2k
Brd1	0.00853947	0.590928	0.345	0.226	1	0	Brd1
Pacs1	0.00869854	0.545681	0.545	0.425	1	0	Pacs1
Sec24a	0.00887425	0.526951	0.323	0.198	1	0	Sec24a
Fam117b	0.00917426	0.596434	0.277	0.151	1	0	Fam117b
Rab10os	0.00928551	0.326083	0.173	0.066	1	0	Rab10os
Sdhaf3	0.00942343	0.507508	0.155	0.057	1	0	Sdhaf3
Dnajc21	0.00962402	0.387628	0.127	0.038	1	0	Dnajc21
Pgm2	0.00993056	0.379327	0.177	0.075	1	0	Pgm2
Bcl9	0.00993368	0.49995	0.245	0.132	1	0	Bcl9
Kif15	5.10934e-54	2.64382	0.824	0.012	1.64955e-49	1	Kif15
Mki67	6.39997e-51	2.71636	0.865	0.04	2.06623e-46	1	Mki67
Top2a	1.58703e-50	3.01254	0.851	0.036	5.12373e-46	1	Top2a
Knl1	3.06991e-48	2.58288	0.757	0.012	9.91121e-44	1	Knl1
Kif4	3.579e-48	2.2284	0.743	0.008	1.15548e-43	1	Kif4
Lockd	3.5839e-48	2.46128	0.811	0.036	1.15706e-43	1	Lockd
Mis18bp1	5.66087e-48	2.23154	0.757	0.012	1.82761e-43	1	Mis18bp1
Diaph3	1.06973e-46	3.38303	0.919	0.115	3.45364e-42	1	Diaph3
Cit	1.97353e-44	2.02891	0.757	0.032	6.37155e-40	1	Cit
Kif11	2.78705e-44	2.24069	0.73	0.02	8.99799e-40	1	Kif11
Prc1	3.83424e-44	1.94725	0.703	0.012	1.23789e-39	1	Prc1
Neil3	9.12549e-44	2.43586	0.703	0.016	2.94617e-39	1	Neil3
Tpx2	3.51559e-43	2.25994	0.716	0.02	1.13501e-38	1	Tpx2
Anln	3.24058e-42	2.28036	0.689	0.016	1.04622e-37	1	Anln
Kif23	8.44136e-40	1.90059	0.635	0.008	2.72529e-35	1	Kif23
Cep128	2.82451e-39	2.31861	0.824	0.091	9.11892e-35	1	Cep128
Cenpp	1.03129e-38	3.02507	0.905	0.187	3.32951e-34	1	Cenpp
Cdca2	7.2241e-38	1.72554	0.608	0.008	2.3323e-33	1	Cdca2
Racgap1	7.88292e-38	1.69416	0.635	0.016	2.545e-33	1	Racgap1
Smc4	2.32804e-36	2.34514	0.905	0.19	7.51608e-32	1	Smc4
Depdc1a	6.94839e-36	1.98048	0.608	0.016	2.24329e-31	1	Depdc1a
Efcab11	9.86735e-36	2.13748	0.689	0.044	3.18567e-31	1	Efcab11
Zwilch	1.70304e-35	1.62571	0.635	0.024	5.49826e-31	1	Zwilch
Lmnb1	5.22386e-34	1.97591	0.851	0.143	1.68652e-29	1	Lmnb1
Ndc80	5.44236e-34	1.62296	0.568	0.012	1.75707e-29	1	Ndc80
Cenpe	1.04262e-33	2.19415	0.635	0.036	3.36609e-29	1	Cenpe
Ect2	1.28685e-33	1.86585	0.595	0.02	4.15459e-29	1	Ect2
Nuf2	1.88821e-33	1.29684	0.514	0	6.09607e-29	1	Nuf2
Smc2	2.34073e-33	1.68669	0.608	0.028	7.55703e-29	1	Smc2
Ncapg	7.31436e-33	1.47313	0.554	0.012	2.36144e-28	1	Ncapg
Sdk1	8.23938e-33	2.65643	0.757	0.095	2.66008e-28	1	Sdk1
Ncapd2	1.01539e-32	1.66045	0.662	0.048	3.2782e-28	1	Ncapd2
Kif14	1.62299e-32	1.44621	0.5	0	5.23981e-28	1	Kif14
Ttk	4.13202e-32	1.56371	0.541	0.012	1.33402e-27	1	Ttk
Atad2	9.41193e-31	2.35892	0.784	0.127	3.03864e-26	1	Atad2
Sgo2a	1.74332e-30	1.3471	0.527	0.012	5.62832e-26	1	Sgo2a
Kif20b	5.18503e-30	1.7054	0.581	0.032	1.67399e-25	1	Kif20b
Stil	1.66323e-29	1.45628	0.595	0.036	5.36975e-25	1	Stil
Ccnf	2.42075e-29	1.17957	0.473	0.004	7.8154e-25	1	Ccnf
Hjurp	3.45755e-29	1.94971	0.865	0.226	1.11627e-24	1	Hjurp
Ckap2	8.06969e-29	1.38722	0.527	0.02	2.6053e-24	1	Ckap2
Nusap1	1.08521e-28	1.61297	0.514	0.02	3.5036e-24	1	Nusap1
Bub1b	1.22438e-28	1.33461	0.541	0.024	3.95292e-24	1	Bub1b
Melk	1.69756e-28	1.24383	0.459	0.004	5.48057e-24	1	Melk
Aspm	1.97187e-28	2.01979	0.5	0.016	6.36618e-24	1	Aspm
Mastl	2.29747e-28	1.4793	0.473	0.008	7.41737e-24	1	Mastl
Ckap2l	2.9648e-28	1.28291	0.473	0.008	9.57185e-24	1	Ckap2l
Knstrn	3.09155e-27	1.31233	0.473	0.012	9.98106e-23	1	Knstrn
Bub1	3.83346e-27	1.32183	0.486	0.016	1.23763e-22	1	Bub1
Parpbp	5.02945e-27	1.43058	0.419	0	1.62376e-22	1	Parpbp
Depdc1b	5.02945e-27	1.35865	0.419	0	1.62376e-22	1	Depdc1b
Kifc1	1.43245e-26	1.23419	0.446	0.008	4.62467e-22	1	Kifc1
Kif18b	3.96345e-26	1.13619	0.405	0	1.2796e-21	1	Kif18b
Brip1	5.41746e-26	1.77745	0.595	0.06	1.74903e-21	1	Brip1
Cenpf	6.80606e-26	1.7301	0.554	0.044	2.19734e-21	1	Cenpf
Spag5	8.42842e-26	1.08285	0.419	0.004	2.72112e-21	1	Spag5
Incenp	1.17385e-25	1.08899	0.432	0.008	3.78977e-21	1	Incenp
Brca1	1.19006e-25	1.2682	0.419	0.004	3.8421e-21	1	Brca1
Birc5	1.31257e-25	0.973772	0.432	0.008	4.23764e-21	1	Birc5
Polq	6.17007e-25	1.17114	0.527	0.036	1.99201e-20	1	Polq
Espl1	7.95973e-25	1.07157	0.405	0.004	2.5698e-20	1	Espl1
Zranb3	8.34885e-25	1.35144	0.581	0.06	2.69543e-20	1	Zranb3
Kif18a	1.19097e-24	1.49554	0.486	0.028	3.84506e-20	1	Kif18a
Iqgap3	1.69904e-24	1.17369	0.419	0.008	5.48534e-20	1	Iqgap3
Shcbp1	2.29294e-24	1.29657	0.459	0.02	7.40275e-20	1	Shcbp1
Bora	4.01729e-24	1.76246	0.473	0.028	1.29698e-19	1	Bora
Cenpa	4.38528e-24	1.45668	0.635	0.087	1.41579e-19	1	Cenpa
Aurkb	5.41797e-24	0.936761	0.392	0.004	1.74919e-19	1	Aurkb
Cenpk	6.55137e-24	1.28762	0.541	0.044	2.11511e-19	1	Cenpk
Ckap5	8.96503e-24	1.71838	0.878	0.321	2.89436e-19	1	Ckap5
G2e3	1.46403e-23	1.75808	0.757	0.171	4.72663e-19	1	G2e3
Cdk5rap2	2.3625e-23	1.67919	0.622	0.103	7.62734e-19	1	Cdk5rap2
Cep192	7.33319e-23	1.39649	0.676	0.115	2.36752e-18	1	Cep192
E2f7	7.62058e-23	1.4713	0.5	0.044	2.46031e-18	1	E2f7
Bard1	1.93141e-22	1.20561	0.446	0.024	6.23554e-18	1	Bard1
Rad51b	2.42813e-22	2.00999	0.73	0.159	7.83922e-18	1	Rad51b
Cep55	2.49824e-22	1.17802	0.365	0.004	8.06558e-18	1	Cep55
Mms22l	2.53622e-22	1.37352	0.649	0.103	8.1882e-18	1	Mms22l
Rad21	4.41391e-22	1.3598	0.703	0.139	1.42503e-17	1	Rad21
9630013D21Rik	4.8297e-22	1.10455	0.392	0.012	1.55927e-17	1	9630013D21Rik
Spc25	6.46699e-22	1.09347	0.419	0.02	2.08787e-17	1	Spc25
Cenpc1	1.26144e-21	1.48085	0.784	0.206	4.07255e-17	1	Cenpc1
Tacc3	1.46604e-21	1.01975	0.432	0.024	4.73312e-17	1	Tacc3
Ncapg2	1.80664e-21	1.29303	0.554	0.067	5.83274e-17	1	Ncapg2
Hmmr	2.30802e-21	1.30784	0.351	0.004	7.45145e-17	1	Hmmr
Prr11	2.80878e-21	1.05359	0.378	0.012	9.06816e-17	1	Prr11
Kif24	4.28724e-21	1.24748	0.527	0.06	1.38414e-16	1	Kif24
Plk4	5.09056e-21	1.14951	0.459	0.036	1.64349e-16	1	Plk4
Blm	5.30064e-21	1.25113	0.635	0.107	1.71131e-16	1	Blm
Kntc1	5.44899e-21	1.30534	0.459	0.036	1.75921e-16	1	Kntc1
Sgo1	7.22691e-21	1.18653	0.378	0.012	2.33321e-16	1	Sgo1
Cdca8	7.41133e-21	0.932088	0.324	0	2.39275e-16	1	Cdca8
Ezh2	9.20153e-21	1.64516	0.811	0.27	2.97071e-16	1	Ezh2
Zgrf1	9.5947e-21	1.51667	0.568	0.079	3.09765e-16	1	Zgrf1
Cip2a	1.48092e-20	1.3107	0.419	0.028	4.78116e-16	1	Cip2a
Kif22	1.72398e-20	1.17182	0.378	0.016	5.56587e-16	1	Kif22
Mybl1	2.05211e-20	1.16279	0.405	0.024	6.62525e-16	1	Mybl1
Mcph1	4.94533e-20	1.35199	0.649	0.127	1.5966e-15	1	Mcph1
Cenpi	4.99834e-20	0.972207	0.378	0.016	1.61372e-15	1	Cenpi
Dlgap5	5.38418e-20	1.13729	0.311	0	1.73828e-15	1	Dlgap5
Esco2	5.38418e-20	0.952509	0.311	0	1.73828e-15	1	Esco2
Tmpo	2.24545e-19	1.33416	0.865	0.345	7.24945e-15	1	Tmpo
Tbc1d31	2.42749e-19	1.00404	0.432	0.036	7.83714e-15	1	Tbc1d31
Dbf4	2.93079e-19	1.03124	0.419	0.032	9.46206e-15	1	Dbf4
Gas2l3	2.94845e-19	1.05343	0.338	0.008	9.51909e-15	1	Gas2l3
Ccna2	3.02085e-19	1.13172	0.365	0.016	9.75282e-15	1	Ccna2
Ankle1	3.86836e-19	0.890331	0.297	0	1.2489e-14	1	Ankle1
Cep112	4.15631e-19	1.45403	0.892	0.452	1.34186e-14	1	Cep112
Rangap1	6.73467e-19	0.95434	0.419	0.032	2.17429e-14	1	Rangap1
Pole	6.83457e-19	1.0346	0.432	0.036	2.20654e-14	1	Pole
Cdkn2c	9.7917e-19	0.930458	0.324	0.008	3.16125e-14	1	Cdkn2c
E2f8	1.119e-18	0.904173	0.324	0.008	3.6127e-14	1	E2f8
Trim59	2.14689e-18	1.06248	0.351	0.016	6.93123e-14	1	Trim59
Cenpl	5.42245e-18	0.912973	0.297	0.004	1.75064e-13	1	Cenpl
Troap	6.22631e-18	0.917212	0.297	0.004	2.01016e-13	1	Troap
Nsd2	1.33971e-17	1.47991	0.851	0.365	4.32525e-13	1	Nsd2
Arhgap11a	1.69824e-17	0.69938	0.324	0.012	5.48275e-13	1	Arhgap11a
Pif1	1.93271e-17	0.859479	0.27	0	6.23974e-13	1	Pif1
Spdl1	1.93271e-17	0.746731	0.27	0	6.23974e-13	1	Spdl1
Ska1	1.93271e-17	0.626194	0.27	0	6.23974e-13	1	Ska1
Cep152	2.05242e-17	1.04775	0.459	0.056	6.62623e-13	1	Cep152
Fanca	2.3046e-17	0.841308	0.351	0.02	7.4404e-13	1	Fanca
Polh	5.04812e-17	0.920674	0.392	0.036	1.62979e-12	1	Polh
Gen1	8.09844e-17	0.837006	0.297	0.008	2.61458e-12	1	Gen1
BC055324	1.00835e-16	0.910205	0.473	0.063	3.25545e-12	1	BC055324
Kpna2	1.06331e-16	0.965117	0.338	0.02	3.4329e-12	1	Kpna2
Cenph	1.11455e-16	0.854993	0.338	0.02	3.59834e-12	1	Cenph
Ticrr	1.35484e-16	0.797541	0.324	0.016	4.37411e-12	1	Ticrr
Ska3	1.35536e-16	0.671657	0.311	0.012	4.37579e-12	1	Ska3
Rexo5	1.59805e-16	0.930214	0.378	0.032	5.1593e-12	1	Rexo5
Dleu2	3.59809e-16	1.1326	0.946	0.679	1.16164e-11	1	Dleu2
Cdk1	4.89809e-16	0.967828	0.378	0.036	1.58135e-11	1	Cdk1
Nsl1	5.15651e-16	0.801641	0.311	0.016	1.66478e-11	1	Nsl1
Ska2	1.03254e-15	1.12983	0.635	0.159	3.33355e-11	1	Ska2
Pbx3	1.84456e-15	1.40133	0.892	0.556	5.95515e-11	1	Pbx3
Ccnb1	2.32397e-15	0.924347	0.257	0.004	7.50293e-11	1	Ccnb1
Ccnb2	3.925e-15	0.825467	0.284	0.012	1.26719e-10	1	Ccnb2
Rad54b	4.02705e-15	0.917653	0.324	0.024	1.30013e-10	1	Rad54b
Fancd2	4.50209e-15	0.726949	0.297	0.016	1.4535e-10	1	Fancd2
Pclaf	7.66759e-15	0.839762	0.324	0.024	2.47548e-10	1	Pclaf
Nemp1	8.89495e-15	0.821831	0.405	0.052	2.87173e-10	1	Nemp1
Cdc25c	1.2596e-14	0.831952	0.243	0.004	4.06663e-10	1	Cdc25c
Smchd1	1.48191e-14	1.14795	0.784	0.294	4.78434e-10	1	Smchd1
Dek	2.33437e-14	1.12506	0.622	0.171	7.53652e-10	1	Dek
Rbl1	2.37102e-14	1.08513	0.486	0.091	7.65485e-10	1	Rbl1
Lcorl	2.93468e-14	1.44345	0.757	0.333	9.47461e-10	1	Lcorl
Ulbp1	3.72642e-14	1.1279	0.419	0.063	1.20308e-09	1	Ulbp1
Srbd1	4.93301e-14	0.951218	0.662	0.194	1.59262e-09	1	Srbd1
Rrm1	5.99724e-14	0.806168	0.338	0.032	1.93621e-09	1	Rrm1
Kifc5b	6.952e-14	0.606643	0.23	0.004	2.24445e-09	1	Kifc5b
Arhgap19	7.33754e-14	0.620544	0.23	0.004	2.36892e-09	1	Arhgap19
Lin54	9.29373e-14	0.947461	0.486	0.095	3.00048e-09	1	Lin54
Ube2t	1.06913e-13	0.620845	0.23	0.004	3.45169e-09	1	Ube2t
Asf1b	1.31169e-13	0.646672	0.243	0.008	4.23479e-09	1	Asf1b
Chek2	1.70916e-13	0.769858	0.351	0.04	5.51801e-09	1	Chek2
Pkp4	1.76957e-13	1.11936	0.595	0.159	5.71307e-09	1	Pkp4
Trip13	2.00191e-13	0.645126	0.257	0.012	6.46317e-09	1	Trip13
Ttf2	2.61709e-13	0.637927	0.311	0.028	8.44929e-09	1	Ttf2
Cep57l1	2.65804e-13	0.967876	0.405	0.063	8.5815e-09	1	Cep57l1
Hmgb2	2.75379e-13	1.13588	0.392	0.063	8.89062e-09	1	Hmgb2
Hist1h1b	2.84411e-13	0.756481	0.203	0	9.18221e-09	1	Hist1h1b
Cenpq	2.84411e-13	0.542966	0.203	0	9.18221e-09	1	Cenpq
Nde1	2.96175e-13	0.952025	0.486	0.099	9.56202e-09	1	Nde1
Clspn	6.27033e-13	0.706662	0.351	0.044	2.02438e-08	1	Clspn
Ube2c	6.50018e-13	0.640132	0.216	0.004	2.09858e-08	1	Ube2c
Wee1	1.13579e-12	0.717	0.351	0.044	3.66689e-08	1	Wee1
Foxm1	1.47603e-12	0.536468	0.27	0.02	4.76538e-08	1	Foxm1
Tyms	1.49249e-12	0.674662	0.297	0.028	4.81852e-08	1	Tyms
Lbr	1.54318e-12	0.897279	0.527	0.127	4.98215e-08	1	Lbr
Rtkn2	1.82092e-12	0.770438	0.351	0.048	5.87883e-08	1	Rtkn2
Pbk	1.88291e-12	0.515029	0.189	0	6.07899e-08	1	Pbk
Gm14091	1.88291e-12	0.41052	0.189	0	6.07899e-08	1	Gm14091
Wdr62	2.96386e-12	0.585834	0.27	0.02	9.56882e-08	1	Wdr62
Ncaph	5.22983e-12	0.677228	0.311	0.036	1.68845e-07	1	Ncaph
Tk1	6.09509e-12	0.630385	0.216	0.008	1.9678e-07	1	Tk1
Mybl2	6.75498e-12	0.787835	0.257	0.02	2.18085e-07	1	Mybl2
Cdca3	7.62029e-12	0.62714	0.216	0.008	2.46021e-07	1	Cdca3
Cdkn3	8.00694e-12	0.472037	0.216	0.008	2.58504e-07	1	Cdkn3
Pimreg	8.41278e-12	0.404145	0.216	0.008	2.71607e-07	1	Pimreg
Zfand4	8.57094e-12	0.775564	0.257	0.02	2.76713e-07	1	Zfand4
Lonrf3	8.98928e-12	0.856267	0.27	0.024	2.90219e-07	1	Lonrf3
Aurka	1.0098e-11	0.559696	0.243	0.016	3.26013e-07	1	Aurka
Ccdc18	1.44336e-11	0.517331	0.243	0.016	4.65989e-07	1	Ccdc18
Stmn1	1.48162e-11	0.853341	0.311	0.04	4.7834e-07	1	Stmn1
Zfp101	1.68696e-11	0.685187	0.365	0.06	5.44637e-07	1	Zfp101
Mphosph9	2.6095e-11	0.980815	0.473	0.123	8.42478e-07	1	Mphosph9
Ncam1	2.72553e-11	1.39975	0.568	0.19	8.79937e-07	1	Ncam1
Kif2c	2.80918e-11	0.533127	0.189	0.004	9.06944e-07	1	Kif2c
H2afz	4.27757e-11	0.903637	0.486	0.119	1.38101e-06	1	H2afz
Cep295	5.03916e-11	0.991994	0.554	0.175	1.62689e-06	1	Cep295
Arl6ip1	5.22332e-11	0.980157	0.378	0.071	1.68635e-06	1	Arl6ip1
Gpsm2	5.24821e-11	0.75092	0.311	0.044	1.69439e-06	1	Gpsm2
Cyp39a1	5.38017e-11	0.72813	0.459	0.107	1.73699e-06	1	Cyp39a1
Kif20a	6.20944e-11	0.562668	0.216	0.012	2.00472e-06	1	Kif20a
Uevld	6.60851e-11	0.727756	0.324	0.048	2.13356e-06	1	Uevld
Cks2	7.03295e-11	0.59763	0.27	0.028	2.27059e-06	1	Cks2
Gtse1	8.03696e-11	0.392133	0.162	0	2.59473e-06	1	Gtse1
Arhgef39	8.03696e-11	0.378134	0.162	0	2.59473e-06	1	Arhgef39
Net1	1.22936e-10	0.668662	0.27	0.032	3.96898e-06	1	Net1
Nav2	1.40788e-10	0.813415	0.324	0.052	4.54532e-06	1	Nav2
Ccdc82	1.609e-10	0.943426	0.865	0.429	5.19466e-06	1	Ccdc82
Tube1	1.6233e-10	0.790445	0.257	0.028	5.24083e-06	1	Tube1
Ndc1	1.73862e-10	0.696885	0.338	0.056	5.61313e-06	1	Ndc1
Lin9	2.24165e-10	0.682819	0.311	0.048	7.23716e-06	1	Lin9
Eldr	2.9106e-10	0.714647	0.23	0.02	9.39687e-06	1	Eldr
Fam111a	2.92751e-10	0.661514	0.378	0.075	9.45145e-06	1	Fam111a
Rad51	3.03431e-10	0.573577	0.23	0.02	9.79628e-06	1	Rad51
Rad51ap1	3.08596e-10	0.562783	0.203	0.012	9.96302e-06	1	Rad51ap1
Traip	3.25134e-10	0.390109	0.189	0.008	1.0497e-05	1	Traip
Ncapd3	3.75558e-10	0.916625	0.514	0.163	1.21249e-05	1	Ncapd3
Dnmt1	3.94911e-10	0.717103	0.351	0.067	1.27497e-05	1	Dnmt1
Hist1h1e	3.97317e-10	0.499127	0.23	0.02	1.28274e-05	1	Hist1h1e
Kctd9	5.75139e-10	0.73392	0.365	0.075	1.85684e-05	1	Kctd9
Eri2	8.57376e-10	0.803534	0.324	0.06	2.76804e-05	1	Eri2
Suz12	1.09699e-09	0.827431	0.676	0.27	3.54163e-05	1	Suz12
Chtf18	1.19569e-09	0.470461	0.162	0.004	3.8603e-05	1	Chtf18
Cep57	1.30066e-09	0.603534	0.365	0.075	4.19918e-05	1	Cep57
Nasp	1.30107e-09	0.734615	0.378	0.091	4.20052e-05	1	Nasp
Fanci	1.35159e-09	0.601725	0.176	0.008	4.36362e-05	1	Fanci
Anp32e	1.40312e-09	0.49564	0.243	0.028	4.52999e-05	1	Anp32e
Cdc25b	1.41809e-09	0.480065	0.176	0.008	4.57831e-05	1	Cdc25b
Cntrob	1.58543e-09	0.509596	0.27	0.036	5.11856e-05	1	Cntrob
Lmnb2	1.65988e-09	0.484534	0.189	0.012	5.35891e-05	1	Lmnb2
Ilf2	1.77195e-09	0.628563	0.419	0.099	5.72075e-05	1	Ilf2
Terf1	2.03054e-09	0.959436	0.5	0.163	6.55561e-05	1	Terf1
Cenpu	2.15322e-09	0.598188	0.203	0.016	6.95166e-05	1	Cenpu
Rcc1	2.16243e-09	0.473336	0.216	0.02	6.98141e-05	1	Rcc1
Skp2	2.5162e-09	0.674546	0.365	0.079	8.12355e-05	1	Skp2
Alg8	2.66736e-09	0.513373	0.284	0.044	8.61156e-05	1	Alg8
Rbm15	2.75038e-09	0.832694	0.527	0.167	8.87961e-05	1	Rbm15
Rfwd3	2.7897e-09	0.519918	0.473	0.127	9.00654e-05	1	Rfwd3
Lrr1	3.32264e-09	0.394907	0.135	0	0.000107271	1	Lrr1
BC030867	3.32264e-09	0.348591	0.135	0	0.000107271	1	BC030867
Myef2	3.44754e-09	0.961492	0.743	0.401	0.000111304	1	Myef2
Ctc1	3.75986e-09	0.567021	0.257	0.036	0.000121387	1	Ctc1
Rad18	4.48975e-09	0.693741	0.5	0.151	0.000144951	1	Rad18
Psrc1	5.94458e-09	0.445488	0.149	0.004	0.000191921	1	Psrc1
Gm42047	6.15763e-09	0.861819	0.23	0.028	0.000198799	1	Gm42047
Cbx5	6.22785e-09	0.815027	0.676	0.29	0.000201066	1	Cbx5
Nucks1	6.80817e-09	1.09706	0.5	0.171	0.000219802	1	Nucks1
Hist1h2ap	7.73046e-09	0.655614	0.203	0.02	0.000249578	1	Hist1h2ap
BC052040	7.83984e-09	0.927031	0.459	0.139	0.000253109	1	BC052040
AW554918	8.03263e-09	0.869361	0.838	0.552	0.000259334	1	AW554918
Alg13	8.19894e-09	0.69109	0.473	0.139	0.000264703	1	Alg13
Topbp1	8.60528e-09	0.739913	0.459	0.139	0.000277821	1	Topbp1
Gm12610	8.7712e-09	0.492476	0.162	0.008	0.000283178	1	Gm12610
Spidr	9.20633e-09	0.841399	0.608	0.246	0.000297226	1	Spidr
Spc24	9.41499e-09	0.449635	0.162	0.008	0.000303963	1	Spc24
Mcm10	1.14418e-08	0.53885	0.189	0.016	0.000369397	1	Mcm10
Mns1	1.3094e-08	0.354971	0.176	0.012	0.000422741	1	Mns1
Proser3	1.45911e-08	0.414365	0.203	0.02	0.000471075	1	Proser3
Omd	2.11466e-08	0.492368	0.122	0	0.000682719	1	Omd
Scml2	2.11466e-08	0.378972	0.122	0	0.000682719	1	Scml2
Pcnt	2.50806e-08	0.717421	0.459	0.147	0.000809727	1	Pcnt
Haus6	3.81329e-08	0.669717	0.378	0.099	0.00123112	1	Haus6
Atad5	4.19027e-08	0.570415	0.514	0.171	0.00135283	1	Atad5
Fignl1	4.46247e-08	0.472366	0.216	0.028	0.00144071	1	Fignl1
Fam83d	4.52799e-08	0.339727	0.135	0.004	0.00146186	1	Fam83d
Rad54l	4.64396e-08	0.356066	0.135	0.004	0.0014993	1	Rad54l
Slf1	4.69731e-08	0.937716	0.622	0.27	0.00151653	1	Slf1
Rmi2	4.89188e-08	0.625391	0.257	0.044	0.00157934	1	Rmi2
Prim2	5.0894e-08	0.890271	0.568	0.246	0.00164311	1	Prim2
Pola1	5.31548e-08	1.57873	0.554	0.266	0.0017161	1	Pola1
Jpt1	5.35026e-08	0.728705	0.405	0.119	0.00172733	1	Jpt1
Ccdc14	5.87818e-08	0.556077	0.243	0.04	0.00189777	1	Ccdc14
Hells	6.09982e-08	0.691991	0.351	0.087	0.00196933	1	Hells
Ccne2	6.50941e-08	0.434709	0.162	0.012	0.00210156	1	Ccne2
Cep85	6.57141e-08	0.61787	0.311	0.071	0.00212158	1	Cep85
Cenpw	6.73703e-08	0.578669	0.149	0.008	0.00217505	1	Cenpw
Arhgap33	7.09477e-08	0.356626	0.162	0.012	0.00229055	1	Arhgap33
Phf19	7.2489e-08	0.463921	0.162	0.012	0.00234031	1	Phf19
Wdpcp	7.81196e-08	0.819266	0.689	0.302	0.00252209	1	Wdpcp
Nup35	8.16027e-08	0.544313	0.311	0.071	0.00263454	1	Nup35
Ccdc15	8.64172e-08	0.515772	0.243	0.04	0.00278998	1	Ccdc15
Lnpk	9.36405e-08	0.687039	0.689	0.298	0.00302318	1	Lnpk
Wdr90	9.80784e-08	0.536001	0.23	0.036	0.00316646	1	Wdr90
Rapgef6	9.87342e-08	0.804662	0.703	0.361	0.00318763	1	Rapgef6
Phf6	1.20386e-07	0.524451	0.365	0.095	0.00388666	1	Phf6
Oip5	1.33854e-07	0.278371	0.108	0	0.00432148	1	Oip5
Fbxo5	1.59897e-07	0.43055	0.216	0.032	0.00516228	1	Fbxo5
Phip	1.68948e-07	0.640293	0.878	0.52	0.00545449	1	Phip
Nup205	1.82882e-07	0.759629	0.459	0.159	0.00590434	1	Nup205
2700049A03Rik	1.85661e-07	0.68908	0.432	0.135	0.00599406	1	2700049A03Rik
Usp1	1.95649e-07	0.490527	0.203	0.028	0.00631652	1	Usp1
Tenm3	1.99608e-07	0.811385	0.392	0.115	0.00644436	1	Tenm3
Mettl15	2.03569e-07	0.832335	0.568	0.238	0.00657224	1	Mettl15
Cenpt	2.71032e-07	0.48086	0.176	0.02	0.00875028	1	Cenpt
H2afx	2.99251e-07	0.398957	0.149	0.012	0.00966133	1	H2afx
Sass6	3.12348e-07	0.43489	0.27	0.056	0.0100842	1	Sass6
Cdca4	3.27991e-07	0.337927	0.135	0.008	0.0105892	1	Cdca4
Senp1	3.44633e-07	0.426153	0.486	0.163	0.0111265	1	Senp1
Hist1h2ae	3.59183e-07	0.360956	0.135	0.008	0.0115962	1	Hist1h2ae
Ahctf1	3.90835e-07	0.810462	0.649	0.345	0.0126181	1	Ahctf1
Exo1	3.93387e-07	0.411579	0.162	0.016	0.0127005	1	Exo1
Cdc45	4.17308e-07	0.370466	0.162	0.016	0.0134728	1	Cdc45
Pask	4.19215e-07	0.379909	0.149	0.012	0.0135344	1	Pask
Tcf19	4.37136e-07	0.395197	0.149	0.012	0.0141129	1	Tcf19
Pdss1	4.39247e-07	0.80182	0.378	0.127	0.0141811	1	Pdss1
Vrk2	5.05666e-07	0.868299	0.514	0.19	0.0163254	1	Vrk2
Cnot6	5.90312e-07	0.66137	0.608	0.278	0.0190582	1	Cnot6
Cdk19	7.5533e-07	0.685889	0.635	0.286	0.0243858	1	Cdk19
Xpo1	7.7024e-07	0.683365	0.743	0.381	0.0248672	1	Xpo1
Ift80	7.75616e-07	0.631309	0.392	0.127	0.0250408	1	Ift80
Mre11a	7.75721e-07	0.562142	0.311	0.083	0.0250441	1	Mre11a
4930503L19Rik	7.94255e-07	0.790894	0.608	0.298	0.0256425	1	4930503L19Rik
Ncaph2	8.07846e-07	0.505971	0.338	0.095	0.0260813	1	Ncaph2
Cep135	8.45372e-07	0.498373	0.351	0.099	0.0272928	1	Cep135
Lin52	8.83153e-07	0.727026	0.459	0.183	0.0285126	1	Lin52
Brd8	8.93072e-07	0.73661	0.581	0.286	0.0288328	1	Brd8
Cdc7	9.07983e-07	0.448127	0.297	0.075	0.0293142	1	Cdc7
Rims1	9.61067e-07	0.778184	0.324	0.091	0.031028	1	Rims1
Tfdp1	9.78951e-07	0.672922	0.419	0.151	0.0316054	1	Tfdp1
Pde3b	9.95838e-07	0.665346	0.405	0.131	0.0321506	1	Pde3b
Fign	1.02219e-06	0.47889	0.189	0.028	0.0330014	1	Fign
Slc25a25	1.16435e-06	0.684336	0.527	0.234	0.037591	1	Slc25a25
Nop56	1.18212e-06	0.516833	0.27	0.063	0.0381646	1	Nop56
Sclt1	1.22411e-06	0.662601	0.486	0.194	0.0395204	1	Sclt1
Rgs12	1.32626e-06	0.67542	0.486	0.187	0.0428183	1	Rgs12
Xist	1.36657e-06	0.873444	0.743	0.615	0.0441197	1	Xist
Nup155	1.49268e-06	0.697082	0.459	0.175	0.0481912	1	Nup155
Dtl	1.54668e-06	0.731715	0.257	0.06	0.0499347	1	Dtl
Mtbp	1.73276e-06	0.476859	0.324	0.091	0.0559421	1	Mtbp
Gstcd	1.7738e-06	0.534726	0.351	0.107	0.057267	1	Gstcd
Eme1	1.77976e-06	0.268411	0.108	0.004	0.0574595	1	Eme1
Cdc20	1.81316e-06	0.424929	0.135	0.012	0.058538	1	Cdc20
Tex30	1.81415e-06	0.295231	0.176	0.024	0.0585697	1	Tex30
H2afv	1.82408e-06	0.518785	0.378	0.123	0.0588906	1	H2afv
Uhrf2	1.83526e-06	0.653985	0.743	0.425	0.0592514	1	Uhrf2
Pds5b	1.93686e-06	0.734956	0.77	0.444	0.0625316	1	Pds5b
Syncrip	1.95527e-06	0.6997	0.77	0.456	0.0631257	1	Syncrip
Rbbp8	2.17128e-06	0.701012	0.514	0.214	0.0700999	1	Rbbp8
2010-09-01	2.27218e-06	0.551706	0.541	0.23	0.0733574	1	2010-09-01
Ifit2	2.31141e-06	0.304731	0.149	0.016	0.0746239	1	Ifit2
Anp32b	2.31299e-06	0.639766	0.324	0.103	0.0746748	1	Anp32b
Sae1	2.47922e-06	0.691778	0.527	0.238	0.0800417	1	Sae1
Vmp1	2.58779e-06	0.641801	0.622	0.321	0.0835469	1	Vmp1
Cstf3	2.66991e-06	0.615581	0.784	0.464	0.086198	1	Cstf3
Baz1b	2.76156e-06	0.767398	0.649	0.353	0.089157	1	Baz1b
Cenpj	3.15142e-06	0.48816	0.23	0.052	0.101744	1	Cenpj
Fmn2	3.30185e-06	0.541803	0.176	0.028	0.1066	1	Fmn2
Sfmbt1	3.63017e-06	0.642585	0.635	0.302	0.1172	1	Sfmbt1
Smc6	3.66407e-06	0.564373	0.622	0.274	0.118294	1	Smc6
Sesn1	3.98141e-06	0.518295	0.527	0.222	0.12854	1	Sesn1
Haus4	4.15565e-06	0.433242	0.216	0.044	0.134165	1	Haus4
Tipin	4.16443e-06	0.52957	0.351	0.115	0.134449	1	Tipin
Dtymk	4.21893e-06	0.586964	0.243	0.06	0.136208	1	Dtymk
Odf2	4.34023e-06	0.78181	0.473	0.202	0.140124	1	Odf2
Dna2	4.71105e-06	0.588121	0.162	0.024	0.152096	1	Dna2
Cgas	4.71942e-06	0.441959	0.176	0.028	0.152367	1	Cgas
Pmf1	5.39252e-06	0.475441	0.162	0.024	0.174097	1	Pmf1
Nav1	5.41709e-06	0.805168	0.703	0.448	0.174891	1	Nav1
Hirip3	5.48406e-06	0.407975	0.162	0.024	0.177053	1	Hirip3
Tubgcp3	5.8417e-06	0.467072	0.351	0.115	0.188599	1	Tubgcp3
Csgalnact1	5.98606e-06	0.65599	0.149	0.02	0.19326	1	Csgalnact1
Mbnl3	6.02517e-06	0.43182	0.257	0.063	0.194523	1	Mbnl3
Brip1os	6.02565e-06	0.614363	0.5	0.222	0.194538	1	Brip1os
Exosc8	6.27189e-06	0.39674	0.162	0.024	0.202488	1	Exosc8
Psip1	6.52524e-06	0.552832	0.432	0.163	0.210667	1	Psip1
Ccdc34	6.69312e-06	0.517886	0.297	0.087	0.216087	1	Ccdc34
Jazf1	6.81957e-06	0.656606	0.581	0.27	0.22017	1	Jazf1
Neurl1b	6.87916e-06	0.46107	0.27	0.071	0.222094	1	Neurl1b
Cep72	7.662e-06	0.356037	0.149	0.02	0.247368	1	Cep72
Med14	8.14959e-06	0.692044	0.568	0.282	0.26311	1	Med14
Rttn	8.42482e-06	0.546802	0.419	0.163	0.271995	1	Rttn
Hmgb1	8.42482e-06	0.354859	0.432	0.159	0.271995	1	Hmgb1
Tpm4	9.25854e-06	0.638254	0.622	0.353	0.298912	1	Tpm4
Usp54	9.31798e-06	0.314015	0.392	0.135	0.300831	1	Usp54
Ddx11	9.61986e-06	0.332823	0.189	0.036	0.310577	1	Ddx11
Hnrnpa2b1	9.88305e-06	0.608816	0.865	0.71	0.319074	1	Hnrnpa2b1
Gm15489	1.00353e-05	0.411505	0.122	0.012	0.323991	1	Gm15489
Cbfb	1.06895e-05	0.597138	0.703	0.401	0.345112	1	Cbfb
Cdan1	1.10473e-05	0.393251	0.203	0.044	0.356662	1	Cdan1
Zfp385b	1.14105e-05	0.518096	0.108	0.008	0.368388	1	Zfp385b
Lsm11	1.15291e-05	0.32409	0.122	0.012	0.372216	1	Lsm11
Pias1	1.2174e-05	0.513249	0.703	0.389	0.393037	1	Pias1
Suv39h1	1.29837e-05	0.263101	0.108	0.008	0.419178	1	Suv39h1
Mxd3	1.32652e-05	0.271314	0.108	0.008	0.428267	1	Mxd3
Morrbid	1.37728e-05	0.635814	0.932	0.905	0.444655	1	Morrbid
Nup160	1.40459e-05	0.412816	0.392	0.139	0.453472	1	Nup160
Mtf2	1.41218e-05	0.54229	0.459	0.206	0.455923	1	Mtf2
Pcna	1.51217e-05	0.343425	0.203	0.044	0.488205	1	Pcna
Msantd2	1.53227e-05	0.553253	0.703	0.373	0.494695	1	Msantd2
Mta1	1.54163e-05	0.411685	0.338	0.115	0.497715	1	Mta1
Nsun6	1.64341e-05	0.452071	0.257	0.071	0.530575	1	Nsun6
Zdhhc2	1.70052e-05	0.512513	0.297	0.091	0.549014	1	Zdhhc2
Wdr76	1.83325e-05	0.507164	0.27	0.079	0.591864	1	Wdr76
Ccdc77	1.88609e-05	0.445681	0.257	0.071	0.608924	1	Ccdc77
Brca2	1.88983e-05	0.42742	0.243	0.063	0.610133	1	Brca2
Fzr1	1.89251e-05	0.443634	0.189	0.04	0.610996	1	Fzr1
Smc1a	1.95368e-05	0.567315	0.5	0.238	0.630747	1	Smc1a
Cchcr1	1.97955e-05	0.380767	0.203	0.044	0.639098	1	Cchcr1
Calm2	2.15155e-05	0.715035	0.595	0.31	0.694628	1	Calm2
Pole2	2.15187e-05	0.405477	0.216	0.052	0.694732	1	Pole2
Etv4	2.19012e-05	0.482996	0.297	0.095	0.707079	1	Etv4
Tspan12	2.24589e-05	0.608574	0.608	0.321	0.725087	1	Tspan12
Cntln	2.3445e-05	0.675468	0.689	0.393	0.756922	1	Cntln
Ctdspl2	2.42496e-05	0.631316	0.649	0.357	0.782899	1	Ctdspl2
Vrk1	2.42752e-05	0.550274	0.27	0.083	0.783723	1	Vrk1
Mat2a	2.54781e-05	0.586781	0.703	0.456	0.822561	1	Mat2a
Parp2	2.62651e-05	0.466888	0.23	0.06	0.847969	1	Parp2
Hunk	2.62651e-05	0.386016	0.23	0.06	0.847969	1	Hunk
Tent4a	2.67737e-05	0.34601	0.311	0.099	0.864389	1	Tent4a
Poln	2.79933e-05	0.352591	0.149	0.024	0.903765	1	Poln
Uhrf1	2.90479e-05	0.428274	0.176	0.036	0.93781	1	Uhrf1
AU020206	3.01242e-05	0.378502	0.216	0.056	0.972559	1	AU020206
Lmf2	3.03216e-05	0.343524	0.23	0.06	0.978934	1	Lmf2
Etaa1	3.11796e-05	0.371843	0.176	0.036	1	1	Etaa1
Itgb3bp	3.27051e-05	0.433359	0.257	0.075	1	1	Itgb3bp
Tpm2	3.27165e-05	0.539657	0.473	0.214	1	1	Tpm2
Exoc4	3.33924e-05	0.550563	0.932	0.694	1	1	Exoc4
Magi3	3.37851e-05	0.653538	0.541	0.278	1	1	Magi3
Ergic2	3.44282e-05	0.451767	0.473	0.202	1	1	Ergic2
Ogn	3.5317e-05	0.411718	0.216	0.056	1	1	Ogn
Ipo11	3.56513e-05	0.644886	0.541	0.266	1	1	Ipo11
Scmh1	3.72132e-05	0.509444	0.689	0.385	1	1	Scmh1
Zcwpw1	3.76795e-05	0.506746	0.135	0.02	1	1	Zcwpw1
Chaf1b	3.83167e-05	0.375896	0.135	0.02	1	1	Chaf1b
Npat	3.90497e-05	0.478706	0.405	0.167	1	1	Npat
Nrgn	4.08098e-05	0.32477	0.122	0.016	1	1	Nrgn
Zfp934	4.21694e-05	0.470856	0.324	0.115	1	1	Zfp934
Reep4	4.38317e-05	0.395308	0.122	0.016	1	1	Reep4
Hs2st1	4.96328e-05	0.527401	0.689	0.393	1	1	Hs2st1
Ran	5.06909e-05	0.304397	0.162	0.032	1	1	Ran
Ccdc88a	5.07898e-05	0.700091	0.797	0.583	1	1	Ccdc88a
Dck	5.14254e-05	0.311978	0.122	0.016	1	1	Dck
Nek3	5.14269e-05	0.360938	0.162	0.032	1	1	Nek3
Trim37	5.50254e-05	0.649328	0.297	0.107	1	1	Trim37
Cse1l	5.62402e-05	0.380663	0.419	0.167	1	1	Cse1l
Lgals1	5.71462e-05	0.469907	0.365	0.143	1	1	Lgals1
Col4a3	5.92146e-05	0.331331	0.108	0.012	1	1	Col4a3
Cep44	5.95426e-05	0.418247	0.257	0.079	1	1	Cep44
Gmeb1	6.14973e-05	0.370583	0.365	0.139	1	1	Gmeb1
Cdkn2d	6.15079e-05	0.252828	0.108	0.012	1	1	Cdkn2d
Fli1	6.19607e-05	0.464103	0.622	0.329	1	1	Fli1
Zfp808	6.25548e-05	0.565911	0.338	0.135	1	1	Zfp808
Mast2	6.39512e-05	0.572473	0.784	0.5	1	1	Mast2
Ctps2	6.50747e-05	0.320449	0.405	0.159	1	1	Ctps2
Ptn	7.01864e-05	0.768848	0.459	0.238	1	1	Ptn
Uchl5	7.21544e-05	0.339585	0.203	0.052	1	1	Uchl5
Odf2l	7.25945e-05	0.490759	0.351	0.135	1	1	Odf2l
2610020C07Rik	9.1902e-05	0.379374	0.338	0.127	1	1	2610020C07Rik
Cemip2	9.54124e-05	0.637401	0.541	0.286	1	1	Cemip2
Hdgfl3	9.88156e-05	0.536374	0.405	0.183	1	1	Hdgfl3
Hs6st2	0.000105288	0.949433	0.23	0.071	1	1	Hs6st2
Dennd5b	0.000106701	0.590002	0.676	0.393	1	1	Dennd5b
Ube2s	0.000109205	0.429882	0.311	0.115	1	1	Ube2s
Tuba1b	0.0001124	0.356756	0.257	0.083	1	1	Tuba1b
Mtcl1	0.000113051	0.397399	0.541	0.262	1	1	Mtcl1
Tuba1c	0.000116099	0.293967	0.135	0.024	1	1	Tuba1c
Ccm2	0.000119666	0.465326	0.432	0.206	1	1	Ccm2
Hnrnpu	0.000123724	0.469633	0.824	0.579	1	1	Hnrnpu
Adam12	0.000124035	0.605252	0.878	0.615	1	1	Adam12
Arhgap18	0.000126435	0.70652	0.514	0.282	1	1	Arhgap18
Kcnmb2	0.000126795	0.634668	0.176	0.044	1	1	Kcnmb2
Ptpn11	0.000127408	0.440431	0.446	0.198	1	1	Ptpn11
Srrt	0.000128534	0.289391	0.392	0.159	1	1	Srrt
Zfp948	0.000133768	0.459169	0.568	0.282	1	1	Zfp948
Supv3l1	0.000133887	0.269256	0.162	0.036	1	1	Supv3l1
Gramd1c	0.000135244	0.430889	0.203	0.056	1	1	Gramd1c
Pym1	0.000135688	0.256964	0.162	0.036	1	1	Pym1
Tm9sf1	0.000137149	0.467963	0.27	0.091	1	1	Tm9sf1
Ccp110	0.000138391	0.323565	0.203	0.056	1	1	Ccp110
Mboat1	0.000140027	0.283667	0.23	0.067	1	1	Mboat1
Qk	0.000141481	0.443766	0.919	0.774	1	1	Qk
Supt16	0.000142876	0.416134	0.5	0.23	1	1	Supt16
Eefsec	0.000144095	0.351518	0.419	0.183	1	1	Eefsec
Pank2	0.000146528	0.489342	0.622	0.345	1	1	Pank2
Zwint	0.000148734	0.513721	0.392	0.167	1	1	Zwint
Snx7	0.000150367	0.58966	0.378	0.167	1	1	Snx7
Atp11c	0.000150644	0.504222	0.635	0.345	1	1	Atp11c
Cpd	0.000154307	0.280252	0.554	0.258	1	1	Cpd
Nphp4	0.000163213	0.350783	0.122	0.02	1	1	Nphp4
Agps	0.000165373	0.507725	0.635	0.349	1	1	Agps
Grk6	0.00016775	0.412074	0.23	0.071	1	1	Grk6
Gm47283	0.000172514	0.539692	0.757	0.44	1	1	Gm47283
Hmgn2	0.000174126	0.477812	0.149	0.032	1	1	Hmgn2
Unk	0.000179814	0.383162	0.405	0.183	1	1	Unk
Anxa1	0.000182188	0.305091	0.473	0.214	1	1	Anxa1
Mad2l1	0.000185413	0.294833	0.122	0.02	1	1	Mad2l1
Gm43305	0.000187855	0.432954	0.108	0.016	1	1	Gm43305
Ranbp17	0.000201287	0.547001	0.459	0.234	1	1	Ranbp17
Rprd1b	0.000205079	0.303896	0.419	0.179	1	1	Rprd1b
Tgfbr1	0.00021744	0.590979	0.351	0.151	1	1	Tgfbr1
Ctr9	0.000218111	0.375571	0.297	0.111	1	1	Ctr9
Zcchc3	0.000238214	0.267832	0.108	0.016	1	1	Zcchc3
2810006K23Rik	0.000238214	0.265113	0.108	0.016	1	1	2810006K23Rik
Ddhd1	0.000240138	0.585747	0.351	0.151	1	1	Ddhd1
Wdr44	0.000240926	0.526109	0.473	0.25	1	1	Wdr44
Ctcf	0.000241714	0.420235	0.608	0.361	1	1	Ctcf
Rbmx	0.000242621	0.336968	0.622	0.329	1	1	Rbmx
Slc3a2	0.0002448	0.346722	0.216	0.067	1	1	Slc3a2
Spry2	0.000253729	0.458823	0.419	0.194	1	1	Spry2
Nup107	0.00025859	0.510659	0.27	0.103	1	1	Nup107
Smarca5	0.000259115	0.269088	0.514	0.246	1	1	Smarca5
Paxip1	0.000261212	0.435027	0.297	0.115	1	1	Paxip1
C2cd5	0.000267456	0.357828	0.608	0.317	1	1	C2cd5
Cdc25a	0.00027905	0.279017	0.162	0.04	1	1	Cdc25a
Mllt10	0.000284142	0.4333	0.892	0.714	1	1	Mllt10
Poc1a	0.000293265	0.328084	0.135	0.028	1	1	Poc1a
Pomt1	0.000293346	0.301893	0.162	0.04	1	1	Pomt1
Ttll5	0.000294295	0.469519	0.378	0.171	1	1	Ttll5
Cklf	0.000298738	0.371708	0.216	0.071	1	1	Cklf
Snrpd1	0.000301024	0.264591	0.203	0.06	1	1	Snrpd1
Gas7	0.000311525	0.416841	0.149	0.036	1	1	Gas7
Efl1	0.000318363	0.359847	0.351	0.147	1	1	Efl1
Slc9a5	0.000328058	0.317861	0.162	0.04	1	1	Slc9a5
B3galnt1	0.000328058	0.289629	0.162	0.04	1	1	B3galnt1
Evl	0.00032907	0.39774	0.649	0.373	1	1	Evl
Eif2ak3	0.000331713	0.277967	0.338	0.135	1	1	Eif2ak3
Psmd14	0.000332171	0.393718	0.595	0.321	1	1	Psmd14
Tead1	0.000340438	0.459188	0.865	0.738	1	1	Tead1
Qser1	0.000342087	0.394302	0.514	0.25	1	1	Qser1
Cbx1	0.000342974	0.416714	0.432	0.198	1	1	Cbx1
1700012D14Rik	0.000346513	0.342208	0.297	0.115	1	1	1700012D14Rik
Map2	0.000351844	0.460173	0.811	0.563	1	1	Map2
Rnf166	0.000354234	0.274512	0.135	0.028	1	1	Rnf166
Tdp1	0.000358702	0.425558	0.27	0.099	1	1	Tdp1
Ccdc138	0.000360103	0.528406	0.311	0.135	1	1	Ccdc138
Smyd3	0.000362893	0.460135	0.554	0.282	1	1	Smyd3
Cntrl	0.000365743	0.676641	0.432	0.218	1	1	Cntrl
Ppm1b	0.000366528	0.419541	0.622	0.341	1	1	Ppm1b
Afg3l1	0.000371686	0.356613	0.257	0.091	1	1	Afg3l1
Trmt11	0.000371883	0.31344	0.351	0.151	1	1	Trmt11
Atr	0.000382136	0.471368	0.459	0.226	1	1	Atr
Slc25a28	0.000386597	0.326988	0.189	0.056	1	1	Slc25a28
Myo5a	0.000401021	0.421672	0.486	0.246	1	1	Myo5a
Srsf4	0.00041657	0.370848	0.635	0.333	1	1	Srsf4
Nrf1	0.000421568	0.445295	0.676	0.425	1	1	Nrf1
Gpc4	0.000425916	0.451908	0.486	0.262	1	1	Gpc4
Tbl1xr1	0.000427526	0.445602	0.635	0.409	1	1	Tbl1xr1
Mical3	0.000429612	0.38917	0.378	0.171	1	1	Mical3
Prim1	0.000431218	0.369011	0.189	0.056	1	1	Prim1
Cdc42bpa	0.000433684	0.337654	0.932	0.817	1	1	Cdc42bpa
Usp13	0.000433921	0.325934	0.216	0.071	1	1	Usp13
Bcas2	0.000438449	0.384262	0.203	0.063	1	1	Bcas2
Usp14	0.000443889	0.38627	0.432	0.202	1	1	Usp14
Akr1a1	0.000448591	0.300564	0.351	0.151	1	1	Akr1a1
Fmr1	0.000477818	0.343576	0.554	0.313	1	1	Fmr1
Cbx3	0.000487875	0.288937	0.459	0.214	1	1	Cbx3
B230216N24Rik	0.000493792	0.259734	0.149	0.036	1	1	B230216N24Rik
Mtmr2	0.000502106	0.404	0.473	0.242	1	1	Mtmr2
Faf1	0.000507263	0.451464	0.811	0.544	1	1	Faf1
Hnrnpf	0.000508667	0.495883	0.432	0.226	1	1	Hnrnpf
Dtnb	0.000518074	0.31541	0.162	0.044	1	1	Dtnb
Pgrmc1	0.000530402	0.333355	0.162	0.044	1	1	Pgrmc1
Kpnb1	0.000543282	0.427714	0.405	0.19	1	1	Kpnb1
Gli3	0.000552638	0.472383	0.811	0.587	1	1	Gli3
Sin3a	0.000561408	0.350116	0.365	0.171	1	1	Sin3a
Zmym1	0.00056243	0.325214	0.162	0.044	1	1	Zmym1
Pbdc1	0.00056558	0.355903	0.284	0.115	1	1	Pbdc1
Zfp518a	0.000566074	0.320981	0.243	0.087	1	1	Zfp518a
Zdhhc3	0.000574241	0.363959	0.257	0.095	1	1	Zdhhc3
Ccl25	0.000588996	0.34254	0.324	0.139	1	1	Ccl25
Taf4	0.00060192	0.310091	0.284	0.111	1	1	Taf4
Mtpn	0.000610426	0.322933	0.392	0.179	1	1	Mtpn
Rngtt	0.000618008	0.352683	0.622	0.349	1	1	Rngtt
Mdfic	0.000631908	0.37357	0.595	0.325	1	1	Mdfic
Fam76b	0.000647771	0.378626	0.486	0.258	1	1	Fam76b
Nup153	0.000648425	0.454652	0.5	0.266	1	1	Nup153
Zfp367	0.000670892	0.31335	0.176	0.052	1	1	Zfp367
Nrk	0.000671506	0.541571	0.365	0.179	1	1	Nrk
Mad1l1	0.000672608	0.553065	0.459	0.266	1	1	Mad1l1
Pknox1	0.00067305	0.46497	0.216	0.075	1	1	Pknox1
Agfg2	0.000675849	0.339393	0.23	0.079	1	1	Agfg2
Dyrk1a	0.00067729	0.446415	0.757	0.567	1	1	Dyrk1a
Tubgcp4	0.000704357	0.326317	0.284	0.111	1	1	Tubgcp4
Stau2	0.000706086	0.302785	0.405	0.19	1	1	Stau2
Ttll4	0.000706986	0.292692	0.324	0.135	1	1	Ttll4
Wapl	0.000723309	0.378393	0.73	0.46	1	1	Wapl
Gps1	0.0007266	0.310302	0.135	0.032	1	1	Gps1
Rock2	0.000727919	0.346646	0.973	0.806	1	1	Rock2
Rpa1	0.000734127	0.555689	0.351	0.159	1	1	Rpa1
Cmc2	0.000736025	0.261862	0.135	0.032	1	1	Cmc2
Stx1a	0.000737875	0.347892	0.311	0.127	1	1	Stx1a
E2f3	0.000739601	0.685387	0.527	0.321	1	1	E2f3
Map7d3	0.000784872	0.326434	0.135	0.032	1	1	Map7d3
Tbc1d8	0.000789602	0.303504	0.176	0.052	1	1	Tbc1d8
Commd1	0.00081622	0.285803	0.514	0.258	1	1	Commd1
Pign	0.000832858	0.359013	0.514	0.266	1	1	Pign
Ubap2	0.000865587	0.492052	0.459	0.258	1	1	Ubap2
Phactr4	0.000868003	0.323797	0.459	0.238	1	1	Phactr4
Ap1m1	0.000900582	0.275186	0.27	0.103	1	1	Ap1m1
Naa40	0.000906733	0.383612	0.243	0.091	1	1	Naa40
Dynll1	0.000916234	0.390493	0.27	0.111	1	1	Dynll1
Spata1	0.000917716	0.256867	0.176	0.052	1	1	Spata1
Adgrl1	0.00092729	0.398129	0.419	0.202	1	1	Adgrl1
Nudt5	0.000950176	0.341304	0.284	0.119	1	1	Nudt5
Gnai2	0.000960619	0.388041	0.405	0.198	1	1	Gnai2
Mtmr12	0.000976522	0.444869	0.392	0.194	1	1	Mtmr12
Heca	0.000985803	0.428723	0.338	0.151	1	1	Heca
Mapk6	0.000988968	0.37422	0.216	0.079	1	1	Mapk6
Ttc9c	0.0010069	0.388673	0.176	0.056	1	1	Ttc9c
Pcbd2	0.00100918	0.397874	0.257	0.099	1	1	Pcbd2
Cdr2	0.00101812	0.360724	0.27	0.111	1	1	Cdr2
Slc7a1	0.00104172	0.273804	0.243	0.091	1	1	Slc7a1
Stk17b	0.0010448	0.455466	0.216	0.079	1	1	Stk17b
Mrpl37	0.0010698	0.278837	0.122	0.028	1	1	Mrpl37
Gm27010	0.0010698	0.270687	0.122	0.028	1	1	Gm27010
Scaf11	0.00108902	0.259692	0.608	0.337	1	1	Scaf11
Wdhd1	0.00109009	0.270882	0.203	0.067	1	1	Wdhd1
Synpo2	0.0011015	0.395829	0.757	0.476	1	1	Synpo2
Mthfd1	0.00112253	0.339079	0.162	0.048	1	1	Mthfd1
Hdgfl2	0.00113288	0.329665	0.257	0.103	1	1	Hdgfl2
Prkce	0.00114389	0.423049	0.851	0.627	1	1	Prkce
Naa50	0.00115169	0.386702	0.257	0.103	1	1	Naa50
Nploc4	0.0011709	0.314143	0.365	0.167	1	1	Nploc4
Kat7	0.00117269	0.372888	0.351	0.163	1	1	Kat7
Myl12a	0.00117991	0.342452	0.432	0.206	1	1	Myl12a
Cenpn	0.00120468	0.362464	0.122	0.028	1	1	Cenpn
Ak6	0.00120468	0.266115	0.122	0.028	1	1	Ak6
Snrnp40	0.00122229	0.354096	0.257	0.099	1	1	Snrnp40
Gfod1	0.00123026	0.350507	0.216	0.079	1	1	Gfod1
Nup85	0.00125114	0.376197	0.189	0.063	1	1	Nup85
Hectd2	0.00127024	0.348018	0.351	0.159	1	1	Hectd2
Dgcr8	0.00128515	0.437041	0.514	0.286	1	1	Dgcr8
Msh6	0.00128624	0.290549	0.122	0.028	1	1	Msh6
Cisd2	0.00128688	0.437998	0.338	0.159	1	1	Cisd2
Tra2b	0.00133082	0.455023	0.784	0.548	1	1	Tra2b
Crybg3	0.00133945	0.412047	0.365	0.171	1	1	Crybg3
Atp5b	0.00135096	0.298976	0.568	0.31	1	1	Atp5b
Hspa4l	0.0013692	0.271326	0.135	0.036	1	1	Hspa4l
Gtf2a2	0.00138079	0.263977	0.351	0.159	1	1	Gtf2a2
Cdv3	0.00139048	0.386353	0.297	0.131	1	1	Cdv3
Acsl4	0.00140711	0.36743	0.351	0.167	1	1	Acsl4
Hp1bp3	0.00141395	0.374669	0.514	0.286	1	1	Hp1bp3
Hps5	0.00142018	0.366891	0.216	0.079	1	1	Hps5
Arl6ip6	0.00142204	0.400196	0.23	0.091	1	1	Arl6ip6
Kras	0.00145035	0.311196	0.527	0.286	1	1	Kras
Rif1	0.00145169	0.409369	0.554	0.317	1	1	Rif1
Gask1b	0.00147125	0.381082	0.27	0.115	1	1	Gask1b
Nup93	0.00153946	0.322453	0.378	0.175	1	1	Nup93
Gabpb2	0.00153946	0.439993	0.365	0.179	1	1	Gabpb2
Itgb1	0.00157593	0.333728	0.919	0.813	1	1	Itgb1
Flt1	0.0016208	0.674048	0.243	0.103	1	1	Flt1
Fnip1	0.00162855	0.361593	0.527	0.302	1	1	Fnip1
Fancm	0.00164961	0.381796	0.203	0.075	1	1	Fancm
Mdm1	0.00165301	0.381051	0.176	0.06	1	1	Mdm1
Nin	0.00165392	0.432312	0.5	0.302	1	1	Nin
Etv6	0.00168585	0.378871	0.959	0.817	1	1	Etv6
Slx4ip	0.00169817	0.303219	0.378	0.187	1	1	Slx4ip
Plekhf2	0.00169845	0.355076	0.23	0.091	1	1	Plekhf2
Adamts3	0.00170691	0.279517	0.203	0.071	1	1	Adamts3
Phka2	0.00172859	0.340804	0.311	0.139	1	1	Phka2
Nr2c2	0.0017404	0.409408	0.743	0.472	1	1	Nr2c2
Zfp91	0.00183633	0.366159	0.527	0.286	1	1	Zfp91
Ptar1	0.00184044	0.261477	0.405	0.202	1	1	Ptar1
Actr3	0.00193164	0.356237	0.676	0.425	1	1	Actr3
Slbp	0.00195176	0.45315	0.27	0.119	1	1	Slbp
Nedd1	0.001985	0.503345	0.419	0.226	1	1	Nedd1
Pde5a	0.00200703	0.291042	0.716	0.456	1	1	Pde5a
Pspc1	0.00203218	0.271191	0.689	0.405	1	1	Pspc1
Ilf3	0.00203386	0.330618	0.419	0.218	1	1	Ilf3
Mid1	0.00204042	0.355432	0.419	0.222	1	1	Mid1
Amer1	0.0020621	0.326324	0.108	0.024	1	1	Amer1
Matr3	0.00206221	0.372444	0.554	0.341	1	1	Matr3
Stag1	0.00207776	0.518132	0.905	0.841	1	1	Stag1
Katnbl1	0.00208844	0.25988	0.568	0.313	1	1	Katnbl1
Ppp2r5c	0.00209305	0.347319	0.662	0.437	1	1	Ppp2r5c
Csgalnact2	0.00209973	0.311068	0.284	0.123	1	1	Csgalnact2
Dcakd	0.00210089	0.446446	0.203	0.075	1	1	Dcakd
Eif2s1	0.00214599	0.258271	0.27	0.111	1	1	Eif2s1
Rcbtb2	0.00215215	0.320586	0.27	0.119	1	1	Rcbtb2
Actg1	0.00215595	0.575796	0.419	0.238	1	1	Actg1
Pms2	0.00219367	0.289525	0.176	0.06	1	1	Pms2
Asap2	0.00221788	0.392069	0.77	0.567	1	1	Asap2
Rell1	0.0022269	0.298153	0.473	0.242	1	1	Rell1
Gpc3	0.00222758	0.382344	0.527	0.306	1	1	Gpc3
Gtf2a1	0.00225179	0.288013	0.284	0.123	1	1	Gtf2a1
Hsd17b12	0.00226132	0.275465	0.432	0.214	1	1	Hsd17b12
Ehbp1l1	0.00231006	0.320604	0.27	0.115	1	1	Ehbp1l1
Taf1	0.0023207	0.320975	0.365	0.183	1	1	Taf1
Usp15	0.00234103	0.282497	0.662	0.405	1	1	Usp15
Smarcc2	0.00235594	0.276288	0.446	0.23	1	1	Smarcc2
Nudt21	0.0023771	0.30496	0.203	0.075	1	1	Nudt21
4930549G23Rik	0.00243501	0.253303	0.122	0.032	1	1	4930549G23Rik
Gm26760	0.00243806	0.283508	0.176	0.06	1	1	Gm26760
Sh2d3c	0.00244454	0.404738	0.432	0.226	1	1	Sh2d3c
Thada	0.00246057	0.340352	0.703	0.464	1	1	Thada
Dut	0.00247786	0.322492	0.243	0.099	1	1	Dut
Caprin2	0.00248831	0.264461	0.216	0.083	1	1	Caprin2
Phf2	0.00249567	0.277197	0.311	0.139	1	1	Phf2
Rassf3	0.0025473	0.372493	0.405	0.21	1	1	Rassf3
Coro1c	0.00257456	0.263385	0.568	0.333	1	1	Coro1c
Chd6	0.00259386	0.313557	0.892	0.655	1	1	Chd6
Cdc27	0.00259584	0.370316	0.581	0.349	1	1	Cdc27
Heatr6	0.00268056	0.305687	0.243	0.099	1	1	Heatr6
Donson	0.00269886	0.311129	0.135	0.04	1	1	Donson
Map3k1	0.00270358	0.290764	0.541	0.298	1	1	Map3k1
Clpb	0.00272785	0.429106	0.257	0.111	1	1	Clpb
Eri1	0.00278636	0.26091	0.216	0.083	1	1	Eri1
Nup98	0.0028208	0.292691	0.649	0.417	1	1	Nup98
Trim47	0.00286879	0.328046	0.216	0.083	1	1	Trim47
Aplp2	0.00288257	0.26449	0.432	0.23	1	1	Aplp2
9330175M20Rik	0.00291563	0.266797	0.135	0.04	1	1	9330175M20Rik
Chka	0.00294129	0.395064	0.23	0.099	1	1	Chka
Fam171a1	0.00295061	0.28418	0.446	0.25	1	1	Fam171a1
Gle1	0.0029821	0.37827	0.203	0.079	1	1	Gle1
Gm17501	0.00299269	0.480541	0.5	0.294	1	1	Gm17501
Prkcg	0.00300439	0.3425	0.176	0.063	1	1	Prkcg
Cdh18	0.00305901	0.520178	0.203	0.079	1	1	Cdh18
Cox6a1	0.00308397	0.307754	0.216	0.087	1	1	Cox6a1
Lmo7	0.00312618	0.39609	0.189	0.071	1	1	Lmo7
Lsm14a	0.00318258	0.437227	0.5	0.286	1	1	Lsm14a
Gng5	0.00323413	0.252387	0.176	0.063	1	1	Gng5
Stard13	0.00324398	0.355378	0.608	0.409	1	1	Stard13
Anapc1	0.00324402	0.273956	0.622	0.373	1	1	Anapc1
Rnf168	0.00329164	0.356173	0.216	0.087	1	1	Rnf168
Anapc16	0.00331551	0.287126	0.162	0.056	1	1	Anapc16
Cldn34c1	0.00344278	0.364796	0.189	0.071	1	1	Cldn34c1
Rpsa	0.00346249	0.478441	0.378	0.202	1	1	Rpsa
Txlna	0.00348372	0.258097	0.216	0.087	1	1	Txlna
Chuk	0.00349034	0.39771	0.351	0.179	1	1	Chuk
Hnrnpa3	0.00349629	0.301336	0.716	0.496	1	1	Hnrnpa3
9630014M24Rik	0.00357726	0.323725	0.676	0.444	1	1	9630014M24Rik
Rab31	0.00358377	0.330923	0.446	0.246	1	1	Rab31
Dync2h1	0.00359358	0.332672	0.446	0.242	1	1	Dync2h1
Btaf1	0.00363156	0.481716	0.622	0.44	1	1	Btaf1
Ptma	0.00365312	0.353571	0.473	0.258	1	1	Ptma
Lrmda	0.00369109	0.428914	0.189	0.071	1	1	Lrmda
Hat1	0.00369166	0.411849	0.351	0.183	1	1	Hat1
Rpf1	0.0037085	0.306082	0.176	0.063	1	1	Rpf1
Sdhc	0.00375719	0.287709	0.338	0.163	1	1	Sdhc
Ythdf2	0.00378699	0.2531	0.311	0.143	1	1	Ythdf2
Pold3	0.00379164	0.386347	0.243	0.107	1	1	Pold3
Hnrnpa1	0.00379385	0.294138	0.378	0.194	1	1	Hnrnpa1
Actn4	0.00387237	0.465943	0.635	0.417	1	1	Actn4
Rab11b	0.0039784	0.286934	0.338	0.167	1	1	Rab11b
Nap1l4	0.00401609	0.355162	0.392	0.218	1	1	Nap1l4
Pcca	0.00405694	0.31776	0.419	0.23	1	1	Pcca
Galnt1	0.00407556	0.340906	0.635	0.405	1	1	Galnt1
Taf15	0.00410133	0.3881	0.716	0.496	1	1	Taf15
Dcps	0.00411177	0.276603	0.189	0.071	1	1	Dcps
Ybx1	0.00420561	0.28038	0.338	0.171	1	1	Ybx1
Kif2a	0.00426916	0.323991	0.649	0.437	1	1	Kif2a
Hpf1	0.00428092	0.281512	0.27	0.123	1	1	Hpf1
Tfam	0.00428249	0.377309	0.135	0.044	1	1	Tfam
Srsf10	0.00432829	0.371133	0.635	0.385	1	1	Srsf10
Paip1	0.00434703	0.290704	0.419	0.222	1	1	Paip1
Rpl13a	0.0043556	0.622049	0.365	0.19	1	1	Rpl13a
Larp1b	0.00449292	0.326832	0.162	0.056	1	1	Larp1b
Wdr59	0.00449456	0.334775	0.243	0.107	1	1	Wdr59
Lhfpl3	0.00452752	0.465592	0.122	0.036	1	1	Lhfpl3
Actb	0.00458537	0.253368	0.73	0.472	1	1	Actb
Lasp1	0.00458632	0.366195	0.473	0.274	1	1	Lasp1
Ldlrad3	0.00483384	0.304972	0.622	0.405	1	1	Ldlrad3
Xylt1	0.00485237	0.461638	0.392	0.218	1	1	Xylt1
Sfpq	0.00488411	0.280698	0.919	0.706	1	1	Sfpq
Golga7	0.00492248	0.299004	0.135	0.044	1	1	Golga7
Hnrnpd	0.0050071	0.275344	0.514	0.302	1	1	Hnrnpd
Poc1b	0.00516394	0.301374	0.189	0.075	1	1	Poc1b
Ssh2	0.00522695	0.289097	0.905	0.81	1	1	Ssh2
Pum2	0.0053314	0.309547	0.851	0.683	1	1	Pum2
Zfp644	0.00538665	0.279319	0.757	0.464	1	1	Zfp644
Hace1	0.0053994	0.334886	0.635	0.385	1	1	Hace1
Rb1	0.00547018	0.460853	0.514	0.329	1	1	Rb1
Slc44a2	0.0055293	0.287568	0.514	0.306	1	1	Slc44a2
Tnpo2	0.00562342	0.297973	0.23	0.099	1	1	Tnpo2
Dock1	0.00564289	0.303269	0.905	0.829	1	1	Dock1
Stag2	0.00578135	0.386178	0.73	0.567	1	1	Stag2
Smyd4	0.00579599	0.353592	0.189	0.075	1	1	Smyd4
Vasp	0.0058232	0.396481	0.473	0.274	1	1	Vasp
Dap	0.0058429	0.299148	0.216	0.091	1	1	Dap
H1f0	0.00587805	0.299302	0.23	0.099	1	1	H1f0
Smarcc1	0.00593665	0.257502	0.622	0.377	1	1	Smarcc1
Prr5l	0.00597904	0.307209	0.338	0.175	1	1	Prr5l
Mettl9	0.00603698	0.294455	0.338	0.171	1	1	Mettl9
Kpna4	0.0061241	0.329229	0.743	0.52	1	1	Kpna4
Tpd52	0.00614841	0.252793	0.162	0.06	1	1	Tpd52
Magt1	0.00619995	0.459763	0.459	0.266	1	1	Magt1
Plekho1	0.00622283	0.251382	0.149	0.052	1	1	Plekho1
Sf3b3	0.00622503	0.345504	0.486	0.29	1	1	Sf3b3
Uba6	0.00623229	0.333512	0.459	0.266	1	1	Uba6
Zfp36l2	0.00637501	0.255469	0.23	0.103	1	1	Zfp36l2
Ptpn21	0.00640795	0.252531	0.216	0.095	1	1	Ptpn21
Srsf1	0.00641989	0.328171	0.527	0.321	1	1	Srsf1
Mcu	0.00647799	0.290905	0.595	0.385	1	1	Mcu
Slc25a40	0.00648441	0.385068	0.297	0.151	1	1	Slc25a40
Bcl2	0.00668793	0.330294	0.703	0.504	1	1	Bcl2
Tmem87a	0.00670766	0.286406	0.5	0.306	1	1	Tmem87a
Arhgef11	0.00685346	0.391779	0.622	0.409	1	1	Arhgef11
Pip4k2a	0.0068655	0.252077	0.851	0.595	1	1	Pip4k2a
Camkmt	0.00701092	0.408085	0.514	0.325	1	1	Camkmt
Rfx3	0.00704406	0.38508	0.73	0.544	1	1	Rfx3
Hsp90aa1	0.00741194	0.354823	0.23	0.103	1	1	Hsp90aa1
Eif2a	0.00743823	0.27586	0.297	0.151	1	1	Eif2a
Atf7ip	0.0076125	0.324353	0.716	0.504	1	1	Atf7ip
Zbtb25	0.00765302	0.305681	0.189	0.079	1	1	Zbtb25
Nuak1	0.00768826	0.460047	0.27	0.139	1	1	Nuak1
Opa3	0.00774462	0.27957	0.135	0.048	1	1	Opa3
Nfkb1	0.00774782	0.488638	0.608	0.44	1	1	Nfkb1
Gm4117	0.00797025	0.471419	0.135	0.048	1	1	Gm4117
Hnrnpr	0.00797077	0.385735	0.676	0.468	1	1	Hnrnpr
Cnot6l	0.00797082	0.564922	0.568	0.405	1	1	Cnot6l
Mrpl24	0.00797714	0.315831	0.176	0.071	1	1	Mrpl24
Cacna1d	0.00817371	0.269173	0.392	0.222	1	1	Cacna1d
Pde7a	0.00819864	0.406747	0.378	0.218	1	1	Pde7a
Serpine1	0.00834211	0.289743	0.122	0.04	1	1	Serpine1
Mettl25	0.00840698	0.393901	0.189	0.079	1	1	Mettl25
Abcg2	0.008442	0.254789	0.554	0.349	1	1	Abcg2
Cep89	0.00844499	0.341488	0.176	0.071	1	1	Cep89
Rpn2	0.0084668	0.319298	0.243	0.115	1	1	Rpn2
Aplf	0.00856833	0.252204	0.108	0.032	1	1	Aplf
Cox18	0.00860098	0.315857	0.135	0.048	1	1	Cox18
Trappc9	0.00870386	0.257082	0.568	0.349	1	1	Trappc9
Sf3a3	0.00872947	0.420255	0.162	0.063	1	1	Sf3a3
Ecm1	0.00873088	0.255287	0.149	0.056	1	1	Ecm1
Ywhag	0.00896007	0.255311	0.338	0.179	1	1	Ywhag
Esyt2	0.00901752	0.367461	0.851	0.69	1	1	Esyt2
Coq2	0.00917331	0.285306	0.216	0.095	1	1	Coq2
Efnb2	0.00943628	0.336634	0.243	0.119	1	1	Efnb2
Mcm9	0.009493	0.254709	0.324	0.171	1	1	Mcm9
Csde1	0.00950549	0.340073	0.676	0.429	1	1	Csde1
Zfp961	0.00973861	0.314913	0.216	0.099	1	1	Zfp961
Rnf141	0.00983562	0.305141	0.257	0.127	1	1	Rnf141
Srsf2	0.00996587	0.321244	0.662	0.484	1	1	Srsf2
Myh11	1.39659e-41	3.51685	0.812	0.034	4.5089e-37	2	Myh11
Olfr78	2.1874e-31	2.75462	0.594	0.02	7.06201e-27	2	Olfr78
Map3k7cl	8.61083e-20	1.84268	0.594	0.065	2.78001e-15	2	Map3k7cl
Dgkb	4.58489e-19	3.01774	0.844	0.204	1.48023e-14	2	Dgkb
Dgkg	6.93497e-19	1.93637	0.469	0.034	2.23896e-14	2	Dgkg
Chrm3	1.44503e-18	2.41375	0.344	0.01	4.66527e-14	2	Chrm3
Rcan2	4.71451e-18	3.22631	0.844	0.262	1.52208e-13	2	Rcan2
Olfr558	1.34686e-16	2.34659	0.688	0.139	4.34833e-12	2	Olfr558
Adamts16	2.70576e-16	1.41823	0.281	0.007	8.73554e-12	2	Adamts16
Slc6a17	3.00467e-16	1.19617	0.281	0.007	9.70058e-12	2	Slc6a17
Mamdc2	3.70347e-16	2.4322	0.406	0.031	1.19566e-11	2	Mamdc2
Arhgap44	1.01241e-15	2.33891	0.5	0.061	3.26857e-11	2	Arhgap44
Myocd	2.08124e-15	1.87513	0.312	0.014	6.7193e-11	2	Myocd
Slc38a11	9.35468e-15	1.60437	0.406	0.034	3.02016e-10	2	Slc38a11
Parm1	6.74634e-14	2.28294	0.656	0.143	2.17806e-09	2	Parm1
Ntrk2	7.20077e-13	1.68644	0.25	0.01	2.32477e-08	2	Ntrk2
Kcnab1	2.31456e-12	4.19423	0.469	0.078	7.47254e-08	2	Kcnab1
Gm13052	4.08663e-12	0.815565	0.219	0.007	1.31937e-07	2	Gm13052
Ctnna3	5.71954e-12	2.52805	0.938	0.595	1.84655e-07	2	Ctnna3
Casq2	1.22739e-11	1.97856	0.562	0.136	3.96264e-07	2	Casq2
Cabp1	1.39275e-11	1.57236	0.406	0.058	4.49649e-07	2	Cabp1
Parp8	3.56922e-11	1.76898	0.938	0.653	1.15232e-06	2	Parp8
Nrip2	6.76848e-11	1.38589	0.219	0.01	2.1852e-06	2	Nrip2
Kif6	1.0612e-10	1.3773	0.25	0.017	3.42608e-06	2	Kif6
Ppm1e	1.71421e-10	2.37452	0.406	0.065	5.53432e-06	2	Ppm1e
Atp2b4	2.88372e-10	1.68838	0.531	0.129	9.3101e-06	2	Atp2b4
AC103362.1	3.03494e-10	1.22096	0.188	0.007	9.79829e-06	2	AC103362.1
Cdh6	4.0324e-10	1.18892	0.188	0.007	1.30186e-05	2	Cdh6
Ltbp1	7.18322e-10	1.56568	0.344	0.048	2.3191e-05	2	Ltbp1
Rnf144b	7.61548e-10	1.15115	0.219	0.014	2.45866e-05	2	Rnf144b
Bmp5	7.92415e-10	1.73121	0.594	0.173	2.55831e-05	2	Bmp5
Reep1	8.10934e-10	1.00287	0.25	0.02	2.6181e-05	2	Reep1
Utrn	1.0629e-09	1.38973	1	0.837	3.43159e-05	2	Utrn
Fry	3.72408e-09	1.68394	0.938	0.769	0.000120232	2	Fry
Lurap1l	6.05529e-09	1.44826	0.281	0.034	0.000195495	2	Lurap1l
Cav1	2.04209e-08	1.26993	0.5	0.129	0.000659288	2	Cav1
Gm10848	2.41479e-08	0.879877	0.25	0.027	0.000779614	2	Gm10848
Procr	2.8673e-08	0.721362	0.156	0.007	0.000925709	2	Procr
Myom1	3.53799e-08	1.69925	0.781	0.354	0.00114224	2	Myom1
Mylk	3.65713e-08	1.42303	0.844	0.585	0.0011807	2	Mylk
Synpo21	3.96687e-08	1.64161	0.844	0.507	0.0012807	2	Synpo2
Reln	4.64136e-08	2.0167	0.188	0.014	0.00149846	2	Reln
Pld5	4.8175e-08	1.21267	0.188	0.014	0.00155533	2	Pld5
Slc8a1	4.86755e-08	1.13058	1	0.884	0.00157149	2	Slc8a1
Tpm1	6.05767e-08	1.48392	0.844	0.616	0.00195572	2	Tpm1
Gm4876	6.32074e-08	1.39003	0.281	0.041	0.00204065	2	Gm4876
Itpk1	7.65698e-08	1.08656	0.25	0.031	0.00247206	2	Itpk1
Lmod1	7.65698e-08	1.05151	0.25	0.031	0.00247206	2	Lmod1
Acan	1.03135e-07	1.01624	0.125	0.003	0.00332973	2	Acan
Nmnat2	1.08528e-07	1.2509	0.125	0.003	0.00350383	2	Nmnat2
Sema5b	1.94057e-07	1.37037	0.5	0.139	0.00626511	2	Sema5b
Angpt1	1.98974e-07	1.69799	0.281	0.044	0.00642386	2	Angpt1
Cacna1c	2.84127e-07	1.35242	0.906	0.724	0.00917304	2	Cacna1c
Pgf	3.27561e-07	0.822938	0.156	0.01	0.0105753	2	Pgf
Plce1	3.67898e-07	1.45835	0.969	0.898	0.0118776	2	Plce1
Olfr560	3.78618e-07	0.631853	0.188	0.017	0.0122237	2	Olfr560
Ppp1r12b	3.87275e-07	1.19497	0.812	0.517	0.0125032	2	Ppp1r12b
Sox5	4.73975e-07	1.03901	1	0.946	0.0153023	2	Sox5
Cd93	4.99154e-07	1.3623	0.375	0.092	0.0161152	2	Cd93
Mark1	6.656e-07	1.32298	0.844	0.571	0.0214889	2	Mark1
Cttnbp2	9.10604e-07	0.783458	0.219	0.027	0.0293988	2	Cttnbp2
Map21	1.34904e-06	1.20091	0.844	0.595	0.0435537	2	Map2
Acss1	1.55437e-06	0.717543	0.188	0.02	0.0501829	2	Acss1
Rgs6	1.84331e-06	1.80046	0.25	0.041	0.0595112	2	Rgs6
Neo1	2.13029e-06	1.30445	0.562	0.235	0.0687763	2	Neo1
4632404M16Rik	2.16114e-06	0.608481	0.125	0.007	0.0697724	2	4632404M16Rik
Fam241a	2.19549e-06	0.90348	0.406	0.109	0.0708815	2	Fam241a
Cacnb2	2.26794e-06	1.31122	0.938	0.765	0.0732205	2	Cacnb2
Kcnb1	2.73106e-06	0.848052	0.25	0.044	0.0881723	2	Kcnb1
Cnnm2	2.7738e-06	2.04644	0.406	0.126	0.0895521	2	Cnnm2
Mtss1	2.83465e-06	1.07183	0.344	0.085	0.0915166	2	Mtss1
Rbpms	3.91199e-06	0.896273	0.969	0.891	0.126299	2	Rbpms
Tagln	4.09444e-06	1.03922	0.25	0.044	0.132189	2	Tagln
Atp10a	4.27649e-06	1.39797	0.375	0.109	0.138066	2	Atp10a
Gucy1a1	4.69571e-06	0.903576	0.969	0.83	0.151601	2	Gucy1a1
Inpp4b	5.00022e-06	1.35157	0.875	0.69	0.161432	2	Inpp4b
Ccn2	5.60804e-06	1.09348	0.406	0.119	0.181056	2	Ccn2
Wnt5b	6.43483e-06	1.69143	0.406	0.133	0.207749	2	Wnt5b
Slit3	7.77283e-06	1.54656	0.188	0.024	0.250946	2	Slit3
Akap6	9.36759e-06	0.962812	0.875	0.537	0.302433	2	Akap6
Msrb3	9.87935e-06	1.07084	0.938	0.711	0.318955	2	Msrb3
A330015K06Rik	1.12841e-05	1.0949	0.219	0.037	0.364309	2	A330015K06Rik
Ngf	1.3858e-05	1.69418	0.688	0.429	0.447405	2	Ngf
Pde3a	1.39883e-05	0.840736	1	0.976	0.451612	2	Pde3a
Acta2	1.43341e-05	1.68123	0.562	0.238	0.462777	2	Acta2
Actn1	1.48569e-05	1.26973	0.75	0.52	0.479655	2	Actn1
Prdm16	1.63417e-05	0.864475	0.188	0.027	0.527591	2	Prdm16
Kcnt1	1.91064e-05	0.669758	0.125	0.01	0.61685	2	Kcnt1
Angptl4	1.91064e-05	0.520349	0.125	0.01	0.61685	2	Angptl4
Itga11	1.97924e-05	0.709008	0.125	0.01	0.638999	2	Itga11
Tmem170	2.05019e-05	0.431347	0.125	0.01	0.661903	2	Tmem170
Tmem51	2.10878e-05	1.02946	0.344	0.102	0.68082	2	Tmem51
Cpq	2.42865e-05	0.946604	0.531	0.218	0.784089	2	Cpq
Thsd4	3.07354e-05	1.21442	0.25	0.054	0.992293	2	Thsd4
Klhl29	3.27251e-05	1.71545	0.344	0.102	1	2	Klhl29
Aopep	3.55366e-05	0.768498	0.969	0.816	1	2	Aopep
Acacb	3.82844e-05	0.79173	0.219	0.041	1	2	Acacb
Jag1	4.28066e-05	1.14872	0.656	0.364	1	2	Jag1
Abtb2	5.08604e-05	1.13485	0.25	0.058	1	2	Abtb2
Pawr	5.14233e-05	1.08144	0.375	0.129	1	2	Pawr
Notch3	6.97306e-05	0.653747	0.969	0.932	1	2	Notch3
Fbxl17	8.38553e-05	0.522499	1	0.891	1	2	Fbxl17
Cap2	8.77543e-05	1.10062	0.625	0.364	1	2	Cap2
Polr2g	9.25402e-05	0.419132	0.125	0.014	1	2	Polr2g
Cald1	9.51005e-05	0.777527	0.938	0.959	1	2	Cald1
Adamtsl1	0.000101385	0.749827	0.125	0.014	1	2	Adamtsl1
St6gal1	0.000110796	1.22857	0.594	0.316	1	2	St6gal1
Ppm1l	0.00011497	1.05413	0.156	0.024	1	2	Ppm1l
Gmpr	0.000117921	0.538613	0.125	0.014	1	2	Gmpr
Nab1	0.000118722	1.25291	0.594	0.364	1	2	Nab1
Gm28379	0.000123814	0.711209	0.156	0.024	1	2	Gm28379
Pip5k1b	0.000124878	1.23429	0.438	0.18	1	2	Pip5k1b
Fgf1	0.000125364	1.10702	0.344	0.116	1	2	Fgf1
Gsn	0.000132906	0.642483	0.312	0.092	1	2	Gsn
1500015L24Rik	0.000133297	0.609703	0.156	0.024	1	2	1500015L24Rik
Spats2l	0.00014235	1.63516	0.562	0.327	1	2	Spats2l
Esam	0.000151875	0.903944	0.594	0.286	1	2	Esam
Zfhx3	0.000165934	0.989715	0.875	0.786	1	2	Zfhx3
Arhgap42	0.00017639	0.909309	0.844	0.752	1	2	Arhgap42
Itga10	0.000176862	1.06639	0.188	0.037	1	2	Itga10
Sort1	0.00017994	1.33217	0.312	0.105	1	2	Sort1
Ncf2	0.000199852	0.980073	0.188	0.037	1	2	Ncf2
Naf1	0.000216709	0.769564	0.188	0.037	1	2	Naf1
Adarb1	0.000241295	0.809489	0.25	0.065	1	2	Adarb1
Tbx3os1	0.000242672	1.18731	0.625	0.401	1	2	Tbx3os1
Mrps6	0.000275639	0.636101	0.188	0.037	1	2	Mrps6
Ano1	0.000332869	1.15546	0.812	0.694	1	2	Ano1
Epha2	0.000375561	0.657971	0.156	0.027	1	2	Epha2
Csrp2	0.000387997	1.0414	0.562	0.31	1	2	Csrp2
Nr1h5	0.000392291	1.04939	0.188	0.041	1	2	Nr1h5
Cd200	0.000397386	1.04353	0.406	0.16	1	2	Cd200
Pex5l	0.000413299	0.450801	0.125	0.017	1	2	Pex5l
Tmc5	0.000414435	0.635596	0.375	0.139	1	2	Tmc5
Filip1l	0.000434867	0.774265	0.719	0.473	1	2	Filip1l
Sorbs1	0.000435073	1.22583	0.656	0.52	1	2	Sorbs1
Cacna1d1	0.000437494	1.30763	0.469	0.238	1	2	Cacna1d
Arhgef7	0.000452241	1.10638	0.5	0.255	1	2	Arhgef7
Rap1a	0.000511645	0.833298	0.812	0.568	1	2	Rap1a
B830012L14Rik	0.000548016	0.894593	0.594	0.323	1	2	B830012L14Rik
Lrch1	0.000587168	1.6413	0.594	0.374	1	2	Lrch1
Blmh	0.000599743	1.19388	0.5	0.248	1	2	Blmh
Frk	0.000611354	0.930981	0.438	0.197	1	2	Frk
Slc12a7	0.000683545	0.54696	0.156	0.031	1	2	Slc12a7
Map3k20	0.000748241	1.04803	0.781	0.643	1	2	Map3k20
Syne1	0.000774785	0.807798	0.844	0.738	1	2	Syne1
Itga4	0.000832033	0.713916	0.25	0.075	1	2	Itga4
Gm16064	0.000871689	0.559583	0.125	0.02	1	2	Gm16064
Per2	0.000885067	0.466243	0.188	0.044	1	2	Per2
Gprc5b	0.000900633	0.565613	0.188	0.044	1	2	Gprc5b
Tmtc1	0.000935859	0.571557	0.125	0.02	1	2	Tmtc1
Inppl1	0.000951089	0.650608	0.281	0.095	1	2	Inppl1
Prkcd	0.000951751	0.898837	0.25	0.078	1	2	Prkcd
Grip2	0.00100438	0.932359	0.125	0.02	1	2	Grip2
Stum	0.00107752	0.417138	0.125	0.02	1	2	Stum
Pcsk6	0.00108943	0.513863	0.188	0.044	1	2	Pcsk6
A430106G13Rik	0.00112899	0.498363	0.125	0.02	1	2	A430106G13Rik
Sec23b	0.00118601	0.754753	0.25	0.082	1	2	Sec23b
Rgs7bp	0.00119505	0.86798	0.281	0.095	1	2	Rgs7bp
Mef2c	0.00127073	0.672262	0.844	0.864	1	2	Mef2c
Gpc6	0.00128079	0.357992	1	0.983	1	2	Gpc6
Esyt21	0.0012927	0.88499	0.844	0.714	1	2	Esyt2
Myo1e	0.00129412	1.03406	0.562	0.337	1	2	Myo1e
Galnt18	0.00136675	0.808755	0.781	0.609	1	2	Galnt18
Flna	0.00150197	0.890392	0.781	0.636	1	2	Flna
Frmd4b	0.00161589	1.39182	0.656	0.497	1	2	Frmd4b
Mrvi1	0.00173562	0.705847	0.938	0.769	1	2	Mrvi1
Sntb1	0.001751	1.06294	0.719	0.633	1	2	Sntb1
Gdpd5	0.00180054	0.82065	0.188	0.051	1	2	Gdpd5
Mef2a	0.00182134	0.55354	0.875	0.871	1	2	Mef2a
Lpp	0.00200206	0.513167	1	0.969	1	2	Lpp
Kit	0.00204121	0.689721	0.188	0.051	1	2	Kit
Dmd	0.00208197	1.58214	0.75	0.578	1	2	Dmd
Ccdc3	0.00224951	1.32989	0.406	0.211	1	2	Ccdc3
Epb41l4a	0.00236526	0.431264	0.125	0.024	1	2	Epb41l4a
Pls3	0.00237559	1.40744	0.562	0.439	1	2	Pls3
Fat1	0.00239668	1.13518	0.531	0.364	1	2	Fat1
Phtf2	0.00240316	0.693252	0.344	0.146	1	2	Phtf2
4932435O22Rik	0.00251837	0.78125	0.125	0.024	1	2	4932435O22Rik
Mtfr1l	0.00282472	0.729562	0.188	0.054	1	2	Mtfr1l
Nr4a1	0.00295118	0.362569	0.188	0.051	1	2	Nr4a1
Rhobtb1	0.00299717	0.614194	0.188	0.054	1	2	Rhobtb1
Arsk	0.00313151	0.499632	0.156	0.037	1	2	Arsk
Trim39	0.00318547	0.446944	0.156	0.037	1	2	Trim39
Rbpms2	0.00319695	0.994025	0.531	0.33	1	2	Rbpms2
Parp4	0.00321213	0.679629	0.344	0.153	1	2	Parp4
Arhgap10	0.00330571	0.547795	0.906	0.816	1	2	Arhgap10
G3bp2	0.00334964	0.870686	0.281	0.116	1	2	G3bp2
Pdlim3	0.00337231	0.833853	0.406	0.194	1	2	Pdlim3
Atp2a2	0.00345929	0.87522	0.625	0.388	1	2	Atp2a2
Meg3	0.00360084	0.733585	0.875	0.847	1	2	Meg3
Pkia	0.0040342	0.845725	0.656	0.422	1	2	Pkia
Edem2	0.00412787	0.553725	0.156	0.041	1	2	Edem2
Pcsk7	0.00422872	0.619705	0.312	0.133	1	2	Pcsk7
Prkg1	0.00438646	0.307221	1	0.993	1	2	Prkg1
Zfp707	0.00447598	0.490764	0.125	0.027	1	2	Zfp707
Rnf2	0.00456414	0.722671	0.281	0.116	1	2	Rnf2
Gm6277	0.0050132	0.422437	0.125	0.027	1	2	Gm6277
Srl	0.00502022	0.574321	0.219	0.075	1	2	Srl
Tspan2	0.00512665	0.707053	0.25	0.099	1	2	Tspan2
Ephx3	0.0053031	0.392409	0.125	0.027	1	2	Ephx3
Igfbp5	0.00533396	0.900052	0.375	0.194	1	2	Igfbp5
Kalrn	0.00539663	1.27077	0.719	0.605	1	2	Kalrn
Nol10	0.0054591	0.6684	0.312	0.139	1	2	Nol10
Purb	0.0055347	0.647261	0.375	0.19	1	2	Purb
Stac	0.00557397	0.882011	0.438	0.231	1	2	Stac
Epb41l3	0.0058785	0.897646	0.312	0.146	1	2	Epb41l3
Ppp1r12a	0.0058839	0.910153	0.906	0.884	1	2	Ppp1r12a
Myl6	0.00628326	0.870925	0.562	0.405	1	2	Myl6
Atp2b1	0.00643836	0.762206	0.719	0.646	1	2	Atp2b1
Stx12	0.00652228	0.765706	0.406	0.211	1	2	Stx12
2310022B05Rik	0.00665356	0.625564	0.219	0.078	1	2	2310022B05Rik
Ccn1	0.00737333	0.501367	0.156	0.044	1	2	Ccn1
Pdlim5	0.0073824	1.16291	0.562	0.408	1	2	Pdlim5
Wtip	0.00739217	0.914563	0.281	0.129	1	2	Wtip
Crip1	0.00741325	0.736489	0.25	0.102	1	2	Crip1
Lbh	0.00746075	1.02445	0.5	0.35	1	2	Lbh
Sorbs2	0.00751908	1.61714	0.375	0.204	1	2	Sorbs2
Cyp7b1	0.00758734	0.784963	0.5	0.279	1	2	Cyp7b1
Crispld2	0.00782556	0.842145	0.125	0.031	1	2	Crispld2
Gtpbp3	0.00782556	0.374466	0.125	0.031	1	2	Gtpbp3
Ralgapa2	0.00786693	0.870878	0.469	0.293	1	2	Ralgapa2
Wrn	0.00844379	0.821453	0.438	0.272	1	2	Wrn
Slc20a2	0.00845402	0.854708	0.438	0.286	1	2	Slc20a2
Ccdc149	0.00867636	0.518879	0.125	0.031	1	2	Ccdc149
Fhl1	0.00875364	0.867488	0.5	0.296	1	2	Fhl1
Dlk1	0.0089778	0.413078	0.125	0.031	1	2	Dlk1
Zdhhc14	0.00928353	0.776544	0.531	0.327	1	2	Zdhhc14
Bscl2	0.00928857	0.279505	0.125	0.031	1	2	Bscl2
Myo1d	0.0095291	0.797813	0.531	0.34	1	2	Myo1d
Tgfb3	0.00970612	0.696686	0.219	0.085	1	2	Tgfb3
Nhsl2	0.00998502	1.27009	0.281	0.133	1	2	Nhsl2

## Sheet: IC_markers
	p_val	avg_log2FC	pct.1	pct.2	p_val_adj	cluster	gene
Mrc1	1.85659e-39	4.67745	0.916	0.02	5.994e-35	0	Mrc1
Dab2	7.24488e-39	3.98119	0.936	0.091	2.33901e-34	0	Dab2
Stab1	2.8905e-32	3.66203	0.818	0.03	9.33197e-28	0	Stab1
Ophn1	4.14471e-32	3.14566	0.852	0.081	1.33812e-27	0	Ophn1
Tanc2	1.05991e-31	3.20245	0.882	0.162	3.42191e-27	0	Tanc2
Maf	1.27552e-30	3.08202	0.833	0.071	4.11803e-26	0	Maf
Frmd4b	1.38962e-30	2.78761	0.877	0.131	4.4864e-26	0	Frmd4b
Slc9a9	3.71113e-29	2.68473	0.936	0.303	1.19814e-24	0	Slc9a9
Apoe	8.35877e-29	2.9375	0.877	0.131	2.69863e-24	0	Apoe
Zdhhc14	6.12988e-28	2.78287	0.828	0.101	1.97903e-23	0	Zdhhc14
C1qa	1.30048e-27	2.86778	0.729	0.02	4.1986e-23	0	C1qa
Abca1	1.27247e-26	2.95689	0.803	0.131	4.10816e-22	0	Abca1
Hdac9	4.69311e-26	2.78474	0.882	0.263	1.51517e-21	0	Hdac9
Adgre1	9.12304e-25	2.1548	0.862	0.172	2.94537e-20	0	Adgre1
Snx24	1.16568e-24	2.83897	0.739	0.081	3.7634e-20	0	Snx24
Zfhx3	1.32354e-24	2.49108	0.783	0.131	4.27306e-20	0	Zfhx3
Rbpj	1.48015e-24	2.92461	0.837	0.222	4.77866e-20	0	Rbpj
Srgap2	4.61026e-24	2.0936	0.852	0.263	1.48842e-19	0	Srgap2
Mertk	3.44233e-23	2.59935	0.714	0.061	1.11136e-18	0	Mertk
C1qb	8.15455e-23	2.46972	0.626	0	2.6327e-18	0	C1qb
Gnaq	1.96408e-21	1.56567	0.931	0.434	6.34103e-17	0	Gnaq
C1qc	2.29499e-21	2.48208	0.606	0.01	7.40938e-17	0	C1qc
Psd3	2.94043e-21	2.12211	0.872	0.354	9.49319e-17	0	Psd3
Aoah	5.37985e-21	1.96565	0.764	0.131	1.73689e-16	0	Aoah
Lgmn	6.02382e-21	2.15328	0.759	0.131	1.94479e-16	0	Lgmn
Mir99ahg	1.26513e-20	1.89642	0.872	0.283	4.08447e-16	0	Mir99ahg
Wwp1	5.47527e-20	2.4788	0.739	0.172	1.76769e-15	0	Wwp1
Hpgds	1.08176e-19	2.12341	0.621	0.04	3.49247e-15	0	Hpgds
Tbxas1	3.37287e-19	2.30088	0.606	0.04	1.08893e-14	0	Tbxas1
Rnf150	3.6172e-19	2.30018	0.729	0.162	1.16781e-14	0	Rnf150
Csf1r	7.34012e-19	1.70262	0.798	0.182	2.36976e-14	0	Csf1r
Ppp1r9a	7.79881e-19	2.03035	0.665	0.091	2.51785e-14	0	Ppp1r9a
Adap2	1.85098e-18	2.14702	0.576	0.03	5.97589e-14	0	Adap2
Fcrls	2.07192e-18	2.19124	0.532	0	6.6892e-14	0	Fcrls
Sash1	3.42785e-18	1.52467	0.714	0.121	1.10668e-13	0	Sash1
Tnfrsf11a	4.85972e-18	1.86017	0.665	0.101	1.56896e-13	0	Tnfrsf11a
Sfmbt1	5.73561e-18	1.89935	0.631	0.081	1.85174e-13	0	Sfmbt1
F13a1	8.05396e-18	3.94478	0.581	0.051	2.60022e-13	0	F13a1
Ms4a7	9.21259e-18	2.23087	0.517	0	2.97428e-13	0	Ms4a7
Ctsb	1.31574e-17	2.21837	0.645	0.111	4.24788e-13	0	Ctsb
Itsn1	1.51893e-17	1.74908	0.744	0.172	4.90386e-13	0	Itsn1
Cadm1	1.64242e-17	2.63858	0.542	0.02	5.30256e-13	0	Cadm1
Rbm47	2.19183e-17	1.71823	0.729	0.162	7.07631e-13	0	Rbm47
Wdfy3	3.49176e-17	1.52367	0.852	0.323	1.12732e-12	0	Wdfy3
Abca9	7.39691e-17	1.7543	0.67	0.121	2.38809e-12	0	Abca9
Sbf2	7.51576e-17	1.48267	0.862	0.354	2.42646e-12	0	Sbf2
Dennd1a	1.11345e-16	1.47196	0.877	0.515	3.59477e-12	0	Dennd1a
Ctsc	1.12815e-16	1.59489	0.788	0.222	3.64225e-12	0	Ctsc
Dock4	1.2436e-16	1.26099	0.887	0.364	4.01497e-12	0	Dock4
Arrb2	2.44272e-16	1.85372	0.537	0.04	7.88632e-12	0	Arrb2
Cfh	4.21315e-16	1.73786	0.754	0.222	1.36021e-11	0	Cfh
Myo5a	4.76666e-16	1.8573	0.734	0.232	1.53892e-11	0	Myo5a
Spred1	1.35145e-15	1.65856	0.714	0.182	4.36317e-11	0	Spred1
App	1.57015e-15	1.76819	0.793	0.313	5.06922e-11	0	App
Rnf180	1.73341e-15	1.99295	0.483	0.01	5.59633e-11	0	Rnf180
Rreb1	2.1247e-15	1.37147	0.911	0.545	6.8596e-11	0	Rreb1
Stard9	2.19318e-15	1.49037	0.581	0.061	7.08068e-11	0	Stard9
Pde7b	2.55317e-15	0.90758	0.635	0.121	8.2429e-11	0	Pde7b
Mitf	3.27509e-15	1.80605	0.69	0.192	1.05736e-10	0	Mitf
Zswim6	5.39039e-15	1.04033	0.916	0.455	1.74029e-10	0	Zswim6
Zfp704	1.39848e-14	1.57446	0.621	0.121	4.515e-10	0	Zfp704
Grn	3.22918e-14	1.54385	0.542	0.061	1.04254e-09	0	Grn
Myo9a	4.54488e-14	1.53577	0.719	0.242	1.46731e-09	0	Myo9a
Tmcc3	4.94632e-14	1.90665	0.7	0.242	1.59692e-09	0	Tmcc3
Fer	6.11402e-14	1.66367	0.557	0.091	1.97391e-09	0	Fer
Arhgap22	6.17189e-14	1.8591	0.512	0.051	1.99259e-09	0	Arhgap22
Cyfip1	6.27972e-14	1.37306	0.67	0.172	2.02741e-09	0	Cyfip1
P2ry6	8.16457e-14	1.50541	0.512	0.051	2.63593e-09	0	P2ry6
Nfxl1	8.25686e-14	1.94305	0.522	0.071	2.66573e-09	0	Nfxl1
Slc7a8	9.59379e-14	1.82241	0.419	0	3.09736e-09	0	Slc7a8
Agmo	1.24411e-13	1.97537	0.562	0.101	4.01662e-09	0	Agmo
Cacna1d	2.45649e-13	1.68214	0.601	0.131	7.93077e-09	0	Cacna1d
Msr1	3.12819e-13	1.6345	0.522	0.061	1.00994e-08	0	Msr1
Sirpa	3.55615e-13	1.19925	0.773	0.273	1.1481e-08	0	Sirpa
Disc1	4.71485e-13	1.49179	0.547	0.091	1.52219e-08	0	Disc1
Selenop	5.39661e-13	1.78049	0.517	0.081	1.7423e-08	0	Selenop
P2ry12	6.42165e-13	1.59988	0.453	0.03	2.07323e-08	0	P2ry12
Prkn	8.71067e-13	1.88322	0.517	0.081	2.81224e-08	0	Prkn
Ifi207	1.0078e-12	1.39878	0.562	0.101	3.2537e-08	0	Ifi207
Igf1	1.23783e-12	1.88941	0.463	0.051	3.99635e-08	0	Igf1
Nrp1	1.39853e-12	1.75198	0.635	0.192	4.51514e-08	0	Nrp1
Lacc1	1.45759e-12	1.33881	0.512	0.061	4.70584e-08	0	Lacc1
Lamp2	1.74016e-12	1.22935	0.695	0.212	5.61812e-08	0	Lamp2
Slc38a6	2.0975e-12	1.47722	0.507	0.081	6.77177e-08	0	Slc38a6
Dclre1c	4.15299e-12	1.42327	0.552	0.121	1.34079e-07	0	Dclre1c
Ap2a2	4.65954e-12	1.51205	0.621	0.182	1.50433e-07	0	Ap2a2
Cx3cr1	5.9203e-12	1.16344	0.621	0.152	1.91137e-07	0	Cx3cr1
Pid1	6.81036e-12	0.886477	0.906	0.374	2.19872e-07	0	Pid1
C3ar1	7.03376e-12	1.53862	0.409	0.02	2.27085e-07	0	C3ar1
Enox2	7.74264e-12	1.22971	0.7	0.253	2.49971e-07	0	Enox2
Man1c1	8.10961e-12	1.28049	0.616	0.162	2.61819e-07	0	Man1c1
Reps2	8.52643e-12	2.00498	0.379	0.01	2.75276e-07	0	Reps2
Slco2b1	9.55929e-12	1.50126	0.379	0.01	3.08622e-07	0	Slco2b1
Skap2	1.05069e-11	1.13736	0.837	0.333	3.39214e-07	0	Skap2
Kcnk13	1.39143e-11	1.82161	0.409	0.03	4.49223e-07	0	Kcnk13
Wdfy2	1.48734e-11	1.19894	0.66	0.202	4.80187e-07	0	Wdfy2
Gm13710	2.15475e-11	1.59701	0.355	0	6.95661e-07	0	Gm13710
Plxna4	2.32784e-11	1.47404	0.581	0.152	7.51542e-07	0	Plxna4
Stard8	2.38435e-11	1.65305	0.433	0.051	7.69789e-07	0	Stard8
Dnajc13	2.99045e-11	1.29389	0.685	0.253	9.65468e-07	0	Dnajc13
Clcn5	3.16275e-11	1.64967	0.522	0.131	1.0211e-06	0	Clcn5
Ap1b1	3.2589e-11	1.28842	0.493	0.081	1.05213e-06	0	Ap1b1
Ddx60	3.69826e-11	1.69852	0.502	0.101	1.19398e-06	0	Ddx60
Gas7	4.02777e-11	1.65606	0.433	0.051	1.30037e-06	0	Gas7
Gab2	4.37146e-11	1.04835	0.916	0.505	1.41133e-06	0	Gab2
Zeb2	4.48899e-11	0.940082	0.961	0.636	1.44927e-06	0	Zeb2
Gna12	5.20499e-11	1.35531	0.502	0.091	1.68043e-06	0	Gna12
Il15	5.56111e-11	1.50618	0.448	0.061	1.7954e-06	0	Il15
Slc40a1	5.69141e-11	2.23167	0.365	0.01	1.83747e-06	0	Slc40a1
Mctp1	6.43767e-11	1.55621	0.709	0.273	2.0784e-06	0	Mctp1
Atxn1	7.44943e-11	1.05823	0.754	0.323	2.40505e-06	0	Atxn1
Lpcat2	8.07139e-11	1.35727	0.562	0.152	2.60585e-06	0	Lpcat2
Fmn1	1.50103e-10	1.50147	0.463	0.081	4.84606e-06	0	Fmn1
Pf4	1.54165e-10	1.45803	0.33	0	4.97723e-06	0	Pf4
Rgl1	1.8082e-10	1.36493	0.493	0.091	5.83777e-06	0	Rgl1
Itgb5	2.11238e-10	1.35327	0.507	0.101	6.81983e-06	0	Itgb5
Gatm	2.26851e-10	1.46774	0.325	0	7.3239e-06	0	Gatm
Dhrs3	2.29139e-10	1.55727	0.369	0.03	7.39776e-06	0	Dhrs3
Tgfbr1	3.00131e-10	1.45305	0.729	0.354	9.68974e-06	0	Tgfbr1
Phf20	3.97822e-10	1.04483	0.552	0.131	1.28437e-05	0	Phf20
Dse	4.05909e-10	1.28192	0.542	0.152	1.31048e-05	0	Dse
Cdk6	4.36488e-10	1.37151	0.581	0.182	1.4092e-05	0	Cdk6
Apobec1	4.95374e-10	1.26781	0.596	0.182	1.59932e-05	0	Apobec1
Adcy9	4.96543e-10	1.50877	0.424	0.071	1.60309e-05	0	Adcy9
Sh3pxd2b	5.38883e-10	1.23195	0.389	0.04	1.73978e-05	0	Sh3pxd2b
F630028O10Rik	6.11825e-10	0.876883	0.591	0.162	1.97528e-05	0	F630028O10Rik
Tbc1d4	7.42906e-10	1.55416	0.547	0.162	2.39847e-05	0	Tbc1d4
Tns3	7.66935e-10	0.977634	0.527	0.121	2.47605e-05	0	Tns3
Snx6	8.36918e-10	1.19972	0.611	0.212	2.70199e-05	0	Snx6
Dip2c	8.76467e-10	1.27822	0.709	0.303	2.82967e-05	0	Dip2c
Cltc	8.90578e-10	1.21995	0.793	0.434	2.87523e-05	0	Cltc
Ccr5	8.93491e-10	1.26818	0.355	0.02	2.88463e-05	0	Ccr5
Dock7	9.14311e-10	1.18545	0.483	0.111	2.95185e-05	0	Dock7
Pola1	1.03237e-09	1.83205	0.463	0.111	3.333e-05	0	Pola1
Mef2c	1.17483e-09	0.81201	0.916	0.535	3.79293e-05	0	Mef2c
Tfec	1.1956e-09	1.50823	0.32	0.01	3.85998e-05	0	Tfec
Sesn1	1.30335e-09	1.05264	0.68	0.263	4.20787e-05	0	Sesn1
Epb41l2	1.35721e-09	1.06634	0.759	0.394	4.38176e-05	0	Epb41l2
Tcf4	1.54656e-09	1.06293	0.852	0.515	4.99308e-05	0	Tcf4
Peak1	2.03209e-09	1.22486	0.67	0.293	6.56059e-05	0	Peak1
Rad51b	2.04088e-09	2.06764	0.453	0.111	6.58897e-05	0	Rad51b
Galc	2.05418e-09	1.23468	0.32	0.01	6.63192e-05	0	Galc
Mtr	2.56962e-09	1.16379	0.429	0.091	8.29602e-05	0	Mtr
Mgat4a	2.57537e-09	1.19411	0.517	0.141	8.31459e-05	0	Mgat4a
Ulk2	2.59203e-09	1.04482	0.67	0.283	8.36836e-05	0	Ulk2
Ski	2.69437e-09	1.00113	0.581	0.192	8.69876e-05	0	Ski
Cd86	2.8635e-09	1.16164	0.586	0.182	9.24482e-05	0	Cd86
Kif13b	2.89039e-09	1.20895	0.493	0.131	9.33162e-05	0	Kif13b
Cttnbp2nl	3.0259e-09	1.06989	0.448	0.081	9.76911e-05	0	Cttnbp2nl
Ehd4	3.9253e-09	1.14001	0.631	0.232	0.000126728	0	Ehd4
Plxdc2	4.4495e-09	1.84913	0.483	0.131	0.000143652	0	Plxdc2
Clec4a2	4.52496e-09	1.28384	0.34	0.03	0.000146088	0	Clec4a2
Chd9	4.92677e-09	0.852161	0.813	0.475	0.000159061	0	Chd9
Ctnnd1	7.44518e-09	0.965631	0.606	0.202	0.000240368	0	Ctnnd1
Lilrb4a	8.22841e-09	1.0277	0.601	0.192	0.000265654	0	Lilrb4a
Snx2	8.94806e-09	1.02884	0.798	0.465	0.000288888	0	Snx2
Abhd12	9.36714e-09	1.04049	0.66	0.253	0.000302418	0	Abhd12
Slc16a7	1.19347e-08	1.29602	0.414	0.081	0.000385311	0	Slc16a7
Arhgap31	1.2347e-08	1.08356	0.596	0.242	0.000398624	0	Arhgap31
Picalm	1.30894e-08	0.869059	0.936	0.667	0.00042259	0	Picalm
Gm4951	1.36322e-08	1.39591	0.271	0	0.000440116	0	Gm4951
Rab8b	1.37141e-08	0.925821	0.65	0.263	0.000442759	0	Rab8b
Ccdc50	1.56389e-08	0.870546	0.65	0.253	0.000504901	0	Ccdc50
Snx13	1.6039e-08	0.978809	0.69	0.323	0.00051782	0	Snx13
B4galt6	1.68154e-08	0.979383	0.507	0.141	0.000542884	0	B4galt6
Ocrl	1.73689e-08	1.01288	0.345	0.04	0.000560755	0	Ocrl
Acer3	1.96132e-08	0.775967	0.7	0.273	0.000633213	0	Acer3
Rab11fip5	2.07089e-08	1.06037	0.286	0.01	0.000668587	0	Rab11fip5
Bmp2k	2.29283e-08	0.342162	0.67	0.293	0.000740241	0	Bmp2k
Colec12	2.44182e-08	1.56494	0.325	0.04	0.000788342	0	Colec12
Dock1	2.63678e-08	0.888499	0.675	0.283	0.000851285	0	Dock1
Fnip1	3.20642e-08	0.913372	0.768	0.414	0.00103519	0	Fnip1
Itm2b	3.71547e-08	0.932088	0.744	0.354	0.00119954	0	Itm2b
Pbx3	3.94551e-08	1.26703	0.522	0.172	0.00127381	0	Pbx3
Abcc3	3.97591e-08	1.2048	0.256	0	0.00128362	0	Abcc3
Cd33	4.0073e-08	1.13849	0.384	0.071	0.00129376	0	Cd33
Ms4a6d	4.31483e-08	1.03008	0.32	0.03	0.00139304	0	Ms4a6d
Osbpl11	4.32993e-08	0.926489	0.498	0.141	0.00139792	0	Osbpl11
Ust	5.10431e-08	1.13878	0.473	0.131	0.00164793	0	Ust
Mvb12b	6.01059e-08	0.983587	0.374	0.071	0.00194052	0	Mvb12b
2610507B11Rik	6.23212e-08	0.974852	0.527	0.172	0.00201204	0	2610507B11Rik
Tbc1d16	6.42051e-08	1.13556	0.291	0.02	0.00207286	0	Tbc1d16
2610203C22Rik	6.50745e-08	1.20576	0.36	0.061	0.00210093	0	2610203C22Rik
C5ar1	7.10858e-08	1.08172	0.271	0.01	0.002295	0	C5ar1
Gdi2	7.68033e-08	0.584784	0.695	0.273	0.00247959	0	Gdi2
Lrp6	7.70249e-08	0.954083	0.601	0.253	0.00248675	0	Lrp6
Mki67	7.84555e-08	1.24775	0.291	0.02	0.00253294	0	Mki67
Ms4a14	8.03078e-08	1.06475	0.246	0	0.00259274	0	Ms4a14
Raph1	8.16755e-08	1.01341	0.64	0.273	0.00263689	0	Raph1
Arhgap12	8.7482e-08	0.946511	0.631	0.283	0.00282436	0	Arhgap12
Cd200r1	9.6343e-08	1.32514	0.315	0.04	0.00311043	0	Cd200r1
Pak1	9.76561e-08	1.04443	0.374	0.071	0.00315283	0	Pak1
Fnip2	9.8931e-08	1.07073	0.463	0.131	0.00319399	0	Fnip2
Rnf130	1.03327e-07	0.966318	0.562	0.212	0.00333592	0	Rnf130
5033421B08Rik	1.04246e-07	1.08208	0.266	0.01	0.00336557	0	5033421B08Rik
Qk	1.10686e-07	0.675063	0.897	0.606	0.0035735	0	Qk
Itga9	1.12444e-07	0.709563	0.596	0.212	0.00363024	0	Itga9
Tm6sf1	1.17388e-07	0.902304	0.591	0.232	0.00378986	0	Tm6sf1
Wls	1.23748e-07	0.834688	0.429	0.111	0.00399519	0	Wls
Nrros	1.3269e-07	0.666193	0.635	0.232	0.00428389	0	Nrros
Eps15	1.33189e-07	0.899774	0.729	0.354	0.0043	0	Eps15
Trf	1.36762e-07	1.04129	0.369	0.071	0.00441535	0	Trf
Cxcl16	1.39922e-07	1.31452	0.276	0.02	0.00451738	0	Cxcl16
Ptprj	1.59116e-07	0.484876	0.916	0.495	0.00513705	0	Ptprj
Mon2	1.60578e-07	0.916386	0.552	0.202	0.00518427	0	Mon2
Bcl2l1	1.61003e-07	0.825585	0.389	0.081	0.00519798	0	Bcl2l1
Nt5c2	1.71828e-07	0.97326	0.532	0.182	0.00554748	0	Nt5c2
Rufy3	1.72864e-07	0.842852	0.399	0.091	0.00558091	0	Rufy3
Slc16a6	1.76457e-07	1.01842	0.374	0.081	0.00569692	0	Slc16a6
Rab31	1.84622e-07	0.856868	0.616	0.253	0.00596052	0	Rab31
Sec14l1	1.89541e-07	0.968476	0.429	0.121	0.00611932	0	Sec14l1
Tnfaip8	1.91249e-07	0.993441	0.695	0.374	0.00617446	0	Tnfaip8
Eea1	1.93377e-07	0.981353	0.527	0.182	0.00624318	0	Eea1
Cd84	1.9938e-07	0.982332	0.611	0.263	0.00643697	0	Cd84
Cep112	2.04955e-07	1.23466	0.32	0.051	0.00661698	0	Cep112
Rgs10	2.16865e-07	1.0261	0.325	0.051	0.00700147	0	Rgs10
Vav3	2.23579e-07	0.642978	0.847	0.475	0.00721824	0	Vav3
Arhgap18	2.25511e-07	0.899122	0.581	0.232	0.00728061	0	Arhgap18
Arsb	2.45178e-07	1.25264	0.404	0.101	0.00791557	0	Arsb
Sgpl1	2.4888e-07	0.980524	0.36	0.071	0.00803508	0	Sgpl1
Htt	2.48974e-07	0.845972	0.527	0.182	0.00803812	0	Htt
Manba	2.5525e-07	0.992476	0.438	0.121	0.00824073	0	Manba
Hivep3	2.56959e-07	0.846178	0.507	0.172	0.00829593	0	Hivep3
Cpq	2.57684e-07	1.00308	0.532	0.202	0.00831931	0	Cpq
Fggy	2.72371e-07	1.18378	0.335	0.061	0.00879349	0	Fggy
Dapk1	2.72926e-07	0.955449	0.498	0.162	0.00881142	0	Dapk1
Agps	2.80945e-07	0.935527	0.65	0.303	0.00907031	0	Agps
Ms4a6b	3.13378e-07	0.599194	0.576	0.202	0.0101174	0	Ms4a6b
Slc7a7	3.33816e-07	0.967788	0.305	0.04	0.0107773	0	Slc7a7
Vrk2	3.40991e-07	0.905593	0.64	0.303	0.0110089	0	Vrk2
Atp6v0a1	3.51038e-07	0.983036	0.552	0.222	0.0113333	0	Atp6v0a1
Tlr7	3.61809e-07	0.715205	0.36	0.071	0.011681	0	Tlr7
Ifi204	3.83081e-07	0.99707	0.36	0.071	0.0123678	0	Ifi204
Lrp1	4.2401e-07	0.909863	0.517	0.182	0.0136892	0	Lrp1
Asah1	4.70918e-07	0.586448	0.468	0.131	0.0152036	0	Asah1
Dleu2	4.84708e-07	0.51133	0.931	0.667	0.0156488	0	Dleu2
Entpd1	4.99528e-07	0.811667	0.64	0.283	0.0161273	0	Entpd1
Oas2	5.33037e-07	1.09447	0.241	0.01	0.0172091	0	Oas2
Dpysl2	5.41691e-07	0.989598	0.389	0.101	0.0174885	0	Dpysl2
Zfp395	5.47825e-07	0.934781	0.281	0.03	0.0176865	0	Zfp395
Heatr5a	6.31582e-07	0.923804	0.498	0.172	0.0203906	0	Heatr5a
Nuak1	7.33992e-07	0.876234	0.256	0.02	0.0236969	0	Nuak1
Ms4a4a	7.50194e-07	1.19751	0.355	0.081	0.02422	0	Ms4a4a
Atp2b1	7.72179e-07	0.671667	0.877	0.566	0.0249298	0	Atp2b1
Rasa1	7.99416e-07	0.735289	0.754	0.414	0.0258092	0	Rasa1
Ints6l	8.57485e-07	0.844508	0.591	0.263	0.0276839	0	Ints6l
Ptpra	8.7209e-07	0.908122	0.631	0.273	0.0281554	0	Ptpra
Ubap2l	8.81732e-07	0.790795	0.616	0.263	0.0284667	0	Ubap2l
Lpin2	9.35338e-07	0.659924	0.498	0.192	0.0301974	0	Lpin2
Etv1	9.58856e-07	1.03027	0.251	0.02	0.0309567	0	Etv1
Rab1a	9.96021e-07	0.585168	0.468	0.141	0.0321565	0	Rab1a
Plekhg5	1.06195e-06	1.20329	0.227	0.01	0.034285	0	Plekhg5
Iqgap2	1.09544e-06	0.587572	0.537	0.202	0.0353662	0	Iqgap2
Rnf141	1.19699e-06	1.04669	0.33	0.071	0.0386448	0	Rnf141
Phc2	1.21404e-06	1.11358	0.369	0.101	0.0391954	0	Phc2
Hs2st1	1.29147e-06	0.855853	0.483	0.172	0.041695	0	Hs2st1
Nampt	1.35073e-06	0.893222	0.251	0.02	0.0436085	0	Nampt
Zfp710	1.35162e-06	0.652341	0.773	0.404	0.0436369	0	Zfp710
Tmem106a	1.4518e-06	0.947257	0.266	0.03	0.0468713	0	Tmem106a
Wdpcp	1.50441e-06	0.951486	0.31	0.061	0.0485699	0	Wdpcp
Fcho2	1.57062e-06	0.576684	0.837	0.535	0.0507075	0	Fcho2
Rab3il1	1.5997e-06	0.896347	0.246	0.02	0.0516464	0	Rab3il1
Gm12353	1.67352e-06	0.666581	0.305	0.051	0.0540297	0	Gm12353
Dennd5a	1.68311e-06	0.832307	0.502	0.192	0.0543392	0	Dennd5a
Lrmda	1.70297e-06	0.459217	0.818	0.404	0.0549805	0	Lrmda
Tmem273	1.71944e-06	0.943633	0.202	0	0.0555122	0	Tmem273
Tmem170b	1.72868e-06	0.694114	0.266	0.03	0.0558104	0	Tmem170b
Ttc28	1.73761e-06	0.895792	0.552	0.232	0.0560988	0	Ttc28
Tbk1	1.87282e-06	0.772078	0.458	0.162	0.0604641	0	Tbk1
Rin2	1.94487e-06	0.778575	0.438	0.152	0.0627902	0	Rin2
Trio	2.09515e-06	0.622033	0.635	0.293	0.067642	0	Trio
Nf1	2.10476e-06	0.834596	0.7	0.384	0.0679522	0	Nf1
Wnk1	2.1608e-06	0.42057	0.852	0.626	0.0697615	0	Wnk1
Ly86	2.17317e-06	0.989919	0.596	0.273	0.0701608	0	Ly86
Exoc6b	2.19728e-06	0.793781	0.68	0.333	0.0709392	0	Exoc6b
Ago4	2.25805e-06	0.99575	0.256	0.03	0.0729011	0	Ago4
Rapgef5	2.26195e-06	1.22102	0.379	0.111	0.0730269	0	Rapgef5
Adam22	2.35925e-06	1.05958	0.251	0.03	0.0761684	0	Adam22
2010-09-01	2.39364e-06	0.906444	0.197	0	0.0772785	0	2010-09-01
Acvr1	2.52015e-06	0.803816	0.355	0.091	0.0813631	0	Acvr1
Timp2	2.75338e-06	0.821288	0.251	0.03	0.088893	0	Timp2
Zfp90	2.82297e-06	0.805309	0.236	0.02	0.0911397	0	Zfp90
Ctdspl	3.02534e-06	0.919526	0.246	0.03	0.0976731	0	Ctdspl
Ulbp1	3.04658e-06	1.15737	0.261	0.04	0.0983587	0	Ulbp1
Sh3pxd2a	3.11376e-06	0.782678	0.429	0.141	0.100528	0	Sh3pxd2a
Aftph	3.17042e-06	0.796032	0.655	0.333	0.102357	0	Aftph
Knl1	3.18515e-06	1.23963	0.246	0.03	0.102833	0	Knl1
Nsd2	3.25301e-06	0.984207	0.488	0.192	0.105023	0	Nsd2
Cysltr1	3.33378e-06	0.677636	0.261	0.03	0.107631	0	Cysltr1
Kif13a	3.40247e-06	0.556323	0.567	0.222	0.109849	0	Kif13a
Ccdc82	3.41539e-06	0.914719	0.399	0.121	0.110266	0	Ccdc82
Calm2	3.76843e-06	0.708705	0.394	0.121	0.121664	0	Calm2
Slf1	3.82309e-06	0.888229	0.389	0.121	0.123429	0	Slf1
Kif15	3.89675e-06	1.20637	0.212	0.01	0.125807	0	Kif15
Micu1	4.06095e-06	0.871176	0.315	0.071	0.131108	0	Micu1
Kansl1l	4.07901e-06	0.665859	0.567	0.242	0.131691	0	Kansl1l
Rbl1	4.21126e-06	0.779024	0.266	0.04	0.13596	0	Rbl1
Ankfy1	4.31896e-06	0.788496	0.547	0.232	0.139438	0	Ankfy1
Epb41l1	4.61341e-06	0.833958	0.187	0	0.148944	0	Epb41l1
Man1a	4.77261e-06	0.529171	0.764	0.475	0.154084	0	Man1a
Fgd2	4.80848e-06	0.926497	0.507	0.212	0.155242	0	Fgd2
Abr	4.94371e-06	0.78627	0.581	0.263	0.159608	0	Abr
BC005537	5.19869e-06	0.762453	0.635	0.333	0.16784	0	BC005537
Arhgap19	5.24049e-06	0.926621	0.222	0.02	0.169189	0	Arhgap19
Cmklr1	5.51549e-06	0.812452	0.246	0.03	0.178068	0	Cmklr1
Peli2	5.61761e-06	0.78938	0.3	0.061	0.181365	0	Peli2
Agap1	5.62715e-06	0.696367	0.409	0.131	0.181672	0	Agap1
Dst	5.71059e-06	0.452174	0.586	0.253	0.184366	0	Dst
Itga6	5.8722e-06	0.83026	0.512	0.212	0.189584	0	Itga6
Gpr34	5.93486e-06	0.719003	0.251	0.03	0.191607	0	Gpr34
1700025G04Rik	6.00784e-06	0.707136	0.36	0.101	0.193963	0	1700025G04Rik
Spire1	6.06975e-06	0.597774	0.384	0.111	0.195962	0	Spire1
Rnase4	6.53124e-06	0.907016	0.202	0.01	0.210861	0	Rnase4
Tbc1d22a	6.54382e-06	0.696214	0.522	0.212	0.211267	0	Tbc1d22a
Xist	6.96609e-06	0.949501	0.675	0.434	0.2249	0	Xist
Dram2	7.08157e-06	0.752754	0.527	0.222	0.228628	0	Dram2
Scamp5	7.13066e-06	0.780896	0.202	0.01	0.230213	0	Scamp5
Rhobtb1	7.2044e-06	0.721465	0.34	0.091	0.232594	0	Rhobtb1
Ldlrad4	7.43477e-06	0.877776	0.759	0.455	0.240032	0	Ldlrad4
Hexa	7.46395e-06	0.921803	0.355	0.101	0.240973	0	Hexa
Mthfs	7.66424e-06	1.05296	0.355	0.111	0.24744	0	Mthfs
Gns	7.71517e-06	0.778978	0.429	0.152	0.249084	0	Gns
Neil3	7.78247e-06	1.1942	0.202	0.01	0.251257	0	Neil3
Hpgd	8.06668e-06	0.725204	0.394	0.111	0.260433	0	Hpgd
Tep1	8.11363e-06	0.84213	0.365	0.111	0.261949	0	Tep1
Lrp12	8.21913e-06	0.870244	0.305	0.071	0.265355	0	Lrp12
Abl2	8.27673e-06	0.73564	0.507	0.222	0.267214	0	Abl2
Sem1	8.32101e-06	0.654949	0.296	0.061	0.268644	0	Sem1
Supt3	8.34936e-06	1.03883	0.433	0.172	0.269559	0	Supt3
Snx5	8.40219e-06	0.606236	0.631	0.333	0.271265	0	Snx5
Fam219a	8.48067e-06	0.797518	0.271	0.051	0.273799	0	Fam219a
Tbc1d31	8.49103e-06	0.621051	0.202	0.01	0.274133	0	Tbc1d31
B3galnt1	8.82858e-06	0.913766	0.177	0	0.285031	0	B3galnt1
Mdfic	9.13411e-06	0.865933	0.463	0.192	0.294895	0	Mdfic
Lair1	9.13616e-06	0.564813	0.478	0.172	0.294961	0	Lair1
P2rx7	9.15493e-06	1.05364	0.325	0.091	0.295567	0	P2rx7
Inpp5d	9.77324e-06	0.755499	0.773	0.485	0.315529	0	Inpp5d
Hipk2	1.01058e-05	0.566123	0.547	0.232	0.326265	0	Hipk2
Fnbp1	1.0321e-05	0.715693	0.793	0.495	0.333214	0	Fnbp1
Lcorl	1.03898e-05	0.76107	0.606	0.293	0.335435	0	Lcorl
Cep192	1.04057e-05	0.849581	0.35	0.101	0.335948	0	Cep192
Clasp2	1.06865e-05	0.731544	0.596	0.323	0.345013	0	Clasp2
Dmxl1	1.09684e-05	0.596521	0.704	0.404	0.354115	0	Dmxl1
Serinc3	1.10478e-05	0.537844	0.803	0.495	0.356677	0	Serinc3
Rgs7bp	1.15949e-05	1.0847	0.212	0.02	0.374343	0	Rgs7bp
Arhgef11	1.16431e-05	0.598763	0.414	0.131	0.375896	0	Arhgef11
Unc93b1	1.25773e-05	0.629074	0.596	0.273	0.406057	0	Unc93b1
Slc17a5	1.27219e-05	0.422703	0.369	0.111	0.410726	0	Slc17a5
Fnbp1l	1.32698e-05	0.858836	0.212	0.02	0.428416	0	Fnbp1l
Pde8a	1.39438e-05	0.754877	0.315	0.081	0.450176	0	Pde8a
Rcbtb2	1.46769e-05	0.522418	0.374	0.111	0.473843	0	Rcbtb2
Anxa3	1.47944e-05	0.693445	0.374	0.111	0.477639	0	Anxa3
Fmnl2	1.48501e-05	0.771911	0.512	0.222	0.479437	0	Fmnl2
Ccr1	1.48822e-05	0.800394	0.251	0.04	0.480473	0	Ccr1
Pld2	1.4927e-05	0.761553	0.192	0.01	0.481919	0	Pld2
Dnmt3a	1.52281e-05	0.557043	0.443	0.162	0.491639	0	Dnmt3a
Tbc1d5	1.54822e-05	0.485395	0.897	0.606	0.499843	0	Tbc1d5
Zfp992	1.55112e-05	0.788306	0.227	0.03	0.50078	0	Zfp992
Rnpep	1.58676e-05	0.665367	0.429	0.152	0.512286	0	Rnpep
Pepd	1.59454e-05	0.823725	0.276	0.061	0.514796	0	Pepd
9930021J03Rik	1.62854e-05	0.502564	0.443	0.162	0.525775	0	9930021J03Rik
Jmjd1c	1.64698e-05	0.523312	0.867	0.545	0.531729	0	Jmjd1c
[truncated: 1,675 more rows]

[truncated: 3 more sheets: CM_markers_highest resolution, DEGs for FB population, Table legend]
