# Supplementary material for: PRDM16 determines specification of ventricular cardiomyocytes by suppressing alternative cell fates
Source: Life Sci Alliance. 2024 Sep 20;7(12):e202402719. doi: 10.26508/lsa.202402719 (PMC11415600; doi:10.26508/lsa.202402719)
Supplement: Supplementary file 5 [file LSA-2024-02719_TableS4.xlsx]

## Sheet: DEGs
Gene	p_val	avg_log2FC	pct.1	pct.2	p_val_adj	gene	hypertrophy	hypertrophy	hypertrophy	hypertrophy	FA metabolism	TFGbeta
							Vigil-Garcia et al. Fig.3A	Cibi et al. Fig.5A	Farrell et al. TableS2	all	GO: 0006631	GO: 0007179
Fgf12	0	6.01054	0.757	0.019	0	Fgf12
Ryr3	0	4.7623	0.797	0.014	0	Ryr3
Nppa	0	4.22478	0.919	0.067	0	Nppa
Kirrel3	6.88829e-167	2.27939	0.494	0.041	2.22388e-162	Kirrel3
Slc6a6	4.73011e-226	2.21442	0.776	0.175	1.52712e-221	Slc6a6
Myl4	6.83977e-286	2.08625	0.731	0.061	2.20822e-281	Myl4
Epha4	2.0962e-178	2.06077	0.824	0.375	6.76759e-174	Epha4
Lrrc4c	3.25988e-127	2.02034	0.379	0.027	1.05245e-122	Lrrc4c
Fras1	2.42609e-149	1.81429	0.675	0.212	7.83264e-145	Fras1
Ankrd1	1.07767e-151	1.69716	0.907	0.539	3.47925e-147	Ankrd1
Hbb-bs	5.93392e-139	1.58084	0.638	0.193	1.91577e-134	Hbb-bs
Tmem163	1.45958e-140	1.56736	0.362	0.007	4.71225e-136	Tmem163
Dkk3	4.52353e-256	1.50109	0.586	0.005	1.46042e-251	Dkk3
Nav3	7.34136e-62	1.48239	0.498	0.203	2.37016e-57	Nav3
Cdk14	7.093e-135	1.45929	0.858	0.509	2.28997e-130	Cdk14
Slit3	3.67419e-88	1.43208	0.497	0.149	1.18621e-83	Slit3
Arhgap31	7.37575e-99	1.42634	0.782	0.443	2.38126e-94	Arhgap31
Slco3a1	6.40565e-123	1.4074	0.762	0.356	2.06806e-118	Slco3a1
Pam	2.64097e-145	1.40493	0.978	0.943	8.52638e-141	Pam
Hcn1	2.19188e-48	1.35696	0.246	0.052	7.07649e-44	Hcn1
Prune2	2.31792e-60	1.34399	0.596	0.326	7.4834e-56	Prune2
Camk1d	4.41413e-68	1.33683	0.84	0.711	1.4251e-63	Camk1d
Rgs6	8.87257e-95	1.32477	0.965	0.914	2.86451e-90	Rgs6
Tbx5	1.19094e-120	1.30727	0.714	0.344	3.84494e-116	Tbx5
Nppb	1.46039e-118	1.2998	0.64	0.218	4.71488e-114	Nppb
Psd3	1.38101e-51	1.2508	0.797	0.635	4.45858e-47	Psd3
Gpx3	2.85765e-206	1.20998	0.567	0.04	9.22592e-202	Gpx3
Fbn2	2.24e-94	1.16817	0.896	0.657	7.23185e-90	Fbn2
Tmem108	7.01597e-100	1.13832	0.668	0.262	2.26511e-95	Tmem108
Spon1	5.98397e-97	1.134	0.451	0.101	1.93193e-92	Spon1
Uty	3.52791e-89	1.12133	0.397	0.074	1.13899e-84	Uty
Hecw2	4.41848e-107	1.12058	0.849	0.524	1.4265e-102	Hecw2
Hmcn1	1.15848e-151	1.11967	0.975	0.941	3.74015e-147	Hmcn1
Msra	2.76531e-88	1.11406	0.783	0.492	8.92781e-84	Msra
A330102I10Rik	8.66347e-63	1.09417	0.494	0.199	2.797e-58	A330102I10Rik
Grm1	9.04651e-31	1.07694	0.438	0.238	2.92067e-26	Grm1
Tenm3	1.36385e-31	1.07327	0.31	0.126	4.40319e-27	Tenm3
Angpt1	1.96129e-09	1.06708	0.337	0.253	6.33203e-05	Angpt1
Hectd2os	6.6434e-74	1.05787	0.837	0.636	2.14482e-69	Hectd2os
Anapc15	2.29054e-173	1.05552	0.488	0.033	7.395e-169	Anapc15
Tlr4	1.60717e-53	1.05058	0.704	0.449	5.18876e-49	Tlr4
5830418P13Rik	4.14795e-72	1.0436	0.281	0.04	1.33917e-67	5830418P13Rik
Hba-a1	1.34161e-138	1.03597	0.528	0.089	4.33138e-134	Hba-a1
Kctd8	2.25049e-42	1.008	0.444	0.197	7.2657e-38	Kctd8
Thsd4	1.46962e-47	1.0019	0.716	0.495	4.74466e-43	Thsd4
Kctd16	3.54601e-31	0.999814	0.388	0.185	1.14483e-26	Kctd16
Gramd1b	5.17272e-71	0.999654	0.836	0.658	1.67001e-66	Gramd1b
Chrm2	9.99051e-82	0.999182	0.946	0.806	3.22544e-77	Chrm2
Ripor2	7.48182e-26	0.981521	0.692	0.533	2.41551e-21	Ripor2
Slc9a9	2.12536e-76	0.946267	0.418	0.107	6.86172e-72	Slc9a9
Eln	8.33667e-46	0.926174	0.313	0.092	2.69149e-41	Eln
Gm12295	1.64859e-48	0.925086	0.866	0.721	5.32246e-44	Gm12295
App	2.49016e-77	0.914746	0.762	0.446	8.03948e-73	App
Rabgap1l	2.84793e-90	0.896878	0.971	0.941	9.19454e-86	Rabgap1l
Sytl2	4.47896e-114	0.882067	0.389	0.041	1.44603e-109	Sytl2
Lta4h	1.97491e-96	0.874984	0.557	0.179	6.37599e-92	Lta4h
Mest	1.51567e-65	0.869063	0.287	0.046	4.89335e-61	Mest
Creb3l2	4.64479e-74	0.86399	0.84	0.602	1.49957e-69	Creb3l2
Ddc	1.00258e-40	0.857797	0.476	0.213	3.23681e-36	Ddc
Tmtc1	5.21682e-55	0.84945	0.672	0.398	1.68425e-50	Tmtc1
Tbc1d1	6.19723e-64	0.836009	0.577	0.26	2.00078e-59	Tbc1d1
Sorbs2os	4.15182e-63	0.834995	0.79	0.582	1.34042e-58	Sorbs2os
Plekha7	2.82882e-64	0.834062	0.699	0.404	9.13283e-60	Plekha7
Itga6	2.38741e-88	0.833911	0.491	0.138	7.70776e-84	Itga6
Rgs12	1.38066e-61	0.825104	0.555	0.254	4.45747e-57	Rgs12
Hba-a2	6.92103e-105	0.821987	0.418	0.065	2.23446e-100	Hba-a2
Clic5	5.28448e-59	0.819688	0.687	0.423	1.70609e-54	Clic5
Ap1s3	9.53919e-92	0.817541	0.384	0.066	3.07973e-87	Ap1s3
Prkag2	1.06765e-47	0.815415	0.87	0.748	3.44692e-43	Prkag2
Thsd7a	2.50587e-08	0.812414	0.176	0.103	0.000809019	Thsd7a
Rplp1	6.15065e-51	0.809426	0.573	0.301	1.98574e-46	Rplp1
Adam33	2.00642e-126	0.801729	0.326	0.006	6.47773e-122	Adam33
Fndc3b	1.027e-100	0.785656	0.945	0.872	3.31566e-96	Fndc3b
Gnao1	3.02141e-85	0.785598	0.393	0.078	9.75463e-81	Gnao1
Cacna2d2	3.60783e-92	0.768389	0.256	0.008	1.16479e-87	Cacna2d2
Ica1	1.6287e-91	0.762172	0.491	0.127	5.25827e-87	Ica1
Grip1	1.74044e-42	0.762121	0.264	0.068	5.61899e-38	Grip1
Myl7	2.45087e-122	0.760094	0.316	0.005	7.91263e-118	Myl7
Gm20732	7.2278e-56	0.753385	0.932	0.898	2.3335e-51	Gm20732
Sorbs2	1.52171e-85	0.75317	0.995	0.998	4.91284e-81	Sorbs2
Rpl41	7.99001e-49	0.751457	0.556	0.285	2.57958e-44	Rpl41
Ror2	1.22975e-64	0.746353	0.57	0.244	3.97024e-60	Ror2
Chsy3	8.08918e-53	0.739966	0.325	0.084	2.61159e-48	Chsy3
Dpysl3	6.89901e-49	0.739585	0.779	0.564	2.22735e-44	Dpysl3
Sparc	7.86214e-59	0.736969	0.549	0.24	2.53829e-54	Sparc
Epha3	3.51283e-46	0.732385	0.251	0.058	1.13412e-41	Epha3
Lrp8	5.02743e-109	0.723305	0.306	0.013	1.62311e-104	Lrp8
Smpx	1.67597e-34	0.721487	0.879	0.775	5.41088e-30	Smpx
Myo3b	1.03033e-98	0.719991	0.329	0.031	3.32643e-94	Myo3b
Itga1	1.20557e-32	0.719091	0.74	0.548	3.89217e-28	Itga1
Tpm2	1.13443e-62	0.717282	0.449	0.152	3.66252e-58	Tpm2
Ccn2	4.36144e-57	0.709544	0.328	0.085	1.40809e-52	Ccn2
Adamts20	9.81146e-40	0.69652	0.213	0.048	3.16763e-35	Adamts20
Xirp2	1.77303e-29	0.688769	0.681	0.476	5.72422e-25	Xirp2
Zfp462	2.69453e-55	0.675769	0.601	0.288	8.69928e-51	Zfp462
Slc16a12	2.24495e-73	0.661406	0.378	0.086	7.24782e-69	Slc16a12
Thbs4	2.82477e-64	0.658788	0.228	0.024	9.11977e-60	Thbs4
Stard13	8.62462e-44	0.656071	0.534	0.269	2.78446e-39	Stard13
Cdh13	1.2564e-54	0.645584	0.973	0.965	4.05629e-50	Cdh13
Sulf2	2.78004e-45	0.637223	0.61	0.362	8.97536e-41	Sulf2
Stk32a	4.06589e-73	0.635832	0.202	0.005	1.31267e-68	Stk32a
Pakap	1.9341e-44	0.631016	0.893	0.784	6.24423e-40	Pakap
Pdzrn3	2.27322e-47	0.63098	0.957	0.93	7.33908e-43	Pdzrn3
Tpt1	3.6306e-40	0.62875	0.569	0.319	1.17214e-35	Tpt1
Rpl38	8.72774e-46	0.628456	0.476	0.215	2.81775e-41	Rpl38
1700025G04Rik	9.91502e-41	0.625767	0.742	0.516	3.20106e-36	1700025G04Rik
Ddhd1	2.03881e-55	0.623863	0.604	0.312	6.58229e-51	Ddhd1
Gask1b	1.23827e-31	0.6168	0.577	0.358	3.99774e-27	Gask1b
Colq	1.05289e-44	0.614905	0.552	0.288	3.39926e-40	Colq
Atp11a	3.9156e-45	0.612113	0.735	0.523	1.26415e-40	Atp11a
Kif26b	1.51005e-30	0.611703	0.684	0.47	4.87519e-26	Kif26b
Igf2bp2	5.95543e-34	0.609595	0.642	0.429	1.92271e-29	Igf2bp2
Arfgef1	2.10347e-43	0.60724	0.856	0.74	6.79106e-39	Arfgef1
Mcc	3.88809e-39	0.604881	0.486	0.229	1.25527e-34	Mcc
Peg3	4.80923e-43	0.60353	0.442	0.195	1.55266e-38	Peg3
Scube2	1.07425e-18	0.602397	0.331	0.193	3.4682e-14	Scube2
Lhfpl2	4.50304e-45	0.600289	0.291	0.078	1.45381e-40	Lhfpl2
Igf1r	9.96781e-39	0.590412	0.903	0.868	3.21811e-34	Igf1r
Mboat2	2.32841e-40	0.584251	0.531	0.276	7.51728e-36	Mboat2
Col4a6	2.07717e-50	0.583356	0.278	0.065	6.70614e-46	Col4a6
Pdgfc	9.23257e-51	0.583187	0.277	0.064	2.98073e-46	Pdgfc
Ano4	3.084e-33	0.581878	0.843	0.687	9.95669e-29	Ano4
Snap91	2.9991e-36	0.581586	0.887	0.761	9.68261e-32	Snap91
Adamts19	1.05829e-27	0.580005	0.587	0.38	3.41667e-23	Adamts19
Pde3b	1.54603e-35	0.579615	0.494	0.26	4.99136e-31	Pde3b
Trabd2b	6.5086e-15	0.574998	0.787	0.714	2.1013e-10	Trabd2b
Rasgef1b	4.84106e-14	0.574326	0.631	0.481	1.56294e-09	Rasgef1b
Rasa3	4.70449e-61	0.573323	0.419	0.136	1.51885e-56	Rasa3
Gm13522	1.30046e-72	0.57263	0.218	0.011	4.19853e-68	Gm13522
Azin1	7.88666e-31	0.57109	0.769	0.647	2.54621e-26	Azin1
Myh10	1.83533e-37	0.570883	0.644	0.42	5.92536e-33	Myh10
Cacna1a	7.55004e-26	0.569011	0.517	0.316	2.43753e-21	Cacna1a
Tmsb4x	1.0237e-38	0.562599	0.371	0.151	3.30501e-34	Tmsb4x
Rpl23	2.99319e-37	0.558636	0.461	0.229	9.66351e-33	Rpl23
Rps28	4.59018e-45	0.557785	0.422	0.172	1.48194e-40	Rps28
Gabrg3	1.47883e-25	0.55778	0.136	0.029	4.7744e-21	Gabrg3
Gria3	9.57753e-24	0.553202	0.29	0.131	3.0921e-19	Gria3
March3	1.18516e-23	0.552662	0.78	0.654	3.82628e-19	Marchf3
Pgm5	4.58177e-21	0.552179	0.773	0.633	1.47923e-16	Pgm5
Raph1	1.52185e-09	0.551292	0.791	0.771	4.91328e-05	Raph1
Enah	3.79463e-19	0.547572	0.941	0.911	1.2251e-14	Enah
Ect2	1.06912e-07	0.547045	0.179	0.108	0.00345164	Ect2
Tsc22d1	3.5821e-41	0.545861	0.616	0.355	1.15648e-36	Tsc22d1
Gfra2	6.45693e-90	0.541017	0.235	0.003	2.08462e-85	Gfra2
Inpp4b	1.50299e-33	0.539618	0.896	0.795	4.8524e-29	Inpp4b
Eif2s3y	6.00311e-70	0.538563	0.273	0.035	1.9381e-65	Eif2s3y
Rps29	5.66858e-33	0.537889	0.527	0.303	1.8301e-28	Rps29
Gm20631	7.10808e-51	0.537646	0.446	0.18	2.29484e-46	Gm20631
Grk3	2.2391e-37	0.53597	0.667	0.448	7.22893e-33	Grk3
Spred1	7.98849e-53	0.534671	0.468	0.179	2.57908e-48	Spred1
Fam49a	2.25265e-48	0.532406	0.431	0.17	7.27267e-44	Fam49a
Srgap3	1.71531e-66	0.527497	0.285	0.044	5.53788e-62	Srgap3
Hivep3	1.61434e-26	0.526813	0.501	0.305	5.21191e-22	Hivep3
Hbb-bt	3.02528e-77	0.523609	0.306	0.043	9.76711e-73	Hbb-bt
Gm41505	3.20942e-10	0.523529	0.453	0.344	1.03616e-05	Gm41505
Ppfibp1	9.39917e-33	0.521155	0.606	0.4	3.03452e-28	Ppfibp1
Myo5a	1.13786e-39	0.518293	0.591	0.352	3.67359e-35	Myo5a
Gnasas1	2.45708e-53	0.518061	0.399	0.14	7.93268e-49	Gnasas1
Ehbp1	7.71391e-48	0.51272	0.979	0.966	2.49043e-43	Ehbp1
Lncpint	4.22937e-31	0.511156	0.482	0.26	1.36545e-26	Lncpint
Cp	3.44156e-29	0.510334	0.27	0.1	1.11111e-24	Cp
Bcl2	1.42146e-25	0.509322	0.444	0.24	4.58919e-21	Bcl2
Tfpi	5.30134e-28	0.504927	0.621	0.425	1.71154e-23	Tfpi
Pcgf5	7.78517e-29	0.503996	0.826	0.705	2.51344e-24	Pcgf5
Cald1	1.30475e-29	0.503079	0.727	0.501	4.21238e-25	Cald1
Cenpa	3.28014e-14	0.502664	0.427	0.292	1.05899e-09	Cenpa
Rps16	1.01575e-39	0.50205	0.343	0.126	3.27936e-35	Rps16
Rpl37a	4.72664e-30	0.498722	0.382	0.184	1.526e-25	Rpl37a
Creb5	1.6272e-21	0.496173	0.859	0.723	5.2534e-17	Creb5
Rps12	1.27629e-30	0.496044	0.371	0.173	4.12052e-26	Rps12
Nt5e	3.08933e-25	0.495712	0.532	0.341	9.97392e-21	Nt5e
Gnas	6.94967e-10	0.492594	0.77	0.713	2.2437e-05	Gnas
Eef1a1	3.67788e-26	0.489479	0.609	0.421	1.1874e-21	Eef1a1
Top2a	3.59926e-09	0.483723	0.22	0.13	0.000116202	Top2a
Dzip3	8.38079e-31	0.482909	0.519	0.301	2.70574e-26	Dzip3
Daam1	2.55557e-33	0.478361	0.915	0.858	8.25065e-29	Daam1
4933406I18Rik	7.98738e-53	0.477861	0.286	0.064	2.57873e-48	4933406I18Rik
Nrg2	2.64025e-57	0.477502	0.191	0.016	8.52404e-53	Nrg2
Pde10a	3.56996e-13	0.473311	0.264	0.146	1.15256e-08	Pde10a
Gsg1l	1.37606e-16	0.472052	0.495	0.356	4.44262e-12	Gsg1l
9330158H04Rik	9.28519e-41	0.470682	0.248	0.064	2.99772e-36	9330158H04Rik
Rtn4	2.97835e-28	0.470658	0.749	0.561	9.6156e-24	Rtn4
Arid3b	8.15903e-35	0.469357	0.384	0.17	2.63414e-30	Arid3b
Col4a5	1.61143e-23	0.468682	0.835	0.725	5.20249e-19	Col4a5
Rps14	4.84337e-33	0.467812	0.468	0.244	1.56368e-28	Rps14
Rplp0	1.44626e-28	0.467172	0.309	0.133	4.66924e-24	Rplp0
Sphkap	1.11429e-42	0.466926	0.203	0.037	3.59749e-38	Sphkap
Fabp4	6.86418e-32	0.466568	0.246	0.076	2.2161e-27	Fabp4
Dpysl2	3.88408e-61	0.466229	0.347	0.083	1.25397e-56	Dpysl2
9330182L06Rik	1.49747e-57	0.464047	0.165	0.006	4.83459e-53	9330182L06Rik
Mapk4	2.3382e-25	0.462727	0.445	0.247	7.54888e-21	Mapk4
Bora	2.28013e-12	0.460857	0.241	0.134	7.36141e-08	Bora
Gng2	1.08302e-52	0.458519	0.195	0.02	3.49652e-48	Gng2
Coro2b	4.71402e-56	0.45523	0.224	0.029	1.52192e-51	Coro2b
G2e3	2.27885e-09	0.454076	0.317	0.219	7.35727e-05	G2e3
Zdhhc2	1.57324e-32	0.45351	0.338	0.139	5.07922e-28	Zdhhc2
Ptk2b	5.27571e-46	0.451379	0.321	0.098	1.70326e-41	Ptk2b
Ehd4	1.38484e-23	0.450197	0.851	0.739	4.47096e-19	Ehd4
Tulp4	1.98452e-20	0.449772	0.749	0.624	6.40702e-16	Tulp4
mt-Nd1	4.29088e-13	0.449251	0.528	0.397	1.38531e-08	mt-Nd1
Rps23	1.40668e-38	0.448868	0.354	0.137	4.54146e-34	Rps23
Rps24	3.20678e-24	0.446213	0.452	0.26	1.03531e-19	Rps24
Smc4	5.75241e-12	0.445772	0.437	0.307	1.85716e-07	Smc4
Myl1	2.8393e-51	0.445435	0.22	0.034	9.16669e-47	Myl1
Sema6d	2.15248e-20	0.444856	0.499	0.315	6.94929e-16	Sema6d
Nrp1	6.89017e-22	0.443484	0.9	0.845	2.22449e-17	Nrp1
Pvt1	6.811e-27	0.440905	0.322	0.143	2.19893e-22	Pvt1
Alpk2	1.12462e-18	0.438313	0.806	0.696	3.63083e-14	Alpk2
Rps20	2.48337e-32	0.437385	0.391	0.181	8.01755e-28	Rps20
P4ha1	1.3086e-28	0.436648	0.391	0.195	4.2248e-24	P4ha1
Rpsa	5.30932e-25	0.434661	0.388	0.206	1.71411e-20	Rpsa
Ddx3y	5.63475e-49	0.433913	0.205	0.029	1.81918e-44	Ddx3y
Il15	9.52695e-13	0.433767	0.4	0.271	3.07578e-08	Il15
Col4a1	6.63723e-23	0.433137	0.72	0.553	2.14283e-18	Col4a1
mt-Atp6	4.38824e-11	0.433131	0.497	0.37	1.41674e-06	mt-Atp6
Knl1	1.16745e-06	0.430929	0.173	0.107	0.0376912	Knl1
Hspa5	9.66355e-25	0.430808	0.482	0.289	3.11988e-20	Hspa5
Daam2	3.34342e-32	0.427877	0.392	0.184	1.07942e-27	Daam2
Synpo2l	1.02456e-22	0.427718	0.586	0.412	3.30778e-18	Synpo2l
Rpl13a	1.01105e-27	0.427636	0.434	0.234	3.26417e-23	Rpl13a
Dab2ip	9.44658e-29	0.427107	0.469	0.261	3.04983e-24	Dab2ip
Tacc1	4.00986e-32	0.425425	0.544	0.316	1.29458e-27	Tacc1
Prkd1	9.54783e-11	0.425235	0.672	0.567	3.08252e-06	Prkd1
Pard3b	2.26785e-14	0.424397	0.9	0.899	7.32174e-10	Pard3b
Grhl1	1.88005e-58	0.422847	0.204	0.019	6.06975e-54	Grhl1
Mast2	5.88573e-25	0.422006	0.907	0.853	1.90021e-20	Mast2
Uqcr11	5.82915e-29	0.421855	0.445	0.233	1.88194e-24	Uqcr11
Arhgef26	1.59491e-61	0.420373	0.187	0.01	5.14917e-57	Arhgef26
Rpl13	8.32069e-21	0.419347	0.406	0.235	2.68634e-16	Rpl13
Art1	1.24456e-37	0.419191	0.306	0.107	4.01807e-33	Art1
Tiam2	8.78585e-32	0.418124	0.453	0.231	2.83651e-27	Tiam2
Vps8	5.27533e-21	0.416356	0.587	0.414	1.70314e-16	Vps8
Syndig1	5.35348e-50	0.415168	0.143	0.005	1.72837e-45	Syndig1
Cenpf	2.9107e-14	0.414545	0.206	0.097	9.3972e-10	Cenpf
Agfg1	3.04496e-18	0.412873	0.657	0.519	9.83066e-14	Agfg1
Traf5	1.12683e-45	0.411124	0.273	0.068	3.63796e-41	Traf5
Colec12	7.45103e-33	0.410392	0.209	0.053	2.40557e-28	Colec12
Rps21	2.79907e-27	0.40756	0.34	0.156	9.03679e-23	Rps21
Adam9	1.34615e-14	0.407065	0.467	0.324	4.34603e-10	Adam9
Ccn4	4.52282e-45	0.406332	0.374	0.133	1.46019e-40	Ccn4
Mki67	1.02946e-10	0.4061	0.21	0.113	3.32362e-06	Mki67
Syk	3.17054e-23	0.405727	0.507	0.317	1.02361e-18	Syk
Clu	1.40947e-53	0.404795	0.281	0.062	4.55047e-49	Clu
Mgp	5.86074e-42	0.404692	0.174	0.023	1.89214e-37	Mgp
Unc5b	6.97049e-55	0.404226	0.22	0.029	2.25042e-50	Unc5b
Eda	7.97679e-09	0.402205	0.499	0.386	0.000257531	Eda
C430049B03Rik	3.09872e-12	0.402065	0.389	0.262	1.00042e-07	C430049B03Rik
Rps11	1.10609e-24	0.401394	0.26	0.106	3.571e-20	Rps11
Lockd	8.65157e-11	0.399758	0.183	0.093	2.79316e-06	Lockd
Fstl1	7.83736e-30	0.399437	0.352	0.151	2.53029e-25	Fstl1
Abcc8	5.2542e-17	0.399357	0.615	0.488	1.69632e-12	Abcc8
Atp1b1	3.91592e-16	0.399127	0.708	0.581	1.26426e-11	Atp1b1
Meg3	2.57486e-21	0.398752	0.196	0.067	8.31294e-17	Meg3
Cox8a	2.90304e-27	0.398677	0.458	0.255	9.37248e-23	Cox8a
Palmd	1.20213e-15	0.397423	0.669	0.533	3.88108e-11	Palmd
Atf6	5.8964e-17	0.396992	0.819	0.743	1.90365e-12	Atf6
Gm13481	5.95572e-07	0.395205	0.376	0.286	0.019228	Gm13481
Rplp2	2.83394e-27	0.39498	0.392	0.198	9.14937e-23	Rplp2
Rpl27a	2.83955e-24	0.394726	0.348	0.175	9.16747e-20	Rpl27a
Afdn	1.23394e-21	0.394724	0.784	0.666	3.98378e-17	Afdn
Dtnb	4.00386e-26	0.394531	0.384	0.194	1.29265e-21	Dtnb
Kdm5d	6.42121e-41	0.392193	0.208	0.041	2.07309e-36	Kdm5d
Tent5a	2.7876e-37	0.391325	0.295	0.098	8.99977e-33	Tent5a
Fam49b	6.19553e-21	0.391296	0.761	0.65	2.00023e-16	Fam49b
Ptbp2	6.38382e-24	0.391195	0.88	0.78	2.06102e-19	Ptbp2
Mical3	1.05488e-32	0.390891	0.953	0.917	3.40569e-28	Mical3
Fau	4.26595e-28	0.390782	0.343	0.158	1.37726e-23	Fau
Cox6a2	1.2077e-21	0.390697	0.504	0.326	3.89905e-17	Cox6a2
Copa	2.47778e-15	0.389187	0.64	0.512	7.99951e-11	Copa
Tenm2	6.23696e-17	0.386308	0.108	0.029	2.0136e-12	Tenm2
Cdk17	1.85592e-22	0.385776	0.692	0.512	5.99183e-18	Cdk17
Serf2	5.94031e-25	0.385727	0.471	0.28	1.91783e-20	Serf2
Atp5e	1.72143e-20	0.385206	0.396	0.228	5.55765e-16	Atp5e
AY036118	3.69822e-28	0.384588	0.928	0.86	1.19397e-23	AY036118
Gm30624	6.88128e-34	0.381945	0.165	0.03	2.22162e-29	Gm30624
Cfl2	3.76874e-22	0.381237	0.702	0.558	1.21674e-17	Cfl2
Rps8	2.20669e-21	0.380884	0.416	0.242	7.12429e-17	Rps8
Adarb1	9.75212e-16	0.379696	0.389	0.24	3.14847e-11	Adarb1
Jph1	1.2428e-13	0.379518	0.544	0.412	4.01238e-09	Jph1
Rps27a	2.40711e-24	0.378001	0.326	0.154	7.77136e-20	Rps27a
Mylk4	8.73724e-08	0.376925	0.373	0.277	0.00282082	Mylk4
Herc3	3.35344e-17	0.376738	0.696	0.581	1.08266e-12	Herc3
Igf1	3.30262e-18	0.376731	0.401	0.238	1.06625e-13	Igf1
Gm35041	4.28543e-27	0.376375	0.142	0.029	1.38355e-22	Gm35041
Ppm1e	1.53056e-12	0.376064	0.81	0.704	4.94142e-08	Ppm1e
Epb41l2	2.9997e-18	0.376035	0.476	0.305	9.68454e-14	Epb41l2
Cep170	4.04182e-26	0.375478	0.549	0.344	1.3049e-21	Cep170
Rpl39	1.9397e-34	0.374847	0.333	0.13	6.26232e-30	Rpl39
Adam22	6.36806e-18	0.374726	0.52	0.349	2.05593e-13	Adam22
Mat2a	1.18541e-14	0.374397	0.753	0.657	3.82709e-10	Mat2a
Lmnb1	3.13885e-17	0.37185	0.364	0.211	1.01338e-12	Lmnb1
Galnt18	1.09813e-08	0.371039	0.549	0.454	0.00035453	Galnt18
Zfp536	1.64413e-16	0.37025	0.746	0.623	5.30808e-12	Zfp536
Gas6	3.61142e-21	0.370006	0.586	0.4	1.16595e-16	Gas6
Rpl17	2.66137e-25	0.369346	0.363	0.185	8.59224e-21	Rpl17
Klhl6	1.05053e-39	0.368976	0.331	0.115	3.39163e-35	Klhl6
Ildr2	2.3219e-62	0.368412	0.168	0.003	7.49627e-58	Ildr2
Cpeb2	3.36873e-17	0.367579	0.716	0.575	1.0876e-12	Cpeb2
Gm26621	3.13806e-14	0.367067	0.532	0.405	1.01312e-09	Gm26621
Rps7	5.45955e-23	0.366769	0.295	0.139	1.76262e-18	Rps7
Rpl28	1.07415e-26	0.366039	0.317	0.142	3.46788e-22	Rpl28
Phlda1	9.64328e-41	0.365715	0.231	0.053	3.11333e-36	Phlda1
9630014M24Rik	1.53995e-45	0.364129	0.209	0.035	4.97174e-41	9630014M24Rik
Art3	1.90297e-18	0.363321	0.586	0.426	6.14375e-14	Art3
Zfp579	4.22213e-28	0.362788	0.25	0.092	1.36311e-23	Zfp579
Rpl36	3.91113e-26	0.362002	0.43	0.232	1.26271e-21	Rpl36
Cox7a2	6.02991e-18	0.360135	0.487	0.329	1.94676e-13	Cox7a2
Morf4l2	3.81317e-24	0.359905	0.391	0.208	1.23108e-19	Morf4l2
Myoz2	5.27508e-22	0.35902	0.871	0.763	1.70306e-17	Myoz2
Rps2	7.12948e-20	0.358236	0.399	0.233	2.30175e-15	Rps2
Sec23a	1.18968e-12	0.357997	0.419	0.291	3.84089e-08	Sec23a
Ppia	8.97995e-17	0.357583	0.311	0.175	2.89918e-12	Ppia
Usp47	1.21827e-17	0.356279	0.841	0.759	3.9332e-13	Usp47
Dipk2a	7.68992e-23	0.356127	0.346	0.178	2.48269e-18	Dipk2a
Hmmr	1.80887e-12	0.356054	0.166	0.075	5.83995e-08	Hmmr
Zbtb38	1.31632e-18	0.355989	0.663	0.507	4.24975e-14	Zbtb38
Rpl10	1.70574e-27	0.355924	0.313	0.137	5.50699e-23	Rpl10
Rpl34	8.77242e-27	0.355781	0.325	0.145	2.83217e-22	Rpl34
Chd2	3.97404e-21	0.353669	0.913	0.881	1.28302e-16	Chd2
Rpl24	2.27843e-17	0.353101	0.33	0.184	7.35592e-13	Rpl24
Glcci1	2.24409e-20	0.35239	0.454	0.276	7.24505e-16	Glcci1
Cdh11	2.08689e-12	0.352254	0.227	0.122	6.73754e-08	Cdh11
Ccnd2	8.89725e-22	0.35077	0.446	0.264	2.87248e-17	Ccnd2
Rps17	1.51065e-25	0.35031	0.311	0.141	4.87712e-21	Rps17
Rpl23a	9.08325e-23	0.350028	0.293	0.136	2.93253e-18	Rpl23a
Erbin	3.44463e-13	0.349132	0.791	0.686	1.1121e-08	Erbin
Stk32b	1.64327e-42	0.34769	0.131	0.007	5.3053e-38	Stk32b
mt-Co2	1.03057e-11	0.347324	0.549	0.412	3.32721e-07	mt-Co2
Tbca	2.86157e-18	0.346901	0.501	0.334	9.23858e-14	Tbca
Srgap1	1.40918e-12	0.346663	0.379	0.239	4.54953e-08	Srgap1
Ncam1	2.56651e-10	0.346594	0.686	0.569	8.28598e-06	Ncam1
Fignl1	1.23497e-18	0.342752	0.194	0.077	3.98709e-14	Fignl1
Tmsb10	1.08895e-32	0.34249	0.262	0.085	3.51569e-28	Tmsb10
Prc1	4.42284e-10	0.341775	0.167	0.085	1.42791e-05	Prc1
Kif20b	3.47708e-10	0.340688	0.167	0.085	1.12257e-05	Kif20b
Utrn	2.39526e-19	0.340657	0.917	0.896	7.73311e-15	Utrn
Rps3a1	4.59776e-13	0.340304	0.362	0.236	1.48439e-08	Rps3a1
Hint1	1.75101e-29	0.340059	0.29	0.113	5.65313e-25	Hint1
Plxna2	9.11769e-11	0.338794	0.698	0.608	2.94365e-06	Plxna2
Rpl35a	4.89104e-16	0.338344	0.332	0.194	1.57907e-11	Rpl35a
Rpl18a	3.44792e-17	0.338137	0.308	0.166	1.11316e-12	Rpl18a
D7Ertd443e	3.39016e-15	0.337518	0.376	0.227	1.09451e-10	D7Ertd443e
Kif4	1.36458e-10	0.337316	0.155	0.073	4.40555e-06	Kif4
Dynll1	1.53041e-20	0.336973	0.196	0.073	4.94091e-16	Dynll1
Tshz1	1.94407e-13	0.335768	0.67	0.535	6.27642e-09	Tshz1
Atp5g1	7.1484e-18	0.33576	0.468	0.309	2.30786e-13	Atp5g1
Cdc42bpa	3.08096e-09	0.33556	0.724	0.648	9.94689e-05	Cdc42bpa
Cdc27	4.68323e-10	0.333146	0.574	0.462	1.51198e-05	Cdc27
Tsc22d2	5.49278e-15	0.332555	0.694	0.579	1.77334e-10	Tsc22d2
Parpbp	2.18477e-09	0.332543	0.136	0.065	7.05353e-05	Parpbp
Arpp21	5.21089e-33	0.33245	0.163	0.031	1.68234e-28	Arpp21
Etv5	6.95674e-41	0.332377	0.186	0.03	2.24598e-36	Etv5
Pakap.1	2.33622e-19	0.332325	0.918	0.883	7.54248e-15	Pakap.1
Homer1	1.61483e-13	0.331505	0.835	0.74	5.21349e-09	Homer1
Rpl5	8.21313e-17	0.331234	0.391	0.236	2.65161e-12	Rpl5
Gm36975	7.49122e-26	0.330369	0.368	0.184	2.41854e-21	Gm36975
Rps27	1.23488e-22	0.32989	0.295	0.137	3.9868e-18	Rps27
Rps10	4.17968e-19	0.329883	0.323	0.173	1.34941e-14	Rps10
Col4a2	7.68085e-14	0.329471	0.798	0.707	2.47976e-09	Col4a2
Cdca2	1.59859e-08	0.329194	0.152	0.08	0.000516104	Cdca2
Neb	2.9432e-16	0.328511	0.233	0.112	9.50213e-12	Neb
Camkmt	4.00574e-09	0.327861	0.595	0.475	0.000129325	Camkmt
Acta1	1.7286e-29	0.327302	0.163	0.035	5.58078e-25	Acta1
Bfsp2	2.47865e-49	0.326938	0.156	0.01	8.00232e-45	Bfsp2
Afap1	9.15407e-18	0.326457	0.739	0.606	2.95539e-13	Afap1
Abcg2	3.53863e-19	0.325674	0.396	0.223	1.14245e-14	Abcg2
Snhg14	6.83986e-11	0.325516	0.474	0.352	2.20825e-06	Snhg14
Arl5a	2.24144e-22	0.325114	0.456	0.268	7.23648e-18	Arl5a
Des	1.05736e-17	0.324867	0.576	0.418	3.41369e-13	Des
Parp8	2.16084e-11	0.323643	0.691	0.594	6.97626e-07	Parp8
Rian	2.14234e-10	0.323643	0.126	0.053	6.91655e-06	Rian
Rps19	2.67224e-20	0.323233	0.326	0.169	8.62734e-16	Rps19
Cenpe	3.6311e-10	0.323227	0.172	0.086	1.1723e-05	Cenpe
Cdh3	7.27036e-26	0.322237	0.105	0.014	2.34724e-21	Cdh3
Prrc1	8.56399e-17	0.320543	0.444	0.285	2.76488e-12	Prrc1
Timp3	1.72236e-16	0.320327	0.534	0.365	5.56064e-12	Timp3
Amotl1	3.65047e-20	0.319599	0.285	0.137	1.17856e-15	Amotl1
Ablim2	4.30501e-12	0.31923	0.456	0.337	1.38987e-07	Ablim2
Ndufa4	1.58489e-15	0.318808	0.518	0.374	5.11681e-11	Ndufa4
Rps3	5.73558e-26	0.318669	0.258	0.1	1.85173e-21	Rps3
Btaf1	4.89238e-17	0.318556	0.792	0.686	1.57951e-12	Btaf1
Bicd1	1.29478e-16	0.317729	0.457	0.293	4.18018e-12	Bicd1
Hspa4l	1.42524e-15	0.317053	0.439	0.288	4.60139e-11	Hspa4l
Rgl1	6.28922e-17	0.316198	0.71	0.571	2.03048e-12	Rgl1
Atp8a2	4.34913e-15	0.315822	0.383	0.239	1.40412e-10	Atp8a2
S100a1	1.14232e-25	0.315463	0.321	0.148	3.68799e-21	S100a1
Sipa1l1	1.8249e-15	0.315303	0.626	0.472	5.89169e-11	Sipa1l1
Rps26	1.46721e-18	0.315237	0.302	0.155	4.73689e-14	Rps26
Rpl36a	7.18036e-32	0.315199	0.243	0.079	2.31818e-27	Rpl36a
Erc2	5.40479e-13	0.314902	0.446	0.3	1.74494e-08	Erc2
Rps13	7.789e-22	0.3149	0.31	0.15	2.51468e-17	Rps13
Tuba1a	4.15542e-36	0.314399	0.189	0.039	1.34158e-31	Tuba1a
Aspm	1.32077e-07	0.314037	0.151	0.083	0.00426411	Aspm
Cryab	4.30282e-17	0.31396	0.36	0.208	1.38917e-12	Cryab
Slc8a1	3.05732e-23	0.313237	0.994	0.999	9.87055e-19	Slc8a1
Ttll11	4.46046e-17	0.313211	0.388	0.232	1.44006e-12	Ttll11
Atp5mpl	3.08574e-13	0.312868	0.467	0.334	9.96233e-09	Atp5mpl
Nbea	5.02957e-09	0.312554	0.865	0.788	0.00016238	Nbea
Mark1	1.0745e-22	0.312399	0.316	0.151	3.46902e-18	Mark1
Rps15	3.82742e-21	0.311468	0.403	0.229	1.23568e-16	Rps15
Rps4x	2.17528e-22	0.311363	0.275	0.122	7.0229e-18	Rps4x
Rgs7	7.37594e-09	0.310709	0.168	0.092	0.000238132	Rgs7
Hectd2	1.26696e-24	0.310568	0.323	0.148	4.09038e-20	Hectd2
Adprhl1	9.08046e-14	0.309914	0.83	0.725	2.93163e-09	Adprhl1
Rpl18	3.1733e-25	0.309437	0.276	0.114	1.0245e-20	Rpl18
Morf4l1	8.75127e-16	0.308727	0.588	0.445	2.82535e-11	Morf4l1
Gm19277	4.25193e-20	0.308655	0.22	0.091	1.37274e-15	Gm19277
Rubcnl	2.51063e-29	0.308286	0.249	0.087	8.10558e-25	Rubcnl
Crnde	1.40893e-25	0.308267	0.355	0.17	4.54873e-21	Crnde
Uqcrq	2.50692e-13	0.307996	0.482	0.343	8.09359e-09	Uqcrq
Krit1	1.46908e-13	0.307885	0.691	0.594	4.74292e-09	Krit1
Rpl26	1.22262e-21	0.307848	0.322	0.163	3.94721e-17	Rpl26
Clcn5	5.77808e-13	0.307161	0.443	0.3	1.86545e-08	Clcn5
Wipf3	8.07514e-21	0.307038	0.411	0.238	2.60706e-16	Wipf3
Col1a1	1.67646e-17	0.30639	0.236	0.107	5.41244e-13	Col1a1
5330438D12Rik	3.14773e-19	0.305732	0.389	0.226	1.01625e-14	5330438D12Rik
Sec31a	1.35756e-12	0.305599	0.672	0.575	4.38289e-08	Sec31a
Rpl21	1.3398e-17	0.304763	0.287	0.149	4.32553e-13	Rpl21
N4bp2l2	1.33234e-11	0.304031	0.817	0.749	4.30145e-07	N4bp2l2
Tpx2	5.2709e-09	0.303848	0.163	0.085	0.000170171	Tpx2
Myef2	2.57241e-16	0.303579	0.446	0.287	8.30504e-12	Myef2
4430402I18Rik	5.19542e-11	0.303391	0.338	0.223	1.67734e-06	4430402I18Rik
Rpl15	9.15872e-20	0.303002	0.296	0.149	2.95689e-15	Rpl15
Rpl11	3.10962e-21	0.302627	0.313	0.154	1.00394e-16	Rpl11
Gprin3	1.72248e-43	0.302297	0.127	0.005	5.56101e-39	Gprin3
Cntn3	3.45058e-11	0.302279	0.129	0.055	1.11402e-06	Cntn3
Mid2	3.64035e-12	0.301897	0.54	0.412	1.17529e-07	Mid2
Mast4	6.21093e-16	0.301764	0.968	0.949	2.0052e-11	Mast4
Spred2	2.89969e-16	0.301665	0.529	0.346	9.36164e-12	Spred2
Myl9	6.44926e-18	0.301386	0.292	0.153	2.08214e-13	Myl9
Podn	1.77714e-33	0.301155	0.122	0.013	5.73749e-29	Podn
Gm4258	1.27782e-09	0.300671	0.672	0.567	4.12545e-05	Gm4258
Rpl7	4.57583e-21	0.300009	0.249	0.108	1.47731e-16	Rpl7
Runx1t1	6.54848e-17	0.299646	0.266	0.133	2.11418e-12	Runx1t1
Suco	9.46621e-17	0.299412	0.427	0.27	3.05617e-12	Suco
Rpl31	1.26569e-20	0.299192	0.304	0.148	4.08627e-16	Rpl31
Rpl29	8.32269e-15	0.297542	0.25	0.131	2.68698e-10	Rpl29
Snx25	1.02838e-13	0.297263	0.422	0.277	3.32013e-09	Snx25
Hist1h2bc	1.70462e-19	0.297111	0.127	0.033	5.50335e-15	Hist1h2bc
Nt5c2	5.75909e-16	0.296837	0.755	0.646	1.85932e-11	Nt5c2
Arf4	1.62859e-13	0.296824	0.532	0.39	5.25789e-09	Arf4
Bgn	5.56482e-39	0.296255	0.15	0.017	1.7966e-34	Bgn
Srgap2	1.33795e-15	0.2952	0.682	0.527	4.31958e-11	Srgap2
Invs	1.88137e-29	0.294306	0.235	0.076	6.07399e-25	Invs
Zfp608	3.46161e-14	0.294121	0.767	0.619	1.11758e-09	Zfp608
Ccdc88a	2.81506e-16	0.294069	0.586	0.41	9.08842e-12	Ccdc88a
Fbln1	4.08886e-29	0.293567	0.202	0.058	1.32009e-24	Fbln1
Rpl32	7.22338e-22	0.293567	0.313	0.151	2.33207e-17	Rpl32
Cst3	5.58987e-17	0.293506	0.336	0.19	1.80469e-12	Cst3
Arl6ip1	3.46807e-14	0.293434	0.208	0.099	1.11967e-09	Arl6ip1
Fig4	2.59823e-13	0.29096	0.554	0.41	8.38839e-09	Fig4
Depdc1a	7.94948e-10	0.290437	0.143	0.068	2.56649e-05	Depdc1a
Srek1	2.81843e-14	0.290138	0.855	0.765	9.09931e-10	Srek1
Fat1	1.07613e-12	0.290047	0.681	0.554	3.47428e-08	Fat1
Man1a2	5.37752e-12	0.289742	0.654	0.538	1.73613e-07	Man1a2
H3f3b	2.28894e-14	0.289023	0.322	0.19	7.38983e-10	H3f3b
Plxna4	6.71809e-07	0.287928	0.842	0.791	0.0216893	Plxna4
Cpeb1	3.66297e-14	0.287913	0.307	0.181	1.18259e-09	Cpeb1
Pcsk5	4.9787e-17	0.287037	0.331	0.182	1.60737e-12	Pcsk5
1810026B05Rik	9.07906e-13	0.286983	0.724	0.614	2.93117e-08	1810026B05Rik
Rpl8	6.8594e-17	0.286825	0.298	0.157	2.21456e-12	Rpl8
Itga5	2.48795e-15	0.286707	0.558	0.405	8.03235e-11	Itga5
Ndufa13	1.78824e-13	0.28655	0.329	0.203	5.77334e-09	Ndufa13
Scn5a	1.80808e-12	0.286496	0.851	0.815	5.8374e-08	Scn5a
Tgfb2	9.97157e-14	0.285789	0.324	0.196	3.21932e-09	Tgfb2
Trim54	3.31425e-24	0.284724	0.288	0.125	1.07e-19	Trim54
Spsb4	1.72875e-13	0.284315	0.423	0.277	5.58128e-09	Spsb4
Pld1	2.35254e-15	0.284163	0.55	0.398	7.59516e-11	Pld1
Ccdc34	8.37434e-15	0.28408	0.242	0.122	2.70365e-10	Ccdc34
Tgm2	1.1414e-20	0.284057	0.374	0.203	3.685e-16	Tgm2
Wsb1	3.98675e-13	0.283916	0.451	0.309	1.28712e-08	Wsb1
Uqcr10	2.23075e-13	0.283088	0.37	0.236	7.20197e-09	Uqcr10
Kazn	2.06635e-29	0.282559	0.271	0.099	6.67121e-25	Kazn
Pip4k2a	4.97297e-17	0.28253	0.397	0.236	1.60552e-12	Pip4k2a
Nktr	7.48311e-12	0.282528	0.855	0.772	2.41592e-07	Nktr
Ush1c	5.81076e-08	0.282206	0.254	0.169	0.001876	Ush1c
Tspan18	2.80006e-10	0.281283	0.615	0.49	9.03999e-06	Tspan18
Rpl7a	9.2785e-25	0.280631	0.231	0.085	2.99556e-20	Rpl7a
Sertad2	4.29925e-15	0.279384	0.458	0.298	1.38801e-10	Sertad2
Sfpq	8.55045e-12	0.279211	0.844	0.783	2.76051e-07	Sfpq
Clip4	2.69862e-07	0.277676	0.651	0.564	0.0087125	Clip4
Igfbp5	1.73218e-12	0.277627	0.153	0.065	5.59234e-08	Igfbp5
Pbx3	1.38078e-11	0.277388	0.721	0.567	4.45785e-07	Pbx3
Arhgap21	5.77057e-13	0.277276	0.895	0.888	1.86303e-08	Arhgap21
Syncrip	1.40551e-08	0.276965	0.74	0.662	0.000453769	Syncrip
Map1b	5.51098e-10	0.276665	0.302	0.193	1.77922e-05	Map1b
Fat3	1.04362e-08	0.276019	0.291	0.192	0.000336931	Fat3
Cox4i1	3.66474e-10	0.275752	0.646	0.532	1.18316e-05	Cox4i1
Prepl	9.64225e-11	0.27562	0.49	0.368	3.113e-06	Prepl
Atp5k	2.03419e-15	0.275385	0.473	0.319	6.56739e-11	Atp5k
Mis18bp1	5.36171e-07	0.275229	0.137	0.076	0.0173103	Mis18bp1
Slc39a13	3.02064e-17	0.275117	0.3	0.159	9.75214e-13	Slc39a13
Hsp90b1	2.88068e-09	0.27416	0.451	0.344	9.30028e-05	Hsp90b1
Kif15	5.42348e-08	0.274103	0.17	0.094	0.00175097	Kif15
Kif5b	7.24802e-14	0.273455	0.78	0.675	2.34002e-09	Kif5b
Nova1	2.15374e-24	0.273254	0.194	0.061	6.95334e-20	Nova1
Epc2	1.36697e-11	0.272575	0.645	0.529	4.41326e-07	Epc2
Rpl27	8.78894e-23	0.272319	0.249	0.103	2.83751e-18	Rpl27
Pwwp3b	1.4276e-18	0.272317	0.276	0.136	4.60901e-14	Pwwp3b
Calu	3.29273e-13	0.272124	0.529	0.403	1.06306e-08	Calu
Bmper	4.97362e-09	0.271922	0.268	0.17	0.000160573	Bmper
Kif23	6.68914e-08	0.271818	0.142	0.074	0.00215959	Kif23
Bard1	8.87824e-09	0.270959	0.198	0.114	0.000286634	Bard1
S1pr1	2.73012e-24	0.270765	0.243	0.095	8.81419e-20	S1pr1
Pkp4	2.30118e-09	0.270695	0.881	0.864	7.42935e-05	Pkp4
Sfrp1	6.92062e-25	0.270648	0.113	0.019	2.23432e-20	Sfrp1
Rpl37	9.85865e-15	0.270395	0.355	0.216	3.18286e-10	Rpl37
Slc12a6	3.37168e-10	0.270157	0.817	0.753	1.08855e-05	Slc12a6
Gm49336	8.19201e-16	0.269848	0.449	0.301	2.64479e-11	Gm49336
Rpl10a	2.51217e-17	0.269509	0.316	0.169	8.11055e-13	Rpl10a
Ckap2	4.69205e-09	0.26921	0.142	0.07	0.000151483	Ckap2
Zfp207	1.51878e-11	0.269183	0.795	0.692	4.90337e-07	Zfp207
Tubb5	3.48259e-23	0.267417	0.245	0.097	1.12436e-18	Tubb5
Diaph3	8.71098e-08	0.267162	0.272	0.173	0.00281234	Diaph3
Rnf144b	3.321e-15	0.266921	0.408	0.259	1.07219e-10	Rnf144b
Hipk2	3.48142e-09	0.266876	0.788	0.707	0.000112398	Hipk2
Gm35438.1	1.57228e-10	0.265335	0.301	0.192	5.07612e-06	Gm35438.1
Chchd2	2.65309e-10	0.263411	0.288	0.185	8.56549e-06	Chchd2
Cnot2	9.06061e-11	0.262757	0.833	0.777	2.92522e-06	Cnot2
Pde9a	7.92693e-52	0.262109	0.195	0.021	2.55921e-47	Pde9a
Alox8	1.97727e-40	0.262091	0.103	0	6.3836e-36	Alox8
Scai	6.40705e-08	0.261577	0.469	0.358	0.00206852	Scai
Cenpc1	2.29048e-08	0.261461	0.389	0.284	0.000739481	Cenpc1
Ssr3	4.09833e-19	0.261335	0.265	0.126	1.32315e-14	Ssr3
Epha7	1.99368e-07	0.260689	0.428	0.328	0.00643661	Epha7
Strn3	3.61153e-15	0.25929	0.932	0.894	1.16598e-10	Strn3
Heatr5a	2.42723e-11	0.259164	0.436	0.307	7.8363e-07	Heatr5a
Eif1	1.47648e-16	0.258977	0.316	0.175	4.76683e-12	Eif1
Tnfrsf12a	7.585e-18	0.258823	0.271	0.135	2.44882e-13	Tnfrsf12a
Atp5md	1.87116e-10	0.258817	0.453	0.334	6.04105e-06	Atp5md
Tmpo	2.99748e-08	0.258816	0.438	0.334	0.000967735	Tmpo
Cadm1	2.7993e-08	0.258307	0.195	0.115	0.000903755	Cadm1
Sec61a1	4.7198e-21	0.258275	0.242	0.1	1.52379e-16	Sec61a1
Mef2c	2.50549e-09	0.258135	0.746	0.647	8.08898e-05	Mef2c
Pik3r3	4.82527e-09	0.258041	0.504	0.38	0.000155784	Pik3r3
Rpl19	1.52316e-11	0.257949	0.3	0.188	4.91751e-07	Rpl19
Slc24a4	3.28197e-32	0.257466	0.118	0.012	1.05959e-27	Slc24a4
Cdon	1.46488e-11	0.257361	0.276	0.166	4.72937e-07	Cdon
mt-Cytb	5.30663e-11	0.257254	0.501	0.354	1.71325e-06	mt-Cytb
H3f3a	6.82384e-08	0.256553	0.444	0.34	0.00220308	H3f3a
Hdgfl3	5.3104e-13	0.255768	0.355	0.217	1.71446e-08	Hdgfl3
Flnc	5.29399e-09	0.255499	0.468	0.361	0.000170917	Flnc
Mtss1	2.98593e-09	0.255211	0.912	0.881	9.64006e-05	Mtss1
Cox6b1	1.35533e-09	0.255197	0.537	0.428	4.37567e-05	Cox6b1
Rpl30	2.50977e-19	0.254859	0.337	0.178	8.10281e-15	Rpl30
Scn10a	1.0355e-41	0.254805	0.15	0.014	3.34311e-37	Scn10a
Cip2a	3.29705e-12	0.254389	0.159	0.072	1.06445e-07	Cip2a
Zfp697	2.82094e-10	0.25421	0.609	0.49	9.1074e-06	Zfp697
Trim59	3.86259e-18	0.254055	0.182	0.068	1.24704e-13	Trim59
Cacna1h	2.01313e-19	0.253754	0.213	0.088	6.49938e-15	Cacna1h
Srsf5	1.27194e-10	0.253653	0.822	0.755	4.10646e-06	Srsf5
Rpl3	1.37096e-13	0.253184	0.341	0.205	4.42614e-09	Rpl3
Dlgap4	2.6201e-10	0.253068	0.496	0.374	8.45899e-06	Dlgap4
Htr2a	9.32288e-24	0.252916	0.17	0.05	3.00989e-19	Htr2a
Tbx3	1.42049e-21	0.251885	0.118	0.025	4.58604e-17	Tbx3
Grn	4.18845e-23	0.25123	0.221	0.083	1.35224e-18	Grn
Svil	2.27008e-12	0.250751	0.95	0.931	7.32895e-08	Svil
Arhgef7	1.51861e-08	0.250411	0.747	0.681	0.000490283	Arhgef7
Blk	6.22543e-29	0.250342	0.178	0.044	2.00988e-24	Blk
Mgmt	3.70953e-07	0.250222	0.228	0.148	0.0119762	Mgmt
Rps9	3.95303e-13	0.249558	0.358	0.226	1.27624e-08	Rps9
Trim11	2.0906e-17	0.249112	0.368	0.215	6.74951e-13	Trim11
Mtch1	1.03115e-06	0.2488	0.278	0.199	0.0332906	Mtch1
Fign	6.40882e-07	0.248327	0.782	0.731	0.0206909	Fign
Tpi1	5.26315e-13	0.246995	0.349	0.218	1.69921e-08	Tpi1
Yipf5	7.32455e-13	0.246571	0.418	0.283	2.36473e-08	Yipf5
Fth1	2.67766e-11	0.246546	0.266	0.158	8.64482e-07	Fth1
Gls	7.6584e-11	0.246464	0.601	0.484	2.47252e-06	Gls
Cpsf6	7.14826e-11	0.24627	0.767	0.681	2.30782e-06	Cpsf6
Pabpc1	8.41423e-16	0.246194	0.487	0.328	2.71654e-11	Pabpc1
Trim2	2.09951e-10	0.245971	0.353	0.235	6.77826e-06	Trim2
Calm2	8.49527e-07	0.245679	0.522	0.422	0.027427	Calm2
Ppfia4	5.19912e-14	0.245564	0.233	0.119	1.67853e-09	Ppfia4
Rps5	2.18108e-18	0.24521	0.242	0.109	7.04162e-14	Rps5
Emp2	8.39346e-17	0.245133	0.301	0.163	2.70983e-12	Emp2
Mphosph9	5.81834e-09	0.244711	0.49	0.374	0.000187845	Mphosph9
Gm38393	1.0045e-12	0.244623	0.276	0.157	3.24303e-08	Gm38393
Ppp1r10	3.9765e-09	0.244412	0.608	0.503	0.000128381	Ppp1r10
Far1	6.38355e-11	0.244344	0.555	0.437	2.06093e-06	Far1
Syn2	2.91186e-31	0.243834	0.103	0.007	9.40093e-27	Syn2
Atp5j	3.41793e-08	0.243526	0.51	0.407	0.00110348	Atp5j
Cdc42se2	1.03779e-08	0.243222	0.442	0.327	0.00033505	Cdc42se2
Atp5g3	1.76847e-07	0.242618	0.563	0.478	0.0057095	Atp5g3
Nfxl1	8.54783e-16	0.242124	0.27	0.14	2.75967e-11	Nfxl1
Vim	1.94578e-22	0.241962	0.203	0.07	6.28195e-18	Vim
Rpl6	5.28315e-14	0.24191	0.383	0.241	1.70566e-09	Rpl6
Fkbp5	6.28188e-29	0.241707	0.206	0.059	2.0281e-24	Fkbp5
Gm43915	3.37616e-18	0.241302	0.28	0.14	1.08999e-13	Gm43915
Cox7c	9.99515e-09	0.240541	0.632	0.548	0.000322693	Cox7c
Rps18	6.76956e-18	0.24013	0.248	0.116	2.18555e-13	Rps18
Parm1	1.05432e-07	0.240112	0.572	0.458	0.00340388	Parm1
Cox6a1	3.55499e-10	0.239134	0.385	0.271	1.14773e-05	Cox6a1
Ckap2l	1.94638e-12	0.238689	0.146	0.061	6.28388e-08	Ckap2l
Rps15a	1.97477e-17	0.237472	0.359	0.208	6.37555e-13	Rps15a
Sh3rf3	6.58268e-28	0.237379	0.114	0.015	2.12522e-23	Sh3rf3
Bub1b	4.2478e-10	0.237244	0.172	0.088	1.3714e-05	Bub1b
Soga1	1.38032e-15	0.237146	0.285	0.154	4.45638e-11	Soga1
9330188P03Rik	5.53739e-13	0.236732	0.202	0.1	1.78775e-08	9330188P03Rik
Chchd10	2.12548e-17	0.236254	0.26	0.125	6.86211e-13	Chchd10
Hnrnpa2b1	2.65661e-08	0.236171	0.841	0.783	0.000857686	Hnrnpa2b1
Tmem39a	1.59685e-14	0.23617	0.384	0.241	5.15543e-10	Tmem39a
Hif3a	8.80933e-32	0.236004	0.142	0.022	2.84409e-27	Hif3a
Gm30262	9.85366e-28	0.235431	0.179	0.047	3.18125e-23	Gm30262
Ptms	3.87859e-11	0.235307	0.296	0.184	1.2522e-06	Ptms
Btf3	2.00107e-14	0.234938	0.238	0.121	6.46045e-10	Btf3
Ugcg	2.54229e-14	0.234937	0.299	0.17	8.20778e-10	Ugcg
Ube2d3	7.69816e-09	0.234836	0.821	0.762	0.000248535	Ube2d3
Trps1	1.82759e-16	0.234371	0.36	0.197	5.90037e-12	Trps1
Cox6c	1.18873e-08	0.233418	0.674	0.569	0.000383782	Cox6c
Hsd17b12	6.76658e-15	0.232454	0.319	0.181	2.18459e-10	Hsd17b12
Gyg	6.42145e-11	0.231785	0.451	0.325	2.07317e-06	Gyg
Adamtsl2	1.43072e-15	0.231729	0.129	0.043	4.61909e-11	Adamtsl2
Cd81	2.77927e-11	0.230867	0.442	0.314	8.97287e-07	Cd81
Pdia6	2.32719e-17	0.230298	0.189	0.077	7.51332e-13	Pdia6
Fam168a	6.7038e-09	0.230022	0.675	0.56	0.000216432	Fam168a
Masp1	1.14604e-17	0.229574	0.206	0.086	3.69997e-13	Masp1
Doc2g	2.89867e-09	0.229459	0.405	0.293	9.35837e-05	Doc2g
Pou6f2	1.56106e-23	0.22941	0.112	0.02	5.03989e-19	Pou6f2
Smad2	2.42807e-09	0.2287	0.531	0.412	7.83904e-05	Smad2
1700042O10Rik	5.87793e-17	0.228611	0.161	0.059	1.89769e-12	1700042O10Rik
Ubb	4.45977e-21	0.228375	0.186	0.065	1.43984e-16	Ubb
Gja5	1.51208e-32	0.228236	0.138	0.02	4.88176e-28	Gja5
Dgki	9.72377e-08	0.228079	0.182	0.11	0.00313932	Dgki
Pip5k1c	2.70836e-32	0.227947	0.235	0.07	8.74395e-28	Pip5k1c
Setd7	8.56707e-11	0.227687	0.412	0.284	2.76588e-06	Setd7
Rpl9	6.53174e-21	0.227591	0.249	0.108	2.10877e-16	Rpl9
Ctdspl	1.67811e-14	0.227534	0.334	0.195	5.41779e-10	Ctdspl
Kcna4	1.38155e-17	0.227306	0.34	0.19	4.46032e-13	Kcna4
Fn1	3.54602e-14	0.227252	0.149	0.056	1.14483e-09	Fn1
Flnb	1.33338e-22	0.227238	0.275	0.116	4.30482e-18	Flnb
mt-Co3	1.2394e-17	0.226968	0.614	0.425	4.00142e-13	mt-Co3
Sh3bgrl	8.14303e-10	0.226843	0.301	0.187	2.62898e-05	Sh3bgrl
Iqgap3	1.13325e-06	0.226301	0.125	0.067	0.036587	Iqgap3
Cpe	1.56489e-10	0.22612	0.589	0.443	5.05226e-06	Cpe
Ptma	1.44516e-06	0.225746	0.371	0.28	0.046657	Ptma
St3gal2	3.64595e-15	0.225627	0.261	0.136	1.1771e-10	St3gal2
Acaca	7.54208e-16	0.225403	0.341	0.197	2.43496e-11	Acaca
Setd5	2.1121e-09	0.224625	0.857	0.827	6.81891e-05	Setd5
Eprs	4.87276e-07	0.224335	0.479	0.389	0.0157317	Eprs
Adar	7.08051e-12	0.224016	0.418	0.283	2.28594e-07	Adar
Pde2a	1.02794e-22	0.224016	0.228	0.087	3.31869e-18	Pde2a
Osbp2	7.456e-10	0.223917	0.352	0.242	2.40717e-05	Osbp2
Cd44	5.26853e-18	0.2239	0.256	0.119	1.70095e-13	Cd44
Ston1	1.1861e-19	0.223462	0.164	0.054	3.82932e-15	Ston1
Mib1	4.67677e-09	0.223214	0.721	0.613	0.00015099	Mib1
Atp2c1	2.81381e-08	0.223146	0.586	0.475	0.00090844	Atp2c1
Gnai2	2.7255e-10	0.223071	0.285	0.177	8.79928e-06	Gnai2
Usp29	2.25577e-28	0.222763	0.138	0.025	7.28274e-24	Usp29
Rpl12	9.1296e-20	0.222703	0.281	0.131	2.94749e-15	Rpl12
BC005537	3.78692e-07	0.222598	0.621	0.535	0.0122261	BC005537
Itgav	2.41624e-18	0.222376	0.317	0.164	7.80083e-14	Itgav
Hsp90aa1	2.47552e-09	0.22225	0.33	0.222	7.99222e-05	Hsp90aa1
Golim4	3.7376e-13	0.221808	0.364	0.224	1.20669e-08	Golim4
Cdk7	4.11988e-10	0.221628	0.604	0.479	1.3301e-05	Cdk7
Grk4	2.18134e-15	0.221555	0.262	0.135	7.04247e-11	Grk4
Mybphl	2.29344e-39	0.221379	0.108	0.002	7.40438e-35	Mybphl
Atpif1	1.39278e-08	0.220588	0.369	0.262	0.00044966	Atpif1
Fam114a1	1.69411e-26	0.220404	0.223	0.074	5.46943e-22	Fam114a1
Mcam	8.34244e-28	0.219999	0.224	0.071	2.69336e-23	Mcam
Atl1	1.33699e-12	0.219409	0.275	0.155	4.31647e-08	Atl1
Itprid2	1.27666e-09	0.219326	0.358	0.244	4.12171e-05	Itprid2
Phip	1.01396e-06	0.219177	0.759	0.707	0.0327357	Phip
Gapdh	7.64537e-16	0.218622	0.296	0.163	2.46831e-11	Gapdh
Lnpep	3.66411e-10	0.217749	0.907	0.867	1.18296e-05	Lnpep
B230216N24Rik	1.00359e-16	0.217574	0.153	0.055	3.2401e-12	B230216N24Rik
Abi2	2.23678e-14	0.217508	0.461	0.303	7.22144e-10	Abi2
Ctsl	1.46689e-19	0.217361	0.24	0.106	4.73587e-15	Ctsl
Racgap1	2.85176e-10	0.21711	0.16	0.078	9.20692e-06	Racgap1
Igfbp7	2.62303e-15	0.216864	0.185	0.074	8.46844e-11	Igfbp7
Zc3h7a	1.50338e-06	0.216628	0.503	0.412	0.0485365	Zc3h7a
Nf1	1.99523e-09	0.216245	0.815	0.741	6.44159e-05	Nf1
Uba6	1.10092e-09	0.215595	0.307	0.2	3.55431e-05	Uba6
Cdc25c	1.78169e-10	0.215271	0.106	0.041	5.75218e-06	Cdc25c
Rps25	4.10592e-15	0.215194	0.299	0.166	1.3256e-10	Rps25
Ndufa1	1.05584e-13	0.214717	0.265	0.146	3.40878e-09	Ndufa1
Hunk	1.82325e-19	0.214038	0.187	0.068	5.88635e-15	Hunk
Rpl4	1.36363e-12	0.213945	0.25	0.137	4.40249e-08	Rpl4
Adamts1	1.78133e-10	0.213516	0.203	0.109	5.75104e-06	Adamts1
Bace2	1.04787e-26	0.213346	0.151	0.034	3.38305e-22	Bace2
Npat	1.96507e-11	0.213345	0.371	0.246	6.34423e-07	Npat
Apoe	1.01286e-16	0.212868	0.15	0.053	3.27003e-12	Apoe
Gipr	2.64145e-25	0.212491	0.115	0.019	8.52793e-21	Gipr
Lgals1	1.5306e-23	0.21241	0.208	0.071	4.94156e-19	Lgals1
Cep192	3.41967e-07	0.211942	0.277	0.191	0.0110404	Cep192
Sv2a	1.54274e-10	0.211926	0.255	0.153	4.98075e-06	Sv2a
Kcnj5	9.2257e-08	0.211906	0.411	0.311	0.00297852	Kcnj5
Ppp1cc	1.34732e-12	0.210968	0.454	0.327	4.34983e-08	Ppp1cc
Ahi1	9.56385e-10	0.210698	0.273	0.169	3.08769e-05	Ahi1
Adam32	9.9557e-12	0.21034	0.176	0.085	3.2142e-07	Adam32
Pik3ca	9.04493e-07	0.209712	0.636	0.543	0.0292016	Pik3ca
Hspa8	2.93688e-11	0.209346	0.37	0.247	9.48173e-07	Hspa8
Celf2	1.10623e-12	0.209284	0.978	0.99	3.57147e-08	Celf2
Il1r1	5.34739e-32	0.208491	0.129	0.016	1.72641e-27	Il1r1
Atp13a3	3.16019e-10	0.208176	0.461	0.338	1.02027e-05	Atp13a3
Stxbp1	4.24743e-13	0.207788	0.339	0.209	1.37128e-08	Stxbp1
Best3	5.35413e-18	0.207116	0.231	0.102	1.72858e-13	Best3
Cyp2d22	6.27314e-24	0.206829	0.146	0.036	2.02528e-19	Cyp2d22
Ppm1b	2.81626e-09	0.206829	0.694	0.603	9.09229e-05	Ppm1b
Slc37a1	1.10326e-12	0.206571	0.332	0.202	3.56188e-08	Slc37a1
Atp5j2	6.98559e-09	0.205892	0.458	0.349	0.00022553	Atp5j2
Gas2l3	6.46044e-10	0.205697	0.175	0.091	2.08575e-05	Gas2l3
Glul	1.02876e-10	0.205606	0.254	0.148	3.32135e-06	Glul
Tln1	1.00615e-13	0.205529	0.378	0.244	3.24835e-09	Tln1
P4hb	4.99243e-12	0.205481	0.225	0.121	1.61181e-07	P4hb
Gfpt1	5.27106e-18	0.205235	0.328	0.172	1.70176e-13	Gfpt1
St3gal5	6.56994e-11	0.20518	0.208	0.112	2.1211e-06	St3gal5
Ptpn13	4.8801e-13	0.20499	0.315	0.188	1.57554e-08	Ptpn13
Sec22b	4.09903e-14	0.204955	0.309	0.179	1.32337e-09	Sec22b
Furin	1.69845e-10	0.204383	0.263	0.158	5.48345e-06	Furin
Gm10076	1.25509e-14	0.204048	0.159	0.064	4.05207e-10	Gm10076
Ctnnb1	1.59645e-09	0.203727	0.474	0.347	5.15414e-05	Ctnnb1
Uso1	4.69913e-08	0.203431	0.509	0.402	0.00151711	Uso1
Tma7	3.52583e-08	0.203213	0.188	0.11	0.00113831	Tma7
Rfxank	1.12905e-13	0.203091	0.18	0.081	3.64515e-09	Rfxank
Tbc1d8b	7.69835e-13	0.202643	0.25	0.134	2.48541e-08	Tbc1d8b
Kcnk3	1.77077e-07	0.202573	0.615	0.513	0.00571692	Kcnk3
Rack1	1.98916e-15	0.202358	0.295	0.159	6.42199e-11	Rack1
Rbfox2	1.36264e-08	0.202113	0.927	0.89	0.000439928	Rbfox2
Hist1h1c	4.59707e-12	0.202037	0.127	0.05	1.48417e-07	Hist1h1c
Rbm15	3.09823e-09	0.20197	0.454	0.338	0.000100026	Rbm15
Wasl	3.4181e-08	0.20174	0.563	0.464	0.00110353	Wasl
Celf1	1.18402e-07	0.201715	0.85	0.804	0.00382262	Celf1
Htt	1.36734e-07	0.201294	0.55	0.446	0.00441444	Htt
2900089D17Rik	3.31287e-08	0.200644	0.352	0.248	0.00106956	2900089D17Rik
Fbxo30	7.29242e-09	0.200595	0.361	0.25	0.000235436	Fbxo30
Platr25	1.28321e-07	0.200307	0.281	0.19	0.00414283	Platr25
Efhd2	2.2944e-29	0.200141	0.149	0.029	7.40747e-25	Efhd2
Serinc1	2.0928e-08	0.200141	0.376	0.27	0.000675661	Serinc1
Terf1	7.8624e-07	0.199271	0.292	0.205	0.0253837	Terf1
Ipo5	3.43901e-07	0.199149	0.368	0.276	0.0111028	Ipo5
Ppp1r12a	7.59353e-08	0.199077	0.942	0.918	0.00245157	Ppp1r12a
Selenow	5.69169e-15	0.198965	0.183	0.08	1.83756e-10	Selenow
Tab3	2.60828e-10	0.198752	0.382	0.257	8.42084e-06	Tab3
Ska2	4.72013e-08	0.198651	0.356	0.255	0.00152389	Ska2
Zswim8	2.32846e-10	0.198635	0.332	0.221	7.51744e-06	Zswim8
Stmn1	4.16573e-15	0.198397	0.149	0.056	1.34491e-10	Stmn1
Ccdc186	4.20603e-07	0.198167	0.506	0.406	0.0135792	Ccdc186
Cox5b	1.82006e-08	0.197704	0.355	0.251	0.000587608	Cox5b
Pxdc1	9.68353e-31	0.197654	0.12	0.014	3.12633e-26	Pxdc1
Lrrc4	3.38583e-10	0.197603	0.217	0.123	1.09312e-05	Lrrc4
Eif2ak3	1.46758e-07	0.197391	0.275	0.185	0.00473808	Eif2ak3
Zfp52	5.73977e-09	0.197292	0.278	0.179	0.000185308	Zfp52
Zfp36l1	5.91667e-08	0.197171	0.363	0.263	0.0019102	Zfp36l1
Ulk4	2.07217e-14	0.197012	0.188	0.084	6.69e-10	Ulk4
Pms1	1.9981e-10	0.19693	0.293	0.182	6.45088e-06	Pms1
Hnrnpd	8.95596e-08	0.196443	0.512	0.4	0.00289143	Hnrnpd
Pla2g4a	4.90074e-19	0.19608	0.149	0.047	1.5822e-14	Pla2g4a
Fubp1	5.20481e-08	0.195795	0.819	0.758	0.00168037	Fubp1
Ddx5	9.38101e-08	0.195722	0.942	0.915	0.00302866	Ddx5
Mt1	3.00302e-12	0.1957	0.18	0.086	9.69525e-08	Mt1
Gorasp2	5.45917e-11	0.195666	0.426	0.29	1.76249e-06	Gorasp2
Ppp1r2	9.4293e-09	0.195585	0.451	0.333	0.000304425	Ppp1r2
Hcfc2	8.40283e-09	0.195403	0.418	0.306	0.000271285	Hcfc2
Scd2	2.8126e-19	0.195398	0.257	0.116	9.08049e-15	Scd2
Uqcrb	7.63483e-09	0.19526	0.296	0.199	0.00024649	Uqcrb
Ndufc1	1.62872e-10	0.195054	0.341	0.229	5.25833e-06	Ndufc1
Tjp2	2.64541e-07	0.194998	0.576	0.472	0.0085407	Tjp2
Mbp	6.15786e-38	0.194996	0.105	0.002	1.98807e-33	Mbp
Gm15283	3.66642e-11	0.19499	0.352	0.236	1.1837e-06	Gm15283
Brdt	7.32283e-21	0.194818	0.172	0.057	2.36418e-16	Brdt
Gpr137c	1.14399e-08	0.19455	0.22	0.131	0.000369339	Gpr137c
Reck	2.80488e-18	0.194177	0.129	0.037	9.05555e-14	Reck
Trerf1	7.7231e-11	0.193845	0.307	0.184	2.4934e-06	Trerf1
Rrbp1	1.25804e-07	0.193817	0.599	0.484	0.00406157	Rrbp1
Pak3	1.23618e-09	0.193708	0.173	0.092	3.99101e-05	Pak3
Dad1	4.03739e-15	0.193476	0.188	0.083	1.30347e-10	Dad1
Fabp5	1.99795e-22	0.193218	0.1	0.016	6.45038e-18	Fabp5
Ccdc80	3.70913e-16	0.193166	0.18	0.072	1.19749e-11	Ccdc80
Ndufb8	4.3364e-07	0.192688	0.33	0.238	0.0140001	Ndufb8
1700019C18Rik	1.14158e-38	0.192093	0.111	0.004	3.68559e-34	1700019C18Rik
Chst11	3.2718e-20	0.191673	0.114	0.025	1.0563e-15	Chst11
Dbf4	4.74319e-10	0.191523	0.141	0.066	1.53134e-05	Dbf4
Mtmr12	2.77239e-13	0.1915	0.338	0.202	8.95066e-09	Mtmr12
6430548M08Rik	2.63997e-21	0.191072	0.213	0.082	8.52314e-17	6430548M08Rik
Synpo	1.07771e-08	0.190656	0.319	0.216	0.00034794	Synpo
Casc4	9.89124e-10	0.190539	0.392	0.262	3.19339e-05	Casc4
Cdcp1	6.29435e-41	0.190501	0.122	0.005	2.03213e-36	Cdcp1
Hnrnph1	1.38989e-07	0.189881	0.785	0.708	0.00448726	Hnrnph1
Dapp1	1.84683e-11	0.189868	0.233	0.129	5.96248e-07	Dapp1
Arfgap1	9.8414e-12	0.189743	0.345	0.221	3.1773e-07	Arfgap1
Arih1	6.01331e-07	0.189681	0.901	0.864	0.019414	Arih1
Stard10	7.49244e-23	0.18919	0.105	0.017	2.41894e-18	Stard10
Stard5	3.68456e-07	0.18913	0.198	0.125	0.0118956	Stard5
Scarb1	4.73337e-11	0.187967	0.324	0.204	1.52817e-06	Scarb1
Gm43948	8.0133e-18	0.187483	0.181	0.07	2.58709e-13	Gm43948
Eef1g	1.11086e-08	0.187307	0.384	0.274	0.000358642	Eef1g
Cacna2d1	8.92794e-08	0.187018	0.947	0.951	0.00288238	Cacna2d1
Selenof	1.97477e-08	0.186885	0.293	0.197	0.000637554	Selenof
Mif	2.9015e-20	0.18683	0.166	0.054	9.3675e-16	Mif
Kpnb1	6.98377e-07	0.18669	0.306	0.217	0.0225471	Kpnb1
Ftl1	2.62359e-11	0.186541	0.187	0.095	8.47026e-07	Ftl1
Col1a2	1.85557e-17	0.185783	0.208	0.085	5.99071e-13	Col1a2
Cspg4	5.52844e-15	0.185377	0.273	0.148	1.78486e-10	Cspg4
Calm1	3.60755e-08	0.1852	0.268	0.174	0.0011647	Calm1
Cerk	8.37552e-10	0.185186	0.535	0.409	2.70404e-05	Cerk
Pdia5	9.29108e-16	0.184246	0.276	0.143	2.99963e-11	Pdia5
Sox4	5.05234e-08	0.184087	0.486	0.376	0.00163115	Sox4
4833412C05Rik	1.65898e-31	0.18404	0.131	0.018	5.35602e-27	4833412C05Rik
A330076H08Rik	5.1294e-09	0.18376	0.146	0.074	0.000165603	A330076H08Rik
Sppl2a	7.29513e-08	0.18326	0.467	0.354	0.00235523	Sppl2a
Kif18a	5.5253e-07	0.182869	0.14	0.077	0.0178384	Kif18a
Pard3bos1	2.86292e-10	0.182761	0.21	0.115	9.24293e-06	Pard3bos1
Ppib	2.61618e-13	0.182268	0.272	0.152	8.44635e-09	Ppib
Ddr1	3.11197e-08	0.181879	0.292	0.196	0.0010047	Ddr1
Vamp5	4.18831e-10	0.181584	0.241	0.142	1.3522e-05	Vamp5
1500009L16Rik	2.07719e-16	0.181531	0.161	0.061	6.7062e-12	1500009L16Rik
Brd8	3.26662e-07	0.181515	0.473	0.373	0.0105463	Brd8
Mapre1	8.36602e-10	0.181411	0.373	0.256	2.70097e-05	Mapre1
Tmem263	1.57577e-15	0.181398	0.234	0.113	5.08736e-11	Tmem263
Rpl14	2.17472e-14	0.181224	0.232	0.115	7.02108e-10	Rpl14
Sergef	1.72561e-13	0.180979	0.248	0.13	5.57114e-09	Sergef
Ckap4	7.4425e-15	0.18088	0.226	0.109	2.40281e-10	Ckap4
Rpl22	2.6394e-10	0.179861	0.225	0.128	8.52132e-06	Rpl22
Dancr	1.35146e-07	0.179803	0.239	0.155	0.0043632	Dancr
Trpc1	6.21844e-09	0.179377	0.334	0.227	0.000200762	Trpc1
Hsd17b7	7.24683e-10	0.17935	0.258	0.157	2.33964e-05	Hsd17b7
Rps6	1.04731e-07	0.178484	0.225	0.145	0.00338123	Rps6
mt-Co1	1.35923e-15	0.178319	0.739	0.541	4.38828e-11	mt-Co1
Arhgap24	1.4421e-11	0.178313	0.371	0.235	4.65581e-07	Arhgap24
Hdac7	1.52936e-09	0.178195	0.422	0.302	4.93753e-05	Hdac7
Kpna4	8.03262e-08	0.178091	0.714	0.621	0.00259333	Kpna4
Lman1	7.98465e-10	0.17801	0.303	0.194	2.57784e-05	Lman1
Map4k5	3.64517e-07	0.177852	0.592	0.508	0.0117684	Map4k5
Kifc1	1.7365e-10	0.177628	0.133	0.059	5.60631e-06	Kifc1
Spag5	5.21691e-10	0.177625	0.129	0.058	1.68428e-05	Spag5
Gm16351	3.70933e-32	0.177363	0.116	0.011	1.19756e-27	Gm16351
Tmem167	7.75131e-11	0.177119	0.347	0.225	2.50251e-06	Tmem167
Xiap	1.07369e-07	0.176998	0.641	0.539	0.00346641	Xiap
Knstrn	1.95743e-09	0.176997	0.128	0.059	6.31955e-05	Knstrn
Stt3a	5.64923e-07	0.176874	0.273	0.189	0.0182385	Stt3a
Slc33a1	2.89445e-08	0.176709	0.389	0.281	0.000934474	Slc33a1
Marcks	1.47587e-11	0.176696	0.179	0.088	4.76483e-07	Marcks
Cxadr	8.77627e-08	0.176451	0.473	0.359	0.00283342	Cxadr
Cox17	1.98505e-07	0.176389	0.27	0.186	0.00640872	Cox17
Mfge8	3.25825e-11	0.176373	0.211	0.114	1.05193e-06	Mfge8
Hmgb2	2.43821e-12	0.176097	0.203	0.102	7.87175e-08	Hmgb2
Plcd3	5.52449e-08	0.176031	0.431	0.331	0.00178358	Plcd3
Arfgap3	4.48149e-18	0.17582	0.19	0.074	1.44685e-13	Arfgap3
P3h2	1.16597e-11	0.175013	0.14	0.058	3.76434e-07	P3h2
Casq1	1.01232e-15	0.174827	0.135	0.046	3.26826e-11	Casq1
Calr	4.6853e-13	0.174677	0.234	0.121	1.51265e-08	Calr
Apaf1	2.41143e-10	0.174599	0.279	0.169	7.7853e-06	Apaf1
Arfgef3	3.36018e-26	0.172732	0.138	0.028	1.08483e-21	Arfgef3
Mtpn	1.79152e-09	0.172085	0.337	0.223	5.78393e-05	Mtpn
Rasl11b	2.67323e-09	0.172073	0.227	0.135	8.63053e-05	Rasl11b
Cep44	2.90007e-07	0.170845	0.249	0.166	0.00936288	Cep44
Gne	1.12016e-07	0.170833	0.296	0.202	0.00361643	Gne
Snhg3	1.1986e-15	0.170783	0.225	0.105	3.86967e-11	Snhg3
Tug1	1.08586e-07	0.170432	0.468	0.358	0.00350568	Tug1
Memo1	2.88998e-07	0.170234	0.716	0.617	0.0093303	Memo1
Atox1	2.666e-10	0.170227	0.119	0.05	8.60719e-06	Atox1
Psip1	5.85049e-11	0.169907	0.299	0.179	1.88883e-06	Psip1
Ptgds	2.77269e-11	0.169613	0.18	0.09	8.95163e-07	Ptgds
Gm17231	7.46026e-17	0.169419	0.158	0.057	2.40855e-12	Gm17231
Adora1	1.35889e-12	0.169137	0.215	0.11	4.38718e-08	Adora1
Bub1	6.45514e-07	0.168984	0.118	0.061	0.0208404	Bub1
Cdk1	1.02884e-11	0.168952	0.14	0.059	3.3216e-07	Cdk1
Gm26632	2.22775e-08	0.168929	0.399	0.293	0.000719228	Gm26632
Zfp9	3.58393e-18	0.168785	0.125	0.034	1.15707e-13	Zfp9
Ndufa11	1.19666e-11	0.168732	0.296	0.182	3.86342e-07	Ndufa11
Mccc1os	1.5233e-15	0.16851	0.123	0.04	4.91796e-11	Mccc1os
Pbxip1	5.7911e-09	0.168047	0.377	0.259	0.000186966	Pbxip1
Cit	2.20752e-08	0.16787	0.175	0.095	0.000712697	Cit
Ndufa2	4.31555e-11	0.167667	0.285	0.17	1.39328e-06	Ndufa2
Tubb4b	3.93323e-11	0.167477	0.146	0.067	1.26984e-06	Tubb4b
Clic1	1.48279e-17	0.167387	0.173	0.064	4.78719e-13	Clic1
H2afz	8.19651e-13	0.167223	0.219	0.113	2.64624e-08	H2afz
Chka	2.31683e-08	0.16671	0.317	0.221	0.000747988	Chka
Tmem165	5.90514e-09	0.166695	0.377	0.267	0.000190648	Tmem165
D130040H23Rik	2.1776e-08	0.165852	0.218	0.133	0.000703037	D130040H23Rik
Cavin2	7.72413e-08	0.165471	0.265	0.176	0.00249373	Cavin2
Rassf1	1.33283e-09	0.165326	0.223	0.128	4.30303e-05	Rassf1
Tacc3	5.66525e-11	0.164358	0.153	0.072	1.82903e-06	Tacc3
Arhgdia	3.92254e-13	0.163995	0.141	0.056	1.26639e-08	Arhgdia
Tuba1b	4.39701e-13	0.163947	0.216	0.108	1.41958e-08	Tuba1b
Btg3	8.96765e-10	0.163916	0.166	0.085	2.89521e-05	Btg3
Ccnb1	4.83055e-12	0.163681	0.1	0.034	1.55954e-07	Ccnb1
mt-Nd3	4.38037e-07	0.163353	0.291	0.2	0.014142	mt-Nd3
Fgfr1	9.91099e-08	0.163232	0.251	0.164	0.00319976	Fgfr1
Dek	1.44454e-06	0.16294	0.368	0.275	0.0466368	Dek
Mpv17	1.40618e-10	0.162239	0.294	0.18	4.53985e-06	Mpv17
Fam129a	5.80891e-10	0.162173	0.255	0.15	1.87541e-05	Fam129a
Sema3d	4.91525e-09	0.161082	0.111	0.048	0.000158689	Sema3d
Glis3	7.12196e-10	0.160583	0.121	0.052	2.29932e-05	Glis3
Cdc16	2.80983e-09	0.160413	0.276	0.177	9.07155e-05	Cdc16
B2m	2.5259e-12	0.16005	0.136	0.055	8.15488e-08	B2m
Map3k8	1.57613e-13	0.159818	0.14	0.054	5.08854e-09	Map3k8
Cycs	3.97089e-08	0.159731	0.364	0.257	0.001282	Cycs
Ephb3	7.86347e-15	0.159679	0.119	0.038	2.53872e-10	Ephb3
Nme2	2.08841e-07	0.159558	0.347	0.256	0.00674242	Nme2
Dok7	6.19202e-07	0.158884	0.254	0.169	0.0199909	Dok7
Socs7	5.09414e-07	0.158286	0.446	0.35	0.0164464	Socs7
Dennd2c	2.39155e-19	0.157891	0.103	0.021	7.72113e-15	Dennd2c
Chmp4c	5.03848e-08	0.157851	0.236	0.149	0.00162667	Chmp4c
Stim2	1.72898e-08	0.157745	0.283	0.182	0.000558202	Stim2
Zc3h12c	7.70884e-08	0.157227	0.424	0.314	0.0024888	Zc3h12c
Piezo1	3.44153e-15	0.157153	0.198	0.086	1.1111e-10	Piezo1
Ube2c	3.88737e-16	0.156865	0.123	0.038	1.25504e-11	Ube2c
Akap17b	2.30013e-09	0.156688	0.198	0.11	7.42598e-05	Akap17b
Prelid1	1.74888e-09	0.156201	0.1	0.04	5.64625e-05	Prelid1
Tram1	2.78896e-14	0.155901	0.209	0.098	9.00415e-10	Tram1
Uqcrfs1	1.17207e-07	0.154833	0.308	0.214	0.00378402	Uqcrfs1
Serpinh1	4.86716e-07	0.154552	0.303	0.214	0.0157136	Serpinh1
Vps33b	1.57003e-11	0.154488	0.182	0.089	5.06886e-07	Vps33b
Kdelr2	1.28712e-08	0.154335	0.181	0.102	0.000415547	Kdelr2
Qsox1	4.7332e-07	0.153981	0.255	0.171	0.0152811	Qsox1
Elob	2.43396e-14	0.153804	0.204	0.094	7.85803e-10	Elob
Ddr2	8.50792e-17	0.153342	0.13	0.04	2.74678e-12	Ddr2
Arhgap17	6.3692e-07	0.152817	0.383	0.286	0.020563	Arhgap17
Ube2s	1.96614e-10	0.152578	0.226	0.128	6.3477e-06	Ube2s
Spcs1	4.14426e-11	0.152577	0.101	0.037	1.33797e-06	Spcs1
Ptpn12	2.44588e-07	0.151549	0.642	0.537	0.00789653	Ptpn12
B4galt5	1.81926e-09	0.151493	0.329	0.218	5.87348e-05	B4galt5
Abce1	1.53203e-06	0.151381	0.382	0.286	0.0494615	Abce1
Tnip1	1.94597e-08	0.151349	0.245	0.151	0.000628257	Tnip1
Cyp20a1	1.14557e-10	0.151124	0.215	0.118	3.69848e-06	Cyp20a1
Jpt1	3.53363e-08	0.149561	0.4	0.295	0.00114083	Jpt1
Cfl1	1.00128e-06	0.149248	0.179	0.11	0.0323264	Cfl1
Acap2	1.91389e-07	0.149029	0.496	0.385	0.00617898	Acap2
Pcolce	1.44138e-12	0.14883	0.144	0.059	4.65349e-08	Pcolce
Lims2	2.22387e-16	0.14871	0.126	0.038	7.17975e-12	Lims2
Myl12a	2.03556e-10	0.148662	0.366	0.245	6.57181e-06	Myl12a
Dlgap5	8.40735e-08	0.148267	0.1	0.046	0.00271431	Dlgap5
S100a11	2.09069e-13	0.148163	0.103	0.032	6.74979e-09	S100a11
Gm29237	1.29631e-12	0.147299	0.344	0.211	4.18515e-08	Gm29237
Pcolce2	1.41121e-07	0.147292	0.273	0.182	0.00455609	Pcolce2
Rcn2	9.2028e-10	0.147119	0.239	0.142	2.97112e-05	Rcn2
Mpdz	2.77901e-07	0.145528	0.511	0.398	0.00897202	Mpdz
Tpm4	1.1079e-11	0.145222	0.219	0.116	3.57684e-07	Tpm4
Atp6v0b	1.48647e-06	0.145017	0.385	0.294	0.0479907	Atp6v0b
Rad21	1.05328e-06	0.144966	0.336	0.245	0.034005	Rad21
Ablim3	1.32905e-09	0.144111	0.158	0.079	4.29085e-05	Ablim3
Gars	1.21543e-07	0.143928	0.223	0.14	0.00392402	Gars
Chic1	3.60564e-09	0.143656	0.128	0.06	0.000116408	Chic1
Zc3h6	6.07525e-08	0.143455	0.278	0.185	0.0019614	Zc3h6
H1f0	6.3843e-08	0.143302	0.125	0.062	0.00206117	H1f0
Coro1c	7.52276e-10	0.142781	0.296	0.186	2.42872e-05	Coro1c
Sec61g	1.1859e-08	0.142193	0.142	0.072	0.000382867	Sec61g
Lrrc8c	3.92458e-11	0.141966	0.279	0.163	1.26705e-06	Lrrc8c
Fgl2	1.17501e-09	0.141929	0.161	0.082	3.79352e-05	Fgl2
Ints2	1.54024e-06	0.141732	0.21	0.136	0.0497268	Ints2
Olfr1033	3.63388e-10	0.141686	0.178	0.09	1.1732e-05	Olfr1033
Cebpg	6.82538e-09	0.141494	0.194	0.11	0.000220357	Cebpg
Rpl35	2.56032e-11	0.141271	0.161	0.076	8.266e-07	Rpl35
Abca5	1.71948e-10	0.141258	0.185	0.095	5.55133e-06	Abca5
Gm26911	1.50059e-15	0.141236	0.178	0.073	4.84464e-11	Gm26911
Atp8b2	1.16739e-09	0.140793	0.198	0.109	3.76892e-05	Atp8b2
Ephb4	7.52894e-07	0.140779	0.24	0.159	0.0243072	Ephb4
Tagln2	3.14765e-10	0.140415	0.104	0.04	1.01622e-05	Tagln2
Esco2	3.63295e-08	0.140213	0.121	0.057	0.0011729	Esco2
Swi5	6e-08	0.139599	0.232	0.146	0.0019371	Swi5
Txndc5	9.8221e-11	0.13948	0.123	0.052	3.17106e-06	Txndc5
Vash2	1.71742e-08	0.138983	0.197	0.115	0.00055447	Vash2
Gstcd	1.39288e-06	0.138674	0.224	0.146	0.044969	Gstcd
Gt(ROSA)26Sor	3.48585e-11	0.138358	0.238	0.133	1.12541e-06	Gt(ROSA)26Sor
Rab8b	7.58341e-08	0.13828	0.276	0.179	0.0024483	Rab8b
Cks2	7.76e-10	0.138187	0.142	0.067	2.50531e-05	Cks2
Gm14858	9.21596e-07	0.138169	0.212	0.137	0.0297537	Gm14858
Gpc1	3.7121e-08	0.137753	0.257	0.165	0.00119845	Gpc1
Ndufb7	7.08417e-07	0.137728	0.3	0.215	0.0228712	Ndufb7
Lix1l	9.02839e-09	0.137691	0.314	0.206	0.000291482	Lix1l
Ndufb9	7.83184e-07	0.137554	0.39	0.299	0.0252851	Ndufb9
Taok3	1.63611e-09	0.137418	0.232	0.134	5.28218e-05	Taok3
Bub3	6.07557e-08	0.137338	0.166	0.092	0.0019615	Bub3
Irx2	2.99755e-15	0.137201	0.11	0.032	9.6776e-11	Irx2
Disc1	3.63331e-10	0.13706	0.225	0.126	1.17302e-05	Disc1
Fam122b	2.95002e-08	0.136815	0.221	0.135	0.000952414	Fam122b
Tex9	3.1036e-12	0.136658	0.16	0.071	1.002e-07	Tex9
Tcte2	2.33166e-08	0.136618	0.16	0.087	0.000752776	Tcte2
Ccn1	9.36146e-12	0.136535	0.115	0.044	3.02235e-07	Ccn1
Gm28376	1.89032e-10	0.136463	0.195	0.104	6.10289e-06	Gm28376
Arhgap1	4.4255e-08	0.136334	0.196	0.116	0.00142877	Arhgap1
Pgk1	1.37161e-07	0.135583	0.351	0.247	0.00442825	Pgk1
Setdb2	5.11183e-08	0.135188	0.182	0.105	0.00165036	Setdb2
Fam78a	2.47996e-07	0.13494	0.253	0.166	0.00800655	Fam78a
Dzip1l	3.7876e-09	0.13438	0.165	0.087	0.000122283	Dzip1l
Plaat3	4.45617e-07	0.134281	0.248	0.163	0.0143868	Plaat3
Cracr2a	3.73436e-11	0.134213	0.202	0.106	1.20564e-06	Cracr2a
Ckb	7.42607e-13	0.133958	0.196	0.094	2.39751e-08	Ckb
Rab3gap2	6.20979e-08	0.133957	0.443	0.339	0.00200483	Rab3gap2
Atp5d	2.24818e-07	0.133954	0.362	0.263	0.00725824	Atp5d
Prnp	1.12717e-07	0.133946	0.174	0.101	0.00363908	Prnp
Kcnq1ot1	1.08995e-06	0.133527	0.705	0.592	0.035189	Kcnq1ot1
Igsf9b	3.28113e-10	0.133448	0.158	0.078	1.05931e-05	Igsf9b
Arsg	2.81863e-10	0.132822	0.116	0.049	9.09995e-06	Arsg
Ppp1r13l	1.1032e-10	0.132521	0.224	0.124	3.56167e-06	Ppp1r13l
Armh4	1.92886e-08	0.132122	0.153	0.08	0.000622734	Armh4
Selenos	4.12687e-11	0.131644	0.116	0.046	1.33236e-06	Selenos
Cdk16	7.4394e-08	0.13114	0.424	0.322	0.00240181	Cdk16
Pgm2	1.19174e-12	0.13099	0.195	0.094	3.84752e-08	Pgm2
Cep55	8.62511e-07	0.130968	0.108	0.055	0.0278462	Cep55
Nynrin	3.57054e-12	0.130769	0.105	0.036	1.15275e-07	Nynrin
Sncaip	1.51773e-08	0.130707	0.106	0.046	0.000489998	Sncaip
Cnn2	4.09201e-13	0.130227	0.17	0.074	1.32111e-08	Cnn2
Gramd1a	6.67889e-09	0.130094	0.215	0.127	0.000215628	Gramd1a
Slc16a6	1.81368e-12	0.129983	0.194	0.094	5.85545e-08	Slc16a6
Ran	1.25258e-06	0.129848	0.136	0.077	0.0404395	Ran
Rpl36al	7.92964e-14	0.129727	0.161	0.067	2.56009e-09	Rpl36al
Uba1	8.5777e-07	0.129668	0.301	0.211	0.0276931	Uba1
Sec23ip	1.22109e-08	0.129446	0.284	0.187	0.000394228	Sec23ip
Lpin2	9.87698e-07	0.129411	0.211	0.136	0.0318878	Lpin2
Maged1	5.15856e-07	0.129251	0.216	0.138	0.0166544	Maged1
Gpr22	2.98453e-10	0.128588	0.246	0.143	9.63555e-06	Gpr22
Fzd2	2.24739e-08	0.127653	0.118	0.056	0.000725569	Fzd2
Kifc5b	7.58631e-07	0.127509	0.131	0.071	0.0244924	Kifc5b
Sorl1	7.37066e-07	0.127429	0.138	0.076	0.0237962	Sorl1
Cdc25b	1.60351e-11	0.127388	0.106	0.038	5.17692e-07	Cdc25b
Pea15a	1.72076e-13	0.127299	0.18	0.08	5.55547e-09	Pea15a
Agfg2	4.80847e-09	0.126815	0.174	0.094	0.000155242	Agfg2
Nsun6	1.54777e-06	0.125418	0.19	0.119	0.0499698	Nsun6
Fntb	2.90403e-08	0.1251	0.232	0.143	0.000937567	Fntb
Hdx	9.18936e-16	0.124731	0.101	0.026	2.96679e-11	Hdx
Mettl1	8.58409e-09	0.124315	0.146	0.075	0.000277137	Mettl1
Gm15934	3.83258e-11	0.124201	0.145	0.066	1.23735e-06	Gm15934
Zfr2	2.60249e-08	0.123891	0.187	0.109	0.000840213	Zfr2
Cxxc4	6.25308e-15	0.123725	0.123	0.04	2.01881e-10	Cxxc4
Armcx3	3.36404e-08	0.123127	0.202	0.118	0.00108608	Armcx3
Nkx2-5	9.73429e-07	0.122921	0.14	0.079	0.0314272	Nkx2-5
Tuba1c	1.00585e-08	0.122916	0.148	0.075	0.000324738	Tuba1c
Xbp1	1.11622e-10	0.122544	0.138	0.062	3.60372e-06	Xbp1
Zmat3	5.06028e-08	0.122442	0.181	0.104	0.00163371	Zmat3
Sec11c	3.13489e-11	0.122416	0.151	0.069	1.0121e-06	Sec11c
Smad1	7.11142e-08	0.122204	0.346	0.241	0.00229592	Smad1
Gm43050	3.02163e-16	0.121878	0.111	0.031	9.75533e-12	Gm43050
Pon2	3.16726e-11	0.120865	0.246	0.138	1.02255e-06	Pon2
Snhg4	3.35063e-07	0.120235	0.181	0.109	0.0108175	Snhg4
Vcam1	5.764e-09	0.12014	0.19	0.106	0.000186091	Vcam1
Iffo1	1.24649e-06	0.119958	0.198	0.126	0.0402431	Iffo1
Jam3	2.02981e-09	0.119629	0.278	0.173	6.55323e-05	Jam3
Manf	2.25694e-07	0.119506	0.195	0.118	0.00728653	Manf
Ttll7	2.36061e-12	0.119385	0.105	0.035	7.62124e-08	Ttll7
Ro60	1.40614e-07	0.119166	0.183	0.107	0.00453972	Ro60
Nr2c2ap	3.0557e-08	0.118453	0.116	0.055	0.000986534	Nr2c2ap
Kantr	7.77947e-10	0.118104	0.157	0.077	2.5116e-05	Kantr
Slc41a1	7.49006e-07	0.118006	0.105	0.053	0.0241817	Slc41a1
Tbcel	3.38444e-07	0.117342	0.172	0.101	0.0109267	Tbcel
St3gal4	6.75285e-07	0.116114	0.255	0.167	0.0218016	St3gal4
Zyx	1.97435e-07	0.116081	0.163	0.093	0.00637418	Zyx
Gm13601	3.72283e-09	0.115796	0.103	0.043	0.000120191	Gm13601
Ppp1r3c	2.91757e-08	0.115796	0.23	0.141	0.000941938	Ppp1r3c
Gabarap	2.6018e-08	0.115672	0.182	0.103	0.000839992	Gabarap
Ccdc14	8.11761e-07	0.115222	0.217	0.139	0.0262077	Ccdc14
Nphp3	3.11195e-09	0.114833	0.219	0.128	0.000100469	Nphp3
Rhobtb2	1.32253e-06	0.114005	0.26	0.179	0.0426978	Rhobtb2
Klhl9	9.3889e-08	0.113991	0.166	0.093	0.00303121	Klhl9
Ccna2	7.04838e-09	0.113396	0.111	0.049	0.000227557	Ccna2
Ulk3	2.41191e-15	0.113214	0.125	0.04	7.78685e-11	Ulk3
Rhno1	1.29395e-06	0.113085	0.13	0.072	0.0417752	Rhno1
Efnb2	8.62766e-15	0.113077	0.123	0.04	2.78544e-10	Efnb2
Sept9	2.40857e-07	0.113029	0.254	0.166	0.00777608	Sept9
Usp11	1.4398e-07	0.1129	0.175	0.101	0.00464838	Usp11
Mxra7	3.59459e-24	0.112895	0.137	0.029	1.16051e-19	Mxra7
Ikbip	2.1965e-08	0.112526	0.164	0.089	0.000709142	Ikbip
Ubxn2b	8.02211e-07	0.112348	0.145	0.083	0.0258994	Ubxn2b
Micos13	1.71913e-11	0.112313	0.128	0.052	5.5502e-07	Micos13
E2f5	7.90289e-07	0.110914	0.141	0.079	0.0255145	E2f5
Pebp1	2.58054e-08	0.110608	0.149	0.078	0.000833128	Pebp1
Wnk4	2.42447e-15	0.110486	0.105	0.029	7.8274e-11	Wnk4
Anapc13	1.22623e-06	0.109783	0.115	0.061	0.0395887	Anapc13
Tmem62	1.91842e-09	0.109589	0.1	0.04	6.19362e-05	Tmem62
Ttc39b	1.27705e-07	0.109549	0.26	0.168	0.00412297	Ttc39b
Tgfb1i1	5.95578e-11	0.109512	0.221	0.12	1.92282e-06	Tgfb1i1
Tmed9	5.63419e-07	0.109251	0.158	0.091	0.01819	Tmed9
Prpf19	5.05458e-07	0.109059	0.283	0.193	0.0163187	Prpf19
Col3a1	1.37778e-13	0.108945	0.257	0.127	4.44816e-09	Col3a1
Sept9	3.77651e-08	0.108178	0.196	0.114	0.00121925	Sept9
Nup107	1.14078e-07	0.107654	0.21	0.128	0.003683	Nup107
Ilk	1.53193e-10	0.107186	0.23	0.128	4.94582e-06	Ilk
Nudcd1	7.12769e-07	0.106487	0.133	0.072	0.0230117	Nudcd1
Gmppa	3.80886e-11	0.105978	0.216	0.115	1.22969e-06	Gmppa
Arhgap11a	1.02953e-08	0.105439	0.115	0.052	0.000332385	Arhgap11a
Thoc6	7.947e-07	0.10541	0.11	0.056	0.0256569	Thoc6
Slc12a4	6.84188e-07	0.104849	0.28	0.193	0.022089	Slc12a4
Ier5	4.99164e-11	0.104135	0.108	0.041	1.61155e-06	Ier5
Npr2	4.99548e-09	0.103716	0.195	0.108	0.000161279	Npr2
Nuf2	1.57468e-08	0.103678	0.118	0.053	0.000508384	Nuf2
Neurl1b	8.51404e-09	0.103588	0.142	0.07	0.000274876	Neurl1b
Lynx1	1.32935e-07	0.103181	0.181	0.107	0.00429182	Lynx1
Spc25	2.98099e-08	0.102971	0.1	0.044	0.000962414	Spc25
Atp6v1g1	9.09424e-11	0.10232	0.145	0.065	2.93608e-06	Atp6v1g1
Ap5m1	8.26117e-07	0.101887	0.225	0.146	0.0266712	Ap5m1
Stc2	3.62911e-10	0.100664	0.12	0.051	1.17166e-05	Stc2
Nckap5l	2.22256e-07	0.100335	0.149	0.081	0.00717553	Nckap5l
Pgam1	4.0397e-07	0.100318	0.216	0.137	0.0130422	Pgam1
Drap1	4.83063e-08	0.0998976	0.115	0.054	0.00155957	Drap1
Ttk	2.22745e-07	0.098682	0.116	0.058	0.00719132	Ttk
Zfp760	3.37377e-09	0.0983966	0.131	0.062	0.000108922	Zfp760
Gm36670	1.02803e-06	0.0973806	0.195	0.122	0.0331899	Gm36670
4930503L19Rik	1.44918e-08	0.0963736	0.125	0.059	0.000467868	4930503L19Rik
Evc2	3.09037e-09	0.0962528	0.103	0.042	9.97726e-05	Evc2
Rpl22l1	1.28055e-09	0.0952688	0.146	0.071	4.13425e-05	Rpl22l1
Renbp	3.78035e-08	0.0943251	0.108	0.05	0.00122049	Renbp
Sfxn1	3.32037e-11	0.0943116	0.185	0.09	1.07198e-06	Sfxn1
Btg2	5.37715e-07	0.0942307	0.151	0.085	0.0173601	Btg2
Per2	4.97002e-09	0.0937336	0.201	0.113	0.000160457	Per2
Hspb3	9.27946e-14	0.0911434	0.116	0.038	2.99587e-09	Hspb3
Tceal9	2.02766e-08	0.091083	0.108	0.048	0.00065463	Tceal9
Cdkl1	5.33637e-07	0.0907906	0.122	0.065	0.0172285	Cdkl1
Bmp7	3.29464e-09	0.0905938	0.16	0.082	0.000106367	Bmp7
Mlec	1.04253e-06	0.090553	0.19	0.118	0.0336581	Mlec
Tm7sf3	5.74895e-07	0.0894787	0.195	0.119	0.0185605	Tm7sf3
Ddost	1.18151e-11	0.0890508	0.111	0.04	3.81451e-07	Ddost
Cntrob	2.43519e-07	0.0887648	0.165	0.094	0.007862	Cntrob
Romo1	1.50565e-10	0.0872131	0.129	0.055	4.861e-06	Romo1
Rrp12	8.89458e-07	0.0870813	0.126	0.067	0.0287162	Rrp12
Ska3	2.61202e-08	0.0862302	0.106	0.047	0.000843292	Ska3
Sh3gl1	3.08994e-07	0.085568	0.189	0.113	0.00997586	Sh3gl1
Gm37529	1.15989e-06	0.0850578	0.137	0.077	0.0374471	Gm37529
Rps27l	4.88606e-09	0.0848589	0.123	0.057	0.000157746	Rps27l
Maz	8.77702e-08	0.081831	0.15	0.081	0.00283366	Maz
Npc2	6.36099e-08	0.0813916	0.141	0.073	0.00205365	Npc2
Slc39a7	5.37126e-07	0.0811407	0.146	0.082	0.0173411	Slc39a7
Arf5	3.52943e-08	0.0806741	0.126	0.061	0.00113948	Arf5
Mapk12	6.24675e-10	0.0801826	0.137	0.064	2.01676e-05	Mapk12
Igf2	9.51159e-08	0.079146	0.137	0.071	0.00307082	Igf2
Fbxl2	5.49855e-07	0.0784911	0.174	0.102	0.0177521	Fbxl2
Dnajc10	7.18558e-08	0.0775035	0.246	0.153	0.00231986	Dnajc10
Esd	3.97799e-08	0.0761528	0.189	0.107	0.00128429	Esd
Cdca8	1.83074e-07	0.0748987	0.106	0.05	0.00591054	Cdca8
Cops9	8.84834e-10	0.0742418	0.118	0.05	2.85669e-05	Cops9
P3h1	4.00962e-08	0.0724161	0.122	0.059	0.00129451	P3h1
Pgrmc1	2.72511e-09	0.0714718	0.111	0.047	8.79801e-05	Pgrmc1
Ccnb2	1.16683e-06	0.0711532	0.123	0.066	0.0376711	Ccnb2
Col6a2	4.79911e-09	0.0705994	0.122	0.055	0.000154939	Col6a2
Ier3	1.16469e-06	0.0704979	0.105	0.052	0.037602	Ier3
0610012G03Rik	1.09965e-06	0.069893	0.168	0.1	0.0355021	0610012G03Rik
Ctcflos	2.35089e-07	0.0698239	0.108	0.052	0.00758984	Ctcflos
Tmem256	1.46481e-08	0.0673191	0.114	0.052	0.000472915	Tmem256
Dtx3	7.18714e-08	0.0672938	0.221	0.135	0.00232037	Dtx3
Gm49334	8.17127e-08	0.0660883	0.104	0.047	0.00263809	Gm49334
Dcbld2	1.39284e-07	0.0656505	0.37	0.263	0.0044968	Dcbld2
Txn1	1.06568e-07	0.0647884	0.119	0.058	0.00344056	Txn1
Gab3	1.33253e-08	0.0643881	0.106	0.046	0.000430206	Gab3
Anxa2	1.22019e-07	0.0638541	0.171	0.096	0.00393938	Anxa2
Dap	2.02e-08	0.0619281	0.101	0.044	0.000652157	Dap
Lsm3	2.66359e-07	0.0469755	0.103	0.048	0.0085994	Lsm3
Prdx5	7.76381e-07	0.0469232	0.123	0.065	0.0250655	Prdx5
Efnb3	1.0706e-06	-0.108886	0.051	0.109	0.0345644	Efnb3
Clasp1	1.47174e-07	-0.115497	0.973	0.973	0.00475151	Clasp1
BC067074	3.58671e-09	-0.123077	0.048	0.121	0.000115797	BC067074
Mlip	5.79133e-08	-0.124238	0.97	0.981	0.00186973	Mlip
Gm10287	1.11917e-09	-0.126749	0.04	0.113	3.61324e-05	Gm10287
Nedd4	1.47758e-06	-0.130762	0.949	0.939	0.0477037	Nedd4
Cubn	1.2713e-10	-0.132517	0.038	0.115	4.10438e-06	Cubn
Mef2a	5.92106e-07	-0.13255	0.946	0.955	0.0191161	Mef2a
Akap6	8.28735e-07	-0.133944	0.977	0.98	0.0267557	Akap6
Actc1	1.28191e-06	-0.134099	0.91	0.93	0.0413863	Actc1
Dlc1	5.16534e-07	-0.13953	0.976	0.984	0.0166763	Dlc1
Fgf16	4.41574e-07	-0.13968	0.05	0.109	0.0142562	Fgf16
Rpl3l	3.62801e-12	-0.142684	0.029	0.107	1.1713e-07	Rpl3l
Unc13b	1.10277e-06	-0.143102	0.524	0.604	0.0356029	Unc13b
Gpr157	4.65865e-08	-0.144881	0.085	0.163	0.00150404	Gpr157
Kifc3	3.73658e-07	-0.145816	0.114	0.19	0.0120636	Kifc3
Nfib	1.7372e-08	-0.146671	0.971	0.969	0.000560855	Nfib
Slc22a5	5.20966e-07	-0.150837	0.27	0.365	0.0168194	Slc22a5
Rxfp1	2.54728e-11	-0.151458	0.097	0.205	8.22389e-07	Rxfp1
Rere	4.03511e-07	-0.152902	0.922	0.942	0.0130274	Rere
Map3k20	1.36125e-06	-0.153931	0.768	0.811	0.0439479	Map3k20
Ndst1	3.5361e-07	-0.154474	0.268	0.362	0.0114163	Ndst1
Asap3	5.35515e-08	-0.156137	0.062	0.132	0.00172891	Asap3
Gm45670	9.03939e-07	-0.158091	0.061	0.121	0.0291837	Gm45670
Rgs2	1.01828e-14	-0.159277	0.027	0.117	3.28752e-10	Rgs2
Slc25a34	9.7899e-09	-0.161592	0.09	0.172	0.000316067	Slc25a34
Cd36	8.47518e-12	-0.162471	0.946	0.953	2.73621e-07	Cd36
Epas1	5.50223e-08	-0.162961	0.217	0.319	0.00177639	Epas1
Gm46606	2.22108e-09	-0.165837	0.057	0.133	7.17075e-05	Gm46606
Hmgcs2	5.41233e-10	-0.166274	0.044	0.12	1.74737e-05	Hmgcs2
Bmpr1a	5.06583e-07	-0.167795	0.93	0.936	0.016355	Bmpr1a
Macf1	3.55188e-09	-0.16892	0.946	0.962	0.000114672	Macf1
Sptbn1	2.34367e-11	-0.169095	0.971	0.987	7.56654e-07	Sptbn1
Corin	1.03502e-09	-0.169664	0.809	0.876	3.34155e-05	Corin
Gm36235	4.96418e-13	-0.17006	0.027	0.108	1.60269e-08	Gm36235
Tmem82	5.41542e-10	-0.17149	0.078	0.169	1.74837e-05	Tmem82
Gm5860	2.18508e-10	-0.172194	0.223	0.343	7.05454e-06	Gm5860
Lrrfip2	1.88437e-10	-0.173057	0.94	0.93	6.08369e-06	Lrrfip2
Impa2	3.72101e-07	-0.173365	0.338	0.435	0.0120133	Impa2
Igdcc4	1.27057e-08	-0.173431	0.077	0.156	0.000410203	Igdcc4
Gm10603	3.47307e-08	-0.174103	0.092	0.171	0.00112128	Gm10603
Jarid2	2.73616e-08	-0.176856	0.905	0.915	0.000883368	Jarid2
Lrrfip1	8.61664e-13	-0.178659	0.963	0.969	2.78188e-08	Lrrfip1
Rxrg	3.85535e-09	-0.179749	0.082	0.166	0.00012447	Rxrg
St6gal1	4.68324e-10	-0.182234	0.111	0.209	1.51199e-05	St6gal1
Mbnl2	6.40124e-08	-0.182918	0.924	0.924	0.00206664	Mbnl2
Ip6k3	5.30192e-11	-0.185177	0.083	0.179	1.71173e-06	Ip6k3
Gm36827	1.26695e-08	-0.18635	0.065	0.138	0.000409035	Gm36827
Lama3	5.36683e-10	-0.187661	0.05	0.128	1.73268e-05	Lama3
Kdm6a	1.0637e-06	-0.18796	0.729	0.772	0.0343417	Kdm6a
Sik1	3.34131e-09	-0.189613	0.1	0.187	0.000107874	Sik1
Gm50020	3.36733e-08	-0.189684	0.053	0.121	0.00108714	Gm50020
Gal3st2c	1.44681e-13	-0.190793	0.05	0.147	4.67103e-09	Gal3st2c
Galm	5.64845e-08	-0.19281	0.096	0.173	0.0018236	Galm
Sox6	2.56165e-15	-0.19358	0.969	0.98	8.27028e-11	Sox6
Fgf9	5.67118e-09	-0.194187	0.155	0.252	0.000183094	Fgf9
Samd4	2.37229e-09	-0.194217	0.962	0.964	7.65895e-05	Samd4
Sltm	1.85238e-07	-0.194407	0.788	0.821	0.00598041	Sltm
Kcnd3	2.15933e-08	-0.194458	0.043	0.107	0.000697139	Kcnd3
Rai1	1.5214e-06	-0.195367	0.698	0.735	0.0491184	Rai1
Rasgrp3	1.15849e-12	-0.196673	0.081	0.187	3.74018e-08	Rasgrp3
Insr	3.72933e-11	-0.196735	0.924	0.929	1.20402e-06	Insr
Atxn2	1.28747e-07	-0.197271	0.859	0.876	0.00415661	Atxn2
Gm50100	1.82925e-08	-0.202082	0.148	0.24	0.000590572	Gm50100
Btbd9	1.53864e-06	-0.202812	0.834	0.842	0.0496751	Btbd9
Atcayos	3.18057e-08	-0.204148	0.767	0.828	0.00102685	Atcayos
Rbm24	2.95746e-09	-0.20435	0.917	0.924	9.54816e-05	Rbm24
Speg	5.82989e-07	-0.204748	0.817	0.826	0.0188218	Speg
Grb14	7.09129e-07	-0.204949	0.835	0.867	0.0228942	Grb14
Tesmin	2.38037e-07	-0.205151	0.183	0.267	0.00768502	Tesmin
Mitf	1.56932e-08	-0.208803	0.9	0.899	0.000506655	Mitf
Tet2	1.11282e-06	-0.210934	0.696	0.729	0.0359275	Tet2
Ankrd11	6.85859e-08	-0.211862	0.82	0.844	0.0022143	Ankrd11
Airn	4.41126e-11	-0.211973	0.945	0.978	1.42418e-06	Airn
Ube2g1	1.879e-08	-0.212018	0.803	0.834	0.000606634	Ube2g1
Trio	3.3708e-08	-0.212249	0.8	0.82	0.00108826	Trio
Ehmt1	3.23209e-08	-0.213065	0.772	0.806	0.00104348	Ehmt1
Tnfaip2	3.4523e-16	-0.213334	0.054	0.169	1.11458e-11	Tnfaip2
Scarb2	7.91287e-08	-0.214435	0.37	0.458	0.00255467	Scarb2
Ppp4r1	7.42472e-07	-0.21514	0.623	0.666	0.0239707	Ppp4r1
Acvr1	1.45985e-06	-0.215289	0.595	0.644	0.0471311	Acvr1						1
Pdlim5	5.40846e-07	-0.217181	0.975	0.984	0.0174612	Pdlim5
Vegfc	1.13949e-10	-0.217426	0.053	0.138	3.67884e-06	Vegfc
Jam2	1.13079e-13	-0.217548	0.097	0.215	3.65076e-09	Jam2
Lmo7	2.02256e-12	-0.218773	0.937	0.967	6.52985e-08	Lmo7
Mov10l1	1.14425e-06	-0.21893	0.234	0.32	0.0369422	Mov10l1
Bcam	2.36774e-08	-0.219337	0.339	0.437	0.000764425	Bcam
Gm10635	5.48821e-09	-0.220405	0.04	0.107	0.000177187	Gm10635
Mapre2	1.61038e-10	-0.221128	0.809	0.822	5.19912e-06	Mapre2
Chchd3	7.53621e-19	-0.221417	0.953	0.962	2.43307e-14	Chchd3
Txnip	4.26041e-07	-0.221678	0.57	0.638	0.0137547	Txnip
Map4	1.12673e-10	-0.221988	0.886	0.914	3.63763e-06	Map4
Slc38a3	1.46511e-14	-0.222137	0.058	0.164	4.73011e-10	Slc38a3
Pex14	3.79236e-07	-0.222676	0.45	0.534	0.0122436	Pex14
Lpcat3	5.54656e-07	-0.224251	0.299	0.384	0.0179071	Lpcat3
Miga2	7.71646e-07	-0.224999	0.591	0.648	0.0249126	Miga2
Dct	2.97958e-10	-0.225274	0.045	0.119	9.61959e-06	Dct
Mhrt	6.10953e-12	-0.225695	0.901	0.914	1.97246e-07	Mhrt
Mir100hg	1.21042e-06	-0.225792	0.633	0.7	0.0390784	Mir100hg
Rhot1	9.77512e-07	-0.227275	0.728	0.748	0.031559	Rhot1
Foxp2	1.50808e-07	-0.227385	0.202	0.298	0.00486883	Foxp2
Tnik	4.26042e-08	-0.227991	0.836	0.863	0.00137548	Tnik
Camk2a	3.43669e-07	-0.228247	0.472	0.555	0.0110954	Camk2a
Smg1	3.844e-12	-0.229187	0.859	0.885	1.24103e-07	Smg1
Elf2	8.04548e-09	-0.229465	0.639	0.713	0.000259748	Elf2
Rarb	3.48737e-07	-0.229618	0.766	0.783	0.011259	Rarb
Fam234a	7.381e-08	-0.229857	0.22	0.31	0.00238296	Fam234a
Slk	4.37024e-10	-0.23114	0.877	0.884	1.41093e-05	Slk
Nacc2	2.69669e-14	-0.231511	0.062	0.167	8.70625e-10	Nacc2
Zfp827	8.20368e-08	-0.231607	0.768	0.807	0.00264856	Zfp827
Shroom4	3.00858e-11	-0.23211	0.165	0.282	9.7132e-07	Shroom4
Trak2	1.61663e-08	-0.232593	0.656	0.707	0.000521928	Trak2
Rtn3	1.16676e-09	-0.233744	0.8	0.837	3.76687e-05	Rtn3
Prdm16	2.14895e-10	-0.234102	0.865	0.906	6.93789e-06	Prdm16
Gm33321	1.29257e-18	-0.234421	0.036	0.152	4.17306e-14	Gm33321
Myo5c	5.75615e-08	-0.23513	0.161	0.25	0.00185837	Myo5c
Akap1	3.39942e-08	-0.235276	0.488	0.569	0.0010975	Akap1
Kcnj2	4.4765e-11	-0.237273	0.145	0.254	1.44524e-06	Kcnj2
Map4k4	1.8923e-08	-0.238012	0.794	0.83	0.00061093	Map4k4
Il15ra	1.34708e-07	-0.238663	0.383	0.469	0.00434905	Il15ra
Hivep2	3.29821e-08	-0.238787	0.811	0.831	0.00106483	Hivep2
Foxn3	4.56355e-14	-0.238995	0.909	0.925	1.47334e-09	Foxn3
Micall1	4.86525e-07	-0.239227	0.58	0.643	0.0157075	Micall1
Gtf2i	1.24758e-07	-0.240504	0.702	0.734	0.00402781	Gtf2i
Gm26917	7.1297e-14	-0.241099	0.746	0.802	2.30182e-09	Gm26917
Nfia	4.04667e-16	-0.241493	0.978	0.989	1.30647e-11	Nfia
Supt3	1.25884e-06	-0.241642	0.555	0.614	0.0406416	Supt3
Ahnak	3.69076e-08	-0.242204	0.421	0.521	0.00119156	Ahnak
Fam184a	6.26332e-08	-0.242926	0.18	0.266	0.00202211	Fam184a
Epb41	7.4018e-07	-0.243122	0.736	0.77	0.0238967	Epb41
Etfdh	1.39655e-07	-0.243843	0.564	0.639	0.00450876	Etfdh
Hey2	3.74716e-15	-0.24409	0.059	0.169	1.20977e-10	Hey2
Abhd2	7.34052e-07	-0.245104	0.256	0.34	0.0236989	Abhd2
Mybpc3	8.53389e-10	-0.245325	0.931	0.938	2.75517e-05	Mybpc3
Ctnna1	1.06306e-14	-0.24565	0.958	0.953	3.43209e-10	Ctnna1
Cers4	1.13121e-06	-0.246442	0.554	0.603	0.0365211	Cers4
2010001K21Rik	1.33456e-18	-0.247053	0.027	0.136	4.30862e-14	2010001K21Rik
Vps13d	1.07041e-14	-0.248518	0.871	0.884	3.45583e-10	Vps13d
Cd2ap	1.47066e-10	-0.2494	0.737	0.788	4.74803e-06	Cd2ap
Arhgap20	7.22127e-11	-0.249431	0.073	0.163	2.33139e-06	Arhgap20
Mtus1	1.2225e-10	-0.250286	0.774	0.809	3.94686e-06	Mtus1
Prdm5	5.77214e-07	-0.250359	0.574	0.622	0.0186354	Prdm5
Dennd1a	4.17972e-12	-0.250697	0.83	0.88	1.34942e-07	Dennd1a
Acss3	1.35903e-12	-0.25099	0.123	0.24	4.38764e-08	Acss3
Armh3	7.29486e-09	-0.251126	0.672	0.731	0.000235514	Armh3
Apbb2	2.33896e-11	-0.251262	0.799	0.841	7.55135e-07	Apbb2
Gm31251	5.83748e-16	-0.251742	0.903	0.935	1.88463e-11	Gm31251
Ifrd1	2.21331e-08	-0.2518	0.577	0.649	0.000714569	Ifrd1
Fgd4	4.29095e-08	-0.252593	0.616	0.67	0.00138533	Fgd4
Cnksr3	2.66492e-07	-0.252732	0.463	0.536	0.0086037	Cnksr3
Mfn1	8.83283e-13	-0.252881	0.802	0.829	2.85168e-08	Mfn1
Zfp397	5.5679e-09	-0.253358	0.408	0.498	0.00017976	Zfp397
Acaa2	3.27703e-08	-0.253944	0.493	0.58	0.00105799	Acaa2
Zfpm2	2.57555e-25	-0.254739	0.979	0.99	8.31515e-21	Zfpm2
Dnmt3a	2.17795e-09	-0.255301	0.663	0.727	7.0315e-05	Dnmt3a
Herc4	2.95226e-07	-0.256851	0.723	0.732	0.00953136	Herc4
Popdc2	3.69754e-12	-0.257341	0.765	0.798	1.19375e-07	Popdc2
Gpam	1.32187e-07	-0.257967	0.412	0.492	0.00426767	Gpam
Mlxipl	3.56278e-07	-0.258723	0.242	0.328	0.0115024	Mlxipl
Eci1	2.24785e-08	-0.259058	0.296	0.397	0.000725719	Eci1
Myocd	1.70909e-12	-0.259123	0.97	0.98	5.5178e-08	Myocd
Ckmt2	9.18513e-10	-0.259656	0.625	0.725	2.96542e-05	Ckmt2
Med13l	3.28709e-09	-0.259809	0.622	0.711	0.000106124	Med13l
Ammecr1	2.74493e-07	-0.261142	0.685	0.741	0.008862	Ammecr1
Dock7	5.40406e-07	-0.261521	0.391	0.476	0.017447	Dock7
Arhgef3	7.50876e-09	-0.261582	0.573	0.654	0.00024242	Arhgef3
Slf2	4.15148e-07	-0.261875	0.57	0.635	0.0134031	Slf2
Ttc17	1.4009e-09	-0.26311	0.623	0.683	4.5228e-05	Ttc17
Metap1d	8.57433e-10	-0.26333	0.704	0.755	2.76822e-05	Metap1d
Cpt1a	4.1303e-09	-0.264274	0.476	0.57	0.000133347	Cpt1a
Larp1b	1.92091e-10	-0.264701	0.784	0.83	6.20166e-06	Larp1b
Atf7	8.62845e-11	-0.264742	0.641	0.716	2.7857e-06	Atf7
Fyco1	6.66006e-10	-0.265214	0.589	0.666	2.1502e-05	Fyco1
Abcd3	3.75226e-10	-0.265843	0.744	0.771	1.21142e-05	Abcd3
Ndufs1	3.16355e-09	-0.266388	0.692	0.741	0.000102135	Ndufs1
Eef2k	1.31413e-09	-0.267275	0.253	0.357	4.24267e-05	Eef2k
Pacs1	1.85288e-08	-0.267504	0.431	0.527	0.000598201	Pacs1
Atp8a1	1.19609e-10	-0.267522	0.478	0.581	3.86158e-06	Atp8a1
Gja1	6.26198e-10	-0.268663	0.828	0.867	2.02168e-05	Gja1
Ckm	4.02528e-09	-0.268992	0.469	0.556	0.000129956	Ckm
Nos1ap	5.67156e-10	-0.269611	0.606	0.697	1.83106e-05	Nos1ap
Pcdh7	2.59907e-28	-0.270209	0.985	0.998	8.3911e-24	Pcdh7
Eepd1	8.30433e-09	-0.270573	0.269	0.367	0.000268105	Eepd1
Ptpn3	2.80342e-09	-0.272054	0.322	0.425	9.05084e-05	Ptpn3
Tfrc	4.06951e-07	-0.272096	0.585	0.645	0.0131384	Tfrc
Sik3	2.84964e-13	-0.27246	0.877	0.903	9.20006e-09	Sik3
Tcf7l2	7.35659e-12	-0.272537	0.764	0.822	2.37507e-07	Tcf7l2
Zswim6	1.38356e-07	-0.273641	0.251	0.345	0.00446682	Zswim6
Mfn2	2.376e-09	-0.274338	0.596	0.664	7.6709e-05	Mfn2
Gm42418	1.6807e-18	-0.274429	0.991	0.98	5.42615e-14	Gm42418
Cdkal1	4.06842e-15	-0.275343	0.863	0.884	1.31349e-10	Cdkal1
Yipf7	3.59792e-11	-0.277536	0.493	0.586	1.16159e-06	Yipf7
Fmnl2	9.08405e-08	-0.277933	0.208	0.294	0.00293279	Fmnl2
Acadm	3.64391e-08	-0.281043	0.604	0.665	0.00117644	Acadm
Ube2b	4.06761e-09	-0.281995	0.697	0.753	0.000131323	Ube2b
Sbf2	1.02131e-15	-0.282379	0.851	0.914	3.29731e-11	Sbf2
Epb41l4b	6.08757e-17	-0.282846	0.144	0.292	1.96537e-12	Epb41l4b
Gnaq	1.30376e-12	-0.282963	0.798	0.847	4.2092e-08	Gnaq
Snta1	3.93268e-11	-0.283716	0.78	0.801	1.26967e-06	Snta1
Ncald	1.11582e-14	-0.285261	0.774	0.834	3.60243e-10	Ncald
Slc16a10	9.21603e-07	-0.285316	0.656	0.701	0.0297539	Slc16a10
St3gal6	1.38589e-14	-0.285795	0.129	0.258	4.47433e-10	St3gal6
Pptc7	1.2448e-10	-0.286019	0.541	0.63	4.01885e-06	Pptc7
Dysf	8.48705e-12	-0.286439	0.679	0.747	2.74004e-07	Dysf
Arhgap26	4.74312e-20	-0.286656	0.908	0.929	1.53131e-15	Arhgap26
Sgcg	8.73604e-09	-0.287616	0.667	0.704	0.000282043	Sgcg
Ptgfrn	9.59027e-15	-0.288175	0.183	0.322	3.09622e-10	Ptgfrn
Ppfia1	7.75778e-08	-0.288442	0.743	0.778	0.0025046	Ppfia1
Rmdn1	9.55026e-11	-0.289059	0.789	0.843	3.0833e-06	Rmdn1
Cpeb3	8.16795e-19	-0.289414	0.894	0.911	2.63702e-14	Cpeb3
Cluh	6.74583e-11	-0.291106	0.518	0.612	2.17789e-06	Cluh
Tmem38a	9.06934e-10	-0.291125	0.592	0.654	2.92804e-05	Tmem38a
Tcea3	3.6367e-12	-0.29125	0.176	0.296	1.17411e-07	Tcea3
Myzap	1.55927e-16	-0.291446	0.871	0.9	5.03412e-12	Myzap
Acsl1	3.83626e-14	-0.292182	0.785	0.84	1.23854e-09	Acsl1
Adipor2	6.47949e-09	-0.292453	0.269	0.366	0.00020919	Adipor2
Myo5b	1.13669e-18	-0.292525	0.052	0.176	3.66981e-14	Myo5b
Gab1	1.33183e-09	-0.293635	0.785	0.819	4.29981e-05	Gab1
Gm50321	5.31042e-11	-0.29399	0.298	0.412	1.71447e-06	Gm50321
Fam214a	9.5356e-09	-0.294291	0.503	0.574	0.000307857	Fam214a
Il13ra1	2.41647e-10	-0.294766	0.164	0.268	7.80156e-06	Il13ra1
Mfhas1	1.30416e-09	-0.295841	0.716	0.761	4.21049e-05	Mfhas1
Rapgef2	4.97418e-12	-0.295881	0.825	0.863	1.60591e-07	Rapgef2
Lama2	6.0397e-20	-0.296526	0.926	0.969	1.94992e-15	Lama2				1
Osbpl3	1.17085e-09	-0.29709	0.641	0.707	3.78008e-05	Osbpl3
Plekhg5	6.19603e-16	-0.297385	0.13	0.265	2.00039e-11	Plekhg5
Bcas3	4.7351e-11	-0.298322	0.76	0.808	1.52873e-06	Bcas3
Gm13479	8.82892e-18	-0.29868	0.068	0.196	2.85042e-13	Gm13479
Gm19689	7.35861e-16	-0.29877	0.08	0.204	2.37573e-11	Gm19689
Actn1	6.12278e-08	-0.299018	0.424	0.511	0.00197674	Actn1
Kbtbd12	1.27221e-13	-0.299068	0.54	0.651	4.10735e-09	Kbtbd12
Plekhh1	9.42641e-13	-0.300325	0.248	0.392	3.04332e-08	Plekhh1
Gm49797	2.01799e-07	-0.30091	0.48	0.551	0.00651509	Gm49797
Fgf1	5.61832e-09	-0.301389	0.707	0.731	0.000181387	Fgf1
Tgfbr3	7.46038e-14	-0.301484	0.518	0.644	2.40858e-09	Tgfbr3
Baiap2l1	2.25362e-08	-0.301531	0.606	0.656	0.00072758	Baiap2l1
Coq10b	1.79418e-09	-0.303053	0.258	0.357	5.7925e-05	Coq10b
Etfa	2.61502e-13	-0.303617	0.766	0.829	8.44261e-09	Etfa
Gfod1	1.44596e-08	-0.305777	0.576	0.644	0.000466829	Gfod1
Rptor	3.25339e-12	-0.306435	0.675	0.753	1.05036e-07	Rptor
Lrrc39	3.74708e-12	-0.306495	0.646	0.714	1.20974e-07	Lrrc39
Suclg2	1.97089e-12	-0.306888	0.378	0.501	6.36301e-08	Suclg2
Klhl31	8.36834e-10	-0.307538	0.49	0.578	2.70172e-05	Klhl31
Lrrc1	4.01073e-11	-0.30764	0.547	0.632	1.29487e-06	Lrrc1
Rbpj	2.59843e-10	-0.307809	0.443	0.54	8.38904e-06	Rbpj
Plekha5	6.36283e-14	-0.308001	0.735	0.81	2.05424e-09	Plekha5
Ky	3.12481e-17	-0.308509	0.151	0.301	1.00885e-12	Ky
Tbc1d4	1.59387e-15	-0.309928	0.769	0.834	5.14582e-11	Tbc1d4
Sh3pxd2a	9.09897e-09	-0.311253	0.603	0.666	0.00029376	Sh3pxd2a
Sorcs2	2.07992e-10	-0.311566	0.262	0.379	6.71501e-06	Sorcs2
Tmem117	1.09075e-07	-0.311729	0.393	0.478	0.00352147	Tmem117
Ell2	3.18148e-11	-0.31335	0.298	0.416	1.02714e-06	Ell2
Smyd3	2.89056e-10	-0.31366	0.674	0.75	9.33217e-06	Smyd3
Esrra	2.54834e-09	-0.31467	0.557	0.639	8.2273e-05	Esrra
Cyfip2	3.77835e-15	-0.31512	0.213	0.355	1.21984e-10	Cyfip2
Crtc3	1.09713e-07	-0.315741	0.461	0.534	0.00354208	Crtc3
Gm45012	2.59542e-15	-0.315879	0.166	0.297	8.37931e-11	Gm45012
Fars2	1.73942e-13	-0.316429	0.792	0.834	5.61571e-09	Fars2
Reep1	8.02573e-11	-0.31686	0.596	0.676	2.59111e-06	Reep1
Agpat3	1.1285e-11	-0.318051	0.566	0.655	3.64337e-07	Agpat3
Eml1	9.37012e-12	-0.318191	0.634	0.692	3.02514e-07	Eml1
Ppp1r9a	3.02383e-12	-0.318224	0.758	0.807	9.76243e-08	Ppp1r9a
Aco2	8.19131e-17	-0.321658	0.8	0.848	2.64456e-12	Aco2
Atxn7	1.02788e-11	-0.32233	0.511	0.612	3.31852e-07	Atxn7
Rnf207	7.40493e-19	-0.323024	0.828	0.872	2.39068e-14	Rnf207
Plxdc2	1.45232e-06	-0.323391	0.06	0.119	0.0468882	Plxdc2
Sgcd	1.60166e-20	-0.324176	0.922	0.944	5.17095e-16	Sgcd
Tmem94	3.11294e-13	-0.324594	0.454	0.565	1.00501e-08	Tmem94
Txlnb	1.1392e-15	-0.325507	0.761	0.82	3.67792e-11	Txlnb
Prkca	1.0434e-18	-0.325684	0.871	0.91	3.36861e-14	Prkca
Decr1	3.36182e-12	-0.325694	0.311	0.434	1.08536e-07	Decr1
Mtm1	1.22802e-08	-0.32587	0.413	0.493	0.000396467	Mtm1
Ryr2	2.55132e-36	-0.326114	0.992	0.997	8.23694e-32	Ryr2
Map3k1	1.73631e-09	-0.326306	0.362	0.462	5.60567e-05	Map3k1
Mapkapk3	3.16398e-15	-0.326596	0.18	0.32	1.02149e-10	Mapkapk3
Irs2	1.33468e-06	-0.326703	0.156	0.226	0.0430903	Irs2
Ptprd	2.06228e-16	-0.327096	0.849	0.903	6.65807e-12	Ptprd
Tns3	4.96218e-15	-0.3278	0.258	0.409	1.60204e-10	Tns3
Gata6	2.54689e-19	-0.329976	0.714	0.817	8.22264e-15	Gata6
Gm12519	1.42053e-19	-0.331322	0.085	0.228	4.58618e-15	Gm12519
Ror1	1.05433e-20	-0.331583	0.947	0.968	3.40389e-16	Ror1
Cox16	1.12658e-09	-0.332864	0.599	0.652	3.63718e-05	Cox16
Tec	6.10364e-10	-0.333565	0.479	0.567	1.97056e-05	Tec
Mylk3	8.80603e-18	-0.333625	0.779	0.836	2.84303e-13	Mylk3
Dag1	3.18098e-17	-0.33394	0.74	0.804	1.02698e-12	Dag1
Rilpl1	1.62606e-10	-0.335018	0.458	0.552	5.24975e-06	Rilpl1
Sorbs1	2.64346e-20	-0.335908	0.967	0.984	8.53441e-16	Sorbs1
Heg1	1.35584e-15	-0.336325	0.854	0.884	4.37733e-11	Heg1
Tmem135	6.42495e-16	-0.33661	0.742	0.796	2.0743e-11	Tmem135
Crim1	8.53227e-13	-0.336623	0.2	0.326	2.75464e-08	Crim1
Nudt4	9.09723e-11	-0.336861	0.298	0.406	2.93704e-06	Nudt4
Phactr1	4.72478e-13	-0.338109	0.107	0.221	1.52539e-08	Phactr1
Ogdh	4.88536e-20	-0.338257	0.892	0.924	1.57724e-15	Ogdh
Zbtb20	7.9004e-46	-0.338339	0.985	0.997	2.55064e-41	Zbtb20
Rbm20	3.44893e-57	-0.338851	0.994	0.998	1.11349e-52	Rbm20
Pitpnm2	8.87316e-12	-0.341659	0.582	0.654	2.8647e-07	Pitpnm2
Uvrag	1.36356e-14	-0.341661	0.524	0.624	4.40224e-10	Uvrag
Gab2	1.01369e-10	-0.341794	0.654	0.738	3.2727e-06	Gab2
Hadhb	1.81423e-18	-0.341939	0.724	0.805	5.85723e-14	Hadhb
Mgrn1	3.18498e-15	-0.342063	0.493	0.617	1.02827e-10	Mgrn1
Tmem164	1.10172e-10	-0.343032	0.664	0.722	3.55692e-06	Tmem164
Pard3	1.12723e-26	-0.34464	0.907	0.921	3.63925e-22	Pard3
Gm35576	8.70356e-25	-0.345159	0.12	0.298	2.80994e-20	Gm35576
Rbms1	2.53767e-20	-0.346066	0.93	0.963	8.19286e-16	Rbms1
Usp13	4.63046e-18	-0.346145	0.732	0.8	1.49494e-13	Usp13
Astn2	8.0444e-09	-0.349687	0.364	0.472	0.000259713	Astn2
Stat3	5.51528e-12	-0.350901	0.562	0.642	1.78061e-07	Stat3
Mapt	4.60916e-11	-0.350989	0.37	0.484	1.48807e-06	Mapt
Gm17428	2.49035e-16	-0.353438	0.641	0.732	8.0401e-12	Gm17428
D830032E09Rik	7.40118e-14	-0.354999	0.17	0.301	2.38947e-09	D830032E09Rik
Nfix	5.71104e-13	-0.355284	0.434	0.542	1.84381e-08	Nfix
Cpt1b	5.61403e-15	-0.355953	0.599	0.708	1.81249e-10	Cpt1b
Scarf1	1.40368e-11	-0.356012	0.334	0.44	4.53178e-07	Scarf1
1010001N08Rik	4.86864e-14	-0.356975	0.405	0.537	1.57184e-09	1010001N08Rik
Casz1	3.86715e-20	-0.35703	0.849	0.884	1.24851e-15	Casz1
Sh3kbp1	9.51669e-15	-0.357295	0.648	0.74	3.07246e-10	Sh3kbp1
Cyth1	1.53648e-16	-0.357577	0.615	0.719	4.96051e-12	Cyth1
Actn2	1.99107e-26	-0.358424	0.98	0.983	6.42816e-22	Actn2
Stau2	2.49215e-17	-0.358832	0.743	0.821	8.0459e-13	Stau2
Esrrg	3.11889e-30	-0.358854	0.949	0.977	1.00693e-25	Esrrg
Vegfa	1.6107e-19	-0.35911	0.844	0.894	5.20014e-15	Vegfa
Nipsnap2	5.25749e-17	-0.360371	0.762	0.799	1.69738e-12	Nipsnap2
Lrch1	1.83967e-20	-0.360671	0.814	0.855	5.93937e-16	Lrch1
Shroom3	6.49014e-12	-0.362386	0.915	0.927	2.09534e-07	Shroom3
Asb14	5.88347e-18	-0.365567	0.189	0.346	1.89948e-13	Asb14
Meis2	2.69366e-17	-0.368177	0.77	0.833	8.6965e-13	Meis2
Rnf150	3.38281e-15	-0.369047	0.681	0.764	1.09214e-10	Rnf150
Mir133a-1hg	5.5561e-17	-0.370007	0.71	0.786	1.79379e-12	Mir133a-1hg
Pygb	1.12411e-12	-0.370477	0.728	0.777	3.62918e-08	Pygb
Mapk10	3.88741e-14	-0.371509	0.608	0.722	1.25505e-09	Mapk10
Alpk3	8.76476e-16	-0.372735	0.781	0.825	2.8297e-11	Alpk3
Cachd1	7.23635e-16	-0.373092	0.158	0.296	2.33626e-11	Cachd1
Tsix	4.73799e-14	-0.373318	0.303	0.449	1.52966e-09	Tsix
Bri3bp	5.8081e-17	-0.373673	0.364	0.516	1.87514e-12	Bri3bp
Dpyd	2.25118e-09	-0.377183	0.411	0.51	7.26794e-05	Dpyd
Map4k3	3.52995e-20	-0.379895	0.685	0.767	1.13964e-15	Map4k3
Cped1	1.74121e-11	-0.380572	0.3	0.422	5.62148e-07	Cped1
Ptp4a3	7.96799e-15	-0.381565	0.388	0.523	2.57247e-10	Ptp4a3
Aff2	4.89646e-12	-0.381846	0.521	0.628	1.58082e-07	Aff2
Inka2	7.9602e-18	-0.383861	0.201	0.35	2.56995e-13	Inka2
Gpat3	2.75915e-15	-0.38925	0.374	0.515	8.90791e-11	Gpat3
Stxbp6	2.81633e-11	-0.390048	0.115	0.22	9.09253e-07	Stxbp6
Atxn1	1.27197e-29	-0.391299	0.911	0.938	4.10654e-25	Atxn1
Sbk1	1.01753e-17	-0.392253	0.413	0.561	3.28508e-13	Sbk1
Dhrs3	1.61186e-23	-0.393078	0.105	0.271	5.20388e-19	Dhrs3
Ralgps2	1.51099e-17	-0.394287	0.341	0.488	4.87823e-13	Ralgps2
Srl	2.4335e-16	-0.395603	0.86	0.87	7.85655e-12	Srl
Lhfp	6.71079e-11	-0.395722	0.77	0.812	2.16658e-06	Lhfp
Zdhhc14	4.34952e-17	-0.401056	0.203	0.352	1.40424e-12	Zdhhc14
Slc4a4	1.08127e-16	-0.40181	0.696	0.764	3.49089e-12	Slc4a4
Ptprg	9.08476e-22	-0.402085	0.803	0.883	2.93301e-17	Ptprg
Fam126a	2.4833e-18	-0.402539	0.666	0.759	8.01734e-14	Fam126a
Diaph2	5.714e-26	-0.403832	0.834	0.885	1.84477e-21	Diaph2
Chpt1	8.25064e-15	-0.405487	0.551	0.657	2.66372e-10	Chpt1
Plce1	8.16914e-19	-0.406063	0.737	0.795	2.63741e-14	Plce1
Hadha	1.77598e-26	-0.406074	0.713	0.828	5.73375e-22	Hadha
Sh2d4a	3.57346e-22	-0.406313	0.138	0.315	1.15369e-17	Sh2d4a
4732463B04Rik	4.03906e-26	-0.407605	0.103	0.282	1.30401e-21	4732463B04Rik
Pde4dip	1.05832e-49	-0.408141	0.965	0.987	3.41679e-45	Pde4dip
Kcnb1	2.46362e-22	-0.410166	0.279	0.462	7.95381e-18	Kcnb1
Prrg1	9.33432e-15	-0.411169	0.157	0.29	3.01358e-10	Prrg1
Osbpl8	1.4697e-24	-0.411281	0.839	0.871	4.74493e-20	Osbpl8
Trak1	2.94441e-33	-0.413156	0.87	0.915	9.50602e-29	Trak1
Frmd4a	1.85453e-18	-0.417024	0.49	0.621	5.98735e-14	Frmd4a
Grk5	5.36405e-13	-0.417653	0.419	0.552	1.73178e-08	Grk5
Atrnl1	1.739e-12	-0.417738	0.697	0.744	5.61435e-08	Atrnl1
Vwa8	6.00912e-31	-0.418991	0.869	0.908	1.94004e-26	Vwa8
Cdh2	2.63547e-40	-0.419946	0.986	0.99	8.50862e-36	Cdh2
Rph3al	1.56659e-20	-0.420039	0.185	0.362	5.05774e-16	Rph3al
Dram1	1.53421e-25	-0.424963	0.151	0.337	4.95318e-21	Dram1
Palld	1.16826e-62	-0.425388	0.994	0.998	3.77173e-58	Palld
Wdr72	1.52601e-22	-0.427199	0.085	0.245	4.92671e-18	Wdr72
Pln	3.25892e-38	-0.427588	0.92	0.959	1.05214e-33	Pln
Ank	4.67261e-22	-0.429109	0.79	0.852	1.50855e-17	Ank
Ppp2r5a	3.62914e-22	-0.429357	0.443	0.597	1.17167e-17	Ppp2r5a
Fbxw7	5.98985e-19	-0.430015	0.746	0.812	1.93382e-14	Fbxw7
Rfx2	1.01626e-21	-0.430409	0.083	0.231	3.28099e-17	Rfx2
Dstn	2.87049e-15	-0.431086	0.526	0.627	9.26737e-11	Dstn
Adamts3	8.00643e-20	-0.432992	0.433	0.587	2.58487e-15	Adamts3
Actg1	4.20076e-23	-0.437005	0.707	0.804	1.35621e-18	Actg1
Rhobtb1	5.79619e-16	-0.437408	0.488	0.61	1.8713e-11	Rhobtb1
4930402H24Rik	7.54734e-38	-0.439375	0.879	0.918	2.43666e-33	4930402H24Rik
Msi2	2.21789e-65	-0.439465	0.97	0.987	7.16045e-61	Msi2
Hand2os1	1.45404e-29	-0.439478	0.851	0.896	4.69437e-25	Hand2os1
Cabcoco1	2.21064e-15	-0.440926	0.294	0.429	7.13706e-11	Cabcoco1
Fbxl17	1.08954e-33	-0.441414	0.867	0.92	3.51758e-29	Fbxl17
Asb15	2.37062e-27	-0.443426	0.105	0.293	7.65353e-23	Asb15
Abcc9	3.63651e-30	-0.445452	0.684	0.847	1.17405e-25	Abcc9
Atp2a2	1.32025e-67	-0.445501	0.994	0.998	4.26242e-63	Atp2a2
Lpl	7.14445e-21	-0.44744	0.595	0.724	2.30659e-16	Lpl
Map3k5	3.96807e-23	-0.448386	0.681	0.786	1.28109e-18	Map3k5
Plekhm2	7.98631e-24	-0.449716	0.692	0.777	2.57838e-19	Plekhm2
Kat6b	6.56685e-27	-0.45084	0.807	0.87	2.12011e-22	Kat6b
Gse1	2.95068e-23	-0.453771	0.702	0.779	9.52627e-19	Gse1
Ptprm	1.84166e-45	-0.45873	0.934	0.972	5.94579e-41	Ptprm
Ctnna3	2.63936e-94	-0.459642	0.98	0.996	8.52117e-90	Ctnna3
Zfp609	1.1089e-22	-0.462463	0.768	0.825	3.58008e-18	Zfp609
Prkce	4.9862e-37	-0.462952	0.884	0.941	1.6098e-32	Prkce
Cpq	1.78333e-30	-0.463684	0.815	0.885	5.75749e-26	Cpq
Atp1a2	1.1421e-30	-0.464171	0.191	0.412	3.68727e-26	Atp1a2
Fto	2.96284e-37	-0.465298	0.825	0.889	9.56554e-33	Fto
Pbx1	5.86156e-50	-0.465838	0.953	0.975	1.8924e-45	Pbx1
Nr4a1	5.42966e-15	-0.46597	0.143	0.265	1.75297e-10	Nr4a1
Itpr2	1.42377e-18	-0.470806	0.539	0.668	4.59664e-14	Itpr2
Wwox	3.9451e-16	-0.472567	0.617	0.717	1.27368e-11	Wwox
Nexn	5.59167e-56	-0.472851	0.953	0.972	1.80527e-51	Nexn
Rora	6.74521e-28	-0.473086	0.866	0.918	2.17769e-23	Rora
Asb2	4.78267e-26	-0.473561	0.753	0.832	1.54409e-21	Asb2
Neat1	6.20094e-29	-0.473639	0.856	0.927	2.00197e-24	Neat1
Rreb1	2.15038e-27	-0.477542	0.77	0.851	6.94252e-23	Rreb1
Erc1	3.83371e-40	-0.481242	0.842	0.9	1.23771e-35	Erc1
Rftn1	7.49942e-20	-0.485151	0.611	0.719	2.42119e-15	Rftn1
Emilin2	1.04331e-21	-0.485283	0.271	0.451	3.36834e-17	Emilin2
Tnnt2	5.60387e-61	-0.491481	0.971	0.989	1.80921e-56	Tnnt2
Kank1	1.64187e-22	-0.494879	0.385	0.54	5.30078e-18	Kank1
Tnni3k	3.12748e-65	-0.495159	0.95	0.979	1.00971e-60	Tnni3k
Myh7b	5.94085e-29	-0.495981	0.707	0.809	1.918e-24	Myh7b
Cmss1	6.5469e-27	-0.49643	0.773	0.834	2.11367e-22	Cmss1
Coq8a	1.32033e-27	-0.497317	0.383	0.564	4.2627e-23	Coq8a
Zhx2	9.70657e-28	-0.498717	0.506	0.671	3.13376e-23	Zhx2
Itpr1	1.29837e-29	-0.499925	0.749	0.859	4.19178e-25	Itpr1
Cmtm8	5.71317e-47	-0.506336	0.025	0.256	1.8445e-42	Cmtm8
Phtf2	1.70398e-35	-0.507538	0.714	0.834	5.50131e-31	Phtf2
Gm12381	2.91077e-07	-0.509962	0.065	0.13	0.00939741	Gm12381
Mtus2	3.23832e-26	-0.511586	0.524	0.682	1.04549e-21	Mtus2
Rap1gap2	1.96172e-27	-0.512043	0.31	0.519	6.3334e-23	Rap1gap2
Pitpnc1	1.22053e-31	-0.513979	0.758	0.852	3.94047e-27	Pitpnc1
Kif16b	3.59499e-30	-0.515774	0.696	0.791	1.16064e-25	Kif16b
Acacb	1.91066e-42	-0.517523	0.751	0.852	6.16856e-38	Acacb
Gm36372	8.14313e-38	-0.520442	0.136	0.372	2.62901e-33	Gm36372
Lpin1	1.93337e-26	-0.522311	0.296	0.483	6.24188e-22	Lpin1
Acss1	1.06159e-26	-0.523699	0.213	0.41	3.42735e-22	Acss1
Dcp1b	6.4134e-24	-0.527078	0.415	0.565	2.07057e-19	Dcp1b
Lgals4	1.00635e-31	-0.527245	0.234	0.461	3.249e-27	Lgals4
Cobll1	4.57897e-32	-0.527859	0.715	0.83	1.47832e-27	Cobll1
Foxp1	4.87077e-46	-0.531071	0.875	0.935	1.57253e-41	Foxp1
Gm17276	3.79349e-30	-0.53166	0.179	0.386	1.22473e-25	Gm17276
Prkn	1.22785e-30	-0.535705	0.799	0.888	3.96412e-26	Prkn
Sned1	1.06554e-30	-0.536554	0.368	0.586	3.4401e-26	Sned1
Ucp3	1.81095e-39	-0.536828	0.113	0.349	5.84667e-35	Ucp3
Tmem245	3.98272e-33	-0.538378	0.717	0.825	1.28582e-28	Tmem245
Agtr1a	1.53449e-22	-0.539665	0.377	0.54	4.95412e-18	Agtr1a
Slc35f1	1.4292e-17	-0.539761	0.081	0.212	4.61417e-13	Slc35f1
Ppp1r12b	2.35991e-69	-0.541818	0.941	0.969	7.61898e-65	Ppp1r12b
Pdk4	1.28027e-11	-0.54303	0.445	0.54	4.13337e-07	Pdk4
Gm31013	3.52624e-32	-0.543647	0.179	0.398	1.13845e-27	Gm31013
Cecr2	9.10136e-32	-0.543724	0.24	0.463	2.93837e-27	Cecr2
Pdzd2	3.18314e-40	-0.544064	0.928	0.985	1.02768e-35	Pdzd2
Arid1b	1.22681e-51	-0.545025	0.847	0.925	3.96075e-47	Arid1b
Anks1	2.56933e-32	-0.548646	0.579	0.732	8.2951e-28	Anks1
Pde1c	2.89435e-41	-0.550784	0.832	0.947	9.3444e-37	Pde1c
Itga9	2.27974e-37	-0.551507	0.601	0.794	7.36013e-33	Itga9
Dsg2	1.51595e-30	-0.553736	0.424	0.62	4.89423e-26	Dsg2
Mpped2	1.99665e-14	-0.554425	0.445	0.576	6.44617e-10	Mpped2
Nceh1	2.74075e-15	-0.555327	0.57	0.642	8.84851e-11	Nceh1
Lims1	5.01852e-42	-0.560923	0.779	0.864	1.62023e-37	Lims1
Pxdn	7.0332e-32	-0.567116	0.571	0.734	2.27067e-27	Pxdn
Adamts6	1.55665e-35	-0.575396	0.701	0.839	5.02566e-31	Adamts6
Ppm1l	9.79331e-33	-0.581826	0.742	0.831	3.16177e-28	Ppm1l
Adcy9	1.004e-39	-0.584313	0.271	0.531	3.24143e-35	Adcy9
Fgf13	6.95274e-62	-0.58443	0.964	0.992	2.24469e-57	Fgf13
Slc27a1	2.22762e-38	-0.589894	0.591	0.753	7.19186e-34	Slc27a1
Bcl2l11	4.64738e-30	-0.600316	0.243	0.449	1.50041e-25	Bcl2l11
Dpf3	7.34261e-46	-0.606735	0.779	0.869	2.37056e-41	Dpf3
Ldlrad4	4.02344e-36	-0.613062	0.64	0.808	1.29897e-31	Ldlrad4
Plpp1	3.59144e-35	-0.614677	0.325	0.554	1.1595e-30	Plpp1
Fblim1	2.3022e-36	-0.61482	0.394	0.613	7.43266e-32	Fblim1
Macrod1	1.17715e-32	-0.621229	0.4	0.592	3.80041e-28	Macrod1
Pacsin2	2.24454e-36	-0.621544	0.526	0.695	7.24649e-32	Pacsin2
Ppargc1b	1.83194e-76	-0.626415	0.922	0.957	5.91441e-72	Ppargc1b
Fhod3	1.53901e-107	-0.628913	0.982	0.998	4.9687e-103	Fhod3
Kcne1	5.05426e-46	-0.630002	0.141	0.407	1.63177e-41	Kcne1
Acyp2	2.01122e-50	-0.630096	0.836	0.92	6.49324e-46	Acyp2
Mypn	1.43396e-33	-0.631992	0.804	0.863	4.62955e-29	Mypn
Cers6	2.17432e-36	-0.643458	0.172	0.41	7.01981e-32	Cers6
Lrtm1	8.95309e-54	-0.64547	0.013	0.26	2.8905e-49	Lrtm1
Kcnip2	7.60699e-35	-0.657048	0.24	0.462	2.45592e-30	Kcnip2
Ablim1	3.71365e-71	-0.674951	0.957	0.985	1.19895e-66	Ablim1
Nckap5	1.9779e-77	-0.67514	0.907	0.963	6.38566e-73	Nckap5
Lclat1	2.31125e-49	-0.676674	0.757	0.855	7.46187e-45	Lclat1
Setbp1	7.18855e-41	-0.67743	0.618	0.782	2.32082e-36	Setbp1
Epb41l4a	1.63125e-45	-0.682185	0.268	0.537	5.26648e-41	Epb41l4a
Cacnb2	1.03639e-103	-0.689514	0.973	0.992	3.34598e-99	Cacnb2
Slc25a13	3.06562e-46	-0.697416	0.555	0.752	9.89737e-42	Slc25a13
Dip2c	1.55789e-120	-0.705593	0.96	0.987	5.02966e-116	Dip2c
Filip1l	1.512e-68	-0.711865	0.922	0.963	4.88148e-64	Filip1l
Pde7b	3.17623e-26	-0.720454	0.564	0.717	1.02545e-21	Pde7b
Ghr	4.19122e-61	-0.724337	0.907	0.962	1.35313e-56	Ghr
Fhl2	6.0113e-76	-0.734469	0.976	0.998	1.94075e-71	Fhl2
Cdk6	1.71552e-48	-0.743693	0.528	0.737	5.53856e-44	Cdk6
Fmn1	2.97357e-30	-0.748966	0.093	0.277	9.60018e-26	Fmn1
Ntn4	3.88865e-43	-0.758461	0.215	0.478	1.25545e-38	Ntn4
Tacc2	2.31217e-72	-0.760471	0.744	0.873	7.46485e-68	Tacc2
Hs3st5	4.40349e-37	-0.76325	0.331	0.569	1.42167e-32	Hs3st5
Ralgapa2	6.22644e-79	-0.7647	0.825	0.926	2.01021e-74	Ralgapa2
Jph2	7.71985e-73	-0.773437	0.867	0.927	2.49235e-68	Jph2
Itgb6	8.84478e-44	-0.806602	0.408	0.647	2.85554e-39	Itgb6
Dock4	1.6923e-57	-0.818514	0.443	0.723	5.4636e-53	Dock4
Gpcpd1	1.02342e-48	-0.823078	0.759	0.879	3.30412e-44	Gpcpd1
Stk39	9.68915e-85	-0.827846	0.85	0.954	3.12814e-80	Stk39
Dapk1	5.88559e-54	-0.858849	0.42	0.677	1.90016e-49	Dapk1
Cacna1c	4.18874e-180	-0.865691	0.992	0.999	1.35233e-175	Cacna1c
Ppara	8.85058e-69	-0.871335	0.569	0.793	2.85741e-64	Ppara
Ivns1abp	1.1185e-91	-0.875207	0.855	0.952	3.61106e-87	Ivns1abp
Xist	4.42155e-85	-0.896806	0.527	0.89	1.4275e-80	Xist
Limch1	1.16517e-75	-0.900709	0.481	0.793	3.76175e-71	Limch1
Nr3c2	1.14026e-65	-0.903821	0.612	0.821	3.68133e-61	Nr3c2
Fgf14	3.45076e-42	-0.904761	0.393	0.663	1.11408e-37	Fgf14
Ebf1	5.33652e-10	-0.918663	0.083	0.168	1.7229e-05	Ebf1
Gm30382	7.63042e-73	-0.92151	0.714	0.883	2.46348e-68	Gm30382
Auts2	6.44487e-135	-0.934334	0.91	0.992	2.08073e-130	Auts2
Smtn	2.87328e-94	-0.965389	0.587	0.836	9.27637e-90	Smtn
Ank2	6.62228e-143	-0.976425	0.926	0.988	2.138e-138	Ank2
Sntb1	1.32877e-67	-0.983249	0.727	0.884	4.28994e-63	Sntb1
D830005E20Rik	9.93677e-118	-0.985337	0.82	0.977	3.20809e-113	D830005E20Rik
Ctnnal1	1.71592e-52	-1.00002	0.34	0.591	5.53985e-48	Ctnnal1
Ltbp1	1.53788e-90	-1.00151	0.586	0.847	4.96505e-86	Ltbp1
Thrb	5.02202e-70	-1.00978	0.344	0.67	1.62136e-65	Thrb
Efna5	2.90929e-75	-1.02668	0.571	0.853	9.39266e-71	Efna5
Acta2	6.05435e-30	-1.04432	0.163	0.355	1.95465e-25	Acta2
Tox	4.01147e-73	-1.04629	0.103	0.467	1.2951e-68	Tox
Fsd1l	1.79682e-93	-1.06027	0.355	0.722	5.80103e-89	Fsd1l
Ppargc1a	6.22236e-59	-1.07477	0.908	0.961	2.00889e-54	Ppargc1a
Tnfaip8	2.33204e-75	-1.11652	0.353	0.678	7.52899e-71	Tnfaip8
Synpo2	1.16749e-90	-1.12677	0.587	0.843	3.76924e-86	Synpo2
Pde3a	1.17557e-120	-1.18234	0.746	0.939	3.79533e-116	Pde3a
Pde4d	1.53254e-187	-1.30274	0.941	0.993	4.94781e-183	Pde4d
Kcnd2	3.10362e-116	-1.98866	0.26	0.715	1.002e-111	Kcnd2

## Sheet: Table legend
Table S4. Differentially expressed genes in cardiomyocyte population
Table S4 lists the differentially expressed genes (DEGs) in re-clustered cardiomyocytes between wild-type and Prdm16 knockout conditions. Functional terms are listed in columns H-Q. For hypertrophy, 3 papers were consulted for gene lists related to hypertrophy (columns H-J; Vigil-Garcia et al., (Vigil-Garcia et al., 2021) Cibi et al. (Cibi et al., 2020) and Farrell et al. (Farrell et al., 2018)) …
