# Supplementary material for: PRDM16 determines specification of ventricular cardiomyocytes by suppressing alternative cell fates
Source: Life Sci Alliance. 2024 Sep 20;7(12):e202402719. doi: 10.26508/lsa.202402719 (PMC11415600; doi:10.26508/lsa.202402719)
Supplement: Supplementary file 6 [file LSA-2024-02719_TableS5.xlsx]

## Sheet: DARs
Chr	p_val	avg_log2FC	pct.1	pct.2	p_val_adj	closest_gene	type	distance
chr2-5700851-5701373	7.31364e-37	4.80943	0.101	0.004	8.64275e-32	Camk1d	gap	0
chr5-119794041-119794517	9.11845e-44	4.59516	0.121	0.006	1.07755e-38	Tbx5	exon	40145
chr9-47122982-47123495	6.85877e-31	4.41363	0.089	0.005	8.10521e-26	Gm4791	cds	119643
chr14-64321965-64322634	6.63836e-39	4.14299	0.115	0.007	7.84475e-34	Msra	gap	0
chr16-28706394-28707090	5.97809e-49	4.13665	0.148	0.008	7.06449e-44	Mb21d2	utr	119085
chr2-113036255-113036958	1.4721e-37	4.0621	0.113	0.007	1.73962e-32	Ryr3	gap	0
chr6-128941920-128942768	1.34855e-16	4.02328	0.05	0.003	1.59362e-11	Clec2g	gap	0
chr14-33358726-33359248	1.68609e-38	3.7193	0.125	0.01	1.99251e-33	Arhgap22	cds	0
chr5-119796421-119796815	8.95241e-33	3.64637	0.107	0.01	1.05793e-27	Tbx5	exon	37847
chr11-93674186-93674973	1.16537e-16	3.56285	0.057	0.005	1.37716e-11	Car10	utr	72436
chr2-174116773-174117318	5.23046e-31	3.48252	0.107	0.011	6.18099e-26	Npepl1	gap	0
chr7-132067766-132068378	3.86654e-22	3.42341	0.077	0.007	4.5692e-17	Cpxm2	gap	0
chr9-34787821-34788190	2.34121e-15	3.38734	0.054	0.005	2.76668e-10	Kirrel3	gap	0
chr8-106349305-106349734	1.34012e-19	3.38311	0.072	0.007	1.58366e-14	Gm26786	gap	0
chr5-118187505-118188139	7.35372e-23	3.38176	0.081	0.008	8.69011e-18	Hrk	utr	0
chr15-82387828-82388657	4.03834e-23	3.34055	0.083	0.008	4.77222e-18	Cyp2d11	cds	496
chr3-135843317-135844048	8.30379e-18	3.31511	0.065	0.007	9.81283e-13	Slc39a8	gap	0
chr7-94798006-94798479	2.48148e-14	3.24506	0.052	0.005	2.93244e-09	Gm9966	exon	1159735
chr9-30484024-30484836	4.74589e-23	3.23894	0.085	0.01	5.60836e-18	Snx19	utr	17297
chr2-112984722-112985200	1.57714e-15	3.22985	0.054	0.006	1.86376e-10	Ryr3	gap	0
chr13-69684664-69685188	2.79904e-15	3.21695	0.053	0.007	3.30771e-10	Ube2ql1	utr	17646
chr1-40311136-40311503	5.45584e-19	3.18226	0.07	0.007	6.44734e-14	Il1r1	gap	0
chr13-94730897-94731781	3.23941e-17	3.16121	0.065	0.008	3.82811e-12	Tbca	exon	57161
chr2-49583283-49583639	1.01982e-13	3.12766	0.052	0.005	1.20515e-08	Epc2	utr	31334
chr11-114000281-114000636	1.83822e-13	3.09266	0.05	0.006	2.17228e-08	Sdk2	gap	0
chr7-82371303-82371838	1.76955e-18	3.08007	0.074	0.008	2.09113e-13	Adamtsl3	gap	0
chr9-72397072-72398020	8.46372e-18	3.00843	0.07	0.009	1.00018e-12	Gm27230	gap	0
chr7-40324942-40325671	1.9303e-19	2.94247	0.077	0.011	2.2811e-14	Gm28807	exon	47630
chr2-38395045-38395549	6.24267e-16	2.9239	0.065	0.009	7.37715e-11	Lhx2	utr	25311
chr9-22452750-22453175	4.26649e-13	2.87244	0.052	0.007	5.04184e-08	Rp9	gap	0
chr4-41673228-41673440	8.31894e-13	2.85976	0.053	0.007	9.83074e-08	Cntfr	gap	0
chr1-132932157-132932646	2.12892e-16	2.84904	0.067	0.01	2.5158e-11	Lrrn2	gap	0
chr10-86194924-86195403	1.81175e-13	2.84196	0.055	0.008	2.141e-08	Syn3	gap	0
chr13-57847026-57847420	9.83282e-13	2.83406	0.052	0.008	1.16197e-07	Spock1	gap	0
chr7-133862134-133862565	4.50733e-13	2.82625	0.053	0.008	5.32645e-08	Fank1	cds	0
chr12-116776301-116776947	4.94749e-16	2.7727	0.068	0.011	5.84659e-11	Ptprn2	gap	0
chr15-74661843-74662193	1.59841e-18	2.67716	0.082	0.013	1.88889e-13	Arc	utr	6889
chr2-71836093-71836515	2.70547e-14	2.63709	0.066	0.01	3.19714e-09	Itga6	gap	0
chr1-69211117-69211467	8.50611e-12	2.63248	0.052	0.009	1.00519e-06	Erbb4	exon	103057
chr4-148003793-148005045	3.23394e-65	2.62729	0.275	0.05	3.82164e-60	Clcn6	utr	0
chr7-68905594-68906134	3.45191e-11	2.61067	0.05	0.008	4.07922e-06	Arrdc4	exon	156352
chr5-118838414-118838792	3.75093e-11	2.60913	0.05	0.008	4.43259e-06	Med13l	utr	72978
chr19-24692702-24693209	3.34937e-19	2.59567	0.088	0.016	3.95805e-14	Pgm5	gap	0
chr6-100157150-100157692	9.18202e-12	2.57297	0.053	0.01	1.08507e-06	Rybp	utr	70873
chr7-121768860-121769275	2.82788e-13	2.54874	0.061	0.011	3.34179e-08	Scnn1g	utr	384
chr6-126559771-126560419	4.48307e-14	2.53807	0.065	0.012	5.29778e-09	Kcna5	gap	0
chr3-87072634-87073476	3.52133e-13	2.51167	0.061	0.011	4.16127e-08	Kirrel	utr	5116
chr14-45850080-45851226	1.95934e-21	2.5049	0.106	0.019	2.31541e-16	Gm15218	gap	0
chr11-75852252-75852816	2.98917e-15	2.50259	0.073	0.013	3.53239e-10	Rph3al	gap	0
chr6-91762412-91762612	1.19251e-11	2.50162	0.053	0.01	1.40923e-06	Grip2	utr	0
chr3-128082177-128082800	1.30133e-12	2.48867	0.06	0.011	1.53782e-07	Gm10650	utr	41515
chr2-49797485-49798151	7.93863e-12	2.48862	0.058	0.01	9.38132e-07	Lypd6b	gap	0
chr3-89440600-89440973	4.16188e-17	2.48581	0.082	0.016	4.91822e-12	Pbxip1	gap	0
chr4-150748139-150748902	8.03736e-12	2.48293	0.058	0.01	9.49799e-07	Gm16079	exon	69346
chr5-96513165-96513829	4.60461e-13	2.47885	0.061	0.012	5.4414e-08	Fras1	gap	0
chr16-28752665-28753856	1.556e-30	2.47497	0.152	0.028	1.83878e-25	Mb21d2	utr	72319
chr13-69751448-69752090	5.62127e-14	2.44374	0.067	0.013	6.64282e-09	Ube2ql1	exon	11550
chr8-25546718-25547248	7.58097e-18	2.44315	0.089	0.017	8.95866e-13	Fgfr1	gap	0
chr4-87026630-87027211	1.32438e-20	2.42951	0.107	0.019	1.56506e-15	Slc24a2	gap	0
chr14-62940346-62940773	5.52847e-10	2.42786	0.05	0.008	6.53316e-05	Wdfy2	gap	0
chr5-148146252-148146904	1.13252e-16	2.42471	0.082	0.016	1.33834e-11	Mtus2	gap	0
chr4-45766663-45766974	2.72616e-12	2.41898	0.059	0.011	3.22159e-07	Gm12409	exon	2439
chr2-124332832-124333187	8.98866e-11	2.4132	0.052	0.01	1.06222e-05	Sema6d	gap	0
chr11-118667899-118668726	7.05455e-11	2.40562	0.053	0.01	8.33657e-06	Rbfox3	gap	0
chr12-110041559-110042073	5.58776e-11	2.39118	0.054	0.01	6.60322e-06	Dio3os	exon	233310
chr4-151619346-151620215	2.05272e-25	2.37158	0.131	0.026	2.42576e-20	Camta1	gap	0
chr13-92757677-92758489	1.63903e-33	2.36998	0.167	0.035	1.93689e-28	Thbs4	cds	0
chr8-121889986-121890439	4.82767e-12	2.36342	0.061	0.012	5.705e-07	Slc7a5	gap	0
chr7-101871015-101871692	1.7412e-18	2.35138	0.093	0.019	2.05763e-13	Folr1	exon	226
chr14-54168958-54169274	7.49667e-10	2.35011	0.051	0.01	8.85903e-05	Dad1	utr	66204
chr4-43693689-43694202	6.03406e-16	2.33588	0.082	0.017	7.13063e-11	Olfr70	utr	797
chr11-63026442-63027039	2.48262e-14	2.33136	0.074	0.016	2.93378e-09	Cdrt4	utr	33346
chr11-20472207-20472609	1.17718e-11	2.31636	0.06	0.012	1.3911e-06	Sertad2	exon	70643
chr17-56374903-56375230	1.33342e-11	2.2995	0.06	0.012	1.57574e-06	Kdm4b	gap	0
chr4-151540059-151540857	3.62312e-17	2.2959	0.091	0.019	4.28155e-12	Camta1	gap	0
chr12-50598011-50598372	7.98498e-14	2.28798	0.073	0.016	9.43609e-09	Prkd1	gap	0
chr9-103379116-103379525	3.83016e-14	2.27871	0.077	0.016	4.52621e-09	Cdv3	exon	13275
chr7-132070903-132071490	1.08311e-11	2.27714	0.061	0.013	1.27995e-06	Cpxm2	cds	0
chr2-166300986-166301507	2.30055e-12	2.27521	0.067	0.013	2.71863e-07	Gm11468	exon	6154
chr11-60358434-60358901	5.57432e-10	2.27215	0.053	0.01	6.58734e-05	Lrrc48	cds	0
chr7-101318863-101319141	5.56249e-16	2.27152	0.087	0.019	6.57336e-11	Gm20476	gap	0
chr6-91303523-91303964	1.29017e-11	2.26077	0.062	0.013	1.52463e-06	Fbln2	utr	30982
chr10-120279361-120280028	8.62012e-15	2.25295	0.078	0.019	1.01867e-09	Llph	utr	47289
chr9-64773190-64773516	8.43226e-10	2.25034	0.051	0.011	9.96465e-05	Rab11a	exon	35431
chr5-35019301-35019991	7.62879e-13	2.20962	0.072	0.016	9.01516e-08	Rgs12	cds	0
chr9-119623187-119623811	8.26601e-10	2.20409	0.052	0.012	9.76819e-05	Scn10a	gap	0
chr10-116771066-116772045	1.94229e-13	2.2006	0.078	0.017	2.29526e-08	Myrfl	utr	4499
chr10-60805464-60805815	8.67479e-14	2.20044	0.078	0.017	1.02513e-08	Unc5b	gap	0
chr7-144759512-144759972	2.84897e-12	2.19453	0.066	0.016	3.36671e-07	Ano1	exon	7537
chr13-90868165-90868711	1.96781e-12	2.19339	0.069	0.015	2.32542e-07	Atp6ap1l	utr	14721
chr2-166361988-166362358	4.84616e-14	2.17957	0.078	0.017	5.72685e-09	Gm14268	exon	18469
chr8-16892181-16893373	4.02248e-21	2.1661	0.118	0.029	4.75348e-16	Csmd1	gap	0
chr10-24730818-24731882	5.92829e-14	2.16452	0.076	0.018	7.00564e-09	Enpp1	exon	18658
chr18-78406163-78407160	2.92486e-11	2.15208	0.061	0.014	3.45639e-06	Gm6133	utr	55461
chr7-67713962-67714517	3.84155e-15	2.14868	0.083	0.02	4.53968e-10	Ttc23	gap	0
chr14-31552020-31552408	6.64839e-10	2.14862	0.055	0.013	7.8566e-05	Colq	gap	0
chr6-91720691-91721743	1.14031e-09	2.12455	0.055	0.013	0.000134754	Slc6a6	gap	0
chr12-86671967-86672640	2.36627e-11	2.12426	0.062	0.015	2.79629e-06	Vash1	exon	6059
chr11-113991747-113992243	7.83885e-11	2.11936	0.059	0.014	9.26341e-06	Sdk2	gap	0
chr2-149872994-149873698	1.9839e-12	2.11828	0.072	0.017	2.34443e-07	Syndig1	gap	0
chr2-5577471-5578264	1.13379e-09	2.11802	0.054	0.013	0.000133983	Camk1d	gap	0
chr8-106351063-106351661	2.0897e-19	2.11235	0.115	0.026	2.46946e-14	Gm26786	gap	0
chr6-31195981-31196373	1.29071e-10	2.11083	0.061	0.014	1.52527e-05	Lincpint	gap	0
chr11-114011174-114011864	5.04144e-10	2.10951	0.054	0.014	5.95762e-05	Sdk2	gap	0
chr7-120034917-120035389	2.46985e-09	2.09771	0.052	0.013	0.00029187	Dnah3	cds	0
chr11-113996286-113996734	5.00196e-09	2.08314	0.052	0.012	0.000591097	Sdk2	gap	0
chr1-118738725-118739149	1.64609e-12	2.08308	0.073	0.017	1.94523e-07	Tfcp2l1	utr	53556
chr4-124652641-124653243	8.67467e-19	2.08087	0.11	0.028	1.02511e-13	Pou3f1	exon	3563
chr14-54189183-54189635	1.74064e-14	2.07749	0.091	0.022	2.05697e-09	Dad1	utr	45843
chr11-67276587-67277397	1.97793e-15	2.0739	0.09	0.023	2.33738e-10	Myh8	utr	0
chr11-54904019-54904637	1.36896e-22	2.04234	0.138	0.037	1.61774e-17	Gpx3	gap	0
chr9-28568877-28569550	1.26946e-09	2.03882	0.054	0.014	0.000150016	Opcml	gap	0
chr2-55164780-55165773	4.97187e-09	2.03592	0.054	0.013	0.000587541	Galnt13	utr	46470
chr2-131061430-131061985	3.03176e-11	2.03032	0.066	0.017	3.58272e-06	Adam33	gap	0
chr7-46214036-46214745	5.67828e-12	2.02348	0.072	0.019	6.7102e-07	Ush1c	gap	0
chr8-110508336-110509169	1.99284e-13	2.01731	0.084	0.021	2.355e-08	Hydin	cds	0
chr7-133847926-133849010	3.5696e-18	2.00231	0.113	0.031	4.2183e-13	Fank1	gap	0
chr5-119875313-119875807	7.14148e-12	1.99927	0.07	0.02	8.4393e-07	Tbx5	gap	0
chr5-124138929-124139776	3.03942e-15	1.99178	0.092	0.026	3.59177e-10	Pitpnm2	gap	0
chr17-49500249-49500529	2.2179e-08	1.97838	0.051	0.013	0.00262096	Daam2	gap	0
chr4-107552704-107553052	1.47944e-09	1.97662	0.061	0.015	0.00017483	Glis1	gap	0
chr9-57142312-57142532	4.61171e-09	1.97528	0.055	0.014	0.000544979	Man2c1	utr	0
chr18-77467890-77468874	1.2509e-18	1.97411	0.114	0.033	1.47823e-13	Rnf165	cds	0
chr11-5889249-5889479	9.4604e-11	1.9656	0.066	0.017	1.11796e-05	Myl7	utr	7157
chr17-46239378-46240111	1.50817e-19	1.95263	0.125	0.034	1.78225e-14	Xpo5	cds	0
chr14-45836807-45837323	5.98337e-09	1.95077	0.053	0.016	0.000707073	Gm15218	gap	0
chr2-71726992-71727668	1.02168e-17	1.9346	0.116	0.032	1.20735e-12	Gm1631	gap	0
chr4-133298993-133299248	3.31574e-08	1.9299	0.053	0.013	0.00391831	Wdtc1	gap	0
chr1-41560044-41560365	8.35495e-09	1.92976	0.055	0.016	0.00098733	Gm28634	exon	30500
chr7-112148799-112149385	3.12704e-14	1.92487	0.093	0.025	3.69531e-09	Dkk3	cds	0
chr8-45620667-45621227	1.13367e-14	1.91527	0.096	0.026	1.33969e-09	Sorbs2	gap	0
chr14-7886952-7887229	1.75379e-08	1.91408	0.052	0.014	0.0020725	Flnb	gap	0
chr4-139468852-139469244	2.20823e-09	1.89898	0.059	0.016	0.000260953	Ubr4	cds	0
chr19-4420103-4420817	4.50326e-12	1.89895	0.08	0.023	5.32164e-07	Rhod	utr	4641
chr5-35900999-35901538	3.43304e-19	1.89877	0.129	0.037	4.05692e-14	Afap1	gap	0
chr18-43281638-43282586	2.13528e-19	1.88803	0.127	0.037	2.52333e-14	Stk32a	gap	0
chr7-4979529-4980039	2.37189e-08	1.88097	0.052	0.016	0.00280293	Zfp579	exon	3443
chr6-121451496-121452064	1.10043e-08	1.87778	0.057	0.016	0.00130042	Iqsec3	gap	0
chr1-62827920-62828426	2.35785e-09	1.87182	0.059	0.017	0.000278634	Gm4208	gap	0
chr8-73201338-73201969	1.18924e-10	1.86899	0.069	0.02	1.40536e-05	Large	gap	0
chr13-99607238-99607643	1.22041e-08	1.86891	0.054	0.016	0.00144219	Gm26559	exon	85477
chr1-77048861-77049571	9.25352e-21	1.86499	0.138	0.041	1.09352e-15	Gm816	exon	21068
chr4-140205643-140206363	9.56716e-15	1.86336	0.1	0.029	1.13058e-09	Igsf21	gap	0
chr4-70311533-70311885	1.27489e-09	1.86213	0.062	0.018	0.000150658	Cdk5rap2	gap	0
chr2-52306489-52306953	1.42323e-09	1.86064	0.063	0.018	0.000168188	Neb	cds	0
chr12-83229532-83230002	9.91514e-14	1.85678	0.092	0.028	1.1717e-08	Dpf3	gap	0
chr12-73813996-73814421	2.79712e-09	1.85545	0.059	0.018	0.000330544	Prkch	utr	35810
chr5-119633024-119633664	1.09986e-07	1.8464	0.051	0.014	0.0129974	Gm16063	gap	0
chr2-166865431-166865923	4.35371e-09	1.8431	0.06	0.017	0.000514492	Arfgef2	cds	0
chr5-117714915-117715359	2.09292e-14	1.84143	0.1	0.029	2.47326e-09	Ksr2	gap	0
chr1-40358498-40359154	6.25338e-08	1.83775	0.052	0.015	0.00738981	Il1rl2	gap	0
chr5-5290145-5290982	2.29408e-09	1.82993	0.062	0.018	0.000271099	Cdk14	gap	0
chr13-57524502-57525015	9.22704e-12	1.8278	0.081	0.024	1.09039e-06	Spock1	gap	0
chr6-114392198-114392888	2.7477e-08	1.827	0.054	0.016	0.00324704	Hrh1	exon	5047
chr7-144054857-144055443	9.15525e-08	1.82345	0.05	0.014	0.010819	Shank2	gap	0
chr1-72326352-72326929	2.02086e-11	1.81923	0.076	0.022	2.38811e-06	Xrcc5	cds	0
chr1-130803787-130804703	1.59258e-19	1.81598	0.131	0.041	1.882e-14	Fcamr	cds	0
chr1-9859079-9859603	1.58804e-08	1.81216	0.058	0.016	0.00187663	Sgk3	gap	0
chr11-69196703-69197614	1.26869e-13	1.81136	0.092	0.028	1.49924e-08	Alox8	cds	0
chr1-6804868-6805537	1.69301e-09	1.80643	0.067	0.018	0.000200068	St18	gap	0
chr4-107811736-107812018	1.74447e-07	1.80588	0.05	0.014	0.020615	Lrp8	gap	0
chr2-85237800-85238840	4.98604e-11	1.80536	0.081	0.022	5.89216e-06	Gm13715	gap	0
chr10-127542114-127542500	3.57538e-11	1.7997	0.081	0.023	4.22514e-06	Lrp1	cds	0
chr11-78022612-78022985	2.62815e-07	1.79927	0.051	0.014	0.0310576	Phf12	gap	0
chr18-73970815-73971476	5.43095e-09	1.79494	0.06	0.019	0.000641791	Mapk4	utr	0
chr11-114609823-114610687	3.90416e-11	1.79184	0.077	0.024	4.61367e-06	Rpl38	exon	57836
chr5-142524736-142525730	1.00096e-08	1.78945	0.06	0.018	0.00118286	Radil	gap	0
chr6-59261552-59262220	1.2794e-12	1.78891	0.088	0.027	1.5119e-07	Tigd2	utr	49518
chr8-75194452-75194903	3.03838e-08	1.78769	0.054	0.017	0.00359055	Rasd2	exon	19040
chr2-179792451-179793082	2.84209e-09	1.78692	0.063	0.019	0.000335858	Cdh4	gap	0
chr8-115150414-115151073	3.85166e-13	1.78327	0.092	0.029	4.55162e-08	Wwox	gap	0
chr11-32190183-32191191	1.06782e-08	1.78143	0.059	0.019	0.00126188	Il9r	cds	0
chr10-116796096-116796773	8.18842e-10	1.78007	0.068	0.02	9.6765e-05	Myrfl	cds	0
chr8-82925124-82925662	1.46766e-10	1.77237	0.076	0.023	1.73438e-05	Rnf150	gap	0
chr2-26039930-26040302	4.05839e-11	1.77088	0.078	0.023	4.79592e-06	Nacc2	utr	15232
chr11-98090320-98090897	3.3686e-09	1.76969	0.065	0.02	0.000398077	Fbxl20	cds	0
chr16-28564049-28565170	2.65493e-13	1.76796	0.097	0.029	3.13741e-08	Fgf12	exon	118821
chr4-147999995-148000671	1.92242e-26	1.76181	0.193	0.06	2.27178e-21	Nppa	exon	50
chr2-34588533-34588886	4.76795e-08	1.76018	0.055	0.017	0.00563443	Mapkap1	gap	0
chr4-32440103-32440912	1.52537e-12	1.75551	0.089	0.029	1.80257e-07	Bach2	gap	0
chr7-45771067-45771540	5.79348e-10	1.75144	0.068	0.022	6.84632e-05	Sult2b1	exon	11454
chr6-91542711-91543354	1.83596e-14	1.74835	0.105	0.034	2.1696e-09	Lsm3	utr	20085
chr10-59310169-59311092	2.61406e-10	1.74799	0.074	0.024	3.08911e-05	P4ha1	exon	12203
chr4-108051516-108051973	1.5245e-10	1.74461	0.074	0.024	1.80155e-05	Scp2	gap	0
chr19-10289865-10290400	2.48296e-08	1.73865	0.061	0.018	0.00293418	Dagla	gap	0
chr11-34343776-34344666	6.19823e-12	1.73018	0.088	0.029	7.32464e-07	Fam196b	gap	0
chr7-34769367-34769998	2.86811e-09	1.72572	0.065	0.02	0.000338934	Chst8	gap	0
chr2-165215298-165215885	1.06588e-07	1.72553	0.053	0.017	0.0125958	Cdh22	gap	0
chr5-37510099-37510694	2.44685e-13	1.72512	0.097	0.031	2.89152e-08	Stk32b	gap	0
chr9-107462896-107463847	1.07731e-17	1.72227	0.133	0.043	1.27309e-12	Cacna2d2	gap	0
chr9-111550106-111550661	3.30278e-10	1.71976	0.074	0.022	3.903e-05	Stac	utr	10775
chr3-103079130-103079605	3.10927e-10	1.71963	0.074	0.023	3.67432e-05	Ampd1	cds	0
chr14-62258117-62259721	2.85091e-07	1.71824	0.053	0.016	0.03369	Dleu7	utr	16509
chr14-33687344-33688068	2.19661e-10	1.71738	0.076	0.024	2.5958e-05	Ptpn20	utr	46589
chr5-117379937-117380469	4.87885e-11	1.71465	0.085	0.026	5.76548e-06	Rfc5	gap	0
chr11-76065335-76066086	2.06335e-09	1.70927	0.07	0.023	0.000243833	Vps53	gap	0
chr12-12306852-12307275	7.31937e-09	1.69563	0.066	0.022	0.000864952	Fam49a	gap	0
chr9-57613911-57614353	2.74249e-08	1.69558	0.059	0.02	0.00324088	Lman1l	cds	0
chr10-58802936-58803716	9.20303e-08	1.69457	0.057	0.017	0.0108755	Sh3rf3	exon	9642
chr9-103426390-103426725	2.328e-07	1.69303	0.051	0.017	0.0275106	Bfsp2	cds	0
chr2-5518950-5519497	1.58029e-07	1.69291	0.057	0.017	0.0186748	Camk1d	gap	0
chr11-35627846-35628156	8.79356e-08	1.6878	0.055	0.018	0.0103916	Slit3	gap	0
chr2-93404639-93405462	3.547e-08	1.68558	0.06	0.02	0.00419159	Cd82	utr	13648
chr16-38672379-38672716	7.18465e-08	1.6806	0.058	0.019	0.00849032	Arhgap31	gap	0
chr8-64539920-64540441	1.54244e-07	1.67379	0.058	0.017	0.0182275	Cpe	utr	52116
chr4-137314552-137314913	2.72253e-08	1.66814	0.062	0.02	0.0032173	Cdc42	utr	4782
chr4-57579703-57579988	5.80866e-08	1.66679	0.059	0.019	0.00686426	Palm2	gap	0
chr1-98084567-98085012	1.80811e-08	1.66528	0.062	0.02	0.00213669	Pam	gap	0
chr18-44454351-44454968	2.36688e-08	1.66408	0.062	0.02	0.00279701	Mcc	gap	0
chr7-132296407-132296947	2.15369e-07	1.65861	0.053	0.017	0.0254508	Fgfr2	gap	0
chr10-93441518-93442264	1.80687e-12	1.65831	0.099	0.033	2.13523e-07	Lta4h	exon	11131
chr5-35146793-35147692	7.25372e-12	1.65818	0.09	0.031	8.57194e-07	Lrpap1	exon	41026
chr1-131737040-131737697	1.14069e-10	1.65577	0.088	0.027	1.34799e-05	Slc26a9	exon	6324
chr5-36069406-36070168	5.55781e-16	1.65478	0.127	0.044	6.56783e-11	Sorcs2	gap	0
chr7-144970972-144971609	5.47145e-10	1.65179	0.078	0.026	6.46577e-05	Ccnd1	exon	31102
chr2-113153191-113153774	5.24529e-09	1.64574	0.066	0.022	0.000619852	Ryr3	gap	0
chr5-120015149-120015802	6.75487e-13	1.64471	0.099	0.034	7.98243e-08	n-R5s176	exon	48532
chr7-16970481-16970849	4.69406e-10	1.63942	0.077	0.026	5.54711e-05	Pnmal1	utr	8161
chr7-74524231-74525005	7.86661e-09	1.63809	0.072	0.023	0.000929621	Slco3a1	gap	0
chr7-30532921-30533319	1.45415e-07	1.63495	0.059	0.02	0.0171841	Arhgap33	cds	0
chr9-44892581-44893242	1.34475e-08	1.62498	0.065	0.022	0.00158913	Kmt2a	exon	11284
chr17-47450276-47450602	1.05504e-11	1.62303	0.091	0.032	1.24678e-06	AI661453	gap	0
chr2-126039272-126039663	1.26512e-08	1.62286	0.065	0.022	0.00149502	Fam227b	gap	0
chr8-13668383-13668666	1.42442e-07	1.62256	0.063	0.019	0.0168328	Rasa3	gap	0
chr1-166308693-166309557	4.50261e-14	1.61916	0.119	0.037	5.32087e-09	Ildr2	cds	0
chr16-8666146-8666714	1.78684e-13	1.61402	0.118	0.038	2.11157e-08	Carhsp1	gap	0
chr9-61380245-61381274	3.031e-13	1.6126	0.115	0.036	3.58182e-08	Tle3	gap	0
chr14-71128198-71129052	1.18559e-17	1.61119	0.145	0.05	1.40105e-12	Gfra2	utr	148359
chr2-157099659-157100671	9.94933e-08	1.6047	0.06	0.02	0.0117574	Samhd1	utr	0
chr5-30036999-30037515	2.28131e-07	1.6027	0.054	0.019	0.0269589	Il6	utr	17030
chr9-30477025-30477658	8.06467e-09	1.60255	0.069	0.024	0.000953026	Snx19	utr	10298
chr9-105696454-105697108	7.93676e-10	1.60156	0.081	0.026	9.3791e-05	Col6a6	gap	0
chr17-35102155-35102862	1.69897e-08	1.6004	0.068	0.023	0.00200772	Abhd16a	cds	0
chr14-120330382-120330837	8.15754e-13	1.60001	0.104	0.037	9.64001e-08	Mbnl2	gap	0
chr6-53336962-53337881	7.42949e-14	1.5919	0.114	0.041	8.77965e-09	Creb5	exon	235502
chr7-49031966-49032719	7.16241e-09	1.58636	0.072	0.024	0.000846403	Nav2	gap	0
chr6-91619683-91620665	2.0228e-17	1.583	0.143	0.05	2.3904e-12	Slc6a6	exon	63401
chr2-113216628-113217475	8.04741e-22	1.58256	0.178	0.065	9.50987e-17	Ryr3	cds	0
chr2-35860388-35860941	3.39459e-07	1.58155	0.058	0.019	0.0401149	Ttll11	gap	0
chr8-12833594-12834067	7.39577e-12	1.56898	0.099	0.034	8.7398e-07	Atp11a	gap	0
chr12-24563351-24563959	4.3442e-10	1.56514	0.082	0.029	5.13368e-05	Taf1b	utr	4779
chr15-42872221-42872912	1.11824e-07	1.5579	0.062	0.022	0.0132146	Rspo2	utr	147898
chr7-4953733-4954373	4.57928e-15	1.55669	0.122	0.047	5.41147e-10	Sbk2	utr	1760
chr9-57849776-57850301	1.91521e-07	1.55644	0.06	0.022	0.0226326	Arid3b	exon	12982
chr8-75046226-75046786	1.60883e-14	1.55636	0.125	0.043	1.9012e-09	Tom1	gap	0
chr2-157069346-157069731	1.24479e-08	1.55587	0.074	0.025	0.00147101	Soga1	gap	0
chr1-191854626-191855826	1.18525e-09	1.55384	0.083	0.031	0.000140065	Nek2	utr	21575
chr17-79995026-79995469	3.90605e-07	1.54905	0.057	0.02	0.0461589	Hnrnpll	utr	34017
chr17-74288508-74288960	9.9723e-10	1.54389	0.08	0.031	0.000117846	Memo1	gap	0
chr11-104576659-104578489	4.6687e-24	1.54241	0.205	0.08	5.51714e-19	Myl4	cds	0
chr16-21271491-21272112	4.75375e-13	1.54179	0.118	0.041	5.61765e-08	Gm16863	gap	0
chr14-12573710-12574723	1.59852e-09	1.53647	0.078	0.029	0.000188902	Cadps	gap	0
chr6-114397338-114398195	3.9027e-07	1.53611	0.059	0.02	0.0461194	Hrh1	utr	0
chr18-75489023-75489566	1.60384e-10	1.53548	0.09	0.033	1.89531e-05	Ctif	gap	0
chr7-38059053-38059330	2.3967e-07	1.53515	0.059	0.022	0.0283225	Ccne1	utr	38653
chr1-170802572-170803082	7.2078e-09	1.52579	0.075	0.028	0.000851768	Atf6	gap	0
chr15-59759422-59760389	1.39168e-14	1.52494	0.135	0.047	1.64459e-09	Trib1	utr	102871
chr2-31536777-31537535	2.30209e-07	1.5237	0.065	0.023	0.0272045	Ass1	utr	16104
chr12-102117740-102118371	9.70052e-10	1.52316	0.083	0.031	0.000114634	Slc24a4	exon	10361
chr7-6777098-6778046	1.97598e-10	1.52145	0.089	0.034	2.33507e-05	Peg3	exon	46676
chr8-22214616-22215170	1.79296e-07	1.5206	0.061	0.023	0.0211879	Vps36	gap	0
chr2-33842894-33843949	1.38633e-09	1.51919	0.083	0.031	0.000163827	Mvb12b	gap	0
chr8-122036379-122036714	2.02738e-08	1.51801	0.073	0.026	0.00239581	Gm20388	gap	0
chr1-76657921-76658663	4.66175e-09	1.5165	0.075	0.028	0.000550893	Gm29069	exon	129498
chr6-97952844-97953248	1.1464e-07	1.5101	0.067	0.023	0.0135474	Mitf	gap	0
chr3-27505562-27505874	7.56294e-09	1.50935	0.075	0.026	0.000893735	Fndc3b	gap	0
chr7-46628140-46628953	9.61679e-13	1.50871	0.114	0.042	1.13645e-07	Sergef	gap	0
chr18-85181024-85181851	5.02996e-10	1.50818	0.09	0.031	5.94405e-05	Fbxo15	cds	199647
chr5-25001494-25001925	3.2584e-08	1.50795	0.069	0.025	0.00385055	Prkag2	gap	0
chr6-36555517-36556057	1.00939e-08	1.49909	0.074	0.028	0.00119283	Chrm2	utr	27102
chr13-117567180-117567643	3.03136e-07	1.49544	0.059	0.023	0.0358225	Hcn1	exon	34836
chr4-57294833-57295502	2.11059e-14	1.49386	0.135	0.049	2.49414e-09	Ptpn3	gap	0
chr15-81264254-81264989	2.56915e-08	1.49385	0.073	0.026	0.00303605	Mchr1	utr	25290
chr19-36109408-36109612	3.57458e-07	1.48448	0.062	0.022	0.0422419	Ankrd1	utr	2352
chr9-57614631-57615191	6.53548e-13	1.48406	0.115	0.044	7.72317e-08	Lman1l	gap	0
chr4-108019280-108019789	3.06358e-09	1.47608	0.083	0.031	0.000362033	Podn	gap	0
chr2-33252131-33252462	1.18512e-08	1.47419	0.078	0.029	0.00140049	Ralgps1	gap	0
chr8-120004021-120004656	3.10227e-07	1.46803	0.066	0.024	0.0366605	Crispld2	gap	0
chr1-181447611-181448311	2.07077e-08	1.46462	0.075	0.027	0.00244709	Cnih3	gap	0
chr16-11801586-11802336	2.94922e-07	1.4608	0.065	0.024	0.0348519	Cpped1	utr	1384
chr7-68620738-68621461	1.84328e-08	1.46021	0.072	0.03	0.00217826	Arrdc4	utr	115583
chr2-29485288-29485899	2.353e-12	1.45102	0.113	0.043	2.78061e-07	Med27	gap	0
chr9-94701936-94702559	4.07011e-07	1.44672	0.063	0.025	0.0480978	Slc9a9	gap	0
chr2-5713296-5715229	1.41259e-21	1.44632	0.206	0.086	1.6693e-16	Camk1d	cds	0
chr2-164432486-164433290	1.41465e-08	1.44614	0.077	0.029	0.00167173	Sdc4	gap	0
chr13-51899503-51900051	3.28985e-08	1.43817	0.074	0.03	0.00388772	Gadd45g	utr	51034
chr5-101891778-101892266	1.32143e-09	1.43637	0.088	0.034	0.000156158	Wdfy3	gap	0
chr4-151519685-151520368	1.97219e-07	1.43441	0.067	0.025	0.023306	Camta1	gap	0
chr9-57612446-57612916	5.56839e-11	1.43248	0.105	0.04	6.58033e-06	Lman1l	cds	0
chr12-111848219-111848675	1.36717e-07	1.42765	0.069	0.027	0.0161563	Ppp1r13b	gap	0
chr7-45139786-45140150	7.00631e-08	1.42622	0.07	0.028	0.00827957	Aldh16a1	exon	533
chr4-57600765-57601577	6.52529e-08	1.42343	0.074	0.03	0.00771113	Palm2	gap	0
chr7-116244535-116245037	3.08527e-07	1.41915	0.066	0.026	0.0364595	Plekha7	gap	0
chr7-113651551-113652057	1.73211e-07	1.41309	0.069	0.026	0.0204689	Gm5600	cds	55657
chr1-79631413-79631872	3.34567e-07	1.41175	0.066	0.027	0.0395368	Ap1s3	gap	0
chr1-77062288-77062934	4.92907e-11	1.41175	0.1	0.041	5.82484e-06	Gm816	exon	34495
chr2-168547880-168548373	8.08427e-08	1.40574	0.075	0.028	0.00955343	Nfatc2	gap	0
chr17-56026313-56026651	3.77278e-09	1.40233	0.091	0.035	0.000445841	Sh3gl1	gap	0
chr9-120222033-120222692	1.23035e-08	1.39955	0.08	0.031	0.00145394	Mobp	utr	40548
chr16-85148494-85149163	3.15508e-10	1.3992	0.101	0.041	3.72845e-05	App	gap	0
chr4-151124669-151125344	1.5009e-11	1.39811	0.108	0.046	1.77366e-06	Camta1	gap	0
chr6-30528188-30529273	3.22397e-09	1.39527	0.088	0.037	0.000380986	Ssmem1	utr	7933
chr19-34753096-34753581	3.89415e-08	1.39349	0.081	0.031	0.00460183	Slc16a12	exon	5806
chr3-108364296-108365108	8.23226e-14	1.38553	0.137	0.054	9.7283e-09	Mybphl	cds	0
chr10-62420942-62421575	1.03547e-08	1.38126	0.083	0.035	0.00122365	Hkdc1	gap	0
chr19-7141049-7141354	2.60281e-08	1.38078	0.082	0.032	0.00307582	Macrod1	gap	0
chr5-96622565-96623265	8.52059e-09	1.3722	0.087	0.033	0.0010069	Fras1	gap	0
chr6-91686574-91686786	2.58778e-07	1.37127	0.067	0.028	0.0305805	Slc6a6	gap	0
chr7-123297776-123298570	3.97411e-08	1.36897	0.076	0.032	0.00469633	Arhgap17	gap	0
chr5-124943847-124944659	6.68509e-10	1.36569	0.097	0.041	7.89998e-05	Zfp664	exon	41153
chr11-69221043-69221538	2.74478e-09	1.36565	0.093	0.038	0.000324359	Gucy2e	utr	0
chr1-127677226-127678013	8.62425e-12	1.36531	0.116	0.047	1.01915e-06	Tmem163	cds	0
chr7-133793376-133794381	9.94709e-14	1.35912	0.135	0.057	1.17548e-08	Fank1	gap	0
chr16-84989899-84990295	5.59933e-08	1.35421	0.077	0.034	0.00661689	App	gap	0
chr9-27187564-27187830	6.38978e-08	1.34867	0.08	0.031	0.00755099	Gm29172	exon	5771
chr19-10296908-10297573	7.45172e-10	1.34522	0.1	0.043	8.80592e-05	Dagla	gap	0
chr6-38960824-38961490	5.1516e-12	1.34313	0.128	0.053	6.0878e-07	Tbxas1	gap	0
chr13-34651013-34653328	1.70092e-26	1.34011	0.279	0.13	2.01003e-21	Pxdc1	cds	0
chr19-7153258-7153546	2.19546e-07	1.33742	0.074	0.03	0.0259444	Macrod1	gap	0
chr5-35620969-35621496	4.05206e-07	1.33466	0.07	0.029	0.0478843	Acox3	utr	7167
chr1-191981088-191981809	5.23282e-14	1.33248	0.142	0.057	6.18379e-09	Rd3	gap	0
chr3-117574513-117576033	2.56392e-10	1.33221	0.104	0.046	3.02986e-05	Lppr5	cds	0
chr14-65900044-65900992	4.16349e-08	1.3287	0.084	0.035	0.00492012	Scara3	utr	18402
chr6-91729016-91730336	2.19781e-11	1.32652	0.128	0.055	2.59722e-06	Slc6a6	gap	0
chr3-38633148-38634336	1.55918e-07	1.31669	0.076	0.031	0.0184253	Ankrd50	exon	148303
chr2-174271151-174272004	2.21869e-11	1.31556	0.119	0.052	2.6219e-06	Gnas	exon	12315
chr15-36380868-36381715	7.74074e-08	1.31509	0.078	0.034	0.00914747	Rpl7a-ps3	exon	71911
chr11-109705344-109706444	2.48472e-08	1.31113	0.087	0.036	0.00293627	Fam20a	gap	0
chr5-140884581-140885316	2.99122e-11	1.30268	0.123	0.053	3.53482e-06	Card11	gap	0
chr5-30535825-30536528	3.86926e-07	1.30193	0.072	0.031	0.0457242	Cib4	gap	0
chr4-133614258-133614712	3.28939e-08	1.29828	0.09	0.036	0.00388717	Zdhhc18	gap	0
chr7-136496053-136497062	3.02059e-08	1.29807	0.088	0.038	0.00356952	Mgmt	exon	397548
chr6-91617049-91617583	1.46826e-07	1.29499	0.078	0.034	0.0173508	Slc6a6	exon	66483
chr18-61952418-61953989	1.86006e-07	1.29444	0.085	0.035	0.0219809	Sh3tc2	cds	0
chr10-60080236-60081303	2.05422e-11	1.29205	0.127	0.056	2.42754e-06	Ascc1	gap	0
chr13-24576153-24577084	8.93003e-12	1.28791	0.126	0.059	1.05529e-06	Fam65b	exon	5104
chr17-72275185-72275769	2.57549e-08	1.28297	0.09	0.038	0.00304354	Alk	gap	0
chr6-91655989-91656421	4.01449e-07	1.27996	0.074	0.031	0.0474404	Slc6a6	exon	27645
chr12-111704465-111705000	6.93261e-11	1.27603	0.126	0.055	8.19247e-06	Bag5	utr	4487
chr16-90358892-90359929	1.24475e-10	1.27514	0.115	0.052	1.47095e-05	Hunk	exon	26467
chr2-71655600-71656362	6.0922e-08	1.27348	0.085	0.038	0.00719933	Gm1631	exon	63054
chr2-174438528-174439357	4.80315e-08	1.26981	0.09	0.039	0.00567602	Ctsz	cds	0
chr7-70266772-70267474	2.34664e-09	1.26879	0.103	0.044	0.000277309	Gm29327	exon	16995
chr5-96616812-96617535	3.81693e-10	1.26302	0.113	0.049	4.51059e-05	Fras1	gap	0
chr8-93868632-93869501	9.08043e-11	1.26162	0.119	0.053	1.07306e-05	Gnao1	gap	0
chr16-28445848-28446939	9.89852e-11	1.26147	0.127	0.055	1.16974e-05	Fgf12	exon	620
chr12-26404873-26405700	7.51338e-09	1.25991	0.1	0.047	0.000887879	Rnf144a	utr	0
chr8-92323422-92324135	1.29832e-07	1.25887	0.083	0.034	0.0153426	Crnde	exon	1902
chr4-41619157-41619707	4.15103e-07	1.24958	0.074	0.034	0.049054	Dnaic1	gap	0
chr4-141239127-141239832	4.93436e-11	1.24326	0.135	0.059	5.83109e-06	Arhgef19	utr	0
chr11-116813926-116814934	1.25112e-07	1.24168	0.1	0.039	0.0147849	Mxra7	gap	0
chr6-54540104-54540785	6.60751e-09	1.23677	0.101	0.046	0.000780829	Scrn1	gap	0
chr18-36045146-36045610	2.13992e-07	1.23568	0.08	0.035	0.0252881	Nrg2	gap	0
chr7-16973974-16974420	2.25184e-08	1.22111	0.093	0.041	0.00266106	Pnmal1	utr	11654
chr18-76354519-76355993	6.07503e-13	1.21641	0.153	0.068	7.17905e-08	Smad2	utr	48787
chr10-3500662-3501611	1.11966e-07	1.21596	0.087	0.038	0.0132314	Ppp1r14c	utr	35686
chr5-34954572-34954883	2.84563e-08	1.21247	0.093	0.042	0.00336277	Rgs12	gap	0
chr6-32339176-32339637	6.25429e-09	1.21158	0.101	0.046	0.000739088	Plxna4	gap	0
chr12-21168197-21168515	1.65542e-08	1.20753	0.099	0.046	0.00195626	Asap2	cds	0
chr17-24108685-24109270	2.25862e-07	1.20752	0.089	0.037	0.0266907	Pdpk1	gap	0
chr13-93992925-93993315	2.87904e-10	1.20406	0.12	0.055	3.40225e-05	Arsb	utr	49908
chr3-80913055-80913821	4.22013e-07	1.20132	0.08	0.038	0.0498706	Glrb	utr	0
chr7-112157673-112159285	7.74676e-11	1.20115	0.133	0.059	9.15458e-06	Dkk3	cds	0
chr6-54502337-54503245	2.39618e-09	1.19879	0.111	0.052	0.000283164	Wipf3	utr	0
chr6-91210590-91211181	2.70799e-10	1.19783	0.121	0.057	3.20012e-05	Fbln2	exon	1273
chr12-82838211-82838956	2.83737e-08	1.19587	0.097	0.045	0.00335301	Rgs6	gap	0
chr10-60814130-60815038	2.2138e-09	1.19432	0.116	0.058	0.000261612	Unc5b	gap	0
chr3-135825073-135826687	2.39802e-11	1.19414	0.141	0.068	2.83381e-06	Slc39a8	cds	0
chr5-35073073-35074425	2.96508e-15	1.18703	0.174	0.087	3.50392e-10	Dok7	gap	0
chr7-112885455-112885899	1.56914e-07	1.18194	0.087	0.041	0.018543	Tead1	gap	0
chr14-70179358-70179863	6.52993e-08	1.18168	0.092	0.043	0.00771662	Sorbs3	utr	604
chr5-140889591-140890851	7.36158e-12	1.17996	0.149	0.073	8.6994e-07	Card11	cds	0
chr11-97713590-97714156	1.90446e-07	1.17722	0.088	0.041	0.0225056	Psmb3	utr	89
chr17-30550031-30551010	1.21128e-08	1.15801	0.11	0.051	0.0014314	Btbd9	gap	0
chr9-90145626-90146314	1.42916e-07	1.15515	0.092	0.043	0.0168889	Adamts7	exon	16754
chr17-28522410-28523537	2.38956e-12	1.15385	0.164	0.08	2.82382e-07	Gm20109	gap	0
chr17-35051163-35052138	6.93035e-09	1.14862	0.118	0.062	0.000818981	Clic1	gap	0
chr19-4558116-4559117	2.29851e-08	1.14467	0.104	0.05	0.00271622	Pcx	gap	0
chr14-66816463-66817440	1.10251e-10	1.144	0.142	0.066	1.30286e-05	Dpysl2	gap	0
chr8-121551186-121551683	3.27545e-07	1.14245	0.091	0.043	0.038707	Fbxo31	utr	0
chr2-33204949-33205352	1.67849e-08	1.14034	0.108	0.051	0.00198352	Ralgps1	gap	0
chr8-13643928-13644812	1.17032e-09	1.1371	0.128	0.063	0.0001383	Rasa3	gap	0
chr2-91061689-91062242	8.81096e-12	1.13546	0.155	0.074	1.04122e-06	Slc39a13	utr	0
chr11-32060984-32062288	9.07328e-09	1.13368	0.114	0.053	0.00107222	Nsg2	utr	1781
chr11-107156947-107157831	2.46988e-10	1.13257	0.138	0.063	2.91873e-05	Nol11	utr	8831
chr7-98476940-98477508	3.08715e-07	1.11705	0.09	0.045	0.0364818	Gucy2d	cds	0
chr3-82073604-82074901	3.43914e-08	1.11637	0.114	0.052	0.00406414	Gucy1b3	cds	0
chr2-107518867-107520067	5.86902e-08	1.11467	0.106	0.049	0.00693559	Kcna4	utr	220364
chr17-31385820-31386627	1.81332e-07	1.11217	0.099	0.047	0.0214286	Pde9a	cds	0
chr6-146844738-146845331	1.40716e-08	1.11178	0.111	0.053	0.00166289	Smco2	exon	4772
chr15-38363641-38364405	1.13056e-07	1.10853	0.101	0.05	0.0133601	Gm26863	exon	20575
chr11-55396968-55397858	1.8928e-08	1.10787	0.116	0.059	0.00223677	Sparc	gap	0
chr11-54905865-54906322	1.64189e-07	1.10322	0.097	0.047	0.0194026	Gpx3	gap	0
chr8-120126423-120127233	1.2523e-07	1.09887	0.104	0.05	0.0147989	Gm20388	gap	0
chr7-110286875-110289063	4.29893e-21	1.09834	0.286	0.154	5.08018e-16	Swap70	utr	3371
chr2-91060677-91061408	1.66037e-09	1.09239	0.133	0.064	0.00019621	Psmc3	gap	0
chr15-74733564-74734129	1.42689e-07	1.08801	0.1	0.05	0.016862	Lypd2	gap	0
chr7-31139772-31140711	1.62865e-08	1.08771	0.119	0.058	0.00192462	Gramd1a	cds	0
chr17-13699359-13700639	2.31546e-08	1.0825	0.113	0.055	0.00273625	Tcte2	gap	0
chr12-99212766-99213172	1.2566e-07	1.0783	0.101	0.052	0.0148496	Foxn3	gap	0
chr15-82379569-82381042	9.7632e-11	1.07788	0.163	0.08	1.15375e-05	Cyp2d22	utr	0
chr2-158127777-158128154	1.28916e-07	1.0778	0.101	0.05	0.0152344	Tgm2	gap	0
chr12-82722888-82723464	3.97812e-08	1.0774	0.111	0.055	0.00470107	Rgs6	gap	0
chr15-103248273-103249136	1.53045e-07	1.0683	0.104	0.055	0.0180857	Nfe2	cds	0
chr2-31453663-31454969	7.74545e-10	1.06828	0.135	0.068	9.15303e-05	Hmcn2	cds	0
chr8-84554181-84555028	1.14675e-08	1.06743	0.122	0.059	0.00135515	Cacna1a	gap	0
chr4-152462842-152463566	1.06222e-07	1.06245	0.101	0.051	0.0125525	Kcnab2	gap	0
chr3-108363578-108364074	1.49837e-09	1.06145	0.135	0.066	0.000177066	Mybphl	exon	836
chr11-104589718-104590644	8.13214e-10	1.05836	0.144	0.078	9.61e-05	Myl4	gap	0
chr5-112907221-112908756	2.80231e-10	1.05494	0.155	0.079	3.31157e-05	Adrbk2	utr	1721
chr9-56832582-56833318	6.54606e-09	1.05011	0.125	0.064	0.000773567	Odf3l1	utr	15340
chr15-77068330-77069313	7.55649e-10	1.04511	0.15	0.076	8.92973e-05	Rbfox2	utr	9676
chr13-22050313-22051487	3.17076e-09	1.04461	0.14	0.074	0.000374698	Hist1h2bj	utr	6636
chr7-57590391-57591478	1.97853e-07	1.0439	0.111	0.056	0.0233809	Gabrb3	cds	0
chr11-116821020-116821643	2.86527e-09	1.04194	0.136	0.07	0.000338597	Mxra7	gap	0
chr7-30333049-30333948	3.54933e-07	1.04166	0.103	0.051	0.0419435	Sdhaf1	exon	9153
chr9-119634198-119634638	3.28855e-08	1.0415	0.119	0.063	0.00388618	Scn10a	gap	0
chr7-4963681-4964679	9.24897e-08	1.03917	0.116	0.059	0.0109298	Sbk2	utr	0
chr13-94709490-94711002	3.79576e-08	1.03665	0.118	0.061	0.00448556	Tbca	exon	77940
chr3-62338484-62340062	9.34158e-09	1.03528	0.137	0.072	0.00110392	Arhgef26	cds	0
chr9-58815547-58816707	3.94675e-07	1.03061	0.103	0.054	0.04664	Hcn4	exon	6804
chr9-105611805-105613375	3.65129e-07	1.03054	0.104	0.055	0.0431484	Pik3r4	exon	29602
chr11-69235176-69236643	1.25791e-09	1.02889	0.149	0.076	0.000148651	Gucy2e	cds	0
chr11-114040314-114041078	7.64466e-09	1.02546	0.135	0.068	0.000903392	Sdk2	gap	0
chr19-36110188-36110803	7.03922e-12	1.02411	0.173	0.094	8.31846e-07	Ankrd1	utr	1161
chr9-121107372-121108461	1.84436e-08	1.01789	0.127	0.068	0.00217953	Ulk4	gap	0
chr6-29473627-29474828	5.48328e-08	1.01177	0.125	0.067	0.00647975	Kcp	utr	0
chr15-85229874-85230686	4.29205e-09	1.00563	0.137	0.072	0.000507205	Fbln1	gap	0
chr6-91528091-91528660	9.29385e-10	0.98814	0.153	0.077	0.000109828	Lsm3	utr	5465
chr4-141881500-141883086	1.03909e-10	0.982696	0.167	0.091	1.22792e-05	Gm29367	exon	4466
chr14-29721447-29723043	3.9901e-09	0.973495	0.152	0.082	0.000471523	Cacna2d3	cds	0
chr15-78436429-78437928	2.67563e-07	0.971331	0.123	0.065	0.0316187	Kctd17	cds	0
chr5-64159264-64160954	9.57414e-10	0.967728	0.157	0.087	0.00011314	Tbc1d1	utr	0
chr9-105697663-105698387	1.12943e-07	0.967494	0.125	0.065	0.0133468	Col6a6	gap	0
chr9-45935758-45937270	1.01318e-09	0.960871	0.17	0.092	0.000119731	Tagln	utr	0
chr6-54530859-54531499	3.91889e-07	0.957603	0.119	0.061	0.0463107	Scrn1	gap	0
chr11-3352527-3353446	2.35327e-07	0.957562	0.118	0.064	0.0278093	Limk2	cds	0
chr5-31138039-31139264	8.67292e-08	0.955289	0.128	0.068	0.0102491	Ucn	cds	0
chr6-91683155-91684644	1.86604e-15	0.955117	0.273	0.149	2.20515e-10	Slc6a6	utr	0
chr9-62536125-62537244	4.17207e-08	0.951766	0.146	0.081	0.00493026	Coro2b	cds	0
chr5-119877029-119877723	5.98333e-08	0.947391	0.131	0.072	0.00707068	Tbx5	gap	0
chr8-91625556-91626545	1.90581e-07	0.943656	0.119	0.067	0.0225216	Fto	gap	0
chr19-28679458-28680409	4.47617e-08	0.936905	0.14	0.078	0.00528963	Glis3	utr	0
chr5-138898141-138898934	7.25835e-08	0.93434	0.136	0.074	0.00857741	Gm5294	cds	76521
chr19-36110978-36111611	1.82949e-08	0.923947	0.145	0.08	0.00216197	Ankrd1	utr	353
chr1-133180970-133181913	2.59936e-10	0.923468	0.174	0.105	3.07175e-05	Plekha6	utr	0
chr14-71129307-71130365	6.76529e-11	0.921724	0.198	0.109	7.99474e-06	Gfra2	utr	149468
chr3-40682204-40683527	6.07917e-08	0.919271	0.143	0.077	0.00718393	Intu	cds	0
chr8-123717205-123718314	3.38467e-09	0.914712	0.165	0.092	0.000399977	Gm20388	gap	0
chr14-47533044-47534209	4.69735e-08	0.914217	0.144	0.082	0.00555099	Fbxo34	utr	1081
chr11-35120829-35121736	1.4429e-07	0.911809	0.138	0.076	0.0170512	Slit3	cds	0
chr10-75703925-75704874	1.07953e-10	0.90845	0.187	0.108	1.27572e-05	Cabin1	gap	0
chr15-74672197-74673630	3.80089e-07	0.905333	0.129	0.073	0.0449162	Arc	cds	0
chr11-51915429-51917024	2.33803e-12	0.89254	0.236	0.137	2.76292e-07	Gm26551	exon	32857
chr4-45444612-45445460	5.45765e-10	0.891599	0.182	0.103	6.44947e-05	Shb	cds	0
chr13-43151677-43152573	1.98142e-08	0.882567	0.153	0.086	0.00234151	Tbc1d7	cds	0
chr8-13243111-13243736	9.01013e-09	0.881298	0.165	0.091	0.00106475	Adprhl1	gap	0
chr1-150983995-150985222	3.66523e-09	0.872291	0.175	0.102	0.000433132	Hmcn1	gap	0
chr5-142549951-142551447	6.64485e-14	0.867962	0.277	0.161	7.85242e-09	Radil	utr	0
chr2-35775449-35776142	1.70086e-08	0.847378	0.168	0.097	0.00200996	Ttll11	gap	0
chr1-192854594-192856157	5.73165e-09	0.846991	0.188	0.11	0.000677326	Sertad4	utr	0
chr16-97356187-97357862	3.69318e-08	0.846674	0.166	0.1	0.00436434	Bace2	cds	0
chr6-8777284-8778489	1.08638e-08	0.843947	0.18	0.104	0.00128381	Ica1	utr	0
chr11-59182723-59184144	3.07316e-11	0.83644	0.236	0.141	3.63165e-06	Guk1	utr	0
chr9-34447845-34449066	4.97477e-08	0.82773	0.163	0.094	0.00587883	Kirrel3	exon	36827
chr10-58812084-58813995	2.27808e-09	0.82247	0.196	0.122	0.000269207	Sh3rf3	cds	0
chr18-36195871-36197589	3.58807e-08	0.813757	0.175	0.106	0.00424013	Nrg2	cds	0
chr4-107801599-107804030	1.08408e-14	0.808392	0.304	0.197	1.28109e-09	Lrp8	cds	0
chr4-43522844-43523853	1.26925e-08	0.804804	0.201	0.116	0.00149991	Tpm2	cds	0
chr3-103101832-103103088	8.80029e-09	0.79894	0.196	0.118	0.00103996	Dennd2c	utr	0
chr16-10337042-10338176	6.90757e-09	0.798567	0.193	0.118	0.000816288	Tekt5	utr	19771
chr14-27335491-27336627	4.91712e-08	0.792069	0.173	0.11	0.00581071	Arhgef3	gap	0
chr11-61059720-61061015	1.62567e-08	0.791513	0.176	0.112	0.00192111	Kcnj12	gap	0
chr19-24321653-24322383	2.27761e-07	0.791267	0.16	0.097	0.0269152	Pip5k1b	gap	0
chr11-116827206-116828214	6.73708e-08	0.784638	0.171	0.11	0.00796141	Mxra7	cds	0
chr15-94403135-94404630	1.5815e-07	0.773478	0.17	0.103	0.0186891	Adamts20	cds	0
chr12-3571870-3573038	1.3658e-10	0.772252	0.254	0.165	1.61401e-05	Dtnb	utr	0
chr9-21167699-21169128	1.43757e-08	0.771962	0.198	0.127	0.00169881	Pde4a	gap	0
chr3-88536241-88537093	1.33996e-07	0.768047	0.173	0.106	0.0158347	Mex3a	cds	0
chr19-36128978-36130369	5.82601e-10	0.765431	0.217	0.14	6.88477e-05	Ankrd1	exon	9133
chr2-29252137-29253819	1.07241e-07	0.752147	0.174	0.11	0.012673	Ntng2	utr	0
chr18-83827127-83828693	1.4695e-07	0.738355	0.173	0.11	0.0173655	Tshz1	utr	182933
chr12-71309409-71310783	3.39299e-07	0.732048	0.185	0.115	0.040096	Dact1	cds	0
chr8-40423139-40424611	2.17278e-09	0.708949	0.249	0.161	0.000256763	Zdhhc2	cds	0
chr4-141873907-141875142	7.13247e-08	0.708288	0.211	0.14	0.00842865	Efhd2	cds	0
chr4-132960369-132961715	8.46046e-08	0.678736	0.203	0.137	0.00999798	Fgr	exon	12379
chr13-52576945-52578251	2.36071e-07	0.674207	0.206	0.14	0.0278972	Syk	exon	4921
chr10-79779819-79780934	2.0112e-08	0.673546	0.235	0.168	0.00237669	Fstl3	cds	0
chr14-101729111-101730294	4.01502e-07	0.668211	0.205	0.133	0.0474467	Lmo7	cds	0
chr12-46818191-46819898	7.45822e-09	0.658654	0.255	0.183	0.00088136	Nova1	cds	0
chr7-74553821-74555746	5.80395e-09	0.658402	0.253	0.176	0.00068587	Slco3a1	cds	0
chr15-68412153-68413335	1.63542e-08	0.650034	0.228	0.16	0.00193263	Gm20732	exon	48976
chr9-75070575-75072172	2.73784e-09	0.649796	0.265	0.185	0.000323539	Myo5a	cds	0
chr4-142238054-142239729	8.71216e-08	0.598245	0.255	0.185	0.0102954	Kazn	cds	0
chr7-116237062-116238114	1.19027e-07	0.591003	0.253	0.178	0.0140658	Plekha7	cds	0
chr16-8671444-8672430	3.36278e-07	0.581007	0.263	0.183	0.039739	Carhsp1	utr	0
chr17-56739780-56741126	4.17654e-07	0.561139	0.235	0.176	0.0493554	Nrtn	utr	10198
chr15-59314426-59315559	5.54187e-08	0.55433	0.292	0.21	0.00654899	Sqle	utr	0
chr19-36119341-36120505	4.0345e-07	0.547678	0.258	0.189	0.0476768	Ankrd1	cds	0
chr9-122351139-122352318	2.94654e-07	0.497279	0.311	0.241	0.0348201	Abhd5	cds	0
chr12-108332943-108334703	7.49694e-09	0.476005	0.401	0.311	0.000885936	Cyp46a1	cds	0
chr18-61446992-61448784	5.10696e-08	-0.514683	0.292	0.394	0.00603504	Arhgef37	utr	45009
chr10-17795975-17797902	1.07404e-07	-0.565814	0.242	0.34	0.0126922	Txlnb	utr	0
chr19-40376449-40378019	7.13336e-08	-0.629487	0.2	0.295	0.00842971	Sorbs1	cds	0
chr8-111624012-111625256	1.55687e-09	-0.731128	0.182	0.29	0.00018398	Znrf1	utr	0
chr6-120539052-120540434	2.81027e-10	-0.73956	0.188	0.3	3.32098e-05	Cecr5	exon	7732
chr19-5845378-5846098	7.06033e-09	-0.750952	0.164	0.266	0.00083434	Neat1	exon	0
chr11-117429079-117430226	2.68171e-07	-0.765504	0.121	0.208	0.0316905	Gm11732	gap	0
chr2-4252382-4253705	2.06694e-07	-0.777248	0.115	0.212	0.0244256	Frmd4a	gap	0
chr13-73970376-73971656	3.22995e-08	-0.805702	0.131	0.223	0.00381693	Zdhhc11	gap	0
chr14-32888568-32889656	2.18203e-07	-0.81186	0.112	0.193	0.0257857	Vstm4	gap	0
chr13-53008410-53009376	7.61023e-09	-0.81415	0.138	0.23	0.000899323	Nfil3	exon	27336
chr18-39240441-39241483	1.99672e-07	-0.843916	0.104	0.189	0.0235959	Arhgap26	gap	0
chr2-119354878-119355980	9.82859e-12	-0.859581	0.157	0.269	1.16147e-06	Chac1	utr	496
chr5-36935256-36936922	3.82773e-07	-0.861347	0.096	0.172	0.0452335	Ppp2r2c	gap	0
chr6-56372836-56374350	1.43165e-08	-0.867874	0.111	0.205	0.00169182	Pde1c	exon	3201
chr5-72881906-72882962	1.17414e-08	-0.88187	0.112	0.199	0.00138752	Tec	exon	13422
chr3-96562182-96562975	1.31103e-08	-0.908279	0.107	0.191	0.00154928	Gm15441	gap	0
chr13-45493486-45494397	4.82352e-08	-0.91087	0.097	0.181	0.0057001	Gmpr	exon	13046
chr13-53067725-53068635	1.90783e-08	-0.916965	0.1	0.183	0.00225454	Ror2	utr	40676
chr10-88510495-88511550	1.91785e-07	-0.924014	0.092	0.162	0.0226638	Chpt1	exon	6421
chr18-75222747-75224318	3.63674e-11	-0.941562	0.125	0.233	4.29765e-06	Dym	gap	0
chr2-114047211-114047680	3.87704e-08	-0.964007	0.087	0.166	0.00458161	Actc1	cds	0
chr11-111214833-111215446	3.96308e-07	-0.967706	0.076	0.143	0.046833	Kcnj2	utr	138011
chr9-77628480-77629114	3.34913e-07	-0.968901	0.077	0.143	0.0395777	Klhl31	exon	7385
chr2-19702562-19704629	1.33947e-11	-0.971278	0.121	0.232	1.58289e-06	Gm13346	exon	16404
chr13-111935904-111937308	3.7581e-13	-0.973229	0.133	0.263	4.44106e-08	Gm15322	exon	54157
chr13-60659144-60660491	3.80152e-09	-0.977588	0.092	0.184	0.000449238	Dapk1	gap	0
chr12-31293593-31294141	3.92225e-07	-0.983479	0.075	0.139	0.0463504	Lamb1	gap	0
chr11-86916377-86917094	1.44568e-07	-0.983875	0.08	0.151	0.017084	Ypel2	utr	19330
chr19-47561828-47562522	1.77255e-08	-0.9894	0.081	0.169	0.00209467	Slk	exon	17155
chr19-34253845-34255683	3.40884e-08	-0.990258	0.081	0.165	0.00402832	Acta2	utr	0
chr5-76875578-76876699	2.00433e-07	-1.0023	0.073	0.142	0.0236857	Aasdh	cds	0
chr10-53175902-53176396	4.02786e-07	-1.00242	0.069	0.136	0.0475984	Slc35f1	utr	64279
chr7-100495097-100496065	1.5003e-09	-1.00945	0.09	0.187	0.000177295	Ucp2	gap	0
chr15-12753050-12753607	9.8926e-08	-1.02111	0.072	0.145	0.0116904	Pdzd2	exon	13125
chr17-42927162-42928623	3.14555e-08	-1.04253	0.072	0.151	0.0037172	Cd2ap	exon	50737
chr15-38431394-38432137	3.06601e-09	-1.04345	0.084	0.169	0.00036232	Gm26863	exon	45093
chr17-74993664-74994988	1.65667e-08	-1.04797	0.08	0.155	0.00195774	Ltbp1	exon	10579
chr4-100914352-100915420	3.41413e-07	-1.04899	0.063	0.129	0.0403458	Cachd1	gap	0
chr1-170622853-170623422	2.07723e-07	-1.05489	0.066	0.133	0.0245473	Olfml2b	exon	21109
chr16-92355782-92356464	4.44555e-09	-1.06076	0.077	0.161	0.000525344	Kcne1	gap	0
chr5-90177492-90178665	2.67479e-10	-1.06464	0.085	0.184	3.16087e-05	Cox18	utr	36058
chr1-172296363-172298216	4.01726e-15	-1.07377	0.13	0.259	4.74731e-10	Atp1a2	cds	0
chr2-4544129-4544729	2.49549e-07	-1.102	0.058	0.123	0.02949	Frmd4a	gap	0
chr1-157054749-157055819	1.61324e-07	-1.10654	0.058	0.125	0.0190642	Gm28694	exon	714
chr1-144055115-144056196	7.63636e-12	-1.11323	0.089	0.197	9.02411e-07	Rgs2	exon	50953
chr5-133010421-133011360	3.36651e-07	-1.11415	0.057	0.118	0.039783	Gm28616	exon	464827
chr9-15812791-15814005	8.11372e-08	-1.11893	0.061	0.127	0.00958823	Mtnr1b	utr	10522
chr5-53469245-53470421	1.09239e-11	-1.12344	0.087	0.192	1.29091e-06	Gm26486	exon	50562
chr9-44941465-44942871	4.82696e-11	-1.12727	0.083	0.181	5.70417e-06	Ube4a	cds	0
chr7-100472734-100473625	2.64771e-09	-1.1325	0.072	0.15	0.000312888	Ucp3	utr	0
chr5-129730304-129730787	3.97399e-10	-1.14042	0.074	0.164	4.69618e-05	Gbas	gap	0
chr10-25539007-25540172	5.94224e-11	-1.14263	0.08	0.175	7.02212e-06	Smlr1	exon	2739
chr10-31242403-31243457	1.27987e-08	-1.15037	0.062	0.136	0.00151246	Gm5422	exon	4682
chr3-103801524-103802528	2.05449e-09	-1.1537	0.07	0.153	0.000242785	Dclre1b	utr	0
chr8-126917195-126917889	4.89956e-09	-1.15949	0.063	0.141	0.000578995	Tomm20	utr	12774
chr7-130568581-130569505	8.09482e-10	-1.16235	0.069	0.152	9.56589e-05	Nsmce4a	gap	0
chr4-148872641-148873215	5.25361e-09	-1.18967	0.062	0.134	0.000620835	Casz1	gap	0
chr2-150663288-150663657	1.59613e-07	-1.18968	0.05	0.112	0.018862	Acss1	gap	0
chr1-38321535-38322245	1.05048e-07	-1.20232	0.05	0.113	0.0124138	Aff3	gap	0
chr19-60997320-60998140	1.16437e-08	-1.20465	0.055	0.13	0.00137598	Grk5	gap	0
chr8-93216902-93218234	8.96089e-16	-1.20604	0.099	0.23	1.05894e-10	Ces1e	cds	0
chr13-104632381-104633038	4.57999e-08	-1.21709	0.052	0.116	0.00541231	Cwc27	gap	0
chr4-141596884-141597331	5.14831e-09	-1.21977	0.058	0.131	0.000608391	Fblim1	gap	0
chr5-53472423-53472973	4.52262e-08	-1.22086	0.05	0.118	0.00534452	Gm26486	exon	53740
chr2-65037480-65038472	4.29261e-10	-1.22486	0.065	0.147	5.07271e-05	Grb14	exon	12492
chr7-100473841-100474459	3.07903e-07	-1.22796	0.044	0.103	0.0363858	Gm10603	gap	0
chr13-74025090-74026769	6.64462e-10	-1.2339	0.067	0.142	7.85214e-05	Tppp	gap	0
chr13-112638953-112639643	1.07124e-08	-1.23735	0.053	0.125	0.00126591	Ddx4	gap	0
chr10-16993753-16995112	1.73151e-07	-1.23828	0.046	0.105	0.0204618	Gm20125	gap	0
chr6-124719578-124720203	1.6803e-09	-1.23909	0.058	0.135	0.000198566	Ptpn6	utr	503
chr18-20670611-20671295	2.36567e-12	-1.24018	0.076	0.176	2.79558e-07	Ttr	gap	0
chr19-24676279-24676876	2.34743e-08	-1.24084	0.05	0.118	0.00277403	Tmem252	gap	0
chr17-50060240-50060581	1.94169e-07	-1.242	0.043	0.106	0.0229456	Rftn1	gap	0
chr17-50079933-50081290	6.57328e-09	-1.25116	0.051	0.127	0.000776784	Rftn1	gap	0
chr3-96569420-96569780	9.34053e-10	-1.25482	0.057	0.137	0.00011038	Gm15441	exon	2618
chr11-80283718-80284238	2.66229e-07	-1.25515	0.042	0.101	0.0314611	Rhot1	utr	15810
chr14-55467809-55468732	7.08845e-08	-1.25608	0.045	0.109	0.00837663	Dhrs4	exon	10025
chr2-102745131-102745849	1.86781e-10	-1.27281	0.061	0.143	2.20724e-05	Slc1a2	gap	0
chr9-53064345-53065336	1.47554e-11	-1.27323	0.066	0.158	1.74369e-06	Ddx10	utr	33117
chr6-122824000-122824545	2.33434e-10	-1.27724	0.059	0.142	2.75856e-05	Foxj2	gap	0
chr3-95129218-95129718	1.14146e-07	-1.28518	0.04	0.103	0.0134889	Scnm1	utr	0
chr12-16221097-16221510	2.87555e-07	-1.29943	0.037	0.095	0.0339812	Lpin1	utr	314158
chr18-21255081-21255506	1.12647e-07	-1.30648	0.042	0.099	0.0133119	Garem	gap	0
chr1-153064883-153066267	8.16289e-09	-1.30704	0.047	0.121	0.000964633	Nmnat2	gap	0
chr14-32093267-32094073	8.13938e-08	-1.30847	0.042	0.103	0.00961855	Oxnad1	gap	0
chr11-90100916-90101716	1.14024e-12	-1.30874	0.068	0.169	1.34746e-07	Gm11494	exon	33125
chr8-123291599-123292116	1.40192e-07	-1.30936	0.042	0.098	0.0165669	Fanca	gap	0
chr5-51476877-51477661	1.00728e-07	-1.31221	0.042	0.101	0.0119034	Ppargc1a	gap	0
chr16-21742997-21743961	1.63574e-08	-1.31506	0.045	0.112	0.00193301	Ehhadh	utr	17325
chr5-114179449-114179940	1.37382e-08	-1.31695	0.044	0.114	0.00162349	Acacb	gap	0
chr18-57244378-57245563	5.66543e-08	-1.32752	0.043	0.103	0.00669501	Megf10	gap	0
chr17-69266920-69267878	1.0208e-08	-1.33219	0.045	0.112	0.00120631	Epb4.1l3	gap	0
chr4-148071267-148072019	1.48657e-08	-1.33291	0.042	0.11	0.00175672	Agtrap	utr	5041
chr19-53575450-53576441	6.81668e-10	-1.34676	0.051	0.127	8.05548e-05	Nutf2-ps1	utr	11762
chr5-51595546-51596034	1.17972e-08	-1.34723	0.043	0.11	0.00139411	Ppargc1a	exon	27820
chr1-179731189-179731820	2.018e-07	-1.34905	0.035	0.094	0.0238473	Gm1305	cds	0
chr17-65548412-65549370	3.7067e-13	-1.35096	0.069	0.165	4.38031e-08	Tmem232	exon	7629
chr7-130574229-130574944	9.46541e-08	-1.37285	0.037	0.095	0.0111856	Fgfr2	gap	0
chr6-99359356-99360457	2.4841e-08	-1.37391	0.039	0.104	0.00293553	Foxp1	gap	0
chr12-77597365-77598593	4.13176e-13	-1.37556	0.063	0.163	4.88262e-08	Fut8	utr	121026
chr10-37988335-37989427	1.04881e-07	-1.39083	0.036	0.091	0.0123941	Gm26535	exon	608682
chr13-104692666-104693064	1.72231e-08	-1.40974	0.039	0.101	0.00203531	Cwc27	gap	0
chr13-37760991-37762057	2.53743e-12	-1.41455	0.058	0.15	2.99856e-07	Rreb1	exon	16342
chr14-118052053-118052704	3.9823e-10	-1.41874	0.047	0.12	4.706e-05	Dct	utr	0
chr8-4839009-4839536	2.29582e-07	-1.42188	0.032	0.085	0.0271303	Shcbp1	exon	59474
chr14-29017688-29018536	1.15386e-10	-1.42685	0.047	0.125	1.36355e-05	Lrtm1	utr	0
chr10-121153346-121154161	3.43209e-09	-1.42914	0.037	0.108	0.000405581	Wif1	utr	52695
chr5-135359236-135360182	1.12115e-12	-1.44606	0.053	0.147	1.32489e-07	Trim50	gap	0
chr17-86273983-86274625	8.36979e-08	-1.44805	0.033	0.089	0.00989083	Prkce	gap	0
chr2-144441133-144442077	6.60456e-11	-1.44812	0.046	0.126	7.80481e-06	Dzank1	utr	28479
chr19-44886466-44886822	3.88881e-08	-1.45321	0.032	0.092	0.00459552	Fam178a	exon	44296
chr5-146571611-146572521	1.45114e-08	-1.46378	0.035	0.097	0.00171486	Gpr12	utr	9629
chr19-58243459-58245028	2.24073e-07	-1.4649	0.03	0.082	0.0264794	Gfra1	gap	0
chr8-82887067-82887979	1.46677e-08	-1.47034	0.035	0.096	0.00173332	Rnf150	gap	0
chr17-31929530-31930491	1.28597e-09	-1.48791	0.039	0.108	0.000151967	Hsf2bp	utr	14277
chr4-153559684-153560623	2.35492e-07	-1.49014	0.025	0.081	0.0278288	Ajap1	exon	76872
chr14-86115082-86115892	3.04565e-07	-1.4929	0.029	0.077	0.0359913	Diap3	utr	539474
chr14-61097761-61098602	3.60928e-08	-1.49321	0.032	0.091	0.0042652	Sacs	exon	39854
chr15-83676210-83676649	5.43274e-09	-1.49372	0.036	0.099	0.000642003	Scube1	gap	0
chr15-27570821-27571623	7.66294e-11	-1.49422	0.045	0.119	9.05553e-06	Ank	cds	0
chr18-49998481-49999139	6.40456e-10	-1.50081	0.042	0.109	7.56846e-05	Tnfaip8	gap	0
chr19-55189801-55190482	3.50879e-09	-1.50248	0.035	0.101	0.000414644	Tectb	cds	0
chr19-38267453-38267853	3.22528e-07	-1.50381	0.025	0.077	0.0381141	Lgi1	gap	0
chr6-31141160-31141788	1.82795e-10	-1.51167	0.042	0.114	2.16014e-05	Lincpint	gap	0
chr4-136742618-136743120	4.51865e-10	-1.53555	0.038	0.107	5.33982e-05	Ephb2	gap	0
chr19-21329405-21330159	3.16394e-10	-1.53572	0.04	0.108	3.73893e-05	Zfand5	utr	47115
chr5-66857071-66857729	2.11482e-07	-1.5369	0.027	0.077	0.0249915	Limch1	gap	0
chr15-58585176-58585786	9.37815e-10	-1.54215	0.036	0.103	0.000110824	Fer1l6	gap	0
chr13-60653874-60654518	2.29613e-10	-1.54945	0.039	0.108	2.7134e-05	Dapk1	gap	0
chr18-31713514-31714336	5.97067e-10	-1.55798	0.037	0.104	7.05572e-05	Sap130	gap	0
chr8-46940855-46941670	8.00383e-08	-1.56104	0.027	0.081	0.00945836	Enpp6	exon	45254
chr1-89182707-89183921	1.91827e-08	-1.56546	0.03	0.089	0.00226688	Sh3bp4	utr	27638
chr13-74245285-74246182	1.25241e-11	-1.57171	0.043	0.121	1.48001e-06	Ahrr	gap	0
chr13-92959354-92960507	4.46005e-09	-1.57204	0.032	0.093	0.000527058	Cmya5	utr	80205
chr13-9445503-9446273	7.69491e-10	-1.59087	0.032	0.101	9.09331e-05	Dip2c	gap	0
chr8-106158242-106158760	1.89915e-07	-1.59772	0.025	0.073	0.0224428	Pla2g15	gap	0
chr4-56767731-56768433	5.35993e-13	-1.60231	0.044	0.133	6.33399e-08	Ikbkap	cds	0
chr1-22069412-22070443	2.75433e-09	-1.61153	0.03	0.093	0.000325488	Gm26580	exon	106881
chr9-52835452-52836588	3.81191e-15	-1.61372	0.051	0.153	4.50465e-10	AI593442	exon	156022
chr4-123397520-123398016	7.93559e-08	-1.6323	0.025	0.075	0.00937772	Macf1	cds	0
chr1-133257108-133257362	2.48289e-07	-1.63247	0.023	0.07	0.029341	Plekha6	gap	0
chr6-24543038-24543516	1.72413e-09	-1.63796	0.027	0.095	0.000203745	Asb15	gap	0
chrX-11574150-11574818	2.61379e-07	-1.64611	0.023	0.068	0.0308879	Gm4906	cds	245998
chr4-99683566-99684429	7.1688e-08	-1.64839	0.024	0.074	0.00847158	Foxd3	utr	24943
chr18-33850501-33850914	3.71731e-09	-1.65806	0.029	0.087	0.000439286	Epb4.1l4a	gap	0
chr5-138381851-138382500	6.1358e-08	-1.66133	0.023	0.074	0.00725086	Gm10874	gap	0
chr3-123190267-123190721	6.37284e-10	-1.66194	0.029	0.095	7.53098e-05	Synpo2	gap	0
chr7-109591989-109592503	2.58933e-07	-1.66991	0.021	0.068	0.0305988	St5	gap	0
chr14-29041159-29042775	1.667e-17	-1.6736	0.052	0.167	1.96995e-12	Cacna2d3	gap	0
chr9-51636855-51638122	3.55713e-14	-1.69269	0.04	0.134	4.20357e-09	Gm7293	utr	11980
chr9-113981005-113981554	4.74707e-09	-1.69396	0.027	0.084	0.000560976	Fbxl2	gap	0
chr12-99346948-99347286	3.08251e-07	-1.69837	0.021	0.064	0.0364269	Foxn3	gap	0
chr13-46987708-46988276	4.66532e-08	-1.69867	0.022	0.074	0.00551315	Nhlrc1	utr	24281
chr9-49384859-49385998	7.45141e-12	-1.70069	0.032	0.113	8.80555e-07	Drd2	gap	0
chr2-4476508-4477023	3.34095e-07	-1.7043	0.02	0.064	0.039481	Frmd4a	gap	0
chr17-56814324-56815069	7.63868e-14	-1.70461	0.042	0.13	9.02685e-09	Rfx2	gap	0
chr4-53638430-53639146	3.76745e-17	-1.71761	0.05	0.157	4.45211e-12	Fsd1l	gap	0
chr4-156171579-156172296	1.21762e-10	-1.7326	0.029	0.098	1.4389e-05	Agrn	cds	0
chr2-4474064-4474866	8.88557e-10	-1.74761	0.028	0.088	0.000105003	Frmd4a	gap	0
chr2-135602068-135603061	1.00938e-08	-1.75069	0.022	0.079	0.00119282	Gm14074	exon	45845
chr9-57493279-57493900	7.46349e-09	-1.76686	0.022	0.078	0.000881984	Rpp25	exon	10201
chr4-95317611-95318329	9.51276e-10	-1.77794	0.025	0.087	0.000112415	Gm29064	exon	83648
chr3-38246260-38246761	6.74395e-08	-1.78361	0.021	0.067	0.00796953	Ankrd50	utr	202499
chr9-61630111-61630855	2.71859e-10	-1.78542	0.025	0.091	3.21264e-05	Tle3	utr	211613
chr9-118799133-118799549	2.16673e-08	-1.79302	0.021	0.072	0.0025605	Itga9	gap	0
chr10-62984492-62984843	1.85963e-07	-1.79518	0.018	0.062	0.0219758	Rufy2	gap	0
chr5-20820947-20821972	7.50737e-16	-1.80742	0.04	0.139	8.87169e-11	Phtf2	gap	0
chr7-3423025-3423865	7.51356e-11	-1.81636	0.025	0.094	8.879e-06	Cacng6	exon	329
chr14-58626312-58627330	9.57023e-13	-1.82211	0.031	0.11	1.13094e-07	Rpl13-ps3	exon	266175
chrX-150955327-150955966	1.05101e-11	-1.82432	0.028	0.101	1.24201e-06	Gnl3l	utr	27174
chr1-157062407-157062725	1.75863e-08	-1.83361	0.02	0.07	0.00207823	Gm28694	exon	8372
chrX-50614439-50615200	4.10315e-08	-1.83466	0.018	0.068	0.00484881	Firre	gap	0
chr8-126886595-126887538	1.08326e-11	-1.83554	0.03	0.101	1.28012e-06	Tomm20	utr	43125
chr16-57266781-57268345	2.28876e-16	-1.83737	0.037	0.144	2.7047e-11	Tmem30c	gap	0
chrX-50611689-50612521	4.40271e-09	-1.86054	0.021	0.076	0.000520282	Firre	gap	0
chr1-13042334-13042919	9.52631e-08	-1.861	0.017	0.062	0.0112575	Gm29283	exon	25918
chr2-144068391-144069211	1.03228e-09	-1.87001	0.022	0.08	0.000121988	Banf2	gap	0
chr18-10213524-10214166	7.23797e-09	-1.89758	0.02	0.071	0.000855333	Rock1	exon	31731
chr1-166023842-166024789	1.41228e-08	-1.9113	0.018	0.067	0.00166893	Gm26665	gap	0
chr9-57386669-57387401	1.03317e-07	-1.93141	0.016	0.059	0.0122093	Ppcdc	utr	25266
chr8-110033624-110034162	9.73604e-08	-1.93352	0.016	0.059	0.0115054	Chst4	gap	0
chr8-61824548-61824897	6.34712e-08	-1.95256	0.014	0.062	0.00750058	Palld	gap	0
chr2-104035574-104035947	4.06907e-07	-1.95346	0.014	0.053	0.0480854	Fbxo3	gap	0
chr7-72972102-72973019	2.30213e-09	-1.9625	0.018	0.073	0.00027205	Gm28746	exon	211994
chr3-54400158-54401102	2.10292e-10	-1.97319	0.02	0.081	2.48509e-05	Postn	utr	9123
chr2-167131582-167131937	3.32722e-12	-1.98587	0.024	0.095	3.93187e-07	Kcnb1	gap	0
chr2-145936877-145937647	4.9101e-16	-1.99238	0.031	0.126	5.80241e-11	Cfap61	gap	0
chr6-119409610-119410223	1.58691e-09	-2.00465	0.018	0.071	0.000187529	Adipor2	gap	0
chr8-35218285-35218741	9.9298e-10	-2.01137	0.018	0.073	0.000117343	Ppp1r3b	exon	156999
chr6-120590075-120590497	7.83916e-08	-2.01807	0.014	0.058	0.00926377	Cecr5	exon	58755
chr5-3465791-3466894	4.50807e-24	-2.02133	0.044	0.181	5.32733e-19	Cdk6	gap	0
chrX-50549738-50550753	6.73926e-08	-2.02752	0.014	0.058	0.00796399	Firre	exon	4990
chr9-116674156-116674578	2.03178e-08	-2.04958	0.014	0.061	0.00240101	Rbms3	gap	0
chr4-11869633-11870118	2.03312e-11	-2.05201	0.021	0.085	2.40259e-06	Cdh17	utr	51737
chr1-40660876-40661155	1.42879e-07	-2.05577	0.013	0.053	0.0168845	Slc9a2	exon	19418
chr13-18063521-18064174	2.21098e-07	-2.05765	0.014	0.052	0.0261278	Vdac3-ps1	exon	31891
chr7-100399072-100399876	2.39467e-10	-2.07708	0.018	0.076	2.82986e-05	C2cd3	cds	0
chr11-8582525-8582906	6.0899e-13	-2.09262	0.023	0.094	7.19662e-08	Tns3	gap	0
chr11-50744904-50745308	2.59311e-08	-2.11374	0.013	0.058	0.00306436	Adamts2	gap	0
chr13-14088661-14089229	2.19097e-09	-2.12121	0.016	0.065	0.000258914	Arid4b	gap	0
chr15-59511481-59511941	7.163e-10	-2.17806	0.015	0.067	8.46474e-05	Nsmce2	gap	0
chr10-90668590-90668840	5.00415e-08	-2.18015	0.012	0.053	0.00591355	Anks1b	gap	0
chr9-83964127-83964708	1.92938e-08	-2.18457	0.013	0.056	0.00228001	Bckdhb	gap	0
chr13-112701255-112701683	1.00095e-11	-2.19881	0.016	0.082	1.18286e-06	Slc38a9	cds	0
chr3-54908372-54909052	8.45463e-08	-2.20221	0.012	0.051	0.00999109	Sertm1	gap	0
chr4-138723363-138724337	2.09113e-16	-2.21831	0.025	0.112	2.47115e-11	Ubxn10	gap	0
chr6-21047615-21048363	8.29346e-10	-2.24816	0.013	0.065	9.80063e-05	Kcnd2	exon	167139
chr10-25584719-25585270	5.0721e-08	-2.30762	0.009	0.05	0.00599385	Smlr1	exon	48451
chr18-80172680-80173219	1.90957e-10	-2.40144	0.013	0.064	2.25659e-05	Rbfa	utr	19045
chr18-20642832-20643216	2.42375e-11	-2.45535	0.013	0.068	2.86422e-06	Ttr	exon	22033
chr6-5498727-5498978	4.71234e-09	-2.47904	0.009	0.053	0.000556871	Pdk4	exon	2417
chr9-114818878-114819256	1.54037e-15	-2.53025	0.016	0.092	1.8203e-10	Cmtm8	gap	0
chr8-66759461-66760067	4.54475e-12	-2.66618	0.012	0.067	5.37067e-07	Npy1r	utr	52662
chr11-21036113-21036698	5.83561e-14	-2.82931	0.009	0.075	6.89611e-09	Peli1	exon	54592
chr6-59967989-59968968	4.53113e-10	-2.82961	0.008	0.052	5.35457e-05	Gm5570	exon	62998
chr17-61310923-61311559	1.27125e-13	-3.63325	0.005	0.058	1.50228e-08	Gm29051	exon	1180047

## Sheet: Table legend
Table S5. Differentially accessible regions in cardiomyocyte population
Table S5 lists the differentially accessible regions (DARs) in re-clustered cardiomyocytes between Prdm16 knockout and wild-type conditions, numbers and annotation are shown in Fig. 3D. DARs are ranked according to avg_log2fc.
