# Supplementary material for: PRDM16 determines specification of ventricular cardiomyocytes by suppressing alternative cell fates
Source: Life Sci Alliance. 2024 Sep 20;7(12):e202402719. doi: 10.26508/lsa.202402719 (PMC11415600; doi:10.26508/lsa.202402719)
Supplement: Supplementary file 7 [file LSA-2024-02719_TableS6.xlsx]

## Sheet: GO_CM_higher expressed
ONTOLOGY	ID	Description	Number in Figure 4E	GeneRatio	BgRatio	pvalue	p.adjust	qvalue	geneID	Count
CC	GO:0022626	cytosolic ribosome		81/1062	102/17344	2.82296e-79	1.65425e-76	1.2421e-76	Rplp1/Rpl41/Rpl38/Rps28/Rps16/Rps23/Rpl23/Rpl39/Rps14/Rps29/Rps20/Rpl36a/Rps12/Rpl37a/Rplp0/Fau/Rpl13a/Rpl10/Rps21/Rplp2/Rpl34/Rpl28/Rpl36/Rps3/Rps17/Rpl17/Rpl18/Rpsa/Rpl7a/Rps11/Rps27a/Rpl27a/Rps24/Rps7/Rpl27/Rpl23a/Rps27/Rps4x/Rpl32/Rps13/Rpl26/Rps8/Rpl11/Rps15/Ubb/Rpl7/Rpl9/Rpl13/Rpl31/Rps19/Rps2/Rpl12/Rpl15/Rpl30/Rps10/Rps26/Rps5/Rps18/Rpl21/Rps15a/Rpl24/Rpl10a/Rpl18a/Rpl8/Rpl5/Rpl35a/Rps25/R…	81
BP	GO:0002181	cytoplasmic translation		82/1059	143/17207	1.15744e-61	6.15529e-58	5.22068e-58	Eif2s3y/Rplp1/Rpl41/Rpl38/Rps28/Rps16/Rps23/Rpl23/Rpl39/Rps14/Rps29/Rps20/Rpl36a/Rps12/Rpl37a/Rplp0/Fau/Rpl13a/Rps21/Rplp2/Rpl34/Rpl28/Rpl36/Rps3/Rps17/Rpl17/Rpl18/Rpsa/Rpl7a/Rps11/Rps27a/Rpl27a/Rps24/Rps7/Rpl27/Rpl23a/Rps4x/Rpl32/Rps13/Rpl26/Rps8/Rpl11/Rps15/Rpl7/Rpl9/Rpl13/Rpl31/Rps19/Rps2/Rpl12/Rpl15/Rpl30/Rps10/Rps26/Rps5/Rps18/Rpl21/Rps15a/Rpl24/Rpl10a/Cpeb2/Rpl18a/Rpl8/Rpl5/Rpl35a/Rps25/Rpl…	82
MF	GO:0003735	structural constituent of ribosome		82/1051	160/17238	1.11607e-56	1.01227e-53	8.90506e-54	Rplp1/Rpl41/Rpl38/Rps28/Rps16/Rps23/Rpl23/Rpl39/Rps14/Rps29/Rps20/Rpl36a/Rps12/Rpl37a/Rplp0/Fau/Rpl13a/Rpl10/Rps21/Rplp2/Rpl34/Rpl28/Rpl36/Rps3/Rps17/Rpl17/Rpl18/Rpsa/Rpl7a/Rps11/Rps27a/Rpl27a/Rps24/Rps7/Rpl27/Rpl23a/Rps27/Rps4x/Rpl32/Rps13/Rpl26/Rps8/Rpl11/Rps15/Ubb/Rpl7/Rpl9/Rpl13/Rpl31/Rps19/Rps2/Rpl12/Rpl15/Rpl30/Rps10/Rps26/Rps5/Rps18/Rpl21/Rps15a/Rpl24/Rpl10a/Rpl18a/Rpl8/Rpl5/Rpl35a/Rps25/R…	82
BP	GO:0140236	translation at presynapse		46/1059	47/17207	3.50357e-55	9.316e-52	7.90148e-52	Rpl38/Rps28/Rps16/Rpl23/Rps14/Rpl36a/Rps12/Rpl37a/Rpl13a/Rpl10/Rplp2/Rpl34/Rpl28/Rpl36/Rpl17/Rpl7a/Rps11/Rps27a/Rpl27a/Rps24/Rpl27/Rpl23a/Rps27/Rpl32/Rpl26/Rpl7/Rpl9/Rpl13/Rpl12/Rpl15/Rps10/Rps26/Rps5/Rps15a/Rpl24/Rpl10a/Rpl8/Rpl5/Rpl35a/Rpl29/Rpl37/Rpl14/Rpl6/Rpl4/Rpl35/Rpl22	46
BP	GO:0140241	translation at synapse		46/1059	48/17207	7.92277e-54	1.05333e-50	8.93396e-51	Rpl38/Rps28/Rps16/Rpl23/Rps14/Rpl36a/Rps12/Rpl37a/Rpl13a/Rpl10/Rplp2/Rpl34/Rpl28/Rpl36/Rpl17/Rpl7a/Rps11/Rps27a/Rpl27a/Rps24/Rpl27/Rpl23a/Rps27/Rpl32/Rpl26/Rpl7/Rpl9/Rpl13/Rpl12/Rpl15/Rps10/Rps26/Rps5/Rps15a/Rpl24/Rpl10a/Rpl8/Rpl5/Rpl35a/Rpl29/Rpl37/Rpl14/Rpl6/Rpl4/Rpl35/Rpl22	46
BP	GO:0140242	translation at postsynapse		46/1059	48/17207	7.92277e-54	1.05333e-50	8.93396e-51	Rpl38/Rps28/Rps16/Rpl23/Rps14/Rpl36a/Rps12/Rpl37a/Rpl13a/Rpl10/Rplp2/Rpl34/Rpl28/Rpl36/Rpl17/Rpl7a/Rps11/Rps27a/Rpl27a/Rps24/Rpl27/Rpl23a/Rps27/Rpl32/Rpl26/Rpl7/Rpl9/Rpl13/Rpl12/Rpl15/Rps10/Rps26/Rps5/Rps15a/Rpl24/Rpl10a/Rpl8/Rpl5/Rpl35a/Rpl29/Rpl37/Rpl14/Rpl6/Rpl4/Rpl35/Rpl22	46
CC	GO:0044391	ribosomal subunit		82/1062	188/17344	1.78317e-49	5.22467e-47	3.92296e-47	Rplp1/Rpl41/Rpl38/Rps28/Rps16/Rps23/Rpl23/Rpl39/Rps14/Rps29/Rps20/Rpl36a/Rps12/Rpl37a/Rplp0/Fau/Rpl13a/Rpl10/Rps21/Rplp2/Rpl34/Rpl28/Rpl36/Rps3/Rps17/Rpl17/Rpl18/Rpsa/Rpl7a/Rps11/Rps27a/Rpl27a/Rps24/Rps7/Rpl27/Rpl23a/Rps27/Rps4x/Rpl32/Rps13/Rpl26/Rps8/Rpl11/Rps15/Ubb/Rpl7/Rpl9/Rpl13/Rpl31/Rps19/Rps2/Rpl12/Rpl15/Rpl30/Rps10/Rps26/Rps5/Rps18/Rpl21/Rps15a/Rpl24/Rpl10a/Rpl18a/Rpl8/Rpl5/Rpl35a/Rack1/R…	82
CC	GO:0022625	cytosolic large ribosomal subunit		48/1062	58/17344	6.24256e-49	1.21938e-46	9.15576e-47	Rplp1/Rpl41/Rpl38/Rpl23/Rpl39/Rpl36a/Rps12/Rpl37a/Rplp0/Rpl13a/Rpl10/Rplp2/Rpl34/Rpl28/Rpl36/Rpl17/Rpl18/Rpl7a/Rpl27a/Rpl27/Rpl23a/Rpl32/Rpl26/Rpl11/Rpl7/Rpl9/Rpl13/Rpl31/Rpl12/Rpl15/Rpl30/Rpl21/Rpl24/Rpl10a/Rpl18a/Rpl8/Rpl5/Rpl35a/Rpl29/Rpl37/Rpl14/Rpl6/Rpl36al/Rpl3/Rpl4/Rpl19/Rpl35/Rpl22	48
CC	GO:0005840	ribosome		84/1062	220/17344	3.87906e-45	5.68282e-43	4.26697e-43	Rplp1/Rpl41/Rpl38/Rps28/Rps16/Rps23/Rpl23/Rpl39/Rps14/Rps29/Rps20/Rpl36a/Rps12/Rpl37a/Rplp0/Fau/Rpl13a/Rpl10/Rps21/Rplp2/Rpl34/Rpl28/Rpl36/Rps3/Rps17/Rpl17/Rpl18/Rpsa/Rpl7a/Rps11/Rps27a/Rpl27a/Rps24/Rps7/Rpl27/Rpl23a/Rps27/Rps4x/Rpl32/Rps13/Rpl26/Rps8/Rpl11/Rps15/Ubb/Rpl7/Rpl9/Rpl13/Rpl31/Rps19/Rps2/Rpl12/Rpl15/Rpl30/Rps10/Rps26/Rps5/Rps18/Rpl21/Rps15a/Rpl24/Rpl10a/Rpl18a/Rpl8/Rpl5/Rpl35a/Rack1/R…	84
CC	GO:0022627	cytosolic small ribosomal subunit		34/1062	42/17344	2.5403e-34	2.97723e-32	2.23546e-32	Rps28/Rps16/Rps23/Rps14/Rps29/Rps20/Rps12/Fau/Rps21/Rps3/Rps17/Rpsa/Rps11/Rps27a/Rps24/Rps7/Rps27/Rps4x/Rps13/Rps8/Rps15/Ubb/Rps19/Rps2/Rps10/Rps26/Rps5/Rps18/Rps15a/Rps25/Rps9/Rps3a1/Rps27l/Rps6	34
CC	GO:0015934	large ribosomal subunit		48/1062	117/17344	6.79408e-28	6.63555e-26	4.98232e-26	Rplp1/Rpl41/Rpl38/Rpl23/Rpl39/Rpl36a/Rps12/Rpl37a/Rplp0/Rpl13a/Rpl10/Rplp2/Rpl34/Rpl28/Rpl36/Rpl17/Rpl18/Rpl7a/Rpl27a/Rpl27/Rpl23a/Rpl32/Rpl26/Rpl11/Rpl7/Rpl9/Rpl13/Rpl31/Rpl12/Rpl15/Rpl30/Rpl21/Rpl24/Rpl10a/Rpl18a/Rpl8/Rpl5/Rpl35a/Rpl29/Rpl37/Rpl14/Rpl6/Rpl36al/Rpl3/Rpl4/Rpl19/Rpl35/Rpl22	48
CC	GO:0015935	small ribosomal subunit		35/1062	76/17344	9.8107e-23	8.21295e-21	6.16672e-21	Rps28/Rps16/Rps23/Rps14/Rps29/Rps20/Rps12/Fau/Rps21/Rps3/Rps17/Rpsa/Rps11/Rps27a/Rps24/Rps7/Rps27/Rps4x/Rps13/Rps8/Rps15/Ubb/Rps19/Rps2/Rps10/Rps26/Rps5/Rps18/Rps15a/Rack1/Rps25/Rps9/Rps3a1/Rps27l/Rps6	35
CC	GO:0042788	polysomal ribosome		24/1062	33/17344	1.36541e-22	1.00016e-20	7.50975e-21	Rpl38/Rps28/Rps23/Rpl39/Rps29/Rpl36a/Rps21/Rpl36/Rpl18/Rpl7a/Rpl32/Rpl11/Rpl31/Rpl30/Rps26/Rpl24/Rpl10a/Rpl18a/Rpl8/Rpl29/Btf3/Rpl6/Rpl36al/Rpl19	24
CC	GO:0005844	polysome		34/1062	75/17344	7.60704e-22	4.95303e-20	3.719e-20	Rpl38/Rps28/Rps23/Myh10/Rpl39/Rps29/Rpl36a/Rps21/Rpl36/Rps3/Rpl17/Rpl18/Rpl7a/Vim/Rps4x/Rpl32/Rpl11/Rpl7/Rpl31/Rpl30/Rps26/Rpl24/Rpl10a/Cpeb2/Rpl18a/Rpl8/Rps25/Rpl29/Btf3/Rpl6/Rpl36al/Calr/Rpl19/Rps6	34
CC	GO:0032279	asymmetric synapse		78/1062	448/17344	2.90897e-17	1.70466e-15	1.27995e-15	Epha4/Lrrc4c/Lrp8/Tmem108/Sorbs2/Chrm2/Syndig1/Ptk2b/Rpl38/Grip1/Grk3/Rpl23/Snap91/Rps14/Zdhhc2/Pip5k1c/Il1r1/Syn2/Grm1/Cald1/Rplp0/Rtn4/Dtnb/Rps3/Gria3/Slc8a1/Grn/Rps27/Fabp5/Rps13/Rpl7/Rps19/Rpl12/Rpl30/Adam22/Rps18/Kcna4/Rpl10a/Rpl18a/Cryab/Rpl8/Rpl5/Gsg1l/Gapdh/Srgap2/Sipa1l1/Rps25/Efnb2/Rpl14/Cpeb1/Rpl6/Homer1/Erc2/Adora1/Rpl4/Arfgap1/Hspa8/Tacc3/Lrrc4/Disc1/Map1b/Pak3/Ctnnb1/Nf1/Pkp4/Mib1/A…	78
CC	GO:0014069	postsynaptic density		74/1062	429/17344	3.30938e-16	1.763e-14	1.32375e-14	Epha4/Lrrc4c/Lrp8/Tmem108/Sorbs2/Syndig1/Ptk2b/Rpl38/Grip1/Grk3/Rpl23/Snap91/Rps14/Zdhhc2/Pip5k1c/Il1r1/Syn2/Grm1/Cald1/Rplp0/Rtn4/Dtnb/Rps3/Gria3/Slc8a1/Rps27/Fabp5/Rps13/Rpl7/Rps19/Rpl12/Rpl30/Adam22/Rps18/Rpl10a/Rpl18a/Cryab/Rpl8/Rpl5/Gsg1l/Gapdh/Srgap2/Sipa1l1/Rps25/Efnb2/Rpl14/Cpeb1/Rpl6/Homer1/Erc2/Adora1/Rpl4/Arfgap1/Hspa8/Tacc3/Lrrc4/Disc1/Map1b/Pak3/Ctnnb1/Nf1/Pkp4/Mib1/Arhgef7/Hnrnpa2b1…	74
CC	GO:0098984	neuron to neuron synapse		79/1062	482/17344	6.32145e-16	3.08697e-14	2.31786e-14	Epha4/Lrrc4c/Lrp8/Tmem108/Sorbs2/Chrm2/Syndig1/Ptk2b/Rpl38/Grip1/Grk3/Rpl23/Snap91/Rps14/Zdhhc2/Pip5k1c/Il1r1/Syn2/Grm1/Cald1/Rplp0/Rtn4/Dtnb/Rps3/Gria3/Slc8a1/Grn/Rps27/Fabp5/Rps13/Rpl7/Rps19/Rpl12/Rpl30/Adam22/Rps18/Kcna4/Rpl10a/Rpl18a/Cryab/Rpl8/Rpl5/Gsg1l/Gapdh/Srgap2/Sipa1l1/Rps25/Efnb2/Rpl14/Cpeb1/Rpl6/Homer1/Erc2/Adora1/Rpl4/Arfgap1/Hspa8/Tacc3/Igsf9b/Lrrc4/Disc1/Map1b/Pak3/Ctnnb1/Nf1/Pkp4…	79
CC	GO:0099572	postsynaptic specialization		77/1062	464/17344	7.44435e-16	3.35568e-14	2.51963e-14	Epha4/Lrrc4c/Lrp8/Tmem108/Sorbs2/Syndig1/Ptk2b/Rpl38/Grip1/Grk3/Rpl23/Snap91/Rps14/Zdhhc2/Pip5k1c/Il1r1/Syn2/Grm1/Cald1/Rplp0/Rtn4/Dtnb/Rps3/Gria3/Slc8a1/Rps27/Fabp5/Rps13/Rpl7/Rps19/Rpl12/Rpl30/Adam22/Rps18/Rpl10a/Rpl18a/Cryab/Rpl8/Rpl5/Gsg1l/Gapdh/Srgap2/Sipa1l1/Rps25/Efnb2/Rpl14/Cpeb1/Rpl6/Homer1/Erbin/Erc2/Adora1/Rpl4/Arfgap1/Hspa8/Tacc3/Dlgap4/Igsf9b/Lrrc4/Disc1/Map1b/Pak3/Ctnnb1/Nf1/Pkp4/Mi…	77
CC	GO:0098800	inner mitochondrial membrane protein complex		35/1062	128/17344	2.63972e-14	1.10491e-12	8.29627e-13	Uqcr11/Cox8a/Cox6a2/Atp5e/Cox7a2/Atp5g1/Chchd10/Ndufa4/Atp5k/Ndufa1/Ndufa13/Uqcr10/Uqcrq/Atp5mpl/Ndufa11/Micos13/Ndufa2/Romo1/Ndufc1/Atp5md/Cox6a1/Cox4i1/Cox6b1/Atp5j2/Uqcrb/Cox7c/Cox6c/Cox5b/Atp5j/Uqcrfs1/Atp5g3/Atp5d/Ndufb8/Ndufb7/Ndufb9	35
CC	GO:0043292	contractile fiber		45/1062	232/17344	3.90953e-12	1.52732e-10	1.1468e-10	Ryr3/Myl4/Ankrd1/Myl7/Tpm2/Myl1/Sphkap/Mybphl/Grk3/Smpx/Acta1/Xirp2/S100a1/Rpl17/Slc8a1/Synpo2l/Cfl2/Myoz2/Rpl7/Pgm5/Rpl15/Myl9/Des/Cryab/Cst3/Neb/Casq1/Rpl6/Jph1/Homer1/Rpl4/Scn5a/Svil/Ablim2/Ilk/Myl12a/Lman1/Ctnnb1/Mef2c/Trpc1/Synpo/Calm1/Ppp1r12a/Calm2/Dek	45
CC	GO:0030016	myofibril		43/1062	219/17344	7.7253e-12	2.82939e-10	2.12446e-10	Ryr3/Myl4/Ankrd1/Myl7/Tpm2/Myl1/Sphkap/Mybphl/Grk3/Smpx/Acta1/Xirp2/S100a1/Rpl17/Slc8a1/Synpo2l/Cfl2/Myoz2/Rpl7/Pgm5/Rpl15/Myl9/Des/Cryab/Neb/Casq1/Rpl6/Jph1/Homer1/Rpl4/Scn5a/Svil/Ablim2/Ilk/Myl12a/Lman1/Ctnnb1/Mef2c/Trpc1/Synpo/Calm1/Ppp1r12a/Calm2	43
CC	GO:0005746	mitochondrial respirasome		23/1062	72/17344	2.16234e-11	7.45371e-10	5.59664e-10	Uqcr11/Cox8a/Cox6a2/Cox7a2/Ndufa4/Ndufa1/Ndufa13/Uqcr10/Uqcrq/Ndufa11/Ndufa2/Ndufc1/Cox6a1/Cox4i1/Cox6b1/Uqcrb/Cox7c/Cox6c/Cox5b/Uqcrfs1/Ndufb8/Ndufb7/Ndufb9	23
CC	GO:0098803	respiratory chain complex		23/1062	74/17344	4.07083e-11	1.32528e-09	9.95091e-10	Uqcr11/Cox8a/Cox6a2/Cox7a2/Ndufa4/Ndufa1/Ndufa13/Uqcr10/Uqcrq/Ndufa11/Ndufa2/Ndufc1/Cox6a1/Cox4i1/Cox6b1/Uqcrb/Cox7c/Cox6c/Cox5b/Uqcrfs1/Ndufb8/Ndufb7/Ndufb9	23
CC	GO:0070069	cytochrome complex		15/1062	32/17344	1.2215e-10	3.76736e-09	2.82873e-09	Uqcr11/Cox8a/Cox6a2/Cox7a2/Ndufa4/Uqcr10/Uqcrq/Cox6a1/Cox4i1/Cox6b1/Uqcrb/Cox7c/Cox6c/Cox5b/Uqcrfs1	15
CC	GO:0070469	respirasome		23/1062	78/17344	1.34469e-10	3.93994e-09	2.95832e-09	Uqcr11/Cox8a/Cox6a2/Cox7a2/Ndufa4/Ndufa1/Ndufa13/Uqcr10/Uqcrq/Ndufa11/Ndufa2/Ndufc1/Cox6a1/Cox4i1/Cox6b1/Uqcrb/Cox7c/Cox6c/Cox5b/Uqcrfs1/Ndufb8/Ndufb7/Ndufb9	23
CC	GO:0062023	collagen-containing extracellular matrix		54/1062	345/17344	1.69759e-10	4.73708e-09	3.55685e-09	Hmcn1/Fras1/Spon1/Fbn2/Itga6/Thbs4/Sparc/Col4a6/Eln/Colq/Mgp/Bgn/Colec12/Fbln1/Rpsa/Sfrp1/Lgals1/Col4a5/Col4a1/Tgm2/Sema6d/Ctsl/Igf1/Col1a1/Col1a2/Cst3/Timp3/Ccdc80/Igfbp7/Cspg4/Fn1/Col4a2/Tgfb2/Col3a1/S100a11/Calr/Ccn1/P3h2/Mfge8/Plxna2/Adamts1/Lman1/Fgl2/Angpt1/Hsp90aa1/Bmp7/Col6a2/Bmper/Gpc1/P3h1/Igf2/Anxa2/Pcolce2/Serpinh1	54
CC	GO:0030017	sarcomere		38/1062	197/17344	2.19302e-10	5.8414e-09	4.38603e-09	Ryr3/Myl4/Ankrd1/Myl7/Tpm2/Sphkap/Grk3/Smpx/Acta1/Xirp2/S100a1/Rpl17/Slc8a1/Synpo2l/Cfl2/Myoz2/Rpl7/Pgm5/Rpl15/Myl9/Des/Cryab/Neb/Casq1/Rpl6/Jph1/Homer1/Rpl4/Scn5a/Myl12a/Lman1/Ctnnb1/Mef2c/Trpc1/Synpo/Calm1/Ppp1r12a/Calm2	38
BP	GO:0140694	non-membrane-bounded organelle assembly		61/1059	381/17207	5.01759e-12	5.33671e-09	4.52639e-09	Rpl38/Rps28/Rps23/Myh10/Rps14/Acta1/Rplp0/Fau/Rpl10/Rps3/Ripor2/Rpsa/Tubb5/Rpl23a/Synpo2l/Rps27/Cfl2/Myoz2/Rpl11/Rps15/Pgm5/Rps19/Rps5/Myl9/Rpl24/Rpl5/Bicd1/Neb/Casq1/D7Ertd443e/Rps25/Cenpa/Rpl6/Zfp207/Cnot2/Kifc1/Racgap1/Cenpe/Prc1/Spag5/Mapre1/Mef2c/Rps27l/Tpx2/Flnc/Cenpc1/Chmp4c/Kif15/Kif23/Dlgap5/Rps6/Aspm/Cdca8/Cntrob/Lsm3/Cep44/Cep192/Kpnb1/Kifc5b/Nkx2-5/Ccnb2	61
BP	GO:0006119	oxidative phosphorylation		31/1059	122/17207	7.47019e-12	6.62108e-09	5.61575e-09	Uqcr11/Cox8a/Pde2a/Cox6a2/Atp5e/Cox7a2/Chchd10/Atp5k/Ndufa1/Ndufa13/Uqcr10/Uqcrq/Ccnb1/Cdk1/Ndufa11/Ndufa2/Ndufc1/Cox6a1/Cox4i1/Atp5j2/Uqcrb/Cox7c/Cox6c/Cox5b/Atp5j/Cycs/Uqcrfs1/Atp5d/Ndufb8/Ndufb7/Ndufb9	31
MF	GO:0019843	rRNA binding		23/1051	74/17238	3.73153e-11	1.69225e-08	1.48869e-08	Rpl23/Rps14/Rplp0/Rps3/Rpl17/Rps11/Rpl23a/Rps4x/Rps13/Rpl11/Rpl7/Rpl9/Rpl12/Rps5/Rps18/Rpl8/Rpl5/Rpl37/Rpl6/Rpl3/Rps9/Rpl4/Rpl19	23
CC	GO:0005751	mitochondrial respiratory chain complex IV		11/1062	19/17344	2.0679e-09	5.26865e-08	3.95599e-08	Cox8a/Cox6a2/Cox7a2/Ndufa4/Cox6a1/Cox4i1/Cox6b1/Cox7c/Cox6c/Cox5b/Uqcrfs1	11
CC	GO:0043209	myelin sheath		37/1062	204/17344	2.27197e-09	5.5474e-08	4.16528e-08	Hba-a1/Gnao1/Dpysl2/Mbp/Tuba1a/Syn2/Rtn4/Eef1a1/Bcl2/Hspa5/Rps27a/Ubb/Mif/Cryab/Ppia/Atp1b1/Gapdh/Stxbp1/Tuba1b/Ckb/Hspa8/Tubb4b/Glul/Ncam1/Cox6a1/Jam3/Hsp90aa1/Cox5b/Pebp1/Calm1/Cycs/Uqcrfs1/Anxa2/Nme2/Mpdz/Pgam1/Calm2	37
BP	GO:0140014	mitotic nuclear division		47/1059	270/17207	8.0561e-11	6.12033e-08	5.19103e-08	Anapc15/Igf1r/Ripor2/Igf1/Rpl24/Ube2c/Bora/Ccnb1/Smc4/Zfp207/Mki67/Kifc1/Ube2s/Racgap1/Kif20b/Cenpe/Bub1b/Prc1/Spag5/Mapre1/Knstrn/Cdc16/Bmp7/Tpx2/Nuf2/Cdca2/Cit/Cenpc1/Pebp1/Spc25/Esco2/Chmp4c/Kif15/Bub3/Kif23/Igf2/Cdca8/Ttk/Cep192/Kif18a/Bub1/Kpnb1/Kifc5b/Ubxn2b/Phip/Rad21/Ran	47
CC	GO:0031012	extracellular matrix		62/1062	461/17344	3.98731e-09	9.34626e-08	7.01767e-08	Hmcn1/Fras1/Spon1/Fbn2/Itga6/Thbs4/Sparc/Ccn2/Col4a6/Thsd4/Eln/Ccn4/Colq/Mgp/Adamts20/Bgn/Colec12/Fbln1/Adamts19/Rpsa/Sfrp1/Lgals1/Col4a5/Col4a1/Tgm2/Sema6d/Ctsl/Igf1/Col1a1/Col1a2/Cst3/Apoe/Timp3/Ccdc80/Adamtsl2/Igfbp7/Cspg4/Hsd17b12/Fn1/Col4a2/Tgfb2/Col3a1/S100a11/Calr/Ccn1/P3h2/Mfge8/Plxna2/Adamts1/Lman1/Fgl2/Angpt1/Hsp90aa1/Bmp7/Col6a2/Bmper/Gpc1/P3h1/Igf2/Anxa2/Pcolce2/Serpinh1	62
CC	GO:0005874	microtubule		58/1062	419/17344	4.38738e-09	9.88849e-08	7.4248e-08	Ror2/Nav3/Dpysl2/Grip1/Tpt1/Tuba1a/Kif26b/Invs/Cep170/Trim54/Slc8a1/Tubb5/Dynll1/Tbca/Ttll11/Apoe/Bicd1/Stmn1/Kif5b/Tuba1b/Ttll7/Mid2/Cdk1/Marcks/Zfp207/Hspa8/Tubb4b/Selenos/Kif4/Kifc1/Kif20b/Cenpe/Disc1/Prc1/Spag5/Map1b/Gas2l3/Mapre1/Rassf1/Knstrn/Ckap2/Tpx2/Pbxip1/Tuba1c/Gabarap/Ska3/Calm1/Ska2/Chmp4c/Kif15/Kif23/Aspm/Nckap5l/Clip4/Kif18a/Fign/Kifc5b/Calm2	58
CC	GO:0030312	external encapsulating structure		62/1062	463/17344	4.72162e-09	1.02477e-07	7.69449e-08	Hmcn1/Fras1/Spon1/Fbn2/Itga6/Thbs4/Sparc/Ccn2/Col4a6/Thsd4/Eln/Ccn4/Colq/Mgp/Adamts20/Bgn/Colec12/Fbln1/Adamts19/Rpsa/Sfrp1/Lgals1/Col4a5/Col4a1/Tgm2/Sema6d/Ctsl/Igf1/Col1a1/Col1a2/Cst3/Apoe/Timp3/Ccdc80/Adamtsl2/Igfbp7/Cspg4/Hsd17b12/Fn1/Col4a2/Tgfb2/Col3a1/S100a11/Calr/Ccn1/P3h2/Mfge8/Plxna2/Adamts1/Lman1/Fgl2/Angpt1/Hsp90aa1/Bmp7/Col6a2/Bmper/Gpc1/P3h1/Igf2/Anxa2/Pcolce2/Serpinh1	62
BP	GO:0000028	ribosomal small subunit assembly		12/1059	20/17207	2.20952e-10	1.46878e-07	1.24576e-07	Rpl38/Rps28/Rps14/Fau/Rpsa/Rps27/Rps15/Rps19/Rps5/Rps25/Rps27l/Rps6	12
CC	GO:0015629	actin cytoskeleton		62/1062	474/17344	1.16846e-08	2.44542e-07	1.83615e-07	Myl4/Myl7/Myo3b/Msra/Tpm2/Clic5/Coro2b/Myl1/Dpysl3/Epha3/Myo5a/Myh10/Daam1/Cald1/Acta1/Xirp2/Eef1a1/Synpo2l/Flnb/Cfl2/Myoz2/Pgm5/Enah/Epb41l2/Myl9/Afap1/Cryab/Ddr2/Neb/Acaca/Sipa1l1/D7Ertd443e/Abi2/Cnn2/Arhgap21/Svil/Ablim2/Tpm4/Marcks/Ilk/Myl12a/Gas2l3/Coro1c/Ablim3/Mtpn/Jam3/Mtss1/Cdc42bpa/Flnc/Vcam1/Neurl1b/Synpo/Cit/Gabarap/Wasl/H1f0/Ppp1r12a/Diaph3/Anxa2/Zyx/Ptpn12/Cfl1	62
CC	GO:0045277	respiratory chain complex IV		11/1062	22/17344	1.62673e-08	3.28711e-07	2.46814e-07	Cox8a/Cox6a2/Cox7a2/Ndufa4/Cox6a1/Cox4i1/Cox6b1/Cox7c/Cox6c/Cox5b/Uqcrfs1	11
BP	GO:0042255	ribosome assembly		19/1059	60/17207	1.53924e-09	9.09522e-07	7.71422e-07	Rpl38/Rps28/Rps14/Rplp0/Fau/Rpl10/Rpsa/Rpl23a/Rps27/Rpl11/Rps15/Rps19/Rps5/Rpl24/Rpl5/Rps25/Rpl6/Rps27l/Rps6	19
BP	GO:0000280	nuclear division		59/1059	426/17207	3.79755e-09	2.01954e-06	1.7129e-06	Anapc15/Igf1r/Ripor2/Ubb/Brdt/Fignl1/Igf1/Rpl24/Ube2c/Cpeb1/Calr/Bora/Ccnb1/Smc4/Zfp207/Cdc25b/Mki67/Kifc1/Ube2s/Racgap1/Kif20b/Cenpe/Bub1b/Prc1/Spag5/Cks2/Mapre1/Knstrn/Cdc16/Bmp7/Top2a/Npr2/Tpx2/Nuf2/Cdca2/Cit/Cenpc1/Pebp1/Spc25/Esco2/Chmp4c/Kif15/Bub3/Kif23/Igf2/Aspm/Cdca8/Ttk/Cep192/Kif18a/Bub1/Kpnb1/Kifc5b/Terf1/Ubxn2b/Phip/Rad21/Ccnb2/Ran	59
CC	GO:0005819	spindle		47/1062	343/17344	1.76156e-07	3.43786e-06	2.58133e-06	Hecw2/App/Tpt1/Myh10/Rps3/Tubb5/Dynll1/Cenpf/Cpeb1/Hmmr/Ckap2l/Bora/Ccnb1/Cdk1/Cdc25b/Tubb4b/Tacc3/Kifc1/Racgap1/Kif20b/Cenpe/Bub1b/Prc1/Cdc27/Spag5/Mapre1/Knstrn/Pkp4/Cdc16/Ckap2/Tpx2/Arhgef7/Ska3/Calm1/Ska2/Chmp4c/Kif23/Dlgap5/Ect2/Aspm/Cdca8/Cep44/Kif18a/Kifc5b/Terf1/Ubxn2b/Calm2	47
CC	GO:0005753	mitochondrial proton-transporting ATP synthase complex		9/1062	17/17344	1.81866e-07	3.43786e-06	2.58133e-06	Atp5e/Atp5g1/Atp5k/Atp5mpl/Atp5md/Atp5j2/Atp5j/Atp5g3/Atp5d	9
MF	GO:0050839	cell adhesion molecule binding		44/1051	287/17238	1.40366e-08	4.24375e-06	3.73326e-06	Kirrel3/Lrrc4c/Itga6/App/Thbs4/Ccn2/Cdh13/Ccn4/Itga1/Tenm3/Fbln1/Rtn4/Cdh3/Rpsa/Syk/Afdn/Utrn/Itgav/Igf1/Tenm2/Emp2/Ppia/Itga5/Adam9/Fn1/Tln1/Col3a1/Calr/Cdh11/P4hb/Ccn1/Cd81/Mfge8/Ilk/Cpe/Ctnnb1/Jam3/Pkp4/Vcam1/Cadm1/Cxadr/Igf2/Fgfr1/Tjp2	44
CC	GO:0045259	proton-transporting ATP synthase complex		9/1062	18/17344	3.43935e-07	6.29831e-06	4.72911e-06	Atp5e/Atp5g1/Atp5k/Atp5mpl/Atp5md/Atp5j2/Atp5j/Atp5g3/Atp5d	9
CC	GO:0030496	midbody		28/1062	160/17344	4.29413e-07	7.62533e-06	5.7255e-06	Myh10/Mical3/Hspa5/Rack1/Cenpf/Ptpn13/Celf2/Cdk1/Kif4/Gnai2/Racgap1/Kif20b/Cenpe/Prc1/Pkp4/Hsp90b1/Cit/Cenpc1/Chmp4c/Kif23/Klhl9/Ect2/Anxa2/Aspm/Cdca8/Cep55/Rad21/Ran	28
CC	GO:0032432	actin filament bundle		20/1062	91/17344	4.66694e-07	8.0436e-06	6.03956e-06	Coro2b/Myh10/Daam1/Acta1/Xirp2/Flnb/Pgm5/Enah/Myl9/Cryab/Cnn2/Tpm4/Marcks/Ilk/Myl12a/Ablim3/Synpo/Anxa2/Zyx/Cfl1	20
BP	GO:0044772	mitotic cell cycle phase transition		58/1059	431/17207	1.49062e-08	7.20649e-06	6.11227e-06	Anapc15/Cdk14/Hecw2/App/Usp29/Bcl2/Rpl17/Cdk17/Ccnd2/Rpl26/Usp47/Rpl24/Lmnb1/Ddr2/Ube2c/D7Ertd443e/Ctdspl/Cenpf/Ccnb1/Cdk1/Zfp207/Cdc25b/Npat/Tacc3/Adamts1/Cdc25c/Ube2s/Cenpe/Cdk7/Bub1b/Cdc27/Dbf4/Cks2/Taok3/Cdc16/Rps27l/Ccna2/Bard1/Nuf2/Cit/Spc25/Calm1/Chmp4c/Ush1c/Zfp36l1/Bub3/Cdk16/Rps6/Cdca8/Ttk/Cep192/Bub1/E2f5/Calm2/Rad21/Iqgap3/Ier3/Ccnb2	58
BP	GO:0009060	aerobic respiration		31/1059	164/17207	1.84988e-08	8.19807e-06	6.95329e-06	Uqcr11/Cox8a/Pde2a/Cox6a2/Atp5e/Cox7a2/Chchd10/Atp5k/Ndufa1/Ndufa13/Uqcr10/Uqcrq/Ccnb1/Cdk1/Ndufa11/Ndufa2/Ndufc1/Cox6a1/Cox4i1/Atp5j2/Uqcrb/Cox7c/Cox6c/Cox5b/Atp5j/Cycs/Uqcrfs1/Atp5d/Ndufb8/Ndufb7/Ndufb9	31
CC	GO:0031252	cell leading edge		51/1062	401/17344	5.59949e-07	9.37515e-06	7.03936e-06	Arhgap31/App/Psd3/Dpysl3/Hcn1/Ptk2b/Myo5a/Myh10/Eef1a1/Rps3/Ripor2/Gabrg3/Vim/Amotl1/Ston1/Enah/Itgav/Cd44/Tnfrsf12a/Ccdc88a/Pabpc1/Srgap2/Pld1/Itga5/Cspg4/Abi2/Tln1/Arf4/S100a11/Ptpn13/Fat1/Adora1/P4hb/Ilk/Gnas/Coro1c/Ablim3/Raph1/Ctnnb1/Knstrn/Cdc42bpa/Arhgef7/Cit/Wasl/Arhgap1/Anxa2/Acap2/Nme2/Kif18a/Pik3ca/Cfl1	51
BP	GO:0042773	ATP synthesis coupled electron transport		18/1059	64/17207	3.35625e-08	1.24461e-05	1.05563e-05	Uqcr11/Cox8a/Cox6a2/Cox7a2/Uqcr10/Uqcrq/Ccnb1/Cdk1/Cox6a1/Cox4i1/Uqcrb/Cox7c/Cox6c/Cox5b/Cycs/Uqcrfs1/Ndufb8/Ndufb9	18
BP	GO:0042775	mitochondrial ATP synthesis coupled electron transport		18/1059	64/17207	3.35625e-08	1.24461e-05	1.05563e-05	Uqcr11/Cox8a/Cox6a2/Cox7a2/Uqcr10/Uqcrq/Ccnb1/Cdk1/Cox6a1/Cox4i1/Uqcrb/Cox7c/Cox6c/Cox5b/Cycs/Uqcrfs1/Ndufb8/Ndufb9	18
BP	GO:0048285	organelle fission		61/1059	475/17207	3.64785e-08	1.24461e-05	1.05563e-05	Anapc15/Ddhd1/Igf1r/Ripor2/Ubb/Brdt/Fignl1/Igf1/Rpl24/Ube2c/Cpeb1/Calr/Bora/Ccnb1/Smc4/Zfp207/Cdc25b/Mki67/Kifc1/Ube2s/Racgap1/Kif20b/Cenpe/Bub1b/Prc1/Spag5/Coro1c/Cks2/Mapre1/Knstrn/Cdc16/Bmp7/Top2a/Npr2/Tpx2/Nuf2/Cdca2/Cit/Cenpc1/Pebp1/Spc25/Esco2/Chmp4c/Kif15/Bub3/Kif23/Igf2/Aspm/Cdca8/Ttk/Cep192/Kif18a/Bub1/Kpnb1/Kifc5b/Terf1/Ubxn2b/Phip/Rad21/Ccnb2/Ran	61
BP	GO:0000070	mitotic sister chromatid segregation		33/1059	187/17207	3.74459e-08	1.24461e-05	1.05563e-05	Anapc15/Ripor2/Ccnb1/Smc4/Zfp207/Kifc1/Racgap1/Cenpe/Bub1b/Prc1/Spag5/Mapre1/Knstrn/Cdc16/Tpx2/Nuf2/Cit/Cenpc1/Spc25/Esco2/Chmp4c/Kif15/Bub3/Kif23/Cdca8/Ttk/Cep192/Kif18a/Bub1/Kpnb1/Kifc5b/Rad21/Ran	33
MF	GO:0005178	integrin binding		28/1051	146/17238	5.33241e-08	1.20912e-05	1.06368e-05	Itga6/App/Thbs4/Ccn2/Ccn4/Itga1/Fbln1/Syk/Utrn/Itgav/Igf1/Emp2/Ppia/Itga5/Adam9/Fn1/Tln1/Col3a1/Calr/P4hb/Ccn1/Cd81/Mfge8/Ilk/Jam3/Vcam1/Cxadr/Igf2	28
BP	GO:0015980	energy derivation by oxidation of organic compounds		45/1059	306/17207	4.59161e-08	1.43637e-05	1.21827e-05	Prkag2/Rubcnl/Uqcr11/Cox8a/Pde2a/Cox6a2/Atp5e/Igf1/Gfpt1/Cox7a2/Chchd10/Atp5k/Ndufa1/Ndufa13/Uqcr10/Uqcrq/Pgm2/Ppp1cc/Ccnb1/Cdk1/Ndufa11/Ndufa2/Gyg/Ndufc1/Cox6a1/Cox4i1/Gnas/Prelid1/Per2/Atp5j2/Uqcrb/Ppp1r2/Cox7c/Cox6c/Cox5b/Ppp1r3c/Atp5j/Cycs/Igf2/Uqcrfs1/Atp5d/Ndufb8/Ndufb7/Ndufb9/Pik3ca	45
BP	GO:0042274	ribosomal small subunit biogenesis		19/1059	73/17207	5.57522e-08	1.64717e-05	1.39707e-05	Rpl38/Rps28/Rps16/Rps14/Fau/Rps21/Rps17/Rpsa/Rps24/Rps7/Rps27/Rps8/Rps15/Rps19/Rps5/Rps25/Rps9/Rps27l/Rps6	19
BP	GO:0000819	sister chromatid segregation		38/1059	239/17207	6.49176e-08	1.81701e-05	1.54112e-05	Anapc15/Hecw2/Ripor2/Ube2c/Ccnb1/Smc4/Zfp207/Tacc3/Kifc1/Racgap1/Cenpe/Bub1b/Prc1/Cdc27/Spag5/Mapre1/Knstrn/Cdc16/Top2a/Tpx2/Nuf2/Cit/Cenpc1/Spc25/Esco2/Chmp4c/Kif15/Bub3/Kif23/Cdca8/Ttk/Cep192/Kif18a/Bub1/Kpnb1/Kifc5b/Rad21/Ran	38
BP	GO:0007088	regulation of mitotic nuclear division		24/1059	113/17207	7.50593e-08	1.91143e-05	1.6212e-05	Anapc15/Igf1r/Igf1/Bora/Ccnb1/Zfp207/Mki67/Kif20b/Cenpe/Bub1b/Cdc16/Bmp7/Nuf2/Cdca2/Pebp1/Spc25/Bub3/Igf2/Cdca8/Ttk/Cep192/Bub1/Phip/Rad21	24
BP	GO:0008608	attachment of spindle microtubules to kinetochore		14/1059	41/17207	7.54797e-08	1.91143e-05	1.6212e-05	Ccnb1/Zfp207/Racgap1/Cenpe/Spag5/Mapre1/Knstrn/Nuf2/Cenpc1/Spc25/Bub3/Ect2/Cdca8/Knl1	14
BP	GO:0038063	collagen-activated tyrosine kinase receptor signaling pathway		8/1059	12/17207	7.95076e-08	1.92192e-05	1.6301e-05	Col4a6/Col4a5/Syk/Col4a1/Col1a1/Ddr2/Col4a2/Ddr1	8
BP	GO:0019646	aerobic electron transport chain		16/1059	54/17207	8.66259e-08	2.00294e-05	1.69882e-05	Uqcr11/Cox8a/Cox6a2/Cox7a2/Uqcr10/Uqcrq/Cox6a1/Cox4i1/Uqcrb/Cox7c/Cox6c/Cox5b/Cycs/Uqcrfs1/Ndufb8/Ndufb9	16
BP	GO:0006123	mitochondrial electron transport, cytochrome c to oxygen		9/1059	16/17207	9.45641e-08	2.0313e-05	1.72287e-05	Cox8a/Cox6a2/Cox7a2/Cox6a1/Cox4i1/Cox7c/Cox6c/Cox5b/Cycs	9
BP	GO:0098813	nuclear chromosome segregation		46/1059	324/17207	9.54917e-08	2.0313e-05	1.72287e-05	Anapc15/Hecw2/Ripor2/Ube2c/Cenpf/Cpeb1/Ccnb1/Smc4/Zfp207/Tacc3/Kif4/Kifc1/Racgap1/Cenpe/Bub1b/Prc1/Cdc27/Spag5/Mapre1/Knstrn/Cdc16/Top2a/Tpx2/Nuf2/Cit/Cenpc1/Spc25/Esco2/Chmp4c/Kif15/Bub3/Kif23/Ect2/Aspm/Cdca8/Ttk/Cep192/Kif18a/Bub1/Kpnb1/Kifc5b/Terf1/Rad21/Ccnb2/Knl1/Ran	46
BP	GO:0006091	generation of precursor metabolites and energy		55/1059	422/17207	1.05141e-07	2.15053e-05	1.824e-05	App/Prkag2/Myo5a/Rubcnl/Uqcr11/Cox8a/Htr2a/Pde2a/Cox6a2/Atp5e/Igf1/Gfpt1/Cox7a2/Chchd10/Gapdh/Ndufa4/Atp5k/Ndufa1/Ndufa13/Uqcr10/Uqcrq/Tpi1/Pgm2/Ppp1cc/Ccnb1/Cdk1/Ndufa11/Ndufa2/Gyg/Ndufc1/Cox6a1/Cox4i1/Gnas/Prelid1/Per2/Atp5j2/Uqcrb/Ppp1r2/Cox7c/Cox6c/Cox5b/Ppp1r3c/Atp5j/Cycs/Igf2/Uqcrfs1/Pgk1/Cox17/Atp5d/Pgam1/Ndufb8/Ndufb7/Ndufb9/Pik3ca/Ier3	55
CC	GO:0000940	outer kinetochore		8/1062	16/17344	1.59237e-06	2.59203e-05	1.94624e-05	Cenpf/Ccnb1/Cenpe/Bub1b/Nuf2/Ska3/Spc25/Ska2	8
MF	GO:0008017	microtubule binding		39/1051	258/17238	1.35888e-07	2.46501e-05	2.16849e-05	Nav3/Dpysl2/Kif26b/Rps3/Mast2/Trim54/Cryab/Ccdc88a/Gapdh/D7Ertd443e/Kif5b/Krit1/Hdgfl3/Mid2/Zfp207/Kif4/Kifc1/Racgap1/Kif20b/Cenpe/Prc1/Spag5/Map1b/Gas2l3/Mapre1/Knstrn/Nf1/Vash2/Gabarap/Ska2/Kif15/Kif23/Dlgap5/Prnp/Clip4/Cep44/Kif18a/Kifc5b/Terf1	39
BP	GO:0007059	chromosome segregation		54/1059	414/17207	1.33794e-07	2.63525e-05	2.23512e-05	Anapc15/Hecw2/Rps3/Ripor2/Tubb5/Ube2c/Cenpf/Cpeb1/Ccnb1/Smc4/Zfp207/Tacc3/Mki67/Kif4/Kifc1/Racgap1/Cenpe/Bub1b/Prc1/Cdc27/Spag5/Mapre1/Knstrn/Cdc16/Top2a/Tpx2/Nuf2/Cdca2/Cit/Cenpc1/Ska3/Spc25/Esco2/Ska2/Chmp4c/Setdb2/Kif15/Bub3/Kif23/Dlgap5/Ect2/Aspm/Cdca8/Ttk/Cep192/Kif18a/Bub1/Kpnb1/Kifc5b/Terf1/Rad21/Ccnb2/Knl1/Ran	54
CC	GO:0042641	actomyosin		19/1062	91/17344	2.0506e-06	3.24771e-05	2.43855e-05	Coro2b/Myo5a/Myh10/Daam1/Acta1/Xirp2/Flnb/Pgm5/Enah/Myl9/Cnn2/Tpm4/Ilk/Myl12a/Ablim3/Cdc42bpa/Synpo/Anxa2/Zyx	19
CC	GO:0072686	mitotic spindle		28/1062	173/17344	2.16996e-06	3.34631e-05	2.51259e-05	Hecw2/Rps3/Tubb5/Dynll1/Ckap2l/Cdk1/Tubb4b/Tacc3/Kifc1/Racgap1/Kif20b/Cenpe/Prc1/Cdc27/Spag5/Mapre1/Knstrn/Pkp4/Cdc16/Ckap2/Tpx2/Arhgef7/Ska3/Kif23/Ect2/Aspm/Kif18a/Kifc5b	28
MF	GO:0005539	glycosaminoglycan binding		32/1051	192/17238	1.9071e-07	2.88291e-05	2.53612e-05	Fgf12/Slit3/App/Thbs4/Ccn2/Dpysl3/Sulf2/Ccn4/Colq/Bgn/Fstl1/Sfrp1/Nrp1/Cd44/Ppia/Apoe/Ccdc80/Hsd17b12/Rpl29/Fn1/Pcolce/Hmmr/Ccn1/Zfp207/Furin/Adamts1/Ncam1/Rpl22/Bmp7/Fgfr1/Prnp/Pcolce2	32
BP	GO:1901798	positive regulation of signal transduction by p53 class mediator		12/1059	32/17207	1.98429e-07	3.76873e-05	3.1965e-05	Ankrd1/Spred1/Rpl23/Rps20/Rps7/Rpl26/Rpl11/Rps15/Ubb/Spred2/Rpl37/Ddx5	12
MF	GO:0055105	ubiquitin-protein transferase inhibitor activity		7/1051	10/17238	3.13268e-07	3.84564e-05	3.38304e-05	Rpl23/Rps20/Rps7/Rpl11/Rps15/Rpl5/Rpl37	7
MF	GO:0003729	mRNA binding		43/1051	309/17238	3.39197e-07	3.84564e-05	3.38304e-05	Myh10/Igf2bp2/Rps14/Rpl13a/Eef1a1/Rps3/Nova1/Ptbp2/Rps7/Rps13/Rpl26/Rpl7/Rps2/Rpl30/Rps26/Rps5/Rpl24/Cpeb2/Rpl5/Myef2/Pabpc1/Copa/Cpeb1/Rpl6/Rps3a1/Calr/Celf2/Nynrin/Rpl35/Cpsf6/Srsf5/Hsp90aa1/Rbm15/Rbfox2/Syncrip/Hnrnpa2b1/Fubp1/Zfp36l1/Zc3h12c/Hnrnpd/Ddx5/Rps6/Celf1	43
BP	GO:0071826	ribonucleoprotein complex subunit organization		30/1059	174/17207	2.61676e-07	4.72898e-05	4.01094e-05	Eif2s3y/Rpl38/Rps28/Rps14/Rplp0/Fau/Rpl13a/Rpl10/Rpsa/Ptbp2/Rpl23a/Rps27/Rpl11/Rps15/Rps19/Rps5/Rpl24/Rpl5/Rps25/Rpl6/Kif5b/Celf2/Adar/Psip1/Cpsf6/Hsp90aa1/Rps27l/Rps6/Celf1/Prpf19	30
BP	GO:0090068	positive regulation of cell cycle process		37/1059	242/17207	2.66772e-07	4.72898e-05	4.01094e-05	App/Ccn2/Igf1r/Azin1/Rpl17/Ccnd2/Igf1/Lmnb1/Ddr2/Ube2c/Ccnb1/Smc4/Sfpq/Cdk1/Cdc25b/Adamts1/Cdc25c/Racgap1/Kif20b/Cenpe/Dbf4/Spag5/Pkp4/Cdc16/Ppp1r10/Npr2/Cit/Pebp1/Kif23/Igf2/Fgfr1/Ect2/Cdca8/Ubxn2b/Phip/Rad21/Rhno1	37
BP	GO:0051347	positive regulation of transferase activity		60/1059	492/17207	2.94203e-07	5.04701e-05	4.28068e-05	Epha4/Lrp8/App/Ror2/Clu/Tlr4/Pdgfc/Prkag2/Ptk2b/Igf1r/Dab2ip/Rps3/Htr2a/Syk/Dipk2a/Ccnd2/Gas6/Mif/Rps2/Igf1/Emp2/Ddr2/Prrc1/Ppia/Apoe/Ccdc88a/Wnk4/Adam9/Abi2/Tgfb2/Adora1/Bora/Ccnb1/Ccn1/Marcks/Cdc25b/Cd81/Ilk/Ube2s/Cenpe/Ctnnb1/Taok3/Angpt1/Hsp90aa1/Mef2c/Tpx2/Serinc1/Hnrnpa2b1/Ddr1/Hnrnpd/Igf2/Fgfr1/Parm1/Ect2/Prnp/Maged1/Dok7/Sorl1/Ephb4/Pik3ca	60
BP	GO:0022618	ribonucleoprotein complex assembly		29/1059	166/17207	3.0953e-07	5.05704e-05	4.28919e-05	Eif2s3y/Rpl38/Rps28/Rps14/Rplp0/Fau/Rpl13a/Rpl10/Rpsa/Ptbp2/Rpl23a/Rps27/Rpl11/Rps15/Rps19/Rps5/Rpl24/Rpl5/Rps25/Rpl6/Celf2/Adar/Psip1/Cpsf6/Hsp90aa1/Rps27l/Rps6/Celf1/Prpf19	29
BP	GO:0031589	cell-substrate adhesion		47/1059	348/17207	3.13806e-07	5.05704e-05	4.28919e-05	Fndc3b/Itga6/Ccn2/Coro2b/Cdh13/Epha3/Ptk2b/Itga1/Fbln1/Bcl2/Sfrp1/Lgals1/Nrp1/Gas6/Ston1/Utrn/Itgav/Tnfrsf12a/Col1a1/Pcsk5/Emp2/Lims2/Ccdc80/Itga5/Hsd17b12/Ephb3/Rpl29/Adam9/Fn1/Col3a1/Calr/Cdh11/P4hb/Ccn1/Marcks/Ilk/Disc1/Coro1c/Ctnnb1/Angpt1/Nf1/Jam3/Vcam1/Eda/Ddr1/Zyx/Cfl1	47
BP	GO:0045860	positive regulation of protein kinase activity		46/1059	338/17207	3.35084e-07	5.24111e-05	4.44531e-05	Epha4/Lrp8/App/Ror2/Clu/Tlr4/Pdgfc/Prkag2/Ptk2b/Dab2ip/Rps3/Htr2a/Syk/Dipk2a/Ccnd2/Gas6/Mif/Igf1/Emp2/Ddr2/Prrc1/Ppia/Ccdc88a/Wnk4/Adam9/Abi2/Tgfb2/Adora1/Bora/Ccnb1/Ccn1/Marcks/Cdc25b/Ilk/Cenpe/Taok3/Angpt1/Hsp90aa1/Mef2c/Tpx2/Fgfr1/Ect2/Prnp/Maged1/Dok7/Pik3ca	46
BP	GO:0031346	positive regulation of cell projection organization		55/1059	439/17207	3.87729e-07	5.89127e-05	4.99675e-05	Epha4/Ankrd1/Lrp8/Myo3b/Itga6/Creb3l2/Camk1d/Ror2/Dpysl3/Epha3/Ptk2b/Grip1/Igf1r/Snap91/Tiam2/Tenm3/Dab2ip/Ripor2/Hspa5/Grn/Nrp1/Afdn/Dynll1/Tnfrsf12a/Ddr2/Apoe/Ccdc88a/Atp8a2/Abi2/Fn1/Cpeb1/Fig4/Rpl4/Marcks/Plxna2/Prkd1/Ilk/Adamts1/Disc1/Map1b/Coro1c/Ahi1/Pak3/Nf1/Hsp90aa1/Bmp7/Ddr1/Wasl/P3h1/Rab8b/Fgfr1/Htt/Nme2/Plxna4/Cfl1	55
BP	GO:0007346	regulation of mitotic cell cycle		58/1059	478/17207	5.49052e-07	8.11071e-05	6.8792e-05	Anapc15/Hecw2/App/Igf1r/Bcl2/Rpl17/Ccnd2/Rpl26/Igf1/Usp47/Rpl24/Lmnb1/Ddr2/Ube2c/D7Ertd443e/Ctdspl/Cenpf/Bora/Ccnb1/Cdk1/Zfp207/Cdc25b/Mki67/Adamts1/Cdc25c/Kif20b/Cenpe/Cdk7/Bub1b/Dbf4/Cks2/Btg3/Ctnnb1/Taok3/Cdc16/Bmp7/Ppp1r10/Rps27l/Bard1/Nuf2/Cdca2/Pebp1/Spc25/Chmp4c/Zfp36l1/Bub3/Dlgap5/Igf2/Fgfr1/Rps6/Cdca8/Ttk/Cep192/Btg2/Bub1/Phip/Rad21/Ier3	58
BP	GO:0051783	regulation of nuclear division		26/1059	143/17207	5.64961e-07	8.12016e-05	6.88722e-05	Anapc15/Igf1r/Igf1/Calr/Bora/Ccnb1/Zfp207/Mki67/Kif20b/Cenpe/Bub1b/Cdc16/Bmp7/Npr2/Nuf2/Cdca2/Pebp1/Spc25/Bub3/Igf2/Cdca8/Ttk/Cep192/Bub1/Phip/Rad21	26
CC	GO:0031672	A band		11/1062	36/17344	6.25634e-06	9.40055e-05	7.05844e-05	Myl4/Myl7/Smpx/S100a1/Rpl17/Rpl7/Rpl15/Cryab/Rpl6/Rpl4/Ppp1r12a	11
CC	GO:0005604	basement membrane		20/1062	107/17344	6.70757e-06	9.82659e-05	7.37833e-05	Hmcn1/Fras1/Itga6/Thbs4/Sparc/Col4a6/Fbln1/Rpsa/Col4a5/Col4a1/Cst3/Timp3/Ccdc80/Fn1/Col4a2/Tgfb2/P3h2/Adamts1/P3h1/Anxa2	20
CC	GO:0001725	stress fiber		17/1062	82/17344	7.7418e-06	0.000108017	8.11046e-05	Coro2b/Myh10/Daam1/Acta1/Xirp2/Flnb/Pgm5/Enah/Myl9/Cnn2/Tpm4/Ilk/Myl12a/Ablim3/Synpo/Anxa2/Zyx	17
CC	GO:0097517	contractile actin filament bundle		17/1062	82/17344	7.7418e-06	0.000108017	8.11046e-05	Coro2b/Myh10/Daam1/Acta1/Xirp2/Flnb/Pgm5/Enah/Myl9/Cnn2/Tpm4/Ilk/Myl12a/Ablim3/Synpo/Anxa2/Zyx	17
BP	GO:1902850	microtubule cytoskeleton organization involved in mitosis		27/1059	156/17207	9.48984e-07	0.000132808	0.000112643	Tacc1/Ripor2/Stmn1/Cenpa/Bora/Ccnb1/Zfp207/Tacc3/Kif4/Kifc1/Racgap1/Cenpe/Prc1/Mapre1/Tpx2/Nuf2/Spc25/Chmp4c/Kif15/Kif23/Dlgap5/Htt/Cdca8/Cep192/Kpnb1/Kifc5b/Ubxn2b	27
MF	GO:0008201	heparin binding		25/1051	142/17238	1.45248e-06	0.00013924	0.00012249	Fgf12/Slit3/App/Thbs4/Ccn2/Ccn4/Colq/Fstl1/Sfrp1/Nrp1/Apoe/Ccdc80/Hsd17b12/Rpl29/Fn1/Pcolce/Ccn1/Zfp207/Furin/Adamts1/Ncam1/Rpl22/Bmp7/Fgfr1/Pcolce2	25
MF	GO:0015631	tubulin binding		47/1051	371/17238	1.53517e-06	0.00013924	0.00012249	Nav3/Dpysl2/Kif26b/Rps3/Mast2/Trim54/Tbca/Cryab/Ttll11/Ccdc88a/Gapdh/D7Ertd443e/Stmn1/Kif5b/Krit1/Hdgfl3/Ttll7/Mid2/Zfp207/Kif4/Kifc1/Racgap1/Kif20b/Cenpe/Prc1/Spag5/Map1b/Gas2l3/Gnas/Mapre1/Knstrn/Nf1/Arhgef7/Vash2/Gabarap/Ska2/Kif15/Kif23/Dlgap5/Prnp/Htt/Clip4/Cep44/Tbcel/Kif18a/Kifc5b/Terf1	47
CC	GO:0043197	dendritic spine		29/1062	199/17344	1.20226e-05	0.000163843	0.000123022	Epha4/Myl7/Syndig1/Ptk2b/Grip1/Myh10/Grk3/Grm1/Cald1/Gria3/Slc8a1/Kcna4/Cryab/Tenm2/Palmd/Srgap2/Sipa1l1/Abi2/Homer1/Arf4/Ppp1cc/Adora1/Marcks/Hspa8/Lrrc4/Ppp1r2/Synpo/Dgki/Cfl1	29
BP	GO:0007051	spindle organization		30/1059	187/17207	1.27623e-06	0.000171151	0.000145164	Tacc1/Rps3/Ripor2/Tubb5/Stmn1/Bora/Ccnb1/Zfp207/Tacc3/Kif4/Kifc1/Racgap1/Cenpe/Prc1/Spag5/Mapre1/Knstrn/Tpx2/Nuf2/Spc25/Chmp4c/Kif15/Kif23/Dlgap5/Aspm/Cdca8/Cep192/Kpnb1/Kifc5b/Ccnb2	30
BP	GO:0060537	muscle tissue development		55/1059	456/17207	1.30134e-06	0.000171151	0.000145164	Ankrd1/Myl7/Tbx5/Sorbs2/Eln/Ccn4/Myh10/Gja5/Lncpint/Acta1/Xirp2/Hivep3/Ripor2/Bcl2/S1pr1/Slc8a1/Dipk2a/Flnb/Cfl2/Myoz2/Ccnd2/Tbx3/Meg3/Pgm5/Alpk2/Igf1/Neb/Efnb2/Cenpf/Tgfb2/Col3a1/Homer1/Igfbp5/Svil/Ccnb1/Cdk1/Cdon/Ppp1r13l/Ncam1/Vamp5/Hdac7/Ctnnb1/Angpt1/Nf1/Mef2c/Bmp7/Npr2/Gpc1/Smad1/Cxadr/Ddx5/Igf2/Fgfr1/Btg2/Nkx2-5	55
BP	GO:0045333	cellular respiration		33/1059	217/17207	1.31952e-06	0.000171151	0.000145164	Uqcr11/Cox8a/Pde2a/Cox6a2/Atp5e/Cox7a2/Chchd10/Atp5k/Ndufa1/Ndufa13/Uqcr10/Uqcrq/Ccnb1/Cdk1/Ndufa11/Ndufa2/Ndufc1/Cox6a1/Cox4i1/Prelid1/Atp5j2/Uqcrb/Cox7c/Cox6c/Cox5b/Atp5j/Cycs/Uqcrfs1/Atp5d/Ndufb8/Ndufb7/Ndufb9/Pik3ca	33
BP	GO:0045787	positive regulation of cell cycle		43/1059	323/17207	1.46355e-06	0.000185313	0.000157175	App/Ccn2/Igf1r/Azin1/Rpl17/Ccnd2/Tbx3/Igf1/Rps15a/Lmnb1/Ddr2/Ube2c/Tgfb2/Calr/Ccnb1/Smc4/Sfpq/Cdk1/Cdc25b/Adamts1/Cdc25c/Racgap1/Kif20b/Cenpe/Dbf4/Spag5/Pkp4/Cdc16/Ppp1r10/Npr2/Bard1/Cit/Pebp1/Fntb/Kif23/Igf2/Fgfr1/Ect2/Cdca8/Ubxn2b/Phip/Rad21/Rhno1	43
BP	GO:0015986	proton motive force-driven ATP synthesis		15/1059	58/17207	1.5171e-06	0.000187627	0.000159138	Atp5e/Atp5g1/Atp5k/Ndufa1/Ndufa13/Ndufa11/Ndufa2/Ndufc1/Atp5j2/Atp5j/Atp5g3/Atp5d/Ndufb8/Ndufb7/Ndufb9	15
BP	GO:0033674	positive regulation of kinase activity		50/1059	402/17207	1.61848e-06	0.000195615	0.000165913	Epha4/Lrp8/App/Ror2/Clu/Tlr4/Pdgfc/Prkag2/Ptk2b/Igf1r/Dab2ip/Rps3/Htr2a/Syk/Dipk2a/Ccnd2/Gas6/Mif/Igf1/Emp2/Ddr2/Prrc1/Ppia/Ccdc88a/Wnk4/Adam9/Abi2/Tgfb2/Adora1/Bora/Ccnb1/Ccn1/Marcks/Cdc25b/Cd81/Ilk/Cenpe/Taok3/Angpt1/Hsp90aa1/Mef2c/Tpx2/Ddr1/Fgfr1/Ect2/Prnp/Maged1/Dok7/Ephb4/Pik3ca	50
CC	GO:0031674	I band		23/1062	142/17344	1.69303e-05	0.00022548	0.000169303	Ryr3/Ankrd1/Sphkap/Grk3/Xirp2/S100a1/Slc8a1/Synpo2l/Cfl2/Myoz2/Pgm5/Myl9/Des/Cryab/Neb/Casq1/Jph1/Homer1/Scn5a/Myl12a/Ctnnb1/Synpo/Ppp1r12a	23
CC	GO:0034663	endoplasmic reticulum chaperone complex		6/1062	11/17344	1.83891e-05	0.000239467	0.000179804	Hspa5/Pdia6/Ppib/P4hb/Hsp90b1/Dnajc10	6
CC	GO:0000775	chromosome, centromeric region		31/1062	226/17344	2.09336e-05	0.000266097	0.0001998	Dynll1/Cenpf/Cenpa/Ppp1cc/Ccnb1/Smc4/Zfp207/Mki67/Cenpe/Bub1b/Spag5/Knstrn/Top2a/Nuf2/Cenpc1/Ska3/Spc25/Esco2/Ska2/Chmp4c/Bub3/H3f3a/Ppp1r12a/Nup107/Cdca8/Ttk/Mis18bp1/Kif18a/Bub1/Rad21/Knl1	31
CC	GO:0044309	neuron spine		29/1062	205/17344	2.13423e-05	0.000266097	0.0001998	Epha4/Myl7/Syndig1/Ptk2b/Grip1/Myh10/Grk3/Grm1/Cald1/Gria3/Slc8a1/Kcna4/Cryab/Tenm2/Palmd/Srgap2/Sipa1l1/Abi2/Homer1/Arf4/Ppp1cc/Adora1/Marcks/Hspa8/Lrrc4/Ppp1r2/Synpo/Dgki/Cfl1	29
BP	GO:0007052	mitotic spindle organization		23/1059	125/17207	2.02338e-06	0.000239119	0.000202811	Tacc1/Ripor2/Stmn1/Bora/Ccnb1/Zfp207/Tacc3/Kif4/Kifc1/Racgap1/Cenpe/Prc1/Tpx2/Nuf2/Spc25/Chmp4c/Kif15/Kif23/Dlgap5/Cdca8/Cep192/Kpnb1/Kifc5b	23
MF	GO:0005096	GTPase activator activity		34/1051	239/17238	3.45058e-06	0.000284516	0.000250291	Arhgap31/Rgs6/Rabgap1l/Srgap3/Tbc1d1/Rgs12/Rasa3/Stard13/Tiam2/Dab2ip/Nrp1/Agfg1/Arfgap3/Srgap2/Sipa1l1/Arhgdia/Arhgap21/Tbc1d8b/Sec23a/Srgap1/Arfgap1/Arhgap24/Racgap1/Depdc1a/Nf1/Agfg2/Rgs7/Arhgap11a/Arhgap1/Rab3gap2/Ect2/Acap2/Arhgap17/Iqgap3	34
BP	GO:0038065	collagen-activated signaling pathway		8/1059	17/17207	2.95682e-06	0.000341834	0.000289931	Col4a6/Col4a5/Syk/Col4a1/Col1a1/Ddr2/Col4a2/Ddr1	8
CC	GO:0030027	lamellipodium		26/1062	178/17344	3.20637e-05	0.000391444	0.000293917	Arhgap31/App/Dpysl3/Ptk2b/Myh10/Amotl1/Enah/Itgav/Cd44/Ccdc88a/Srgap2/Pld1/Abi2/Ptpn13/Fat1/P4hb/Ilk/Coro1c/Ablim3/Ctnnb1/Cdc42bpa/Arhgef7/Wasl/Nme2/Pik3ca/Cfl1	26
CC	GO:1990351	transporter complex		43/1062	367/17344	3.29769e-05	0.000394377	0.000296119	Ryr3/Cacna2d2/Clic5/Hcn1/Ptk2b/Atp11a/Scn10a/Uqcr11/Cacna1a/Gabrg3/Gria3/Cacna1h/Best3/Atp5g1/Kcna4/Clic1/Abcc8/Atp1b1/Ndufa4/Atp8a2/Ndufa1/Ndufa13/Uqcr10/Uqcrq/Scn5a/Ndufa11/Lrrc8c/Ndufa2/Atp6v1g1/Ndufc1/Atp8b2/Trpc1/Uqcrb/Calm1/Cacna2d1/Kcnj5/Uqcrfs1/Atp5g3/Ndufb8/Ndufb7/Ndufb9/Calm2/Atp6v0b	43
BP	GO:0007091	metaphase/anaphase transition of mitotic cell cycle		19/1059	93/17207	3.11233e-06	0.000352156	0.000298686	Anapc15/Hecw2/Ube2c/Ccnb1/Zfp207/Tacc3/Cenpe/Bub1b/Cdc27/Cdc16/Nuf2/Cit/Spc25/Bub3/Cdca8/Ttk/Cep192/Bub1/Rad21	19
CC	GO:0098798	mitochondrial protein-containing complex		35/1062	276/17344	3.47209e-05	0.000406929	0.000305544	Uqcr11/Cox8a/Cox6a2/Atp5e/Cox7a2/Atp5g1/Chchd10/Ndufa4/Atp5k/Ndufa1/Ndufa13/Uqcr10/Uqcrq/Atp5mpl/Ndufa11/Micos13/Ndufa2/Romo1/Ndufc1/Atp5md/Cox6a1/Cox4i1/Cox6b1/Atp5j2/Uqcrb/Cox7c/Cox6c/Cox5b/Atp5j/Uqcrfs1/Atp5g3/Atp5d/Ndufb8/Ndufb7/Ndufb9	35
BP	GO:0008347	glial cell migration		16/1059	69/17207	3.27753e-06	0.000363123	0.000307987	Epha4/Lrp8/Dab2ip/Rtn4/Vim/Srgap2/Cspg4/Fn1/Tgfb2/Col3a1/Disc1/Ctnnb1/Nf1/Arhgef7/Fubp1/Socs7	16
CC	GO:0030018	Z disc		21/1062	129/17344	3.59662e-05	0.000413259	0.000310297	Ryr3/Sphkap/Grk3/Xirp2/S100a1/Slc8a1/Synpo2l/Cfl2/Myoz2/Pgm5/Myl9/Des/Cryab/Neb/Jph1/Homer1/Scn5a/Myl12a/Ctnnb1/Synpo/Ppp1r12a	21
BP	GO:0010976	positive regulation of neuron projection development		33/1059	228/17207	3.99513e-06	0.000433162	0.000367392	Ankrd1/Lrp8/Itga6/Creb3l2/Camk1d/Ror2/Dpysl3/Epha3/Ptk2b/Igf1r/Tenm3/Dab2ip/Hspa5/Grn/Nrp1/Afdn/Ddr2/Apoe/Atp8a2/Cpeb1/Fig4/Marcks/Prkd1/Adamts1/Disc1/Ahi1/Pak3/Nf1/Bmp7/Ddr1/P3h1/Fgfr1/Nme2	33
BP	GO:0033046	negative regulation of sister chromatid segregation		13/1059	48/17207	4.31696e-06	0.000433162	0.000367392	Anapc15/Ccnb1/Zfp207/Cenpe/Bub1b/Nuf2/Spc25/Bub3/Cdca8/Ttk/Cep192/Bub1/Rad21	13
BP	GO:0033048	negative regulation of mitotic sister chromatid segregation		13/1059	48/17207	4.31696e-06	0.000433162	0.000367392	Anapc15/Ccnb1/Zfp207/Cenpe/Bub1b/Nuf2/Spc25/Bub3/Cdca8/Ttk/Cep192/Bub1/Rad21	13
BP	GO:0045841	negative regulation of mitotic metaphase/anaphase transition		13/1059	48/17207	4.31696e-06	0.000433162	0.000367392	Anapc15/Ccnb1/Zfp207/Cenpe/Bub1b/Nuf2/Spc25/Bub3/Cdca8/Ttk/Cep192/Bub1/Rad21	13
BP	GO:2000816	negative regulation of mitotic sister chromatid separation		13/1059	48/17207	4.31696e-06	0.000433162	0.000367392	Anapc15/Ccnb1/Zfp207/Cenpe/Bub1b/Nuf2/Spc25/Bub3/Cdca8/Ttk/Cep192/Bub1/Rad21	13
BP	GO:0022904	respiratory electron transport chain		18/1059	87/17207	4.65993e-06	0.000458917	0.000389236	Uqcr11/Cox8a/Cox6a2/Cox7a2/Uqcr10/Uqcrq/Ccnb1/Cdk1/Cox6a1/Cox4i1/Uqcrb/Cox7c/Cox6c/Cox5b/Cycs/Uqcrfs1/Ndufb8/Ndufb9	18
BP	GO:0044784	metaphase/anaphase transition of cell cycle		19/1059	96/17207	5.09938e-06	0.000493064	0.000418198	Anapc15/Hecw2/Ube2c/Ccnb1/Zfp207/Tacc3/Cenpe/Bub1b/Cdc27/Cdc16/Nuf2/Cit/Spc25/Bub3/Cdca8/Ttk/Cep192/Bub1/Rad21	19
BP	GO:0010965	regulation of mitotic sister chromatid separation		14/1059	56/17207	5.2171e-06	0.000495438	0.000420212	Anapc15/Ccnb1/Zfp207/Cenpe/Bub1b/Cdc16/Nuf2/Spc25/Bub3/Cdca8/Ttk/Cep192/Bub1/Rad21	14
BP	GO:0051656	establishment of organelle localization		51/1059	432/17207	5.83232e-06	0.000544145	0.000461523	Nppa/Dpysl2/Myo5a/Myh10/Snap91/Tuba1a/Tacc1/Cdh3/Syk/Dipk2a/Mark1/Rps15/Ubb/Dynll1/Arfgap3/Lmnb1/Bicd1/Pard3b/Cenpf/Cenpa/Kif5b/Stxbp1/Arhgap21/Ccnb1/Ptgds/Tacc3/Kifc1/Cenpe/Spag5/Map1b/Mapre1/Ahi1/Ctnnb1/Cdc42bpa/Nuf2/Cenpc1/Armcx3/Wasl/Chmp4c/Htt/Cdca8/Ccdc186/Kif18a/Tmed9/Kpnb1/Kifc5b/Terf1/Ubxn2b/Cfl1/Ran/Abce1	51
CC	GO:0140534	endoplasmic reticulum protein-containing complex		20/1062	123/17344	5.56588e-05	0.000627232	0.000470959	P4ha1/Hspa5/Sec61a1/Pdia6/Dad1/Hsd17b12/Arl6ip1/Ppib/Calr/B2m/P4hb/Ddost/Sec11c/Selenos/Spcs1/Hsp90b1/Sec61g/Dnajc10/Stt3a/Mlec	20
CC	GO:0000776	kinetochore		23/1062	153/17344	5.70779e-05	0.000631088	0.000473854	Dynll1/Cenpf/Ppp1cc/Ccnb1/Zfp207/Cenpe/Bub1b/Spag5/Knstrn/Nuf2/Cenpc1/Ska3/Spc25/Ska2/Chmp4c/Bub3/H3f3a/Ppp1r12a/Nup107/Ttk/Kif18a/Bub1/Knl1	23
CC	GO:0000779	condensed chromosome, centromeric region		24/1062	164/17344	6.17369e-05	0.00066996	0.000503041	Dynll1/Cenpf/Cenpa/Ppp1cc/Ccnb1/Zfp207/Cenpe/Bub1b/Spag5/Knstrn/Nuf2/Cenpc1/Ska3/Spc25/Ska2/Chmp4c/Bub3/H3f3a/Ppp1r12a/Nup107/Ttk/Kif18a/Bub1/Knl1	24
CC	GO:0045211	postsynaptic membrane		38/1062	319/17344	6.52107e-05	0.000694791	0.000521686	Slc6a6/Epha4/Lrrc4c/Chrm2/Syndig1/Hcn1/Grip1/Kctd8/Snap91/Kctd16/Grm1/Rtn4/Gabrg3/Htr2a/Gria3/Slc8a1/Nrp1/Cacna1h/Adam22/Kcna4/Tenm2/Gsg1l/Srgap2/Itga5/Efnb2/Adora1/Marcks/Hspa8/Ncam1/Igsf9b/Lrrc4/Ctnnb1/Nbea/Rgs7/Cadm1/Cacna2d1/Dgki/Epha7	38
BP	GO:1902100	negative regulation of metaphase/anaphase transition of cell cycle		13/1059	50/17207	7.07747e-06	0.000634336	0.00053802	Anapc15/Ccnb1/Zfp207/Cenpe/Bub1b/Nuf2/Spc25/Bub3/Cdca8/Ttk/Cep192/Bub1/Rad21	13
BP	GO:1905819	negative regulation of chromosome separation		13/1059	50/17207	7.07747e-06	0.000634336	0.00053802	Anapc15/Ccnb1/Zfp207/Cenpe/Bub1b/Nuf2/Spc25/Bub3/Cdca8/Ttk/Cep192/Bub1/Rad21	13
BP	GO:0045669	positive regulation of osteoblast differentiation		16/1059	73/17207	7.15686e-06	0.000634336	0.00053802	Fbn2/Ccn4/Tent5a/Scube2/Igf1/Clic1/Ddr2/Suco/Ccn1/Prkd1/Ilk/Gnas/Ctnnb1/Mef2c/Bmp7/Smad1	16
BP	GO:0045930	negative regulation of mitotic cell cycle		32/1059	224/17207	7.35158e-06	0.000640913	0.000543599	Anapc15/Bcl2/Rpl26/Usp47/Rpl24/D7Ertd443e/Ctdspl/Ccnb1/Cdk1/Zfp207/Cenpe/Bub1b/Btg3/Ctnnb1/Taok3/Bmp7/Ppp1r10/Rps27l/Bard1/Nuf2/Spc25/Chmp4c/Zfp36l1/Bub3/Rps6/Cdca8/Ttk/Cep192/Btg2/Bub1/Rad21/Ier3	32
MF	GO:0005201	extracellular matrix structural constituent		23/1051	137/17238	8.62198e-06	0.000651678	0.000573286	Hmcn1/Fras1/Spon1/Fbn2/Thbs4/Sparc/Col4a6/Eln/Colq/Bgn/Fbln1/Col4a5/Col4a1/Col1a1/Col1a2/Igfbp7/Fn1/Col4a2/Col3a1/Mfge8/Col6a2/Bmper/Pcolce2	23
CC	GO:0043198	dendritic shaft		14/1062	70/17344	7.34068e-05	0.00076815	0.000576768	Epha4/Kirrel3/Syndig1/Hcn1/Grip1/Grk3/Htr2a/Gria3/Slc8a1/Kcna4/Homer1/Hspa8/Ilk/Ctnnb1	14
BP	GO:0045839	negative regulation of mitotic nuclear division		14/1059	58/17207	8.12185e-06	0.00068755	0.000583154	Anapc15/Ccnb1/Zfp207/Cenpe/Bub1b/Bmp7/Nuf2/Spc25/Bub3/Cdca8/Ttk/Cep192/Bub1/Rad21	14
BP	GO:0051983	regulation of chromosome segregation		22/1059	126/17207	8.14511e-06	0.00068755	0.000583154	Anapc15/Hecw2/Ube2c/Ccnb1/Smc4/Zfp207/Tacc3/Mki67/Cenpe/Bub1b/Cdc27/Cdc16/Nuf2/Cdca2/Cit/Spc25/Bub3/Cdca8/Ttk/Cep192/Bub1/Rad21	22
CC	GO:1902495	transmembrane transporter complex		40/1062	345/17344	7.74379e-05	0.000796116	0.000597766	Ryr3/Cacna2d2/Clic5/Hcn1/Ptk2b/Scn10a/Uqcr11/Cacna1a/Gabrg3/Gria3/Cacna1h/Best3/Atp5g1/Kcna4/Clic1/Abcc8/Atp1b1/Ndufa4/Ndufa1/Ndufa13/Uqcr10/Uqcrq/Scn5a/Ndufa11/Lrrc8c/Ndufa2/Atp6v1g1/Ndufc1/Trpc1/Uqcrb/Calm1/Cacna2d1/Kcnj5/Uqcrfs1/Atp5g3/Ndufb8/Ndufb7/Ndufb9/Calm2/Atp6v0b	40
CC	GO:0016469	proton-transporting two-sector ATPase complex		11/1062	46/17344	7.8976e-05	0.00079793	0.000599128	Atp5e/Atp5g1/Atp5k/Atp5mpl/Atp6v1g1/Atp5md/Atp5j2/Atp5j/Atp5g3/Atp5d/Atp6v0b	11
CC	GO:0098644	complex of collagen trimers		7/1062	19/17344	8.30473e-05	0.000824843	0.000619336	Col4a6/Col4a5/Col4a1/Col1a1/Col1a2/Col4a2/Col3a1	7
BP	GO:0051985	negative regulation of chromosome segregation		13/1059	51/17207	8.96803e-06	0.000745187	0.000632039	Anapc15/Ccnb1/Zfp207/Cenpe/Bub1b/Nuf2/Spc25/Bub3/Cdca8/Ttk/Cep192/Bub1/Rad21	13
BP	GO:0007015	actin filament organization		50/1059	428/17207	9.61236e-06	0.000786439	0.000667028	Hmcn1/Sorbs2/Tpm2/Ccn2/Coro2b/Dpysl3/Ptk2b/Eln/Pakap/Arfgef1/Myo5a/Tmsb4x/Myh10/Mical3/Tmsb10/Daam2/Cald1/Acta1/Xirp2/Bcl2/S1pr1/Synpo2l/Cfl2/Nrp1/Enah/Emp2/Ccdc88a/Neb/Stmn1/Abi2/Fat1/Ppm1e/Svil/Tpm4/Marcks/Gas2l3/Coro1c/Pak3/Mtpn/Hsp90b1/Mtss1/Synpo/Cit/Wasl/Ush1c/Diaph3/Zyx/Arhgap17/Pik3ca/Cfl1	50
BP	GO:0051306	mitotic sister chromatid separation		14/1059	59/17207	1.00514e-05	0.000809903	0.000686929	Anapc15/Ccnb1/Zfp207/Cenpe/Bub1b/Cdc16/Nuf2/Spc25/Bub3/Cdca8/Ttk/Cep192/Bub1/Rad21	14
BP	GO:2001233	regulation of apoptotic signaling pathway		47/1059	394/17207	1.02253e-05	0.000811617	0.000688383	Itga6/Unc5b/Clu/Tpt1/Dab2ip/Rps3/Bcl2/Sfrp1/Rps7/Nrp1/Rpl26/Rpl11/Ubb/Mif/Ctsl/Fignl1/Itgav/Igf1/Cd44/Tnfrsf12a/Usp47/Ppia/Timp3/Trps1/Rack1/Tgfb2/Pea15a/Ndufa13/Hmgb2/P4hb/Sfpq/Selenos/Xbp1/Apaf1/Gnai2/Ctnnb1/Prelid1/Nf1/G2e3/Maz/Fgfr1/Htt/Eif2ak3/Maged1/Bub1/Phip/Ier3	47
BP	GO:0001649	osteoblast differentiation		29/1059	197/17207	1.08505e-05	0.000848571	0.000719725	Fndc3b/Fbn2/Ccn4/Tent5a/Sfrp1/Scube2/Fignl1/Igf1/Clic1/Col1a1/Ddr2/Suco/H3f3b/Igfbp5/Adar/Ccn1/Prkd1/Ilk/Gnas/Hdac7/Ctnnb1/Nf1/Mef2c/Bmp7/H3f3a/Smad1/Ddx5/Igf2/Fgfr1	29
CC	GO:0005911	cell-cell junction		52/1062	495/17344	9.93791e-05	0.000970603	0.00072878	Kirrel3/Hmcn1/Itga6/App/Plekha7/Ildr2/Cdh13/Alox8/Gja5/Kazn/Cdh3/Slc8a1/Stard10/Afdn/Pgm5/Amotl1/Des/Tenm2/Lims2/Atp1b1/Wnk4/Itga5/Abi2/Pard3b/Tln1/Krit1/Fat1/Scn5a/Cdh11/Prkd1/Ilk/Sv2a/Ncam1/Vamp5/Ahi1/Ctnnb1/Jam3/Pkp4/Mtss1/Cdc42bpa/Synpo/Cadm1/Cxadr/Ect2/Zyx/Tjp2/Mpdz/Arhgap17/Uba1/Pik3ca/Cfl1/Iqgap3	52
MF	GO:0048027	mRNA 5'-UTR binding		9/1051	26/17238	1.36612e-05	0.000885654	0.000779117	Myh10/Igf2bp2/Rps14/Rps7/Rps13/Rpl26/Rpl5/Rps3a1/Syncrip	9
MF	GO:0005518	collagen binding		15/1051	69/17238	1.36705e-05	0.000885654	0.000779117	Thbs4/Sparc/Podn/Itga1/Ctsl/Ddr2/Cspg4/Hsd17b12/Adam9/Pcolce/Col6a2/Ddr1/Gpc1/Pcolce2/Serpinh1	15
BP	GO:0060038	cardiac muscle cell proliferation	1	14/1059	60/17207	1.23755e-05	0.000953814	0.000808989	Tbx5/Myh10/Dipk2a/Ccnd2/Tgfb2/Ccnb1/Cdk1/Ncam1/Ctnnb1/Mef2c/Smad1/Cxadr/Fgfr1/Nkx2-5	14
BP	GO:0033045	regulation of sister chromatid segregation		19/1059	102/17207	1.28046e-05	0.000961035	0.000815113	Anapc15/Hecw2/Ube2c/Ccnb1/Zfp207/Tacc3/Cenpe/Bub1b/Cdc27/Cdc16/Nuf2/Cit/Spc25/Bub3/Cdca8/Ttk/Cep192/Bub1/Rad21	19
BP	GO:0048144	fibroblast proliferation		23/1059	139/17207	1.28307e-05	0.000961035	0.000815113	Fndc3b/Gng2/Pdgfc/Fbln1/Dab2ip/Sfrp1/Gas6/Mif/Igf1/Ddr2/Morf4l1/Rpl29/Fn1/Col3a1/Ccnb1/Cdk1/Fth1/Cks2/Nf1/Ccna2/Fntb/Anxa2/Phip	23
BP	GO:0007409	axonogenesis		52/1059	457/17207	1.34707e-05	0.000994964	0.000843891	Epha4/Lrrc4c/Slit3/App/Dpysl2/Unc5b/Epha3/Igf1r/Mbp/Myh10/Snap91/Pip5k1c/Tiam2/Rtn4/Cacna1a/Bcl2/Vim/Nrp1/Sema6d/Enah/Tnfrsf12a/Rpl24/Tenm2/Apoe/Adarb1/Sipa1l1/Stmn1/Atp8a2/Ephb3/Efnb2/Fn1/Kif5b/Tgfb2/Stxbp1/Atl1/Rpl4/Cdh11/Plxna2/Ilk/Ncam1/Disc1/Map1b/Pak3/Raph1/B4galt5/Hsp90aa1/Mef2c/Bmp7/Sema3d/Npr2/Epha7/Plxna4	52
BP	GO:0033047	regulation of mitotic sister chromatid segregation		13/1059	53/17207	1.41235e-05	0.00101499	0.000860873	Anapc15/Ccnb1/Zfp207/Cenpe/Bub1b/Nuf2/Spc25/Bub3/Cdca8/Ttk/Cep192/Bub1/Rad21	13
BP	GO:0042776	proton motive force-driven mitochondrial ATP synthesis		13/1059	53/17207	1.41235e-05	0.00101499	0.000860873	Atp5e/Atp5k/Ndufa1/Ndufa13/Ndufa11/Ndufa2/Ndufc1/Atp5j2/Atp5j/Atp5d/Ndufb8/Ndufb7/Ndufb9	13
BP	GO:0007093	mitotic cell cycle checkpoint signaling		23/1059	140/17207	1.44751e-05	0.00102638	0.000870536	Anapc15/Rpl26/Rpl24/D7Ertd443e/Ccnb1/Cdk1/Zfp207/Cenpe/Bub1b/Taok3/Ppp1r10/Rps27l/Bard1/Nuf2/Spc25/Chmp4c/Bub3/Rps6/Cdca8/Ttk/Cep192/Bub1/Ier3	23
BP	GO:0007094	mitotic spindle assembly checkpoint signaling		12/1059	46/17207	1.53282e-05	0.00105864	0.000897901	Anapc15/Ccnb1/Zfp207/Cenpe/Bub1b/Nuf2/Spc25/Bub3/Cdca8/Ttk/Cep192/Bub1	12
BP	GO:0071173	spindle assembly checkpoint signaling		12/1059	46/17207	1.53282e-05	0.00105864	0.000897901	Anapc15/Ccnb1/Zfp207/Cenpe/Bub1b/Nuf2/Spc25/Bub3/Cdca8/Ttk/Cep192/Bub1	12
BP	GO:0030198	extracellular matrix organization		38/1059	300/17207	1.86974e-05	0.00125864	0.00106753	Hmcn1/App/Ccn2/Col4a6/Thsd4/Eln/Sulf2/Colq/Adamts20/Fbln1/P4ha1/Adamts19/Col4a5/Col4a1/Reck/Col1a1/Col1a2/Cst3/Ddr2/Ccdc80/Adamtsl2/Hsd17b12/Fn1/Col4a2/Tgfb2/Col3a1/Ccn1/Vps33b/Mpv17/Adamts1/Nf1/Nphp3/Pbxip1/Ddr1/P3h1/Anxa2/Qsox1/Serpinh1	38
BP	GO:0045229	external encapsulating structure organization		38/1059	300/17207	1.86974e-05	0.00125864	0.00106753	Hmcn1/App/Ccn2/Col4a6/Thsd4/Eln/Sulf2/Colq/Adamts20/Fbln1/P4ha1/Adamts19/Col4a5/Col4a1/Reck/Col1a1/Col1a2/Cst3/Ddr2/Ccdc80/Adamtsl2/Hsd17b12/Fn1/Col4a2/Tgfb2/Col3a1/Ccn1/Vps33b/Mpv17/Adamts1/Nf1/Nphp3/Pbxip1/Ddr1/P3h1/Anxa2/Qsox1/Serpinh1	38
CC	GO:0030055	cell-substrate junction		25/1062	184/17344	0.000148739	0.00142887	0.00107287	Hmcn1/Itga6/Coro2b/Ptk2b/Alox8/Smpx/Itga1/Xirp2/Flnb/Nrp1/Pgm5/Enah/Itgav/Afap1/Lims2/Itga5/Tln1/Erbin/Arhgap24/Tgfb1i1/Ilk/Mapre1/Arhgef7/Zyx/Cfl1	25
BP	GO:0006457	protein folding		25/1059	162/17207	1.90697e-05	0.00126766	0.00107518	Nppa/Nppb/Clu/Fkbp5/Hspa5/Grn/Tbca/Cryab/Ppia/Pdia5/Hspa4l/Ppib/Calr/B2m/P4hb/Nktr/Hspa8/Txndc5/Hsp90aa1/Hsp90b1/Selenof/P3h1/Dnajc10/Tbcel/Qsox1	25
BP	GO:0043062	extracellular structure organization		38/1059	301/17207	2.01623e-05	0.00132374	0.00112275	Hmcn1/App/Ccn2/Col4a6/Thsd4/Eln/Sulf2/Colq/Adamts20/Fbln1/P4ha1/Adamts19/Col4a5/Col4a1/Reck/Col1a1/Col1a2/Cst3/Ddr2/Ccdc80/Adamtsl2/Hsd17b12/Fn1/Col4a2/Tgfb2/Col3a1/Ccn1/Vps33b/Mpv17/Adamts1/Nf1/Nphp3/Pbxip1/Ddr1/P3h1/Anxa2/Qsox1/Serpinh1	38
CC	GO:0000276	mitochondrial proton-transporting ATP synthase complex, coupling factor F(o)		5/1062	10/17344	0.000165793	0.00151804	0.00113983	Atp5g1/Atp5k/Atp5j2/Atp5j/Atp5g3	5
CC	GO:0005750	mitochondrial respiratory chain complex III		5/1062	10/17344	0.000165793	0.00151804	0.00113983	Uqcr11/Uqcr10/Uqcrq/Uqcrb/Uqcrfs1	5
CC	GO:0045275	respiratory chain complex III		5/1062	10/17344	0.000165793	0.00151804	0.00113983	Uqcr11/Uqcr10/Uqcrq/Uqcrb/Uqcrfs1	5
BP	GO:1905818	regulation of chromosome separation		15/1059	71/17207	2.19589e-05	0.00142411	0.00120788	Anapc15/Ccnb1/Smc4/Zfp207/Cenpe/Bub1b/Cdc16/Nuf2/Spc25/Bub3/Cdca8/Ttk/Cep192/Bub1/Rad21	15
BP	GO:0022900	electron transport chain		18/1059	97/17207	2.26885e-05	0.0014537	0.00123298	Uqcr11/Cox8a/Cox6a2/Cox7a2/Uqcr10/Uqcrq/Ccnb1/Cdk1/Cox6a1/Cox4i1/Uqcrb/Cox7c/Cox6c/Cox5b/Cycs/Uqcrfs1/Ndufb8/Ndufb9	18
CC	GO:0097060	synaptic membrane		49/1062	470/17344	0.00018742	0.00168966	0.00126869	Slc6a6/Epha4/Lrrc4c/Chrm2/Syndig1/Hcn1/Grip1/Kctd8/Scn10a/Snap91/Pip5k1c/Kctd16/Grm1/Rtn4/Cacna1a/Gabrg3/Nt5e/Htr2a/Gria3/Slc8a1/Pde2a/Nrp1/Cacna1h/Adam22/Kcna4/Cryab/Tenm2/Gsg1l/Srgap2/Itga5/Efnb2/Stxbp1/Erc2/Adora1/Marcks/Hspa8/Cpe/Ncam1/Igsf9b/Lrrc4/Ctnnb1/Nbea/Rgs7/Cadm1/Cacna2d1/Dgki/Htt/Epha7/Cfl1	49
CC	GO:0045121	membrane raft		41/1062	372/17344	0.000192685	0.00169692	0.00127413	Lrp8/App/Unc5b/Cdh13/Tlr4/Ptk2b/Grip1/Igf1r/Grk3/Tuba1a/Itga1/Tfpi/Tubb5/Pde2a/Cacna1h/Abcg2/Cd44/Emp2/Atp1b1/Tuba1b/Scn5a/Hspa8/Scarb1/Cpe/Furin/Gnai2/Gnas/Coro1c/Ctnnb1/Angpt1/Trpc1/Rgs7/Tuba1c/Gpc1/Cavin2/Cxadr/Prnp/Anxa2/Pgk1/Serpinh1/Kif18a	41
CC	GO:0030133	transport vesicle		39/1062	348/17344	0.000194016	0.00169692	0.00127413	Kirrel3/Tmem163/Nppb/Sytl2/Ap1s3/Ica1/App/Syndig1/Dpysl3/Ddc/Myo5a/Bgn/Snap91/Syn2/Ston1/Igf1/Abcc8/Ccdc88a/Sec22b/Clcn5/Sec23a/Sec31a/Vps33b/Hspa8/Atp6v1g1/Sv2a/Furin/Disc1/Gnas/Pebp1/Cadm1/Atp2c1/Calm1/Uso1/Cdk16/Rab8b/Dgki/Tmed9/Calm2	39
BP	GO:0051304	chromosome separation		16/1059	80/17207	2.43743e-05	0.00153168	0.00129912	Anapc15/Ccnb1/Smc4/Zfp207/Cenpe/Bub1b/Cdc16/Top2a/Nuf2/Spc25/Bub3/Cdca8/Ttk/Cep192/Bub1/Rad21	16
BP	GO:0071174	mitotic spindle checkpoint signaling		12/1059	48/17207	2.44816e-05	0.00153168	0.00129912	Anapc15/Ccnb1/Zfp207/Cenpe/Bub1b/Nuf2/Spc25/Bub3/Cdca8/Ttk/Cep192/Bub1	12
CC	GO:0098857	membrane microdomain		41/1062	373/17344	0.000204042	0.00175836	0.00132027	Lrp8/App/Unc5b/Cdh13/Tlr4/Ptk2b/Grip1/Igf1r/Grk3/Tuba1a/Itga1/Tfpi/Tubb5/Pde2a/Cacna1h/Abcg2/Cd44/Emp2/Atp1b1/Tuba1b/Scn5a/Hspa8/Scarb1/Cpe/Furin/Gnai2/Gnas/Coro1c/Ctnnb1/Angpt1/Trpc1/Rgs7/Tuba1c/Gpc1/Cavin2/Cxadr/Prnp/Anxa2/Pgk1/Serpinh1/Kif18a	41
BP	GO:2000146	negative regulation of cell motility		38/1059	304/17207	2.52105e-05	0.00155894	0.00132224	Epha4/Tbx5/Srgap3/Nav3/Spred1/Dpysl3/Stard13/Mcc/Podn/Fbln1/Dab2ip/Ripor2/Bcl2/Sfrp1/Afdn/Sema6d/Mif/Reck/Abcc8/Apoe/Adarb1/Srgap2/Col3a1/Krit1/Arhgdia/Cnn2/Calr/Adora1/Srgap1/Igfbp5/Cdh11/Ilk/Coro1c/Nf1/Mef2c/Wasl/Scai/Cfl1	38
MF	GO:1901681	sulfur compound binding		32/1051	240/17238	2.53461e-05	0.00153259	0.00134823	Fgf12/Slc6a6/Slit3/App/Thbs4/Ccn2/Dpysl3/Ccn4/Colq/Fstl1/Sfrp1/Nrp1/Ppia/Apoe/Ccdc80/Acaca/Hsd17b12/Rpl29/Fn1/Pcolce/Ccn1/Zfp207/Ftl1/Fth1/Furin/Adamts1/Ncam1/Rpl22/Bmp7/Fgfr1/Prnp/Pcolce2	32
BP	GO:0022613	ribonucleoprotein complex biogenesis		47/1059	409/17207	2.69721e-05	0.00164871	0.00139837	Eif2s3y/Rpl38/Rps28/Rps16/Rps14/Rplp0/Fau/Rpl13a/Rpl10/Rps21/Rps17/Rpsa/Rpl7a/Rps24/Ptbp2/Rps7/Rpl27/Rpl23a/Rps27/Rpl26/Rps8/Rpl11/Rps15/Rpl7/Rps19/Rps5/Rpl24/Rpl5/Rpl35a/Rps25/Rpl14/Rpl6/Rps9/Celf2/Adar/Rpl35/Psip1/Cpsf6/Glul/Hsp90aa1/Rps27l/Rps6/Celf1/Prpf19/Rrp12/Ran/Abce1	47
MF	GO:0003779	actin binding		48/1051	426/17238	2.9113e-05	0.00165034	0.00145182	Myl4/Myo3b/Tpm2/Coro2b/Myo5a/Tmsb4x/Myh10/Daam1/Mical3/Tmsb10/Daam2/Cald1/Xirp2/Synpo2l/Flnb/Cfl2/Myoz2/Afdn/Wipf3/Utrn/Enah/Epb41l2/Afap1/Ccdc88a/Neb/Sipa1l1/Tln1/Cnn2/Svil/Ablim2/P4hb/Tpm4/Marcks/Map1b/Gas2l3/Coro1c/Itprid2/Ablim3/Mtss1/Flnc/Synpo/Vash2/Wasl/Ush1c/Diaph3/Kif18a/Cfl1/Iqgap3	48
CC	GO:0005790	smooth endoplasmic reticulum		9/1062	36/17344	0.000244654	0.00207779	0.00156011	Ryr3/Myo5a/Rpl10/Hspa5/Pdia6/Ppib/Calr/Hsp90b1/Gabarap	9
BP	GO:0010639	negative regulation of organelle organization		43/1059	364/17207	3.04855e-05	0.0018423	0.00156256	Anapc15/Nav3/Coro2b/Arfgef1/Tmsb4x/Tmsb10/S1pr1/Trim54/Igf1/Stmn1/Tmem39a/H3f3b/Sec22b/Hdgfl3/Svil/Ccnb1/Zfp207/Kifc1/Cenpe/Bub1b/Map1b/Mapre1/Prelid1/Mtpn/Bmp7/Top2a/Ckap2/Tpx2/Mphosph9/Arhgef7/Nuf2/Spc25/Bub3/H3f3a/Cdca8/Ttk/Cep192/Bub1/Terf1/Pik3ca/Cfl1/Rad21/Ier3	43
MF	GO:0015078	proton transmembrane transporter activity		19/1051	110/17238	3.40349e-05	0.00181586	0.00159743	Slc9a9/Cox6a2/Atp5e/Atp5g1/Atp5k/Uqcr10/Atp6v1g1/Cox6a1/Cox4i1/Atp5j2/Uqcrb/Cox7c/Cox5b/Slc33a1/Atp5j/Uqcrfs1/Atp5g3/Atp5d/Atp6v0b	19
BP	GO:0042254	ribosome biogenesis		37/1059	296/17207	3.20766e-05	0.00191667	0.00162565	Rpl38/Rps28/Rps16/Rps14/Rplp0/Fau/Rpl10/Rps21/Rps17/Rpsa/Rpl7a/Rps24/Rps7/Rpl27/Rpl23a/Rps27/Rpl26/Rps8/Rpl11/Rps15/Rpl7/Rps19/Rps5/Rpl24/Rpl5/Rpl35a/Rps25/Rpl14/Rpl6/Rps9/Rpl35/Glul/Rps27l/Rps6/Rrp12/Ran/Abce1	37
MF	GO:0015453	oxidoreduction-driven active transmembrane transporter activity		9/1051	29/17238	3.70859e-05	0.00186872	0.00164392	Cox6a2/Uqcr10/Ndufa2/Cox6a1/Cox4i1/Uqcrb/Cox7c/Cox5b/Uqcrfs1	9
BP	GO:0033002	muscle cell proliferation		33/1059	252/17207	3.32766e-05	0.00195033	0.0016542	Tbx5/Nppb/Cdh13/Tlr4/Ccn4/Igf1r/Myh10/S1pr1/Dipk2a/Ccnd2/Tgm2/Igf1/Ddr2/Apoe/Timp3/Tgfb2/Il15/Igfbp5/Ccnb1/Cdk1/Ilk/Adamts1/Ncam1/Gnai2/Ctnnb1/Angpt1/Nf1/Mef2c/Smad1/Cxadr/Fgfr1/Pik3ca/Nkx2-5	33
BP	GO:1901796	regulation of signal transduction by p53 class mediator		16/1059	82/17207	3.36046e-05	0.00195033	0.0016542	Ankrd1/Spred1/Rpl23/Rps20/Rps7/Rpl26/Rpl11/Rps15/Ubb/Mif/Cd44/Rpl5/Spred2/Rpl37/Sox4/Ddx5	16
BP	GO:0072001	renal system development		38/1059	308/17207	3.37403e-05	0.00195033	0.0016542	Epha4/Kirrel3/Fras1/Sulf2/Kif26b/Invs/Bcl2/Sfrp1/Col4a1/Nrp1/Sec61a1/Cd44/Pcsk5/Wnk4/Irx2/Efnb2/Cenpf/Tgfb2/Mpv17/Ilk/Adamts1/Ahi1/Ctnnb1/Angpt1/Nf1/Smad2/Mef2c/Mtss1/Nphp3/Bmp7/Bmper/Npr2/Sox4/Smad1/Fgfr1/Nup107/Epha7/Maged1	38
BP	GO:1901991	negative regulation of mitotic cell cycle phase transition		25/1059	168/17207	3.57643e-05	0.00203053	0.00172222	Anapc15/Bcl2/Rpl26/Usp47/D7Ertd443e/Ctdspl/Ccnb1/Cdk1/Zfp207/Cenpe/Bub1b/Taok3/Rps27l/Bard1/Nuf2/Spc25/Chmp4c/Zfp36l1/Bub3/Cdca8/Ttk/Cep192/Bub1/Rad21/Ier3	25
BP	GO:0006122	mitochondrial electron transport, ubiquinol to cytochrome c		6/1059	12/17207	3.58913e-05	0.00203053	0.00172222	Uqcr11/Uqcr10/Uqcrq/Uqcrb/Cycs/Uqcrfs1	6
CC	GO:0016528	sarcoplasm		16/1062	98/17344	0.000285768	0.00238221	0.00178869	Ryr3/Thbs4/Art1/Myh10/S100a1/Casq1/Jph1/Mtmr12/Calu/Calr/P3h2/Hsp90b1/Flnc/Cacna2d1/Manf/E2f5	16
CC	GO:0045263	proton-transporting ATP synthase complex, coupling factor F(o)		5/1062	11/17344	0.00028863	0.00238221	0.00178869	Atp5g1/Atp5k/Atp5j2/Atp5j/Atp5g3	5
CC	GO:0051233	spindle midzone		9/1062	37/17344	0.000305907	0.00248974	0.00186943	App/Racgap1/Kif20b/Cenpe/Prc1/Mapre1/Pkp4/Cdca8/Kif18a	9
BP	GO:0045667	regulation of osteoblast differentiation		22/1059	139/17207	3.9896e-05	0.00223334	0.00189423	Fndc3b/Fbn2/Ccn4/Tent5a/Sfrp1/Scube2/Igf1/Clic1/Ddr2/Suco/Igfbp5/Ccn1/Prkd1/Ilk/Gnas/Hdac7/Ctnnb1/Mef2c/Bmp7/Smad1/Ddx5/Fgfr1	22
BP	GO:0099173	postsynapse organization		32/1059	244/17207	4.2278e-05	0.00234202	0.00198642	Epha4/Lrp8/Tmem108/Sorbs2/App/Ror2/Ptk2b/Colq/Etv5/Igf1r/Myh10/Zdhhc2/Nrp1/Afdn/Apoe/Sipa1l1/Ephb3/Abi2/Homer1/Arf4/Marcks/Hspa8/Lrrc4/Disc1/Pak3/Nf1/Arhgef7/Cadm1/Wasl/Prnp/Epha7/Cfl1	32
BP	GO:1901990	regulation of mitotic cell cycle phase transition		39/1059	323/17207	4.34209e-05	0.00238054	0.00201908	Anapc15/Hecw2/App/Bcl2/Rpl17/Ccnd2/Rpl26/Usp47/Lmnb1/Ddr2/Ube2c/D7Ertd443e/Ctdspl/Cenpf/Ccnb1/Cdk1/Zfp207/Cdc25b/Adamts1/Cdc25c/Cenpe/Cdk7/Bub1b/Dbf4/Taok3/Cdc16/Rps27l/Bard1/Nuf2/Spc25/Chmp4c/Zfp36l1/Bub3/Cdca8/Ttk/Cep192/Bub1/Rad21/Ier3	39
BP	GO:0051784	negative regulation of nuclear division		14/1059	67/17207	4.66459e-05	0.0024999	0.00212032	Anapc15/Ccnb1/Zfp207/Cenpe/Bub1b/Bmp7/Nuf2/Spc25/Bub3/Cdca8/Ttk/Cep192/Bub1/Rad21	14
BP	GO:0051225	spindle assembly		20/1059	121/17207	4.69923e-05	0.0024999	0.00212032	Rps3/Ripor2/Tubb5/Zfp207/Kifc1/Racgap1/Cenpe/Prc1/Spag5/Mapre1/Tpx2/Chmp4c/Kif15/Kif23/Aspm/Cdca8/Cep192/Kpnb1/Kifc5b/Ccnb2	20
BP	GO:0031577	spindle checkpoint signaling		12/1059	51/17207	4.70084e-05	0.0024999	0.00212032	Anapc15/Ccnb1/Zfp207/Cenpe/Bub1b/Nuf2/Spc25/Bub3/Cdca8/Ttk/Cep192/Bub1	12
BP	GO:0003007	heart morphogenesis	2	34/1059	268/17207	4.89681e-05	0.00255406	0.00216625	Ankrd1/Tbx5/Uty/Slit3/Eln/Gja5/Xirp2/Rtn4/S1pr1/Slc8a1/Synpo2l/Nrp1/Tbx3/Alpk2/Emp2/Tgfb2/Ccn1/Ppp1r13l/Ilk/Cpe/Adamts1/Ahi1/Ctnnb1/Angpt1/Smad2/Mef2c/Rbm15/Nphp3/Bmp7/Mib1/Fzd2/Sox4/Ephb4/Nkx2-5	34
BP	GO:0007160	cell-matrix adhesion		30/1059	224/17207	4.89872e-05	0.00255406	0.00216625	Itga6/Ccn2/Coro2b/Cdh13/Epha3/Ptk2b/Itga1/Bcl2/Nrp1/Ston1/Utrn/Itgav/Pcsk5/Emp2/Itga5/Adam9/Fn1/Col3a1/Cdh11/Ilk/Disc1/Coro1c/Ctnnb1/Nf1/Jam3/Vcam1/Eda/Ddr1/Zyx/Cfl1	30
BP	GO:0030336	negative regulation of cell migration		36/1059	291/17207	5.08243e-05	0.00262244	0.00222425	Epha4/Tbx5/Srgap3/Nav3/Spred1/Dpysl3/Stard13/Mcc/Podn/Dab2ip/Ripor2/Bcl2/Sfrp1/Afdn/Sema6d/Mif/Reck/Abcc8/Apoe/Adarb1/Srgap2/Col3a1/Krit1/Arhgdia/Cnn2/Calr/Adora1/Srgap1/Igfbp5/Cdh11/Ilk/Coro1c/Nf1/Mef2c/Wasl/Scai	36
BP	GO:0040013	negative regulation of locomotion		40/1059	337/17207	5.1285e-05	0.00262244	0.00222425	Epha4/Tbx5/Srgap3/Nav3/Spred1/Dpysl3/Stard13/Mcc/Podn/Fbln1/Dab2ip/Ripor2/Bcl2/Sfrp1/Nrp1/Afdn/Sema6d/Mif/Reck/Abcc8/Apoe/Adarb1/Srgap2/Col3a1/Krit1/Arhgdia/Cnn2/Calr/Adora1/Srgap1/Igfbp5/Cdh11/Ilk/Coro1c/Nf1/Mef2c/Sema3d/Wasl/Scai/Cfl1	40
BP	GO:1902430	negative regulation of amyloid-beta formation		7/1059	18/17207	5.72017e-05	0.00289713	0.00245724	Spon1/Clu/Rtn4/Igf1/Apoe/Prnp/Sorl1	7
BP	GO:0000027	ribosomal large subunit assembly		8/1059	24/17207	6.07153e-05	0.00301913	0.00256071	Rpl38/Rplp0/Rpl10/Rpl23a/Rpl11/Rpl24/Rpl5/Rpl6	8
BP	GO:0014065	phosphatidylinositol 3-kinase signaling		21/1059	133/17207	6.1434e-05	0.00301913	0.00256071	Ror2/Unc5b/Pdgfc/Igf1r/Dab2ip/Htr2a/Dipk2a/Igf1/Ddr2/Fn1/Tgfb2/Ptpn13/Xbp1/Angpt1/Nf1/Ddr1/Zfp36l1/Maz/Fbxl2/Cep55/Pik3ca	21
BP	GO:2001251	negative regulation of chromosome organization		17/1059	95/17207	6.14848e-05	0.00301913	0.00256071	Anapc15/H3f3b/Ccnb1/Zfp207/Cenpe/Bub1b/Top2a/Nuf2/Spc25/Bub3/H3f3a/Cdca8/Ttk/Cep192/Bub1/Terf1/Rad21	17
BP	GO:0043542	endothelial cell migration		29/1059	216/17207	6.21466e-05	0.00301913	0.00256071	Sparc/Cdh13/Spred1/Ptk2b/Stard13/Fstl1/Dab2ip/Grn/Nrp1/Amotl1/Itgav/Igf1/Emp2/Apoe/Efnb2/Krit1/Calr/Scarb1/Prkd1/Glul/Hdac7/Angpt1/Nf1/Mef2c/Pik3r3/Bmper/Igf2/Fgfr1/Ephb4	29
BP	GO:0001822	kidney development		36/1059	294/17207	6.30167e-05	0.00301913	0.00256071	Epha4/Kirrel3/Fras1/Sulf2/Kif26b/Invs/Bcl2/Sfrp1/Nrp1/Sec61a1/Cd44/Pcsk5/Wnk4/Irx2/Efnb2/Cenpf/Tgfb2/Mpv17/Ilk/Adamts1/Ahi1/Ctnnb1/Angpt1/Nf1/Smad2/Mef2c/Mtss1/Nphp3/Bmp7/Bmper/Sox4/Smad1/Fgfr1/Nup107/Epha7/Maged1	36
BP	GO:0050807	regulation of synapse organization		36/1059	294/17207	6.30167e-05	0.00301913	0.00256071	Epha4/Lrp8/App/Ror2/Sparc/Nrg2/Syndig1/Ptk2b/Colq/Etv5/Myh10/Snap91/Tuba1a/Dab2ip/Tubb5/Afdn/Apoe/Sipa1l1/Ephb3/Abi2/Homer1/Arf4/Ptpn13/Marcks/Hspa8/Disc1/Pak3/Ctnnb1/Nf1/Setd5/Mef2c/Pgrmc1/Wasl/Prnp/Epha7/Cfl1	36
CC	GO:0150034	distal axon		39/1062	363/17344	0.000455909	0.00365976	0.00274794	Epha4/Chrm2/App/Dpysl2/Clu/Dpysl3/Hcn1/Ptk2b/Grip1/Myh10/Snap91/Ptbp2/Gria3/Slc8a1/Nrp1/Rpl26/Atp5g1/Copa/Cpeb1/Kif5b/Erc2/Adora1/Marcks/Hspa8/Glul/Ilk/Ncam1/Disc1/Map1b/Hsp90aa1/Ppp1r2/Arhgef7/Pebp1/Calm1/Cxadr/Dgki/Prnp/Calm2/Cfl1	39
BP	GO:0060047	heart contraction	3	30/1059	228/17207	6.82457e-05	0.00324045	0.00274843	Nppa/Myl4/Myl7/Tbx5/Cacna2d2/Uty/Gnao1/Chrm2/Ccn2/Myl1/Hcn1/Scn10a/Gja5/S100a1/Slc8a1/Cacna1h/Atp1b1/Tgfb2/Adora1/Scn5a/Ppp1r13l/Pebp1/Atp5j/Calm1/Cxadr/Cacna2d1/Kcnj5/Calm2/Pik3ca/Nkx2-5	30
BP	GO:0014855	striated muscle cell proliferation		15/1059	78/17207	6.99745e-05	0.00329314	0.00279311	Tbx5/Myh10/Dipk2a/Ccnd2/Tgfb2/Ccnb1/Cdk1/Ncam1/Ctnnb1/Angpt1/Mef2c/Smad1/Cxadr/Fgfr1/Nkx2-5	15
CC	GO:0098687	chromosomal region		36/1062	327/17344	0.000471655	0.003735	0.00280444	Dynll1/H3f3b/Cenpf/Cenpa/Ppp1cc/Ccnb1/Smc4/Zfp207/Mki67/Cenpe/Bub1b/Spag5/Knstrn/Top2a/Ppp1r10/Nuf2/Cenpc1/Ska3/Hnrnpa2b1/Spc25/Esco2/Ska2/Chmp4c/Bub3/H3f3a/Ppp1r12a/Nup107/Cdca8/Ttk/Mis18bp1/Kif18a/Bub1/Terf1/Thoc6/Rad21/Knl1	36
CC	GO:0005788	endoplasmic reticulum lumen		14/1062	83/17344	0.000478462	0.00373838	0.00280698	Clu/Hspa5/Pdia6/Pcsk5/Casq1/Calu/Calr/P4hb/Txndc5/Furin/Hsp90b1/Selenof/Dnajc10/Manf	14
BP	GO:0003015	heart process	4	31/1059	240/17207	7.39734e-05	0.00345079	0.00292683	Nppa/Myl4/Myl7/Tbx5/Cacna2d2/Uty/Gnao1/Chrm2/Ccn2/Myl1/Hcn1/Scn10a/Gja5/S100a1/Slc8a1/Cacna1h/Atp1b1/Tgfb2/Adora1/Scn5a/Ppp1r13l/Gnai2/Pebp1/Atp5j/Calm1/Cxadr/Cacna2d1/Kcnj5/Calm2/Pik3ca/Nkx2-5	31
CC	GO:0031594	neuromuscular junction		16/1062	103/17344	0.000508217	0.00391862	0.00294231	Epha4/App/Thbs4/Pdzrn3/Colq/Myh10/Tuba1a/Col4a5/Utrn/Des/Erbin/Sv2a/Dlgap4/Cxadr/Epha7/Dok7	16
BP	GO:0030071	regulation of mitotic metaphase/anaphase transition		16/1059	88/17207	8.23381e-05	0.0038076	0.00322946	Anapc15/Hecw2/Ube2c/Ccnb1/Zfp207/Cenpe/Bub1b/Cdc16/Nuf2/Spc25/Bub3/Cdca8/Ttk/Cep192/Bub1/Rad21	16
MF	GO:0050840	extracellular matrix binding		12/1051	54/17238	7.82456e-05	0.0037352	0.00328588	Itga6/Thbs4/Sparc/Eln/Bgn/Rpsa/Lgals1/Itgav/Adam9/Ccn1/Gpc1/Anxa2	12
CC	GO:0016529	sarcoplasmic reticulum		13/1062	75/17344	0.000575754	0.00438171	0.00329002	Ryr3/Thbs4/Art1/S100a1/Casq1/Jph1/Mtmr12/Calu/Calr/P3h2/Hsp90b1/Cacna2d1/Manf	13
BP	GO:0051988	regulation of attachment of spindle microtubules to kinetochore		7/1059	19/17207	8.57699e-05	0.00390028	0.00330807	Ccnb1/Racgap1/Cenpe/Spag5/Knstrn/Ect2/Cdca8	7
BP	GO:0031032	actomyosin structure organization		28/1059	209/17207	8.58091e-05	0.00390028	0.00330807	Ccn2/Coro2b/Ptk2b/Eln/Myh10/Acta1/S1pr1/Synpo2l/Cfl2/Myoz2/Nrp1/Pgm5/Epb41l2/Myl9/Ccdc88a/Neb/Casq1/Stmn1/Cnn2/Ppm1e/Racgap1/Mef2c/Cdc42bpa/Flnc/Synpo/Ect2/Zyx/Nkx2-5	28
MF	GO:0019838	growth factor binding		21/1051	137/17238	8.35128e-05	0.0037873	0.00333172	Itga6/Epha3/Igf1r/Il1r1/Col4a1/Nrp1/Rps19/Rps2/Itgav/Col1a1/Col1a2/Igfbp7/Rpl37/Col3a1/Igfbp5/Scn5a/Ccn1/Furin/Gpc1/Fgfr1/Epha7	21
BP	GO:0055017	cardiac muscle tissue growth	5	18/1059	107/17207	8.75572e-05	0.00394601	0.00334686	Tbx5/Sorbs2/Ccn4/Myh10/S1pr1/Dipk2a/Ccnd2/Igf1/Tgfb2/Ccnb1/Cdk1/Ncam1/Ctnnb1/Mef2c/Smad1/Cxadr/Fgfr1/Nkx2-5	18
BP	GO:0061448	connective tissue development		34/1059	276/17207	8.8466e-05	0.00395346	0.00335318	Creb3l2/Ror2/Ccn2/Sulf2/Ccn4/Mgp/Mboat2/Bgn/Lncpint/Creb5/Ubb/Chst11/Scube2/Igf1/Col1a1/Slc39a13/Trps1/Tgfb2/Col3a1/Ccn1/Xbp1/Gnas/Ctnnb1/Mef2c/Bmp7/Npr2/Pbxip1/Smad1/Fgfr1/Eif2ak3/Plaat3/Serpinh1/Sorl1/Pik3ca	34
BP	GO:0046034	ATP metabolic process		28/1059	210/17207	9.3332e-05	0.00413616	0.00350814	App/Prkag2/Nt5e/Htr2a/Atp5e/Igf1/Atp5g1/Atp1b1/Gapdh/Atp5k/Ndufa1/Ndufa13/Tpi1/Ndufa11/Hspa8/Ndufa2/Ndufc1/Atp5j2/Atpif1/Atp5j/Pgk1/Atp5g3/Atp5d/Pgam1/Ndufb8/Ndufb7/Ndufb9/Ier3	28
BP	GO:0050803	regulation of synapse structure or activity		36/1059	300/17207	9.56682e-05	0.00420465	0.00356623	Epha4/Lrp8/App/Ror2/Sparc/Nrg2/Syndig1/Ptk2b/Colq/Etv5/Myh10/Snap91/Tuba1a/Dab2ip/Tubb5/Afdn/Apoe/Sipa1l1/Ephb3/Abi2/Homer1/Arf4/Ptpn13/Marcks/Hspa8/Disc1/Pak3/Ctnnb1/Nf1/Setd5/Mef2c/Pgrmc1/Wasl/Prnp/Epha7/Cfl1	36
MF	GO:0004714	transmembrane receptor protein tyrosine kinase activity		12/1051	55/17238	9.45933e-05	0.00408553	0.00359407	Epha4/Ror2/Nrg2/Epha3/Igf1r/Nrp1/Ddr2/Ephb3/Ddr1/Fgfr1/Epha7/Ephb4	12
BP	GO:0009205	purine ribonucleoside triphosphate metabolic process		30/1059	233/17207	0.000101784	0.00441183	0.00374195	App/Prkag2/Nt5e/Htr2a/Atp5e/Igf1/Atp5g1/Atp1b1/Gapdh/Atp5k/Ndufa1/Ndufa13/Tpi1/Ndufa11/Hspa8/Ndufa2/Ndufc1/Atp5j2/Atpif1/Atp5j/Pgk1/Atp5g3/Nme2/Atp5d/Pgam1/Ndufb8/Ndufb7/Ndufb9/Ier3/Ran	30
BP	GO:0014706	striated muscle tissue development		34/1059	278/17207	0.000102041	0.00441183	0.00374195	Ankrd1/Myl7/Tbx5/Sorbs2/Ccn4/Myh10/Gja5/Xirp2/S1pr1/Slc8a1/Dipk2a/Ccnd2/Tbx3/Pgm5/Alpk2/Igf1/Neb/Efnb2/Cenpf/Tgfb2/Ccnb1/Cdk1/Cdon/Ppp1r13l/Ncam1/Hdac7/Ctnnb1/Angpt1/Mef2c/Bmp7/Smad1/Cxadr/Fgfr1/Nkx2-5	34
CC	GO:0005747	mitochondrial respiratory chain complex I		9/1062	41/17344	0.000690875	0.00506066	0.00379981	Ndufa4/Ndufa1/Ndufa13/Ndufa11/Ndufa2/Ndufc1/Ndufb8/Ndufb7/Ndufb9	9
CC	GO:0030964	NADH dehydrogenase complex		9/1062	41/17344	0.000690875	0.00506066	0.00379981	Ndufa4/Ndufa1/Ndufa13/Ndufa11/Ndufa2/Ndufc1/Ndufb8/Ndufb7/Ndufb9	9
CC	GO:0045271	respiratory chain complex I		9/1062	41/17344	0.000690875	0.00506066	0.00379981	Ndufa4/Ndufa1/Ndufa13/Ndufa11/Ndufa2/Ndufc1/Ndufb8/Ndufb7/Ndufb9	9
BP	GO:0010752	regulation of cGMP-mediated signaling		6/1059	14/17207	0.000104812	0.00449509	0.00381257	Nppa/Nppb/Ptk2b/Pde2a/Pde10a/Npr2	6
CC	GO:1990204	oxidoreductase complex		16/1062	106/17344	0.000702786	0.00508435	0.0038176	Uqcr11/P4ha1/Ndufa4/Ndufa1/Ndufa13/Uqcr10/Uqcrq/P4hb/Ndufa11/Ndufa2/Ndufc1/Uqcrb/Uqcrfs1/Ndufb8/Ndufb7/Ndufb9	16
BP	GO:0051099	positive regulation of binding		26/1059	190/17207	0.000106575	0.00453414	0.00384568	Epha4/Spon1/App/Tlr4/Cald1/Blk/Ripor2/Rpl11/Igf1/Apoe/Stmn1/Tgfb2/Krit1/Hmgb2/B2m/Mapre1/Ctnnb1/Nphp3/Hipk2/Arhgef7/Calm1/H1f0/Txn1/Anxa2/Eif2ak3/Ran	26
BP	GO:0007264	small GTPase mediated signal transduction		46/1059	421/17207	0.000111174	0.00469224	0.00397978	Arhgap31/Rasa3/Cdh13/Psd3/Stard13/Arfgef1/Tiam2/Dab2ip/Rtn4/Arfgef3/Ripor2/Synpo2l/Nrp1/Itgav/Igf1/Col1a2/Rgl1/Apoe/Ccdc88a/Sipa1l1/Stmn1/Abi2/Rasgef1b/Tgfb2/Rfxank/Col3a1/Arhgdia/Srgap1/Arfgap1/Arhgap24/Cdon/Racgap1/Rassf1/Nf1/Cdc42bpa/Cdc42se2/Arhgef7/Gabarap/Arhgap1/Uso1/Scai/Dgki/Arhgap17/Kpnb1/Iqgap3/Rhobtb2	46
MF	GO:0030695	GTPase regulator activity		46/1051	426/17238	0.000118131	0.00456306	0.00401416	Arhgap31/Rgs6/Rabgap1l/Srgap3/Tbc1d1/Rgs12/Rasa3/Psd3/Stard13/Arfgef1/Tiam2/Dab2ip/Arfgef3/Nrp1/Dennd2c/Agfg1/Arfgap3/Cpeb2/Rgl1/Ccdc88a/Srgap2/Sipa1l1/Rasgef1b/Krit1/Sergef/Arhgdia/Arhgap21/Tbc1d8b/Sec23a/Srgap1/Arfgap1/Arhgap24/Racgap1/Depdc1a/Nf1/Agfg2/Rgs7/Arhgap11a/Arhgef7/Arhgap1/Rab3gap2/Dgki/Ect2/Acap2/Arhgap17/Iqgap3	46
MF	GO:0060589	nucleoside-triphosphatase regulator activity		46/1051	426/17238	0.000118131	0.00456306	0.00401416	Arhgap31/Rgs6/Rabgap1l/Srgap3/Tbc1d1/Rgs12/Rasa3/Psd3/Stard13/Arfgef1/Tiam2/Dab2ip/Arfgef3/Nrp1/Dennd2c/Agfg1/Arfgap3/Cpeb2/Rgl1/Ccdc88a/Srgap2/Sipa1l1/Rasgef1b/Krit1/Sergef/Arhgdia/Arhgap21/Tbc1d8b/Sec23a/Srgap1/Arfgap1/Arhgap24/Racgap1/Depdc1a/Nf1/Agfg2/Rgs7/Arhgap11a/Arhgef7/Arhgap1/Rab3gap2/Dgki/Ect2/Acap2/Arhgap17/Iqgap3	46
MF	GO:0042277	peptide binding		32/1051	260/17238	0.000120742	0.00456306	0.00401416	Hba-a1/Lrp8/Clu/Igf1r/Rplp0/Gipr/Gria3/Sec61a1/Ctsl/Cryab/Pcsk5/Cst3/Ppia/Apoe/Tgfb2/Ppib/Calr/Nktr/Hspa8/Scarb1/Furin/Gpr22/Lnpep/Npr2/Kdelr2/Fntb/Kpna4/Prnp/Memo1/Ipo5/Kpnb1/Sorl1	32
BP	GO:0021801	cerebral cortex radial glia-guided migration		8/1059	26/17207	0.000115498	0.00479523	0.00406713	Lrp8/Dab2ip/Rtn4/Srgap2/Col3a1/Disc1/Ctnnb1/Socs7	8
BP	GO:0022030	telencephalon glial cell migration		8/1059	26/17207	0.000115498	0.00479523	0.00406713	Lrp8/Dab2ip/Rtn4/Srgap2/Col3a1/Disc1/Ctnnb1/Socs7	8
BP	GO:0043534	blood vessel endothelial cell migration		19/1059	119/17207	0.000116319	0.00479523	0.00406713	Spred1/Ptk2b/Stard13/Nrp1/Amotl1/Igf1/Emp2/Apoe/Efnb2/Scarb1/Prkd1/Hdac7/Angpt1/Nf1/Mef2c/Pik3r3/Igf2/Fgfr1/Ephb4	19
CC	GO:0019897	extrinsic component of plasma membrane		22/1062	171/17344	0.000771464	0.00551315	0.00413956	Sytl2/Gnao1/Cdh13/Gng2/Ptk2b/Snap91/Blk/Cdh3/Syk/Scube2/Tenm2/Apoe/Stxbp1/Cdh11/Gnai2/Racgap1/Gnas/Ctnnb1/Nbea/Gramd1a/Cdk16/Dgki	22
BP	GO:1904646	cellular response to amyloid-beta		9/1059	33/17207	0.000123021	0.00493873	0.00418884	Epha4/App/Tlr4/Igf1r/Cacna1a/Igf1/Vcam1/Cacna2d1/Prnp	9
BP	GO:0070507	regulation of microtubule cytoskeleton organization		23/1059	160/17207	0.000123901	0.00493873	0.00418884	Nav3/Epha3/Rps3/Ripor2/Trim54/Bicd1/Stmn1/Hdgfl3/Bora/Tacc3/Spag5/Map1b/Mapre1/Rassf1/Ckap2/Tpx2/Arhgef7/Ska3/Ska2/Chmp4c/Kif15/Mpdz/Kif18a	23
BP	GO:0032147	activation of protein kinase activity		16/1059	91/17207	0.000124532	0.00493873	0.00418884	Tlr4/Pdgfc/Ptk2b/Gas6/Igf1/Emp2/Prrc1/Ppia/Ccdc88a/Wnk4/Tgfb2/Bora/Angpt1/Tpx2/Ect2/Prnp	16
BP	GO:1902099	regulation of metaphase/anaphase transition of cell cycle		16/1059	91/17207	0.000124532	0.00493873	0.00418884	Anapc15/Hecw2/Ube2c/Ccnb1/Zfp207/Cenpe/Bub1b/Cdc16/Nuf2/Spc25/Bub3/Cdca8/Ttk/Cep192/Bub1/Rad21	16
BP	GO:0031016	pancreas development		14/1059	73/17207	0.000124818	0.00493873	0.00418884	Ildr2/Clu/Igf1r/Pde3b/Invs/Gipr/Igf1/Xbp1/Ctnnb1/Smad2/Nphp3/Sox4/Igf2/Eif2ak3	14
BP	GO:1901987	regulation of cell cycle phase transition		45/1059	411/17207	0.000125372	0.00493873	0.00418884	Anapc15/Hecw2/App/Bcl2/Rpl17/Ccnd2/Rpl26/Usp47/Rpl24/Lmnb1/Ddr2/Ube2c/D7Ertd443e/Ctdspl/Cenpf/Ccnb1/Cdk1/Zfp207/Cdc25b/Adamts1/Cdc25c/Cenpe/Cdk7/Bub1b/Dbf4/Rassf1/Taok3/Cdc16/Ppp1r10/Rps27l/Bard1/Nuf2/Spc25/Chmp4c/Zfp36l1/Bub3/Rps6/Cdca8/Ttk/Cep192/Prpf19/Bub1/Rad21/Ier3/Rhno1	45
CC	GO:0098685	Schaffer collateral - CA1 synapse		19/1062	139/17344	0.000823818	0.00581635	0.00436723	Epha4/Lrrc4c/Ptk2b/Myo5a/Snap91/Syn2/Grm1/Gsg1l/Efnb2/Arhgdia/Cdh11/Ncam1/Lrrc4/Ctnnb1/Synpo/Cadm1/Dgki/Epha7/Sh3gl1	19
BP	GO:0000086	G2/M transition of mitotic cell cycle		20/1059	130/17207	0.00013168	0.00514907	0.00436725	Cdk14/App/Usp47/Lmnb1/D7Ertd443e/Cenpf/Ccnb1/Cdk1/Cdc25b/Cdc25c/Taok3/Ccna2/Bard1/Cit/Calm1/Chmp4c/Ush1c/Calm2/Rad21/Ier3	20
BP	GO:0019932	second-messenger-mediated signaling		32/1059	260/17207	0.000143328	0.00556363	0.00471886	Nppa/Nppb/App/Cdh13/Pde9a/Ptk2b/Pde3b/Slc24a4/Grm1/Hint1/Gipr/Slc8a1/Syk/Pde2a/Myoz2/Igf1/Tenm2/Apoe/Atp1b1/Gapdh/Casq1/Pde10a/Mt1/Ncam1/Gnas/Npr2/Vcam1/Pebp1/Prnp/Htt/Eif2ak3/Calm2	32
BP	GO:0000075	cell cycle checkpoint signaling		25/1059	183/17207	0.000147417	0.00568091	0.00481833	Anapc15/Rpl26/Rpl24/D7Ertd443e/Ccnb1/Cdk1/Zfp207/Cenpe/Bub1b/Taok3/Ppp1r10/Rps27l/Bard1/Nuf2/Spc25/Chmp4c/Bub3/Rps6/Cdca8/Ttk/Cep192/Prpf19/Bub1/Ier3/Rhno1	25
BP	GO:0009199	ribonucleoside triphosphate metabolic process		30/1059	238/17207	0.000149451	0.00571785	0.00484966	App/Prkag2/Nt5e/Htr2a/Atp5e/Igf1/Atp5g1/Atp1b1/Gapdh/Atp5k/Ndufa1/Ndufa13/Tpi1/Ndufa11/Hspa8/Ndufa2/Ndufc1/Atp5j2/Atpif1/Atp5j/Pgk1/Atp5g3/Nme2/Atp5d/Pgam1/Ndufb8/Ndufb7/Ndufb9/Ier3/Ran	30
CC	GO:0033177	proton-transporting two-sector ATPase complex, proton-transporting domain		6/1062	20/17344	0.000957101	0.00659837	0.00495441	Atp5g1/Atp5k/Atp5j2/Atp5j/Atp5g3/Atp6v0b	6
CC	GO:0043034	costamere		6/1062	20/17344	0.000957101	0.00659837	0.00495441	Smpx/Pgm5/Homer1/Svil/Ilk/Trpc1	6
CC	GO:0044291	cell-cell contact zone		14/1062	89/17344	0.000981744	0.00668956	0.00502288	Gja5/Slc8a1/Afdn/Pgm5/Des/Atp1b1/Scn5a/Vamp5/Ctnnb1/Jam3/Pkp4/Cxadr/Tjp2/Pik3ca	14
BP	GO:0032467	positive regulation of cytokinesis		9/1059	34/17207	0.000158248	0.00601115	0.00509843	Igf1r/Cdc25b/Racgap1/Kif20b/Pkp4/Cit/Kif23/Ect2/Cdca8	9
BP	GO:0008015	blood circulation		50/1059	477/17207	0.000159979	0.00603303	0.00511699	Nppa/Myl4/Myl7/Tbx5/Nppb/Cacna2d2/Uty/Gnao1/Chrm2/App/Plekha7/Ccn2/Coro2b/Myl1/Hcn1/Scn10a/Itga1/Gja5/S100a1/Htr2a/Slc8a1/Pde2a/Gas6/Cacna1h/Col1a2/Abcc8/Emp2/Apoe/Atp1b1/Tgfb2/Adora1/Scn5a/Ppp1r13l/Lnpep/Gnas/Angpt1/Per2/Npr2/Pebp1/Atp5j/Calm1/Cxadr/Cacna2d1/Kcnj5/Manf/Tjp2/Calm2/Pik3ca/Nkx2-5/Ier3	50
BP	GO:0009144	purine nucleoside triphosphate metabolic process		30/1059	239/17207	0.000161093	0.00603303	0.00511699	App/Prkag2/Nt5e/Htr2a/Atp5e/Igf1/Atp5g1/Atp1b1/Gapdh/Atp5k/Ndufa1/Ndufa13/Tpi1/Ndufa11/Hspa8/Ndufa2/Ndufc1/Atp5j2/Atpif1/Atp5j/Pgk1/Atp5g3/Nme2/Atp5d/Pgam1/Ndufb8/Ndufb7/Ndufb9/Ier3/Ran	30
CC	GO:0048786	presynaptic active zone		17/1062	120/17344	0.00101359	0.00682714	0.00512618	App/Hcn1/Grip1/Snap91/Ppfibp1/Cacna1a/Gria3/Cacna1h/Arfgap3/Ppfia4/Stxbp1/Erc2/Adora1/Sv2a/Ctnnb1/Cacna2d1/Dgki	17
BP	GO:0034249	negative regulation of cellular amide metabolic process		26/1059	195/17207	0.000163669	0.00608666	0.00516247	Spon1/Clu/Igf2bp2/Rtn4/Rpl13a/Rps3/Igf1/Cpeb2/Apoe/Gapdh/Pabpc1/Rack1/Cpeb1/Calr/Igfbp5/Cnot2/Trim2/Syncrip/Zfp36l1/Hnrnpd/Prnp/Celf1/Eif2ak3/Eprs/Btg2/Sorl1	26
CC	GO:0000793	condensed chromosome		30/1062	268/17344	0.00103352	0.00688233	0.00516762	Tuba1a/Dynll1/Cenpf/Cenpa/Ppp1cc/Hmgb2/Ccnb1/Smc4/Zfp207/Mki67/Cenpe/Bub1b/Spag5/Knstrn/Top2a/Nuf2/Cenpc1/Ska3/Spc25/Ska2/Chmp4c/Bub3/H3f3a/Ppp1r12a/Nup107/Ttk/Kif18a/Bub1/Rad21/Knl1	30
MF	GO:0004129	cytochrome-c oxidase activity		5/1051	10/17238	0.000162453	0.00589379	0.00518481	Cox6a2/Cox6a1/Cox4i1/Cox7c/Cox5b	5
BP	GO:0044380	protein localization to cytoskeleton		12/1059	58/17207	0.000177263	0.00649729	0.00551076	Htr2a/Bicd1/Mid2/Kif20b/Disc1/Spag5/Mapre1/Htt/Ttk/Cep192/Ubxn2b/Ccdc14	12
BP	GO:1902992	negative regulation of amyloid precursor protein catabolic process		7/1059	21/17207	0.000177537	0.00649729	0.00551076	Spon1/Clu/Rtn4/Igf1/Apoe/Prnp/Sorl1	7
BP	GO:0007517	muscle organ development		38/1059	333/17207	0.000178376	0.00649729	0.00551076	Ankrd1/Eln/Lncpint/Acta1/Xirp2/Hivep3/Ripor2/Bcl2/S1pr1/Flnb/Cfl2/Myoz2/Meg3/Chd2/Des/Cryab/Adarb1/Cenpf/Tgfb2/Jph1/Col3a1/Homer1/Svil/Cdon/Xbp1/Vamp5/Hdac7/Ctnnb1/Angpt1/Nf1/Mef2c/Mtss1/Fzd2/Gpc1/Ddx5/Igf2/Btg2/Nkx2-5	38
BP	GO:2001235	positive regulation of apoptotic signaling pathway		22/1059	154/17207	0.000188871	0.00681666	0.00578164	Unc5b/Clu/Dab2ip/Rps3/Sfrp1/Rps7/Rpl26/Rpl11/Ubb/Ctsl/Tnfrsf12a/Timp3/Trps1/Rack1/Tgfb2/Pea15a/Sfpq/Apaf1/Nf1/Eif2ak3/Maged1/Bub1	22
BP	GO:0042273	ribosomal large subunit biogenesis		13/1059	67/17207	0.00019099	0.00681666	0.00578164	Rpl38/Rplp0/Rpl10/Rpl23a/Rpl26/Rpl11/Rpl7/Rpl24/Rpl5/Rpl35a/Rpl14/Rpl6/Rpl35	13
BP	GO:0051310	metaphase plate congression		13/1059	67/17207	0.00019099	0.00681666	0.00578164	Cenpf/Ccnb1/Kifc1/Cenpe/Spag5/Mapre1/Nuf2/Cenpc1/Chmp4c/Cdca8/Kif18a/Kpnb1/Kifc5b	13
BP	GO:0050000	chromosome localization		15/1059	85/17207	0.000192447	0.00682287	0.0057869	Cenpf/Ccnb1/Kifc1/Cenpe/Spag5/Mapre1/Nuf2/Cenpc1/Chmp4c/Cdca8/Kif18a/Kpnb1/Kifc5b/Terf1/Iffo1	15
BP	GO:0031647	regulation of protein stability		35/1059	299/17207	0.000193834	0.00682656	0.00579003	Epha4/Clu/Rpl23/Usp29/Rtn4/Bcl2/Serf2/Grn/Rps7/Tbx3/Rpl11/Igf1/Cryab/Rpl5/Atp1b1/Gapdh/D7Ertd443e/Dad1/Ppib/Stxbp1/Calr/Ddost/Zfp207/Cd81/Hspa8/Xbp1/Cenpe/Cdk7/Rassf1/B4galt5/Hsp90aa1/P3h1/Sox4/Prnp/Htt	35
BP	GO:0000281	mitotic cytokinesis		14/1059	76/17207	0.000195313	0.00683338	0.00579582	Myh10/Stmn1/Cenpa/Racgap1/Kif20b/Ckap2/Cit/Chmp4c/Kif23/Ect2/Cdca8/Cntrob/Cep55/Cfl1	14
BP	GO:0072073	kidney epithelium development		20/1059	134/17207	0.000200638	0.0068593	0.0058178	Epha4/Kif26b/Bcl2/Sfrp1/Cd44/Wnk4/Irx2/Efnb2/Ilk/Ahi1/Ctnnb1/Smad2/Mef2c/Mtss1/Bmp7/Bmper/Smad1/Fgfr1/Epha7/Maged1	20
BP	GO:0033044	regulation of chromosome organization		30/1059	242/17207	0.000201036	0.0068593	0.0058178	Anapc15/Hecw2/Ube2c/H3f3b/Ccnb1/Smc4/Sfpq/Zfp207/Tacc3/Cenpe/Bub1b/Cdc27/Ctnnb1/Cdc16/Top2a/Ppp1r10/Nuf2/Cit/Hnrnpa2b1/Spc25/Setdb2/Bub3/H3f3a/Hnrnpd/Cdca8/Ttk/Cep192/Bub1/Terf1/Rad21	30
BP	GO:0001503	ossification		42/1059	383/17207	0.000201106	0.0068593	0.0058178	Fndc3b/Fbn2/Ccn2/Ptk2b/Rpl38/Ccn4/Mgp/Tent5a/Lncpint/Bcl2/Sfrp1/S1pr1/Slc8a1/Scube2/Fignl1/Igf1/Clic1/Col1a1/Col1a2/Ddr2/Suco/H3f3b/Igfbp5/Adar/Ccn1/Prkd1/Ilk/Gnas/Hdac7/Ctnnb1/Nf1/Mef2c/Mtss1/Bmp7/Npr2/P3h1/H3f3a/Smad1/Ddx5/Igf2/Fgfr1/Eif2ak3	42
BP	GO:0060419	heart growth	6	18/1059	114/17207	0.000201213	0.0068593	0.0058178	Tbx5/Sorbs2/Ccn4/Myh10/S1pr1/Dipk2a/Ccnd2/Igf1/Tgfb2/Ccnb1/Cdk1/Ncam1/Ctnnb1/Mef2c/Smad1/Cxadr/Fgfr1/Nkx2-5	18
BP	GO:0050731	positive regulation of peptidyl-tyrosine phosphorylation		24/1059	176/17207	0.00020398	0.00690932	0.00586022	Epha4/Lrp8/App/Thbs4/Tlr4/Ptk2b/Htr2a/Ehd4/Syk/Nrp1/Gas6/Mif/Igf1/Cd44/Itga5/Cspg4/Abi2/Il15/Adora1/Cd81/Angpt1/Igf2/Prnp/Dok7	24
BP	GO:0045786	negative regulation of cell cycle		40/1059	360/17207	0.000214866	0.00718562	0.00609457	Anapc15/Alox8/Dab2ip/Bcl2/Rpl26/Usp47/Rpl24/D7Ertd443e/Ctdspl/Ccnb1/Cdk1/Zfp207/Kifc1/Cenpe/Bub1b/Mapk12/Btg3/Ctnnb1/Taok3/Bmp7/Ppp1r10/Rps27l/Npr2/Bard1/Nuf2/Spc25/Chmp4c/Zfp36l1/Bub3/Rps6/Cdca8/Ttk/Cep192/Plaat3/Prpf19/Btg2/Bub1/Rad21/Ier3/Rhno1	40
BP	GO:0044839	cell cycle G2/M phase transition		21/1059	145/17207	0.000215967	0.00718562	0.00609457	Cdk14/App/Usp47/Lmnb1/D7Ertd443e/Cenpf/Ccnb1/Cdk1/Cdc25b/Cdc25c/Taok3/Ccna2/Bard1/Cit/Calm1/Chmp4c/Ush1c/Calm2/Rad21/Ier3/Ccnb2	21
BP	GO:1901988	negative regulation of cell cycle phase transition		30/1059	243/17207	0.00021619	0.00718562	0.00609457	Anapc15/Bcl2/Rpl26/Usp47/Rpl24/D7Ertd443e/Ctdspl/Ccnb1/Cdk1/Zfp207/Cenpe/Bub1b/Taok3/Ppp1r10/Rps27l/Bard1/Nuf2/Spc25/Chmp4c/Zfp36l1/Bub3/Rps6/Cdca8/Ttk/Cep192/Prpf19/Bub1/Rad21/Ier3/Rhno1	30
CC	GO:0070382	exocytic vesicle		29/1062	259/17344	0.00123744	0.00814761	0.00611766	Kirrel3/Tmem163/Sytl2/Ica1/App/Syndig1/Dpysl3/Ddc/Myo5a/Snap91/Syn2/Ston1/Igf1/Abcc8/Sec22b/Clcn5/Vps33b/Hspa8/Atp6v1g1/Sv2a/Disc1/Pebp1/Cadm1/Calm1/Cdk16/Rab8b/Dgki/Tmed9/Calm2	29
CC	GO:0005680	anaphase-promoting complex		6/1062	21/17344	0.00127114	0.00827655	0.00621448	Anapc15/Ube2c/Ube2s/Cdc27/Cdc16/Anapc13	6
MF	GO:0048306	calcium-dependent protein binding		13/1051	68/17238	0.000203402	0.00709561	0.00624206	Lrp8/Mgp/Myo5a/Slc24a4/Syn2/S100a1/Masp1/S100a11/Sec31a/Calm1/Ddx5/Anxa2/Calm2	13
BP	GO:0008016	regulation of heart contraction	7	25/1059	188/17207	0.000226107	0.00746854	0.00633453	Nppa/Myl4/Tbx5/Cacna2d2/Gnao1/Chrm2/Ccn2/Hcn1/Scn10a/Gja5/S100a1/Slc8a1/Cacna1h/Atp1b1/Tgfb2/Adora1/Scn5a/Pebp1/Atp5j/Calm1/Cxadr/Cacna2d1/Kcnj5/Calm2/Nkx2-5	25
BP	GO:0099175	regulation of postsynapse organization		20/1059	136/17207	0.000245738	0.00806687	0.00684202	Epha4/Lrp8/App/Ror2/Ptk2b/Afdn/Apoe/Sipa1l1/Abi2/Homer1/Arf4/Marcks/Hspa8/Disc1/Pak3/Nf1/Wasl/Prnp/Epha7/Cfl1	20
BP	GO:0021543	pallium development		22/1059	157/17207	0.000250016	0.0081459	0.00690905	Kirrel3/Lrp8/Tmem108/Tuba1a/Tacc1/Dab2ip/Rtn4/Afdn/Srgap2/Col3a1/Uqcrq/Cdon/Tacc3/Disc1/Uba6/Ctnnb1/Nf1/Fgfr1/Celf1/Aspm/Socs7/Btg2	22
BP	GO:0060413	atrial septum morphogenesis	8	6/1059	16/17207	0.000251209	0.0081459	0.00690905	Tbx5/Gja5/Tgfb2/Ccn1/Sox4/Nkx2-5	6
MF	GO:0097718	disordered domain specific binding		9/1051	36/17238	0.000236903	0.00795818	0.00700087	Myo5a/Gja5/Gapdh/Fn1/Ctnnb1/Smad2/Hsp90aa1/Calm1/Calm2	9
BP	GO:0006941	striated muscle contraction		23/1059	168/17207	0.000258648	0.00831054	0.00704869	Ryr3/Nppa/Myl4/Uty/Ccn2/Myl1/Scn10a/Gja5/Slc8a1/Cacna1h/Atp1b1/Casq1/Atp8a2/Homer1/Adora1/Scn5a/Ppp1r13l/Calm1/Cacna2d1/Kcnj5/Calm2/Pik3ca/Nkx2-5	23
BP	GO:0043954	cellular component maintenance		14/1059	78/17207	0.000259411	0.00831054	0.00704869	App/Plekha7/Igf1r/Grn/Afdn/Chchd10/Apoe/Homer1/Erc2/Mtss1/Cadm1/Prnp/Plxna4/Cfl1	14
BP	GO:0007229	integrin-mediated signaling pathway		16/1059	97/17207	0.0002681	0.00851533	0.00722238	Itga6/Ccn2/Ptk2b/Itga1/Syk/Nrp1/Itgav/Pcsk5/Emp2/Lims2/Itga5/Fn1/Tln1/Col3a1/Ilk/Zyx	16
BP	GO:0006929	substrate-dependent cell migration		8/1059	29/17207	0.000269006	0.00851533	0.00722238	Myh10/Fbln1/Nrp1/Ston1/Tnfrsf12a/Cspg4/Fn1/Fgfr1	8
BP	GO:0050678	regulation of epithelial cell proliferation		42/1059	389/17207	0.000280653	0.00883143	0.00749048	Nppb/Thbs4/Sparc/Cdh13/Sulf2/Mcc/Azin1/Dab2ip/Rtn4/Cdh3/Sfrp1/Grn/Ccnd2/Ctsl/Igf1/Apoe/Lims2/Efnb2/Tgfb2/Krit1/Scn5a/Hmgb2/B2m/Prkd1/Glul/Xbp1/Rian/Ctnnb1/Nf1/Mef2c/Mtss1/Atpif1/Vash2/Zfp36l1/Cxadr/Igf2/Fgfr1/Celf1/Maged1/Nkx2-5/Phip/Iqgap3	42
MF	GO:0022890	inorganic cation transmembrane transporter activity		50/1051	492/17238	0.000269149	0.00871851	0.00766974	Ryr3/Slc6a6/Cacna2d2/Slc9a9/Rasa3/Hcn1/Ptk2b/Scn10a/Slc24a4/Cacna1a/Gria3/Slc8a1/Cox6a2/Sec61a1/Atp5e/Cacna1h/Itgav/Atp5g1/Kcna4/Slc39a13/Abcc8/Atp1b1/Atp5k/Uqcr10/Scn5a/Atp6v1g1/Slc12a6/Cox6a1/Cox4i1/Tmem165/Trpc1/Atp5j2/Uqcrb/Cox7c/Stim2/Cox5b/Atp2c1/Slc33a1/Atp5j/Cacna2d1/Kcnj5/Uqcrfs1/Anxa2/Atp5g3/Kcnk3/Atp5d/Slc39a7/Slc12a4/Slc41a1/Atp6v0b	50
MF	GO:0016675	oxidoreductase activity, acting on a heme group of donors		5/1051	11/17238	0.000282879	0.00884728	0.00778302	Cox6a2/Cox6a1/Cox4i1/Cox7c/Cox5b	5
BP	GO:1902947	regulation of tau-protein kinase activity		5/1059	11/17207	0.000295599	0.00924705	0.00784299	App/Clu/Apoe/Hsp90aa1/Sorl1	5
BP	GO:0051303	establishment of chromosome localization		14/1059	79/17207	0.000297724	0.00925904	0.00785317	Cenpf/Ccnb1/Kifc1/Cenpe/Spag5/Mapre1/Nuf2/Cenpc1/Chmp4c/Cdca8/Kif18a/Kpnb1/Kifc5b/Terf1	14
BP	GO:0060048	cardiac muscle contraction	9	19/1059	128/17207	0.000307975	0.00948999	0.00804905	Nppa/Myl4/Uty/Ccn2/Myl1/Scn10a/Gja5/Slc8a1/Cacna1h/Atp1b1/Adora1/Scn5a/Ppp1r13l/Calm1/Cacna2d1/Kcnj5/Calm2/Pik3ca/Nkx2-5	19
BP	GO:0010810	regulation of cell-substrate adhesion		27/1059	214/17207	0.000308719	0.00948999	0.00804905	Itga6/Coro2b/Cdh13/Epha3/Ptk2b/Fbln1/Bcl2/Lgals1/Nrp1/Utrn/Col1a1/Pcsk5/Emp2/Lims2/Ccdc80/Itga5/Hsd17b12/Fn1/Calr/P4hb/Ccn1/Ilk/Disc1/Coro1c/Nf1/Ddr1/Cfl1	27
BP	GO:0050770	regulation of axonogenesis		24/1059	181/17207	0.000312442	0.00950891	0.0080651	Epha4/Lrrc4c/Mbp/Snap91/Tiam2/Rtn4/Cacna1a/Vim/Nrp1/Sema6d/Tnfrsf12a/Apoe/Sipa1l1/Ephb3/Fn1/Rpl4/Plxna2/Ilk/Disc1/Map1b/Pak3/Sema3d/Epha7/Plxna4	24
BP	GO:0010948	negative regulation of cell cycle process		33/1059	283/17207	0.000312911	0.00950891	0.0080651	Anapc15/Dab2ip/Bcl2/Rpl26/Usp47/Rpl24/D7Ertd443e/Ctdspl/Ccnb1/Cdk1/Zfp207/Kifc1/Cenpe/Bub1b/Taok3/Bmp7/Ppp1r10/Rps27l/Bard1/Nuf2/Spc25/Chmp4c/Zfp36l1/Bub3/Rps6/Cdca8/Ttk/Cep192/Prpf19/Bub1/Rad21/Ier3/Rhno1	33
BP	GO:0007080	mitotic metaphase plate congression		11/1059	53/17207	0.000317981	0.00960809	0.00814922	Ccnb1/Kifc1/Cenpe/Mapre1/Nuf2/Cenpc1/Chmp4c/Cdca8/Kif18a/Kpnb1/Kifc5b	11
CC	GO:0005925	focal adhesion		21/1062	170/17344	0.00168688	0.0108628	0.00815635	Coro2b/Ptk2b/Alox8/Itga1/Xirp2/Flnb/Nrp1/Pgm5/Enah/Itgav/Afap1/Lims2/Itga5/Tln1/Arhgap24/Tgfb1i1/Ilk/Mapre1/Arhgef7/Zyx/Cfl1	21
BP	GO:0001667	ameboidal-type cell migration		46/1059	441/17207	0.000321942	0.00967282	0.00820412	Fndc3b/Fbn2/Sparc/Cdh13/Spred1/Ptk2b/Stard13/Mcc/Daam2/Fstl1/Dab2ip/Rtn4/Slc8a1/Grn/Nrp1/Sema6d/Amotl1/Itgav/Igf1/Emp2/Ddr2/Apoe/Efnb2/Adam9/Fn1/Tgfb2/Krit1/Calr/Scarb1/Prkd1/Glul/Ilk/Coro1c/Pak3/Hdac7/Angpt1/Nf1/Mef2c/Bmp7/Pik3r3/Sema3d/Bmper/Igf2/Fgfr1/Ephb4/Cfl1	46
CC	GO:0030426	growth cone		24/1062	205/17344	0.0017294	0.0110155	0.00827103	Epha4/App/Dpysl2/Clu/Dpysl3/Ptk2b/Myh10/Ptbp2/Nrp1/Copa/Cpeb1/Kif5b/Erc2/Marcks/Ncam1/Disc1/Map1b/Hsp90aa1/Ppp1r2/Arhgef7/Calm1/Cxadr/Calm2/Cfl1	24
BP	GO:0032970	regulation of actin filament-based process		42/1059	392/17207	0.000330166	0.00979517	0.00830789	Pam/Myo3b/Ccn2/Coro2b/Epha3/Ptk2b/Eln/Arfgef1/Tmsb4x/Tmsb10/Gja5/Daam2/S1pr1/Synpo2l/Cfl2/Nrp1/Cacna1h/Ccdc88a/Neb/Stmn1/Abi2/Tgfb2/Arhgdia/Cnn2/Adora1/Ppm1e/Scn5a/Svil/Ilk/Pak3/Mtpn/Jam3/Mef2c/Mtss1/Synpo/Cit/Wasl/Ect2/Arhgap17/Pik3ca/Cfl1/Iqgap3	42
BP	GO:0045927	positive regulation of growth		33/1059	284/17207	0.000333703	0.00979517	0.00830789	Tbx5/Cacna2d2/Ptk2b/Ccn4/Igf1r/Bcl2/Sfrp1/Nrp1/Ccnd2/Afdn/Igf1/Tnfrsf12a/Usp47/Apoe/Atp8a2/Fn1/Tgfb2/Ppib/Rpl4/Ccnb1/Cdk1/Cd81/Ilk/Ncam1/Disc1/Map1b/Ahi1/Mtpn/Mef2c/Igf2/Fgfr1/Celf1/Cfl1	33
BP	GO:0003283	atrial septum development	10	7/1059	23/17207	0.000335816	0.00979517	0.00830789	Tbx5/Gja5/Tgfb2/Ccn1/Nphp3/Sox4/Nkx2-5	7
BP	GO:0014910	regulation of smooth muscle cell migration		16/1059	99/17207	0.000340523	0.00979517	0.00830789	Tlr4/Ccn4/Myo5a/Tmsb4x/Bcl2/Sema6d/Igf1/Pcsk5/Ddr2/S100a11/Igfbp5/Ilk/Adamts1/Nf1/Mef2c/Sorl1	16
BP	GO:0010631	epithelial cell migration		35/1059	308/17207	0.00034185	0.00979517	0.00830789	Sparc/Cdh13/Spred1/Ptk2b/Stard13/Mcc/Daam2/Fstl1/Dab2ip/Rtn4/Grn/Nrp1/Amotl1/Itgav/Igf1/Emp2/Apoe/Efnb2/Adam9/Tgfb2/Krit1/Calr/Scarb1/Prkd1/Glul/Coro1c/Hdac7/Angpt1/Nf1/Mef2c/Pik3r3/Bmper/Igf2/Fgfr1/Ephb4	35
BP	GO:0043087	regulation of GTPase activity		38/1059	344/17207	0.000343288	0.00979517	0.00830789	Epha4/Rgs6/Rabgap1l/Itga6/Gnao1/Tbc1d1/Arhgef26/Rasa3/Epha3/Ptk2b/Arfgef1/Tiam2/Dab2ip/Ripor2/S1pr1/Afdn/Cpeb2/Rgl1/Srgap2/Sipa1l1/Rack1/Stmn1/Ephb3/Rasgef1b/Tbc1d8b/Arhgap24/Plxna2/Gnas/Coro1c/Nf1/Pkp4/Rgs7/Arhgef7/Arhgap1/Rab3gap2/Dgki/Ect2/Plxna4	38
BP	GO:0022411	cellular component disassembly		45/1059	430/17207	0.000346488	0.00979517	0.00830789	Epha4/Nav3/Igf1r/Rpl23/Mical3/Rubcnl/Trim54/Cfl2/Ston1/Abcc8/Cst3/Ddr2/Ulk3/Stmn1/Tmem39a/Kif5b/Tgfb2/Hdgfl3/Svil/Cdk1/Hspa8/Apaf1/Map1b/Mtpn/Top2a/Ckap2/Per2/Tpx2/Pbxip1/Cebpg/Lix1l/Atpif1/Chka/Gabarap/Ddr1/Calm1/Chmp4c/Htt/Nckap5l/Sh3gl1/Plaat3/Kif18a/Pik3ca/Cfl1/Abce1	45
BP	GO:0086019	cell-cell signaling involved in cardiac conduction	11	8/1059	30/17207	0.00034721	0.00979517	0.00830789	Tbx5/Hcn1/Scn10a/Gja5/Scn5a/Cxadr/Cacna2d1/Kcnj5	8
BP	GO:0014909	smooth muscle cell migration		17/1059	109/17207	0.000347533	0.00979517	0.00830789	Tlr4/Ccn4/Myo5a/Tmsb4x/Bcl2/Sema6d/Igf1/Pcsk5/Ddr2/S100a11/Igfbp5/Ilk/Adamts1/Nf1/Mef2c/Ddr1/Sorl1	17
BP	GO:0021987	cerebral cortex development		17/1059	109/17207	0.000347533	0.00979517	0.00830789	Lrp8/Tuba1a/Tacc1/Dab2ip/Rtn4/Afdn/Srgap2/Col3a1/Cdon/Tacc3/Disc1/Ctnnb1/Nf1/Fgfr1/Celf1/Aspm/Socs7	17
BP	GO:0090307	mitotic spindle assembly		13/1059	71/17207	0.000348117	0.00979517	0.00830789	Ripor2/Zfp207/Kifc1/Racgap1/Prc1/Tpx2/Chmp4c/Kif15/Kif23/Cdca8/Cep192/Kpnb1/Kifc5b	13
BP	GO:2001259	positive regulation of cation channel activity		13/1059	71/17207	0.000348117	0.00979517	0.00830789	Nppa/Hcn1/S100a1/Abcc8/Casq1/Kif5b/Cracr2a/Stim2/Calm1/Cacna2d1/Htt/Kcnk3/Calm2	13
BP	GO:0048762	mesenchymal cell differentiation		29/1059	239/17207	0.000366119	0.0102335	0.00867968	Epha4/Spred1/Epha3/Dab2ip/Rtn4/Bcl2/Sfrp1/Rps7/Mark1/Nrp1/Tbx3/Sema6d/Col1a1/Emp2/Timp3/Spred2/Fn1/Tgfb2/Tgfb1i1/Rian/Coro1c/Ctnnb1/Smad2/Mef2c/Bmp7/Sema3d/Ddx5/Fgfr1/Cfl1	29
BP	GO:0006754	ATP biosynthetic process		15/1059	90/17207	0.000367544	0.0102335	0.00867968	Atp5e/Atp5g1/Atp5k/Ndufa1/Ndufa13/Ndufa11/Ndufa2/Ndufc1/Atp5j2/Atp5j/Atp5g3/Atp5d/Ndufb8/Ndufb7/Ndufb9	15
BP	GO:0032984	protein-containing complex disassembly		28/1059	228/17207	0.000376996	0.0103998	0.00882068	Nav3/Igf1r/Rpl23/Mical3/Rubcnl/Trim54/Cfl2/Stmn1/Tmem39a/Kif5b/Hdgfl3/Svil/Hspa8/Map1b/Mtpn/Ckap2/Per2/Tpx2/Cebpg/Lix1l/Calm1/Chmp4c/Nckap5l/Sh3gl1/Kif18a/Pik3ca/Cfl1/Abce1	28
BP	GO:0072698	protein localization to microtubule cytoskeleton		11/1059	54/17207	0.000377426	0.0103998	0.00882068	Bicd1/Mid2/Kif20b/Disc1/Spag5/Mapre1/Htt/Ttk/Cep192/Ubxn2b/Ccdc14	11
BP	GO:0090132	epithelium migration		35/1059	310/17207	0.000386014	0.0105816	0.00897489	Sparc/Cdh13/Spred1/Ptk2b/Stard13/Mcc/Daam2/Fstl1/Dab2ip/Rtn4/Grn/Nrp1/Amotl1/Itgav/Igf1/Emp2/Apoe/Efnb2/Adam9/Tgfb2/Krit1/Calr/Scarb1/Prkd1/Glul/Coro1c/Hdac7/Angpt1/Nf1/Mef2c/Pik3r3/Bmper/Igf2/Fgfr1/Ephb4	35
BP	GO:0032465	regulation of cytokinesis		14/1059	81/17207	0.000389064	0.0106105	0.0089994	Igf1r/Cdc25b/Racgap1/Kif20b/Prc1/Pkp4/Cit/Calm1/Chmp4c/Kif23/Klhl9/Ect2/Cdca8/Calm2	14
BP	GO:0010811	positive regulation of cell-substrate adhesion		19/1059	131/17207	0.00041557	0.0112755	0.00956346	Itga6/Cdh13/Ptk2b/Fbln1/Nrp1/Utrn/Pcsk5/Emp2/Lims2/Ccdc80/Itga5/Hsd17b12/Fn1/Calr/P4hb/Ccn1/Ilk/Disc1/Cfl1	19
BP	GO:0009206	purine ribonucleoside triphosphate biosynthetic process		16/1059	101/17207	0.000429222	0.0115868	0.00982749	Atp5e/Atp5g1/Atp5k/Ndufa1/Ndufa13/Ndufa11/Ndufa2/Ndufc1/Atp5j2/Atp5j/Atp5g3/Nme2/Atp5d/Ndufb8/Ndufb7/Ndufb9	16
BP	GO:0090130	tissue migration		35/1059	312/17207	0.000435181	0.0116883	0.00991361	Sparc/Cdh13/Spred1/Ptk2b/Stard13/Mcc/Daam2/Fstl1/Dab2ip/Rtn4/Grn/Nrp1/Amotl1/Itgav/Igf1/Emp2/Apoe/Efnb2/Adam9/Tgfb2/Krit1/Calr/Scarb1/Prkd1/Glul/Coro1c/Hdac7/Angpt1/Nf1/Mef2c/Pik3r3/Bmper/Igf2/Fgfr1/Ephb4	35
BP	GO:0048638	regulation of developmental growth		40/1059	373/17207	0.000444917	0.0118898	0.0100845	Tbx5/Cacna2d2/App/Dpysl2/Ccn4/Colq/Igf1r/Rtn4/Bcl2/Grn/Nrp1/Ccnd2/Afdn/Sema6d/Igf1/Tnfrsf12a/Apoe/Atp8a2/Fn1/Ppib/Rpl4/Ccnb1/Cdk1/Ilk/Ncam1/Stc2/Disc1/Map1b/Gnas/Mef2c/Sema3d/Cxadr/Igf2/Fgfr1/Celf1/Epha7/Plxna4/Pik3ca/Nkx2-5/Cfl1	40
CC	GO:0000786	nucleosome		8/1062	39/17344	0.00216032	0.0136123	0.0102209	Morf4l2/Morf4l1/H3f3b/Cenpa/Epc2/H1f0/H3f3a/Brd8	8
BP	GO:0014911	positive regulation of smooth muscle cell migration		12/1059	64/17207	0.000464369	0.0123476	0.0104727	Tlr4/Ccn4/Myo5a/Tmsb4x/Bcl2/Sema6d/Igf1/Pcsk5/Ddr2/S100a11/Igfbp5/Adamts1	12
BP	GO:0009145	purine nucleoside triphosphate biosynthetic process		16/1059	102/17207	0.000480565	0.0124806	0.0105856	Atp5e/Atp5g1/Atp5k/Ndufa1/Ndufa13/Ndufa11/Ndufa2/Ndufc1/Atp5j2/Atp5j/Atp5g3/Nme2/Atp5d/Ndufb8/Ndufb7/Ndufb9	16
BP	GO:0014066	regulation of phosphatidylinositol 3-kinase signaling		16/1059	102/17207	0.000480565	0.0124806	0.0105856	Ror2/Unc5b/Pdgfc/Igf1r/Dab2ip/Dipk2a/Igf1/Ddr2/Fn1/Tgfb2/Ptpn13/Angpt1/Ddr1/Maz/Fbxl2/Cep55	16
BP	GO:0003093	regulation of glomerular filtration		5/1059	12/17207	0.000481105	0.0124806	0.0105856	Coro2b/Gja5/Gas6/Emp2/Adora1	5
BP	GO:0051231	spindle elongation		5/1059	12/17207	0.000481105	0.0124806	0.0105856	Kif4/Racgap1/Prc1/Kif23/Cdca8	5
BP	GO:1900272	negative regulation of long-term synaptic potentiation		5/1059	12/17207	0.000481105	0.0124806	0.0105856	Epha4/App/Apoe/Adora1/Prnp	5
BP	GO:1904645	response to amyloid-beta		9/1059	39/17207	0.000484278	0.0125019	0.0106036	Epha4/App/Tlr4/Igf1r/Cacna1a/Igf1/Vcam1/Cacna2d1/Prnp	9
BP	GO:0018108	peptidyl-tyrosine phosphorylation		34/1059	302/17207	0.000489085	0.012565	0.0106572	Epha4/Lrp8/App/Thbs4/Tlr4/Pdgfc/Epha3/Ptk2b/Igf1r/Blk/Sfrp1/Htr2a/Ehd4/Syk/Nrp1/Gas6/Mif/Igf1/Cd44/Ddr2/Itga5/Cspg4/Abi2/Il15/Adora1/Cd81/Angpt1/Ddr1/Igf2/Fgfr1/Prnp/Epha7/Ttk/Dok7	34
CC	GO:0030175	filopodium		14/1062	97/17344	0.00228575	0.0142495	0.0106993	Epha4/Myo3b/Itga6/App/Myo5a/Ripor2/Utrn/Enah/Itgav/Abi2/Fat1/Vcam1/Cxadr/Cfl1	14
MF	GO:0015035	protein-disulfide reductase activity		8/1051	31/17238	0.000415895	0.0124122	0.0109191	Pdia6/Pdia5/P4hb/Txndc5/Dnajc10/Txn1/Pgk1/Qsox1	8
MF	GO:0055106	ubiquitin-protein transferase regulator activity		7/1051	24/17238	0.00042423	0.0124122	0.0109191	Rpl23/Rps20/Rps7/Rpl11/Rps15/Rpl5/Rpl37	7
BP	GO:1902903	regulation of supramolecular fiber organization		40/1059	376/17207	0.000522227	0.013268	0.0112534	App/Nav3/Ccn2/Coro2b/Clu/Ptk2b/Eln/Arfgef1/Tmsb4x/Tmsb10/Daam2/Rps3/S1pr1/Trim54/Synpo2l/Cfl2/Nrp1/Cryab/Apoe/Ccdc88a/Stmn1/Abi2/Hdgfl3/Ppm1e/Svil/Hspa8/Map1b/Mapre1/Pak3/Mtpn/Mef2c/Mtss1/Ckap2/Tpx2/Synpo/Arhgef7/Cit/Wasl/Pik3ca/Cfl1	40
BP	GO:0032414	positive regulation of ion transmembrane transporter activity		18/1059	123/17207	0.00052276	0.013268	0.0112534	Nppa/Hcn1/Myo5a/S100a1/Abcc8/Atp1b1/Casq1/Ndufa4/Kif5b/Cracr2a/Stim2/Calm1/Cacna2d1/Htt/Kcnk3/Cox17/Calm2/Cfl1	18
BP	GO:0034332	adherens junction organization		11/1059	56/17207	0.000524528	0.013268	0.0112534	Epha4/Plekha7/Cdh13/Cdh3/Afdn/Efnb2/Abi2/Cdh11/Ctnnb1/Jam3/Mtss1	11
BP	GO:0048146	positive regulation of fibroblast proliferation		13/1059	74/17207	0.000528486	0.013268	0.0112534	Fndc3b/Pdgfc/Fbln1/Gas6/Mif/Igf1/Ddr2/Fn1/Ccnb1/Ccna2/Fntb/Anxa2/Phip	13
BP	GO:0009141	nucleoside triphosphate metabolic process		30/1059	256/17207	0.000528924	0.013268	0.0112534	App/Prkag2/Nt5e/Htr2a/Atp5e/Igf1/Atp5g1/Atp1b1/Gapdh/Atp5k/Ndufa1/Ndufa13/Tpi1/Ndufa11/Hspa8/Ndufa2/Ndufc1/Atp5j2/Atpif1/Atp5j/Pgk1/Atp5g3/Nme2/Atp5d/Pgam1/Ndufb8/Ndufb7/Ndufb9/Ier3/Ran	30
BP	GO:0006986	response to unfolded protein		17/1059	113/17207	0.000534523	0.0133155	0.0112937	Creb3l2/Thbs4/Dab2ip/Hspa5/Pdia6/Atf6/Tram1/Parp8/Hspa8/Selenos/Xbp1/Stc2/Hsp90aa1/Dnajc10/Eif2ak3/Manf/Tm7sf3	17
BP	GO:0051056	regulation of small GTPase mediated signal transduction		28/1059	233/17207	0.000535826	0.0133155	0.0112937	Rasa3/Psd3/Stard13/Arfgef1/Dab2ip/Rtn4/Arfgef3/Ripor2/Synpo2l/Nrp1/Itgav/Igf1/Apoe/Sipa1l1/Stmn1/Tgfb2/Col3a1/Arhgdia/Arfgap1/Arhgap24/Cdon/Nf1/Cdc42bpa/Cdc42se2/Gabarap/Scai/Dgki/Arhgap17	28
BP	GO:0050767	regulation of neurogenesis		45/1059	439/17207	0.000541862	0.0134029	0.0113678	Epha4/Lrp8/Grip1/Etv5/Mbp/Snap91/Daam2/Tiam2/Rtn4/Vim/Nrp1/Afdn/Tgm2/Sema6d/Igf1/Tnfrsf12a/Trim11/Abcc8/Apoe/Fn1/Ppp1cc/Rpl4/Hmgb2/B2m/Cip2a/Cdon/Marcks/Plxna2/Ilk/Disc1/Map1b/Pak3/Ctnnb1/Nf1/Bmp7/Sema3d/Per2/Cit/Anxa2/Aspm/Epha7/Prpf19/Btg2/Plxna4/Sorl1	45
BP	GO:0010594	regulation of endothelial cell migration		22/1059	166/17207	0.000549667	0.0134422	0.0114012	Sparc/Spred1/Ptk2b/Stard13/Dab2ip/Grn/Nrp1/Amotl1/Igf1/Emp2/Apoe/Krit1/Calr/Prkd1/Glul/Hdac7/Angpt1/Nf1/Mef2c/Bmper/Igf2/Fgfr1	22
BP	GO:0048017	inositol lipid-mediated signaling		22/1059	166/17207	0.000549667	0.0134422	0.0114012	Ror2/Unc5b/Pdgfc/Igf1r/Dab2ip/Htr2a/Dipk2a/Igf1/Ddr2/Pld1/Fn1/Tgfb2/Ptpn13/Xbp1/Angpt1/Nf1/Ddr1/Zfp36l1/Maz/Fbxl2/Cep55/Pik3ca	22
BP	GO:0018212	peptidyl-tyrosine modification		34/1059	304/17207	0.000551034	0.0134422	0.0114012	Epha4/Lrp8/App/Thbs4/Tlr4/Pdgfc/Epha3/Ptk2b/Igf1r/Blk/Sfrp1/Htr2a/Ehd4/Syk/Nrp1/Gas6/Mif/Igf1/Cd44/Ddr2/Itga5/Cspg4/Abi2/Il15/Adora1/Cd81/Angpt1/Ddr1/Igf2/Fgfr1/Prnp/Epha7/Ttk/Dok7	34
CC	GO:0042383	sarcolemma		20/1062	164/17344	0.00250203	0.0154336	0.0115883	Ryr3/Pde9a/Bgn/Igf1r/Slc8a1/Pgm5/Cacna1h/Utrn/Des/Abcc8/Atp1b1/Casq1/Scn5a/Gnas/Col6a2/Flnc/Vcam1/Cacna2d1/Kcnj5/Anxa2	20
CC	GO:0098858	actin-based cell projection		24/1062	211/17344	0.00254252	0.01552	0.0116532	Slc6a6/Epha4/Myo3b/Itga6/App/Clic5/Myo5a/Ripor2/Stard10/Ctsl/Utrn/Enah/Itgav/Cd44/Abi2/Fat1/Scarb1/Ctnnb1/Angpt1/Jam3/Vcam1/Ush1c/Cxadr/Cfl1	24
CC	GO:0001726	ruffle		19/1062	153/17344	0.00257652	0.0155653	0.0116873	Psd3/Myo5a/Eef1a1/Rps3/Itgav/Tnfrsf12a/Itga5/Cspg4/Tln1/Arf4/S100a11/Gnas/Knstrn/Cit/Arhgap1/Anxa2/Acap2/Nme2/Kif18a	19
BP	GO:0014812	muscle cell migration		18/1059	124/17207	0.000577111	0.014014	0.0118862	Thbs4/Tlr4/Ccn4/Myo5a/Tmsb4x/Bcl2/Sema6d/Igf1/Pcsk5/Ddr2/S100a11/Igfbp5/Ilk/Adamts1/Nf1/Mef2c/Ddr1/Sorl1	18
BP	GO:0045216	cell-cell junction organization		25/1059	200/17207	0.000582814	0.0140882	0.0119491	Epha4/Tbx5/Plekha7/Grhl1/Cdh13/Gja5/Xirp2/Cdh3/Afdn/Abcc8/Lims2/Efnb2/Abi2/Tgfb2/Cdh11/Hdac7/Ctnnb1/Jam3/Pkp4/Mtss1/Cxadr/Rps6/Ect2/Tjp2/Mpdz	25
BP	GO:0000910	cytokinesis		21/1059	156/17207	0.000590596	0.0142117	0.0120538	Igf1r/Myh10/Stmn1/Cenpa/Cdc25b/Racgap1/Kif20b/Prc1/Pkp4/Ckap2/Cit/Calm1/Chmp4c/Kif23/Klhl9/Ect2/Cdca8/Cntrob/Calm2/Cep55/Cfl1	21
CC	GO:0042734	presynaptic membrane		25/1062	224/17344	0.00270836	0.0161949	0.01216	Epha4/Chrm2/Hcn1/Grip1/Scn10a/Snap91/Pip5k1c/Kctd16/Grm1/Cacna1a/Htr2a/Gria3/Pde2a/Cacna1h/Kcna4/Efnb2/Stxbp1/Erc2/Adora1/Marcks/Ncam1/Ctnnb1/Cadm1/Cacna2d1/Dgki	25
BP	GO:0051781	positive regulation of cell division		13/1059	75/17207	0.000603916	0.0144668	0.0122702	Thbs4/Pdgfc/Igf1r/Tgfb2/Cdc25b/Racgap1/Kif20b/Pkp4/Cit/Kif23/Igf2/Ect2/Cdca8	13
CC	GO:0030427	site of polarized growth		24/1062	213/17344	0.00287717	0.0168326	0.0126388	Epha4/App/Dpysl2/Clu/Dpysl3/Ptk2b/Myh10/Ptbp2/Nrp1/Copa/Cpeb1/Kif5b/Erc2/Marcks/Ncam1/Disc1/Map1b/Hsp90aa1/Ppp1r2/Arhgef7/Calm1/Cxadr/Calm2/Cfl1	24
CC	GO:0005875	microtubule associated complex		17/1062	132/17344	0.00288586	0.0168326	0.0126388	Lrp8/Trim54/Dynll1/Kif5b/Pea15a/Kif4/Kifc1/Kif20b/Disc1/Map1b/Gabarap/Fntb/Kif15/Kif23/Cdca8/Kif18a/Kifc5b	17
CC	GO:0045171	intercellular bridge		13/1062	89/17344	0.00290119	0.0168326	0.0126388	Mical3/Tubb5/Rfxank/Tubb4b/Ppp1r13l/Kif20b/Cenpe/Prc1/Tpx2/Kif23/Cdca8/Qsox1/Cep55	13
BP	GO:0051216	cartilage development		25/1059	201/17207	0.000627679	0.0149686	0.0126958	Creb3l2/Ror2/Ccn2/Sulf2/Ccn4/Mgp/Mboat2/Bgn/Chst11/Scube2/Col1a1/Trps1/Tgfb2/Col3a1/Ccn1/Gnas/Ctnnb1/Mef2c/Bmp7/Npr2/Pbxip1/Smad1/Fgfr1/Eif2ak3/Serpinh1	25
BP	GO:0032956	regulation of actin cytoskeleton organization		37/1059	343/17207	0.000641602	0.0152323	0.0129195	Pam/Myo3b/Ccn2/Coro2b/Epha3/Ptk2b/Eln/Arfgef1/Tmsb4x/Tmsb10/Daam2/S1pr1/Synpo2l/Cfl2/Nrp1/Ccdc88a/Neb/Stmn1/Abi2/Tgfb2/Arhgdia/Ppm1e/Svil/Ilk/Pak3/Mtpn/Jam3/Mef2c/Mtss1/Synpo/Cit/Wasl/Ect2/Arhgap17/Pik3ca/Cfl1/Iqgap3	37
MF	GO:0051015	actin filament binding		26/1051	212/17238	0.000532575	0.0150952	0.0132793	Myl4/Tpm2/Coro2b/Myo5a/Myh10/Mical3/Xirp2/Flnb/Cfl2/Afdn/Neb/Sipa1l1/Tln1/Svil/Ablim2/Tpm4/Marcks/Gas2l3/Coro1c/Itprid2/Ablim3/Mtss1/Flnc/Ush1c/Cfl1/Iqgap3	26
BP	GO:0048738	cardiac muscle tissue development	12	30/1059	260/17207	0.00068428	0.0161733	0.0137176	Ankrd1/Myl7/Tbx5/Sorbs2/Ccn4/Myh10/Gja5/Xirp2/S1pr1/Slc8a1/Dipk2a/Ccnd2/Tbx3/Alpk2/Igf1/Neb/Efnb2/Tgfb2/Ccnb1/Cdk1/Ppp1r13l/Ncam1/Ctnnb1/Angpt1/Mef2c/Bmp7/Smad1/Cxadr/Fgfr1/Nkx2-5	30
CC	GO:0019898	extrinsic component of membrane		31/1062	301/17344	0.0032124	0.0184556	0.0138574	Sytl2/Rgs6/Gnao1/Cdh13/Gng2/Ptk2b/Alox8/Snap91/Syn2/Blk/Cdh3/Syk/Ubb/Scube2/Tenm2/Apoe/Stxbp1/Sec23a/Cdh11/Atp6v1g1/Gnai2/Racgap1/Gnas/Ctnnb1/Pik3r3/Nbea/Gramd1a/Cdk16/Dgki/Socs7/Pik3ca	31
BP	GO:0071539	protein localization to centrosome		8/1059	33/17207	0.000698644	0.0164398	0.0139436	Bicd1/Disc1/Spag5/Mapre1/Htt/Cep192/Ubxn2b/Ccdc14	8
BP	GO:1902904	negative regulation of supramolecular fiber organization		22/1059	169/17207	0.000702903	0.0164671	0.0139668	Nav3/Coro2b/Clu/Arfgef1/Tmsb4x/Tmsb10/S1pr1/Trim54/Cryab/Apoe/Stmn1/Hdgfl3/Svil/Hspa8/Map1b/Mapre1/Mtpn/Ckap2/Tpx2/Arhgef7/Pik3ca/Cfl1	22
CC	GO:0044815	DNA packaging complex		11/1062	70/17344	0.0033435	0.0190223	0.0142829	Morf4l2/Morf4l1/H3f3b/Cenpa/Smc4/Epc2/H1f0/H3f3a/Brd8/Terf1/Rad21	11
BP	GO:0048639	positive regulation of developmental growth		25/1059	203/17207	0.00072653	0.0169266	0.0143565	Tbx5/Cacna2d2/Ccn4/Igf1r/Bcl2/Nrp1/Ccnd2/Afdn/Igf1/Tnfrsf12a/Apoe/Atp8a2/Fn1/Ppib/Rpl4/Ccnb1/Cdk1/Ilk/Ncam1/Disc1/Map1b/Mef2c/Igf2/Fgfr1/Celf1	25
BP	GO:0050673	epithelial cell proliferation		46/1059	458/17207	0.00073198	0.0169266	0.0143565	Nppb/Thbs4/Sparc/Cdh13/Sulf2/Mcc/Azin1/Dab2ip/Rtn4/Cdh3/Sfrp1/Grn/Ccnd2/Ctsl/Igf1/Apoe/Lims2/Efnb2/Tgfb2/Krit1/Igfbp5/Scn5a/Hmgb2/B2m/Scarb1/Prkd1/Glul/Mki67/Xbp1/Rian/Ctnnb1/Nf1/Mef2c/Mtss1/Bmper/Atpif1/Vash2/Zfp36l1/Cxadr/Igf2/Fgfr1/Celf1/Maged1/Nkx2-5/Phip/Iqgap3	46
BP	GO:0055074	calcium ion homeostasis		35/1059	321/17207	0.000732065	0.0169266	0.0143565	Ryr3/App/Ptk2b/Myo5a/Inpp4b/Slc24a4/Cacna1a/Bcl2/Nt5e/Htr2a/Slc8a1/Tgm2/Itgav/Apoe/Atp1b1/Casq1/Wnk4/Tgfb2/Erc2/Adora1/Prkd1/Sv2a/Atp13a3/Stc2/Disc1/Gnas/Tmem165/Trpc1/Synpo/Stim2/Atp2c1/Calm1/Fgfr1/Htt/Calm2	35
BP	GO:1901653	cellular response to peptide		34/1059	309/17207	0.000737215	0.0169369	0.0143652	Epha4/App/Tlr4/Myo5a/Igf1r/Rpl23/Pde3b/Cacna1a/Vim/Igf1/Cpeb2/Pip4k2a/Soga1/Cpeb1/Marcks/Xbp1/Gnai2/Gnas/Ctnnb1/Pik3r3/Npr2/Vcam1/Uso1/Zfp36l1/Cacna2d1/Igf2/Prnp/Eprs/Socs7/Sorl1/Pik3ca/Lpin2/Cfl1/Phip	34
BP	GO:0060485	mesenchyme development		33/1059	297/17207	0.000739803	0.0169369	0.0143652	Epha4/Tbx5/Spred1/Epha3/Dab2ip/Rtn4/Bcl2/Sfrp1/Rps7/Mark1/Nrp1/Tbx3/Sema6d/Col1a1/Emp2/Timp3/Spred2/Fn1/Tgfb2/Tgfb1i1/Rian/Coro1c/Ctnnb1/Smad2/Mef2c/Bmp7/Sema3d/Zfp36l1/Ddx5/Fgfr1/Htt/Nkx2-5/Cfl1	33
BP	GO:0009201	ribonucleoside triphosphate biosynthetic process		16/1059	106/17207	0.000742064	0.0169369	0.0143652	Atp5e/Atp5g1/Atp5k/Ndufa1/Ndufa13/Ndufa11/Ndufa2/Ndufc1/Atp5j2/Atp5j/Atp5g3/Nme2/Atp5d/Ndufb8/Ndufb7/Ndufb9	16
BP	GO:0003094	glomerular filtration		7/1059	26/17207	0.000766022	0.017409	0.0147657	Coro2b/Sulf2/Gja5/Gas6/Emp2/Tbc1d8b/Adora1	7
BP	GO:0021537	telencephalon development		28/1059	239/17207	0.000801731	0.018076	0.0153314	Kirrel3/Lrp8/Tmem108/Myh10/Tuba1a/Tacc1/Dab2ip/Rtn4/Afdn/Srgap2/Ephb3/Ulk4/Col3a1/Uqcrq/Cdon/Tacc3/Disc1/Coro1c/Uba6/Ctnnb1/Nf1/Fgfr1/Celf1/Aspm/Htt/Socs7/Btg2/Plxna4	28
BP	GO:0051261	protein depolymerization		17/1059	117/17207	0.000802169	0.018076	0.0153314	Nav3/Mical3/Trim54/Cfl2/Stmn1/Hdgfl3/Svil/Hspa8/Map1b/Mtpn/Ckap2/Tpx2/Nckap5l/Sh3gl1/Kif18a/Pik3ca/Cfl1	17
BP	GO:0007265	Ras protein signal transduction		36/1059	335/17207	0.000808347	0.0181383	0.0153843	Rasa3/Cdh13/Psd3/Stard13/Arfgef1/Dab2ip/Rtn4/Arfgef3/Ripor2/Synpo2l/Nrp1/Igf1/Col1a2/Rgl1/Apoe/Stmn1/Abi2/Rasgef1b/Tgfb2/Rfxank/Col3a1/Arhgdia/Srgap1/Arfgap1/Arhgap24/Racgap1/Rassf1/Nf1/Cdc42se2/Gabarap/Scai/Dgki/Arhgap17/Kpnb1/Iqgap3/Rhobtb2	36
BP	GO:0003205	cardiac chamber development	13	23/1059	182/17207	0.000815602	0.0182242	0.0154571	Tbx5/Slit3/Myh10/Gja5/Xirp2/Pde2a/Nrp1/Tbx3/Pcsk5/Tgfb2/Scn5a/Ccn1/Ppp1r13l/Cpe/Adamts1/Ctnnb1/Mef2c/Rbm15/Nphp3/Bmp7/Fzd2/Sox4/Nkx2-5	23
BP	GO:0034248	regulation of cellular amide metabolic process		43/1059	423/17207	0.000843794	0.0187753	0.0159245	Epha4/Spon1/App/Clu/Rplp1/Ptk2b/Rpl38/Igf2bp2/Rtn4/Rpl13a/Rpl10/Rps3/Vim/Rpl26/Igf1/Cpeb2/Rpl5/Apoe/Eif1/Gapdh/Pabpc1/Rack1/Pld1/Cpeb1/Calr/Igfbp5/Ccn1/Cnot2/Trim2/Sh3bgrl/Rps27l/Per2/Syncrip/Sox4/Zfp36l1/Hnrnpd/Prnp/Celf1/Eif2ak3/Eprs/Btg2/Sorl1/Abce1	43
BP	GO:0019934	cGMP-mediated signaling		8/1059	34/17207	0.000864919	0.0191652	0.0162552	Nppa/Nppb/Pde9a/Ptk2b/Pde2a/Apoe/Pde10a/Npr2	8
BP	GO:0032886	regulation of microtubule-based process		29/1059	252/17207	0.000869492	0.0191865	0.0162733	Nav3/Epha3/Tacc1/Azin1/Rps3/Ripor2/Trim54/Bicd1/D7Ertd443e/Stmn1/Hdgfl3/Bora/Tacc3/Kifc1/Spag5/Map1b/Mapre1/Rassf1/Ckap2/Tpx2/Arhgef7/Ska3/Ska2/Chmp4c/Kif15/Mpdz/Memo1/Cep192/Kif18a	29
BP	GO:0003279	cardiac septum development	14	17/1059	118/17207	0.000884642	0.0193602	0.0164206	Tbx5/Slit3/Myh10/Gja5/Xirp2/Pde2a/Nrp1/Tbx3/Pcsk5/Tgfb2/Ccn1/Rbm15/Nphp3/Bmp7/Fzd2/Sox4/Nkx2-5	17
BP	GO:0048145	regulation of fibroblast proliferation		17/1059	118/17207	0.000884642	0.0193602	0.0164206	Fndc3b/Pdgfc/Fbln1/Dab2ip/Sfrp1/Gas6/Mif/Igf1/Ddr2/Fn1/Ccnb1/Fth1/Nf1/Ccna2/Fntb/Anxa2/Phip	17
CC	GO:1990752	microtubule end		7/1062	34/17344	0.00396079	0.0219362	0.0164709	Nav3/Spag5/Mapre1/Knstrn/Aspm/Nckap5l/Clip4	7
CC	GO:0000307	cyclin-dependent protein kinase holoenzyme complex		9/1062	52/17344	0.00396799	0.0219362	0.0164709	Cdk14/Ccnd2/Ccnb1/Cdk1/Cdk7/Cks2/Ccna2/Cdk16/Ccnb2	9
CC	GO:0030134	COPII-coated ER to Golgi transport vesicle		9/1062	52/17344	0.00396799	0.0219362	0.0164709	App/Sec22b/Yipf5/Sec23a/Sec31a/Lman1/Sec23ip/Uso1/Tmed9	9
CC	GO:0008021	synaptic vesicle		26/1062	243/17344	0.00400591	0.0219389	0.0164729	Kirrel3/Tmem163/Ica1/App/Syndig1/Ddc/Myo5a/Snap91/Syn2/Ston1/Abcc8/Sec22b/Clcn5/Vps33b/Hspa8/Atp6v1g1/Sv2a/Disc1/Pebp1/Cadm1/Calm1/Cdk16/Rab8b/Dgki/Tmed9/Calm2	26
BP	GO:2001242	regulation of intrinsic apoptotic signaling pathway		22/1059	172/17207	0.000891867	0.0194383	0.0164868	Clu/Tpt1/Rps3/Bcl2/Rps7/Rpl26/Rpl11/Ubb/Mif/Fignl1/Cd44/Usp47/Ppia/Rack1/Ndufa13/P4hb/Sfpq/Selenos/Xbp1/G2e3/Eif2ak3/Bub1	22
CC	GO:0005791	rough endoplasmic reticulum		12/1062	82/17344	0.00407446	0.0221077	0.0165996	App/Grip1/Sec61a1/Suco/Ckap4/Arl6ip1/Rpl4/Ptgds/Glul/Sec61g/Pebp1/Uba1	12
MF	GO:0004713	protein tyrosine kinase activity		18/1051	127/17238	0.000691008	0.0189687	0.0166869	Epha4/Ror2/Nrg2/Epha3/Ptk2b/Igf1r/Blk/Syk/Nrp1/Ddr2/Ephb3/Hipk2/Chka/Ddr1/Fgfr1/Epha7/Ttk/Ephb4	18
MF	GO:0046933	proton-transporting ATP synthase activity, rotational mechanism		5/1051	13/17238	0.000711065	0.0189687	0.0166869	Atp5e/Atp5k/Atp5j2/Atp5j/Atp5d	5
BP	GO:0032411	positive regulation of transporter activity		18/1059	129/17207	0.000927914	0.0201329	0.017076	Nppa/Hcn1/Myo5a/S100a1/Abcc8/Atp1b1/Casq1/Ndufa4/Kif5b/Cracr2a/Stim2/Calm1/Cacna2d1/Htt/Kcnk3/Cox17/Calm2/Cfl1	18
BP	GO:0007163	establishment or maintenance of cell polarity		26/1059	218/17207	0.000931307	0.0201329	0.017076	Ptk2b/Arfgef1/Igf1r/Snap91/Kif26b/Ripor2/Amotl1/Alpk2/Igf1/Pard3b/Cenpa/Krit1/Arf4/Fat1/Ilk/Kif20b/Spag5/Map1b/Mapre1/Jam3/Hsp90aa1/Nphp3/Htt/Ubxn2b/Cfl1/Rhobtb2	26
BP	GO:0055117	regulation of cardiac muscle contraction	15	12/1059	69/17207	0.000939133	0.0202199	0.0171497	Nppa/Ccn2/Scn10a/Gja5/Slc8a1/Cacna1h/Atp1b1/Adora1/Scn5a/Calm1/Calm2/Nkx2-5	12
CC	GO:0000922	spindle pole		17/1062	137/17344	0.00425232	0.0228611	0.0171653	Tpt1/Cenpf/Ccnb1/Cdc25b/Kifc1/Kif20b/Spag5/Mapre1/Pkp4/Tpx2/Arhgef7/Calm1/Dlgap5/Aspm/Cep44/Ubxn2b/Calm2	17
BP	GO:0030199	collagen fibril organization		11/1059	60/17207	0.000963943	0.0206704	0.0175318	P4ha1/Col1a1/Col1a2/Ddr2/Tgfb2/Col3a1/Vps33b/Nf1/P3h1/Anxa2/Serpinh1	11
BP	GO:0009611	response to wounding		48/1059	490/17207	0.000974574	0.0208144	0.017654	Epha4/Tlr4/Dpysl3/Sulf2/Ccn4/Arfgef1/Igf1r/Myh10/Pip5k1c/Fbln1/Tfpi/Pvt1/Bcl2/Syk/Grn/Nrp1/Gas6/Pla2g4a/Igf1/Cd44/Tnfrsf12a/Col1a1/Abcc8/Ddr2/Ppia/Apoe/Fn1/Tgfb2/Col3a1/Cnn2/Stxbp1/Ccn1/Arhgap24/Vps33b/Xbp1/Srsf5/Gnas/Nf1/Npr2/Fntb/Ddr1/Chmp4c/Zfp36l1/Cxadr/Anxa2/Dancr/Dcbld2/St3gal4	48
BP	GO:0032878	regulation of establishment or maintenance of cell polarity		7/1059	27/17207	0.000979765	0.0208416	0.017677	Ptk2b/Arfgef1/Ripor2/Igf1/Krit1/Kif20b/Cfl1	7
CC	GO:0005912	adherens junction		18/1062	149/17344	0.00442915	0.0235953	0.0177166	Hmcn1/Itga6/Plekha7/Cdh13/Alox8/Cdh3/Afdn/Pgm5/Abi2/Pard3b/Tln1/Cdh11/Ahi1/Ctnnb1/Pkp4/Mtss1/Cxadr/Zyx	18
BP	GO:0001101	response to acid chemical		15/1059	99/17207	0.00103111	0.0216206	0.0183378	Pdgfc/Col4a6/Igf1r/Tuba1a/Bcl2/Col4a1/Col1a1/Col1a2/Cpeb1/Col3a1/Xbp1/Anxa2/Ipo5/Pik3ca/Cfl1	15
BP	GO:0052548	regulation of endopeptidase activity		34/1059	315/17207	0.001032	0.0216206	0.0183378	Epha4/App/Ccn2/Mbp/Rps3/Syk/Gas6/Reck/Igf1/Cd44/Usp47/Cryab/Cst3/Timp3/Gapdh/Rack1/Arl6ip1/Ndufa13/Ccn1/Furin/Apaf1/Prelid1/Rps27l/Dap/Renbp/Cycs/Xiap/Htt/Eif2ak3/Epha7/Mgmt/Serpinh1/Sorl1/Mtch1	34
BP	GO:0086065	cell communication involved in cardiac conduction	16	9/1059	43/17207	0.00103265	0.0216206	0.0183378	Tbx5/Hcn1/Scn10a/Gja5/Slc8a1/Scn5a/Cxadr/Cacna2d1/Kcnj5	9
BP	GO:1902991	regulation of amyloid precursor protein catabolic process		9/1059	43/17207	0.00103265	0.0216206	0.0183378	Epha4/Spon1/App/Clu/Rtn4/Igf1/Apoe/Prnp/Sorl1	9
CC	GO:0005581	collagen trimer		11/1062	73/17344	0.00465495	0.0244827	0.0183829	Col4a6/Colq/Colec12/Col4a5/Col4a1/Col1a1/Col1a2/Col4a2/Col3a1/Col6a2/Eda	11
CC	GO:0030135	coated vesicle		22/1062	197/17344	0.00467929	0.0244827	0.0183829	Ap1s3/App/Snap91/Dipk2a/Ston1/Ccdc88a/Copa/Sec22b/Yipf5/Sec23a/Sec31a/Vps33b/Cracr2a/Furin/Gnas/Lman1/Sec23ip/Kdelr2/Uso1/Rab8b/Htt/Tmed9	22
BP	GO:2001257	regulation of cation channel activity		19/1059	141/17207	0.00104203	0.0217314	0.0184318	Nppa/Fgf12/App/Hcn1/Grip1/Myo5a/Cacna1a/S100a1/Abcc8/Casq1/Kif5b/Homer1/Cracr2a/Stim2/Calm1/Cacna2d1/Htt/Kcnk3/Calm2	19
CC	GO:0000152	nuclear ubiquitin ligase complex		8/1062	44/17344	0.00474865	0.0246257	0.0184903	Anapc15/Pcgf5/Ube2c/Ube2s/Cdc27/Cdc16/Bard1/Anapc13	8
BP	GO:0048015	phosphatidylinositol-mediated signaling		21/1059	163/17207	0.00105202	0.021854	0.0185357	Ror2/Unc5b/Pdgfc/Igf1r/Dab2ip/Htr2a/Dipk2a/Igf1/Ddr2/Fn1/Tgfb2/Ptpn13/Xbp1/Angpt1/Nf1/Ddr1/Zfp36l1/Maz/Fbxl2/Cep55/Pik3ca	21
MF	GO:0001968	fibronectin binding		8/1051	34/17238	0.00081331	0.0210764	0.018541	Thbs4/Ccn2/Fbln1/Ctsl/Itgav/Ccdc80/Hsd17b12/Igfbp5	8
BP	GO:0071260	cellular response to mechanical stimulus		8/1059	35/17207	0.00106149	0.0218798	0.0185577	Ankrd1/Ripor2/Pde2a/Col1a1/Piezo1/Arhgdia/Cnn2/Ctnnb1	8
BP	GO:1905508	protein localization to microtubule organizing center		8/1059	35/17207	0.00106149	0.0218798	0.0185577	Bicd1/Disc1/Spag5/Mapre1/Htt/Cep192/Ubxn2b/Ccdc14	8
BP	GO:0051651	maintenance of location in cell		26/1059	220/17207	0.00106573	0.0218824	0.0185598	Ptk2b/Myo5a/Tmsb4x/Tmsb10/Hspa5/Htr2a/Slc8a1/Itgav/Chchd10/Apoe/Ccdc88a/Casq1/Tgfb2/Arhgap21/Ftl1/Fth1/Prkd1/Trpc1/Bard1/Kdelr2/Calm1/Txn1/Aspm/Htt/Sorl1/Calm2	26
BP	GO:0001977	renal system process involved in regulation of blood volume		5/1059	14/17207	0.00109647	0.0223411	0.0189489	Coro2b/Gja5/Gas6/Emp2/Adora1	5
BP	GO:0086069	bundle of His cell to Purkinje myocyte communication	17	5/1059	14/17207	0.00109647	0.0223411	0.0189489	Tbx5/Scn10a/Gja5/Scn5a/Cacna2d1	5
BP	GO:0046622	positive regulation of organ growth		11/1059	61/17207	0.00111177	0.0225663	0.0191399	Tbx5/Cacna2d2/Ccn4/Ccnd2/Igf1/Ccnb1/Cdk1/Ncam1/Mef2c/Igf2/Fgfr1	11
BP	GO:0035265	organ growth		24/1059	198/17207	0.00114826	0.0232183	0.0196929	Tbx5/Cacna2d2/Sorbs2/Ccn4/Myh10/Bcl2/S1pr1/Dipk2a/Ccnd2/Igf1/Ddr2/Tgfb2/Ccnb1/Cdk1/Ncam1/Ctnnb1/Smad2/Mef2c/Npr2/Smad1/Cxadr/Igf2/Fgfr1/Nkx2-5	24
BP	GO:0050821	protein stabilization		23/1059	187/17207	0.00118285	0.0238273	0.0202094	Epha4/Clu/Rpl23/Usp29/Rtn4/Grn/Rps7/Rpl11/Igf1/Cryab/Rpl5/Atp1b1/Gapdh/D7Ertd443e/Ppib/Stxbp1/Calr/Zfp207/Cdk7/Rassf1/Hsp90aa1/P3h1/Sox4	23
BP	GO:0022612	gland morphogenesis		19/1059	143/17207	0.00123552	0.024653	0.0209097	Sulf2/Etv5/Igf1r/Rtn4/Bcl2/Sfrp1/Nrp1/Tbx3/Tgm2/Igf1/Cd44/Lims2/Igfbp5/Mki67/Xbp1/Bmp7/Eda/Ddr1/Fgfr1	19
BP	GO:0097205	renal filtration		7/1059	28/17207	0.00123775	0.024653	0.0209097	Coro2b/Sulf2/Gja5/Gas6/Emp2/Tbc1d8b/Adora1	7
BP	GO:0140448	signaling receptor ligand precursor processing		7/1059	28/17207	0.00123775	0.024653	0.0209097	Bace2/Pcsk5/Yipf5/P4hb/Cpe/Furin/Hsp90b1	7
BP	GO:0043200	response to amino acid		13/1059	81/17207	0.00127319	0.0251711	0.0213492	Pdgfc/Col4a6/Igf1r/Tuba1a/Bcl2/Col4a1/Col1a1/Col1a2/Cpeb1/Col3a1/Xbp1/Ipo5/Cfl1	13
BP	GO:0061640	cytoskeleton-dependent cytokinesis		14/1059	91/17207	0.00128729	0.0251711	0.0213492	Myh10/Stmn1/Cenpa/Racgap1/Kif20b/Ckap2/Cit/Chmp4c/Kif23/Ect2/Cdca8/Cntrob/Cep55/Cfl1	14
BP	GO:1901992	positive regulation of mitotic cell cycle phase transition		14/1059	91/17207	0.00128729	0.0251711	0.0213492	App/Rpl17/Ccnd2/Lmnb1/Ddr2/Ube2c/Ccnb1/Cdk1/Cdc25b/Adamts1/Cdc25c/Cenpe/Dbf4/Cdc16	14
BP	GO:0002040	sprouting angiogenesis		17/1059	122/17207	0.0012907	0.0251711	0.0213492	Cdh13/Spred1/Ptk2b/Stard13/Rtn4/S100a1/Nrp1/Reck/Itga5/Efnb2/Glul/Hdac7/Angpt1/Pik3r3/Bmper/Smad1/Ephb4	17
BP	GO:0043516	regulation of DNA damage response, signal transduction by p53 class mediator		8/1059	36/17207	0.00129216	0.0251711	0.0213492	Ankrd1/Spred1/Rpl26/Mif/Cd44/Spred2/Sox4/Ddx5	8
BP	GO:1902003	regulation of amyloid-beta formation		8/1059	36/17207	0.00129216	0.0251711	0.0213492	Epha4/Spon1/Clu/Rtn4/Igf1/Apoe/Prnp/Sorl1	8
MF	GO:0004674	protein serine/threonine kinase activity		42/1051	417/17238	0.00096394	0.0242859	0.0213645	Cdk14/Myo3b/Stk32a/Camk1d/Prkag2/Ptk2b/Stk32b/Grk3/Mapk4/Mast2/Syk/Mark1/Cdk17/Hunk/Alpk2/Mast4/Grk4/Ulk3/Wnk4/Ulk4/Map3k8/Cdk1/Prkd1/Ilk/Cdk7/Bub1b/Dbf4/Mapk12/Pak3/Taok3/Cdc42bpa/Hipk2/Cit/Cdk16/Mylk4/Eif2ak3/Nme2/Ttk/Map4k5/Cdkl1/Bub1/Pik3ca	42
BP	GO:0051444	negative regulation of ubiquitin-protein transferase activity		6/1059	21/17207	0.00130519	0.0253321	0.0214858	Rpl23/Rps7/Rpl11/Rpl5/Bub1b/Bub3	6
BP	GO:1902074	response to salt		32/1059	295/17207	0.00131682	0.0254128	0.0215542	Sorbs2/Chrm2/App/Hcn1/Igf1r/Tuba1a/Fabp4/Gipr/Nt5e/Htr2a/Slc8a1/Tgm2/Pla2g4a/Adam9/Homer1/Sec31a/Scn5a/B2m/Mt1/Ncam1/Gnai2/Mef2c/Hsp90b1/Npr2/Trpc1/Calm1/Hnrnpd/Fgfr1/Ect2/Htt/Calm2/Pik3ca	32
BP	GO:0010632	regulation of epithelial cell migration		27/1059	235/17207	0.0013189	0.0254128	0.0215542	Sparc/Spred1/Ptk2b/Stard13/Mcc/Dab2ip/Rtn4/Grn/Nrp1/Amotl1/Igf1/Emp2/Apoe/Adam9/Tgfb2/Krit1/Calr/Prkd1/Glul/Coro1c/Hdac7/Angpt1/Nf1/Mef2c/Bmper/Igf2/Fgfr1	27
MF	GO:0001786	phosphatidylserine binding		11/1051	61/17238	0.00102996	0.0247445	0.0217679	Sytl2/Gramd1b/Mark1/Gas6/Tln1/Marcks/Hspa8/Mfge8/Scarb1/Cavin2/Anxa2	11
MF	GO:0008097	5S rRNA binding		5/1051	14/17238	0.00105084	0.0247445	0.0217679	Rpl11/Rpl7/Rpl5/Rpl3/Rpl4	5
MF	GO:0019902	phosphatase binding		26/1051	222/17238	0.00106398	0.0247445	0.0217679	Sytl2/Spred1/Itga1/Dzip3/Dab2ip/Dtnb/Bcl2/Mast2/Syk/Vim/Rack1/Strn3/Ppp1cc/Ncam1/Cdc27/Ctnnb1/Smad2/Hsp90aa1/Hsp90b1/Ppp1r10/Ppp1r3c/Eif2ak3/Sh3gl1/Cep192/Fbxl2/Cfl1	26
MF	GO:0019199	transmembrane receptor protein kinase activity		12/1051	71/17238	0.00112364	0.0250901	0.0220719	Epha4/Ror2/Nrg2/Epha3/Igf1r/Nrp1/Ddr2/Ephb3/Ddr1/Fgfr1/Epha7/Ephb4	12
MF	GO:0009055	electron transfer activity		9/1051	44/17238	0.0011499	0.0250901	0.0220719	Cox6a2/Uqcr10/Ndufa2/Cox6a1/Cox4i1/Uqcrb/Cox7c/Cox5b/Uqcrfs1	9
MF	GO:0033218	amide binding		36/1051	345/17238	0.00116183	0.0250901	0.0220719	Hba-a1/Lrp8/Clu/Igf1r/Fkbp5/Rplp0/Gipr/Gria3/Sec61a1/Ctsl/Pla2g4a/Cryab/Pcsk5/Cst3/Ppia/Apoe/Acaca/Tgfb2/Ppib/Calr/Nktr/Hspa8/Scarb1/Glul/Furin/Gpr22/Lnpep/Npr2/Kdelr2/Fntb/Kpna4/Prnp/Memo1/Ipo5/Kpnb1/Sorl1	36
BP	GO:0002062	chondrocyte differentiation		16/1059	112/17207	0.00135634	0.0260399	0.022086	Creb3l2/Ror2/Ccn2/Sulf2/Ccn4/Mboat2/Chst11/Scube2/Trps1/Col3a1/Ctnnb1/Mef2c/Npr2/Fgfr1/Eif2ak3/Serpinh1	16
BP	GO:0030239	myofibril assembly		12/1059	72/17207	0.00138159	0.0263344	0.0223358	Myh10/Acta1/Synpo2l/Cfl2/Myoz2/Pgm5/Myl9/Neb/Casq1/Mef2c/Flnc/Nkx2-5	12
BP	GO:0055002	striated muscle cell development		12/1059	72/17207	0.00138159	0.0263344	0.0223358	Myh10/Acta1/Synpo2l/Cfl2/Myoz2/Pgm5/Myl9/Neb/Casq1/Mef2c/Flnc/Nkx2-5	12
BP	GO:0032092	positive regulation of protein binding		15/1059	102/17207	0.00140667	0.0267168	0.0226601	Spon1/App/Cald1/Blk/Rpl11/Apoe/Krit1/B2m/Mapre1/Nphp3/Hipk2/Arhgef7/Anxa2/Eif2ak3/Ran	15
BP	GO:1903522	regulation of blood circulation		28/1059	248/17207	0.0014149	0.0267774	0.0227116	Nppa/Myl4/Tbx5/Cacna2d2/Gnao1/Chrm2/App/Ccn2/Hcn1/Scn10a/Gja5/S100a1/Htr2a/Slc8a1/Cacna1h/Atp1b1/Tgfb2/Adora1/Scn5a/Per2/Pebp1/Atp5j/Calm1/Cxadr/Cacna2d1/Kcnj5/Calm2/Nkx2-5	28
MF	GO:0004857	enzyme inhibitor activity		32/1051	297/17238	0.0012648	0.0261266	0.0229838	App/Rpl23/Rps20/Tfpi/Rps7/Rpl11/Gas6/Rps15/Dynll1/Reck/Pdia6/Cpeb2/Cst3/Rpl5/Timp3/Gapdh/Rack1/Rpl37/Calu/Furin/Ppp1r10/Ppp1r2/Pebp1/Renbp/Ppp1r12a/Dgki/Xiap/Prnp/Anxa2/Serpinh1/Prdx5/Abce1	32
MF	GO:0051020	GTPase binding		34/1051	322/17238	0.00128477	0.0261266	0.0229838	Sytl2/Rabgap1l/Grip1/Myo5a/Daam1/Mical3/Daam2/Afdn/Bicd1/Srgap2/Strn3/Abi2/Arhgdia/Srgap1/Coro1c/Pak3/Rassf1/Hsp90aa1/Cdc42se2/Arhgef7/Arhgap1/Rab3gap2/Diaph3/Dgki/Ect2/Anxa2/Acap2/Sh3gl1/Ipo5/Ccdc186/Eprs/Kpnb1/Sorl1/Iqgap3	34
MF	GO:0061134	peptidase regulator activity		23/1051	190/17238	0.00129625	0.0261266	0.0229838	App/Fbln1/Tfpi/Gas6/Ctsl/Reck/Cst3/Timp3/Gapdh/Rack1/Fn1/Pcolce/Furin/Apaf1/Rps27l/Pebp1/Renbp/Xiap/Prnp/Anxa2/Pcolce2/Serpinh1/Prdx5	23
CC	GO:0090543	Flemming body		5/1062	20/17344	0.00610417	0.0311568	0.0233942	Mical3/Celf2/Chmp4c/Kif23/Cep55	5
CC	GO:0097440	apical dendrite		6/1062	28/17344	0.00611439	0.0311568	0.0233942	Rgs12/Clu/Hcn1/Ptk2b/Map1b/Osbp2	6
CC	GO:0005871	kinesin complex		8/1062	46/17344	0.00627678	0.0317085	0.0238085	Kif5b/Kifc1/Kif20b/Disc1/Kif15/Kif23/Kif18a/Kifc5b	8
CC	GO:0008250	oligosaccharyltransferase complex		4/1062	13/17344	0.00639764	0.0320429	0.0240595	Dad1/Ddost/Stt3a/Mlec	4
BP	GO:0046578	regulation of Ras protein signal transduction		24/1059	202/17207	0.00151347	0.0285412	0.0242076	Rasa3/Psd3/Stard13/Arfgef1/Dab2ip/Rtn4/Arfgef3/Ripor2/Synpo2l/Nrp1/Igf1/Apoe/Stmn1/Tgfb2/Col3a1/Arhgdia/Arfgap1/Arhgap24/Nf1/Cdc42se2/Gabarap/Scai/Dgki/Arhgap17	24
BP	GO:0030261	chromosome condensation		7/1059	29/17207	0.00154599	0.0286967	0.0243395	H3f3b/Ccnb1/Smc4/Cdk1/Top2a/H1f0/H3f3a	7
BP	GO:0060045	positive regulation of cardiac muscle cell proliferation	18	7/1059	29/17207	0.00154599	0.0286967	0.0243395	Tbx5/Ccnd2/Ccnb1/Cdk1/Ncam1/Mef2c/Fgfr1	7
BP	GO:0021799	cerebral cortex radially oriented cell migration		8/1059	37/17207	0.00156099	0.0286967	0.0243395	Lrp8/Dab2ip/Rtn4/Srgap2/Col3a1/Disc1/Ctnnb1/Socs7	8
BP	GO:0021819	layer formation in cerebral cortex		5/1059	15/17207	0.0015619	0.0286967	0.0243395	Lrp8/Dab2ip/Col3a1/Ctnnb1/Socs7	5
BP	GO:0043517	positive regulation of DNA damage response, signal transduction by p53 class mediator		5/1059	15/17207	0.0015619	0.0286967	0.0243395	Ankrd1/Spred1/Rpl26/Spred2/Ddx5	5
BP	GO:0071696	ectodermal placode development		5/1059	15/17207	0.0015619	0.0286967	0.0243395	Nrp1/Tbx3/Gnas/Ctnnb1/Eda	5
BP	GO:1902950	regulation of dendritic spine maintenance		5/1059	15/17207	0.0015619	0.0286967	0.0243395	App/Apoe/Homer1/Prnp/Cfl1	5
BP	GO:0060538	skeletal muscle organ development		23/1059	191/17207	0.00157158	0.0286967	0.0243395	Ankrd1/Eln/Lncpint/Acta1/Hivep3/Ripor2/Bcl2/Flnb/Cfl2/Myoz2/Meg3/Des/Homer1/Svil/Cdon/Vamp5/Ctnnb1/Nf1/Mef2c/Gpc1/Ddx5/Igf2/Btg2	23
BP	GO:0030010	establishment of cell polarity		20/1059	157/17207	0.00157196	0.0286967	0.0243395	Ptk2b/Arfgef1/Igf1r/Kif26b/Ripor2/Amotl1/Alpk2/Pard3b/Cenpa/Krit1/Fat1/Kif20b/Spag5/Map1b/Mapre1/Jam3/Hsp90aa1/Htt/Ubxn2b/Cfl1	20
BP	GO:0035966	response to topologically incorrect protein		18/1059	135/17207	0.00157568	0.0286967	0.0243395	Creb3l2/Thbs4/Clu/Dab2ip/Hspa5/Pdia6/Atf6/Tram1/Parp8/Hspa8/Selenos/Xbp1/Stc2/Hsp90aa1/Dnajc10/Eif2ak3/Manf/Tm7sf3	18
CC	GO:0014704	intercalated disc		10/1062	66/17344	0.00655528	0.0325542	0.0244434	Gja5/Slc8a1/Pgm5/Des/Atp1b1/Scn5a/Vamp5/Ctnnb1/Cxadr/Pik3ca	10
BP	GO:0019935	cyclic-nucleotide-mediated signaling		13/1059	83/17207	0.00160162	0.0290004	0.024597	Nppa/Nppb/Pde9a/Ptk2b/Pde3b/Gipr/Pde2a/Apoe/Gapdh/Pde10a/Gnas/Npr2/Pebp1	13
BP	GO:0034329	cell junction assembly		43/1059	437/17207	0.00160326	0.0290004	0.024597	Kirrel3/Tbx5/App/Nrg2/Coro2b/Cdh13/Syndig1/Epha3/Ptk2b/Colq/Gja5/Zdhhc2/Cdh3/Cacna1a/Bcl2/Nrp1/Afdn/Ston1/Itgav/Srgap2/Sipa1l1/Itga5/Ephb3/Efnb2/Abi2/Fn1/Tln1/Ptpn13/Cdh11/Lrrc4/Coro1c/Hdac7/Ctnnb1/Jam3/Setd5/Pkp4/Mef2c/Cadm1/Rps6/Ect2/Epha7/Mpdz/Cfl1	43
MF	GO:0015399	primary active transmembrane transporter activity		18/1051	135/17238	0.00141956	0.0279901	0.0246231	Cox6a2/Atp5e/Abcg2/Abcc8/Atp1b1/Uqcr10/Ndufa2/Atp6v1g1/Abca5/Atp13a3/Cox6a1/Cox4i1/Uqcrb/Cox7c/Cox5b/Atp2c1/Uqcrfs1/Atp6v0b	18
BP	GO:1901652	response to peptide		40/1059	399/17207	0.00163072	0.0293972	0.0249336	Epha4/App/Tlr4/Myo5a/Igf1r/Rpl23/Pde3b/Slc24a4/Cacna1a/Vim/Igf1/Cpeb2/Pip4k2a/Soga1/Pld1/Cpeb1/Col3a1/Erbin/Marcks/Xbp1/Srsf5/Gnai2/Gnas/Ctnnb1/Pik3r3/Npr2/Vcam1/Uso1/Zfp36l1/Cacna2d1/Igf2/Rps6/Prnp/Eprs/Socs7/Sorl1/Pik3ca/Lpin2/Cfl1/Phip	40
BP	GO:0001558	regulation of cell growth		42/1059	425/17207	0.00166418	0.0298991	0.0253593	Nppa/Nppb/Slit3/Dpysl2/Ptk2b/Ccn4/Dab2ip/Rtn4/Bcl2/Sfrp1/Nrp1/Afdn/Sema6d/Igf1/Cd44/Tnfrsf12a/Usp47/Cryab/Apoe/Rack1/Igfbp7/D7Ertd443e/Sertad2/Fn1/Tgfb2/Ndufa13/Rpl4/Igfbp5/Cd81/Xbp1/Ilk/Disc1/Map1b/Mtpn/Sema3d/Ddr1/P3h1/Zmat3/Dcbld2/Epha7/Plxna4/Cfl1	42
MF	GO:0005003	ephrin receptor activity		5/1051	15/17238	0.00149763	0.0289012	0.0254246	Epha4/Epha3/Ephb3/Epha7/Ephb4	5
BP	GO:0016486	peptide hormone processing		6/1059	22/17207	0.00170215	0.0302744	0.0256776	Pcsk5/Yipf5/P4hb/Cpe/Furin/Hsp90b1	6
BP	GO:0051383	kinetochore organization		6/1059	22/17207	0.00170215	0.0302744	0.0256776	Cenpa/Smc4/Cenpe/Nuf2/Cenpc1/Dlgap5	6
BP	GO:2000114	regulation of establishment of cell polarity		6/1059	22/17207	0.00170215	0.0302744	0.0256776	Ptk2b/Arfgef1/Ripor2/Krit1/Kif20b/Cfl1	6
BP	GO:0055023	positive regulation of cardiac muscle tissue growth	19	9/1059	46/17207	0.00170942	0.0303023	0.0257013	Tbx5/Ccn4/Ccnd2/Igf1/Ccnb1/Cdk1/Ncam1/Mef2c/Fgfr1	9
BP	GO:0030111	regulation of Wnt signaling pathway		32/1059	300/17207	0.00173046	0.0304846	0.0258559	Nppa/Dkk3/Cdk14/App/Ror2/Sulf2/Ccn4/Mcc/Daam2/Rps12/Invs/Dab2ip/Cdh3/Sfrp1/Alpk2/Reck/Usp47/Col1a1/Apoe/Cxxc4/Trabd2b/Ilk/Disc1/Ctnnb1/Ppm1b/Nphp3/Pbxip1/Eda/Sox4/Xiap/Aspm/Nkx2-5	32
BP	GO:0007528	neuromuscular junction development		10/1059	55/17207	0.00173117	0.0304846	0.0258559	Cacna2d2/Sorbs2/App/Pdzrn3/Colq/Etv5/Ppfibp1/Col4a5/Col4a1/Dok7	10
MF	GO:0016504	peptidase activator activity		9/1051	46/17238	0.00160186	0.0298796	0.0262853	App/Fbln1/Ctsl/Rack1/Fn1/Pcolce/Apaf1/Rps27l/Pcolce2	9
MF	GO:0043539	protein serine/threonine kinase activator activity		10/1051	55/17238	0.00161422	0.0298796	0.0262853	Dab2ip/Igf1/Ccnb1/Parp8/Dbf4/Cks2/Calm1/Igf2/Calm2/Pik3ca	10
BP	GO:0051966	regulation of synaptic transmission, glutamatergic		13/1059	84/17207	0.00179043	0.0314241	0.0266528	Ror2/Hcn1/Ptk2b/Myo5a/Grm1/Htr2a/Homer1/Stxbp1/Adora1/Glul/Disc1/Mef2c/Dgki	13
BP	GO:0043405	regulation of MAP kinase activity		23/1059	193/17207	0.00180385	0.0315556	0.0267642	Nppa/Epha4/App/Ror2/Tlr4/Pdgfc/Ptk2b/Dab2ip/Rps3/Sfrp1/Htr2a/Syk/Mif/Apoe/Adam9/Ilk/Taok3/Nf1/Mef2c/Bmp7/Fgfr1/Maged1/Sorl1	23
BP	GO:0052547	regulation of peptidase activity		38/1059	376/17207	0.00182376	0.0317992	0.0269709	Epha4/App/Ccn2/Mbp/Tfpi/Rps3/Syk/Grn/Gas6/Ctsl/Reck/Igf1/Cd44/Usp47/Cryab/Cst3/Timp3/Gapdh/Rack1/Arl6ip1/Ndufa13/Ccn1/Furin/Apaf1/Prelid1/Rps27l/Dap/Pebp1/Renbp/Cycs/Xiap/Htt/Eif2ak3/Epha7/Mgmt/Serpinh1/Sorl1/Mtch1	38
MF	GO:0015036	disulfide oxidoreductase activity		8/1051	38/17238	0.00176415	0.0307946	0.0270902	Pdia6/Pdia5/P4hb/Txndc5/Dnajc10/Txn1/Pgk1/Qsox1	8
MF	GO:0030020	extracellular matrix structural constituent conferring tensile strength		8/1051	38/17238	0.00176415	0.0307946	0.0270902	Col4a6/Col4a5/Col4a1/Col1a1/Col1a2/Col4a2/Col3a1/Col6a2	8
MF	GO:0001540	amyloid-beta binding		11/1051	65/17238	0.00176551	0.0307946	0.0270902	Hba-a1/Lrp8/Clu/Gria3/Cryab/Cst3/Apoe/Tgfb2/Scarb1/Prnp/Sorl1	11
BP	GO:0010927	cellular component assembly involved in morphogenesis		17/1059	126/17207	0.00184448	0.0319509	0.0270995	Myh10/Acta1/Synpo2l/Cfl2/Myoz2/Pgm5/Agfg1/Myl9/Neb/Casq1/Fig4/Ilk/Mef2c/Flnc/Sec23ip/Gpc1/Nkx2-5	17
BP	GO:0043406	positive regulation of MAP kinase activity		17/1059	126/17207	0.00184448	0.0319509	0.0270995	Epha4/App/Ror2/Tlr4/Pdgfc/Ptk2b/Dab2ip/Rps3/Htr2a/Syk/Mif/Adam9/Ilk/Taok3/Mef2c/Fgfr1/Maged1	17
BP	GO:0030177	positive regulation of Wnt signaling pathway		18/1059	137/17207	0.0018628	0.0321181	0.0272413	Ror2/Sulf2/Ccn4/Daam2/Rps12/Cdh3/Sfrp1/Reck/Usp47/Col1a1/Ilk/Disc1/Ppm1b/Pbxip1/Eda/Sox4/Xiap/Aspm	18
BP	GO:0007519	skeletal muscle tissue development		22/1059	182/17207	0.00187107	0.0321181	0.0272413	Ankrd1/Eln/Lncpint/Acta1/Hivep3/Ripor2/Bcl2/Flnb/Cfl2/Myoz2/Meg3/Homer1/Svil/Cdon/Vamp5/Ctnnb1/Nf1/Mef2c/Gpc1/Ddx5/Igf2/Btg2	22
BP	GO:0098801	regulation of renal system process		8/1059	38/17207	0.00187225	0.0321181	0.0272413	Nppb/Coro2b/Gja5/Gas6/Emp2/Adora1/Gnai2/Gnas	8
BP	GO:0010717	regulation of epithelial to mesenchymal transition		14/1059	95/17207	0.00196129	0.0335374	0.0284452	Epha4/Spred1/Epha3/Dab2ip/Sfrp1/Mark1/Col1a1/Emp2/Spred2/Tgfb2/Tgfb1i1/Ctnnb1/Smad2/Bmp7	14
BP	GO:0009142	nucleoside triphosphate biosynthetic process		16/1059	116/17207	0.00196873	0.0335567	0.0284616	Atp5e/Atp5g1/Atp5k/Ndufa1/Ndufa13/Ndufa11/Ndufa2/Ndufc1/Atp5j2/Atp5j/Atp5g3/Nme2/Atp5d/Ndufb8/Ndufb7/Ndufb9	16
BP	GO:0006942	regulation of striated muscle contraction		13/1059	85/17207	0.00199726	0.0338346	0.0286972	Nppa/Ccn2/Scn10a/Gja5/Slc8a1/Cacna1h/Atp1b1/Casq1/Adora1/Scn5a/Calm1/Calm2/Nkx2-5	13
BP	GO:0060043	regulation of cardiac muscle cell proliferation	20	9/1059	47/17207	0.00200086	0.0338346	0.0286972	Tbx5/Ccnd2/Ccnb1/Cdk1/Ncam1/Mef2c/Cxadr/Fgfr1/Nkx2-5	9
BP	GO:0031109	microtubule polymerization or depolymerization		17/1059	127/17207	0.00201048	0.0338346	0.0286972	Nav3/Tuba1a/Rps3/Trim54/Cryab/Stmn1/Hdgfl3/Map1b/Mapre1/Ckap2/Tpx2/Arhgef7/Ska3/Ska2/Nckap5l/Cep192/Kif18a	17
BP	GO:0046822	regulation of nucleocytoplasmic transport		17/1059	127/17207	0.00201048	0.0338346	0.0286972	Inpp4b/Gas6/Ppp1cc/Cdk1/Cpsf6/Prkd1/Xbp1/Angpt1/Nf1/Hsp90aa1/Bard1/Ppp1r12a/Txn1/Ect2/Ipo5/Ier3/Ran	17
BP	GO:0009150	purine ribonucleotide metabolic process		39/1059	391/17207	0.00202802	0.0340221	0.0288563	Nppa/Nppb/App/Pde9a/Prkag2/Hint1/Nt5e/Htr2a/Pde2a/Atp5e/Igf1/Atp5g1/Atp1b1/Nt5c2/Acaca/Gapdh/Atp5k/Ndufa1/Ndufa13/Tpi1/Ndufa11/Hspa8/Ndufa2/Far1/Ndufc1/Npr2/Atp5j2/Atpif1/Atp5j/Pgk1/Atp5g3/Nme2/Atp5d/Pgam1/Ndufb8/Ndufb7/Ndufb9/Ier3/Ran	39
CC	GO:0043204	perikaryon		16/1062	134/17344	0.00786319	0.0387213	0.029074	Epha4/Pam/Pde9a/Itga1/Cacna1a/Gria3/Ctsl/Cacna1h/Cryab/Pcsk5/Pde10a/Hspa8/Glul/Cpe/Map1b/Hnrnpa2b1	16
BP	GO:0042060	wound healing		37/1059	366/17207	0.00206871	0.0345957	0.0293427	Tlr4/Ccn4/Arfgef1/Myh10/Pip5k1c/Fbln1/Tfpi/Syk/Gas6/Pla2g4a/Igf1/Cd44/Tnfrsf12a/Col1a1/Abcc8/Ddr2/Ppia/Apoe/Fn1/Tgfb2/Col3a1/Cnn2/Stxbp1/Ccn1/Arhgap24/Vps33b/Xbp1/Gnas/Nf1/Npr2/Fntb/Ddr1/Chmp4c/Cxadr/Anxa2/Dcbld2/St3gal4	37
BP	GO:0097061	dendritic spine organization		15/1059	106/17207	0.00208007	0.0346766	0.0294114	Epha4/Lrp8/App/Igf1r/Afdn/Apoe/Sipa1l1/Ephb3/Abi2/Homer1/Marcks/Pak3/Wasl/Prnp/Cfl1	15
MF	GO:0003777	microtubule motor activity		11/1051	66/17238	0.00200427	0.0340567	0.02996	Kif26b/Dynll1/Kif5b/Kif4/Kifc1/Kif20b/Cenpe/Kif15/Kif23/Kif18a/Kifc5b	11
MF	GO:0003756	protein disulfide isomerase activity		5/1051	16/17238	0.0020699	0.0340567	0.02996	Pdia6/Pdia5/P4hb/Txndc5/Qsox1	5
MF	GO:0016864	intramolecular oxidoreductase activity, transposing S-S bonds		5/1051	16/17238	0.0020699	0.0340567	0.02996	Pdia6/Pdia5/P4hb/Txndc5/Qsox1	5
MF	GO:0043548	phosphatidylinositol 3-kinase binding		8/1051	39/17238	0.00210273	0.0340567	0.02996	Tlr4/Igf1r/Dab2ip/Ptpn13/Xbp1/Calm1/Fbxl2/Calm2	8
MF	GO:0005005	transmembrane-ephrin receptor activity		4/1051	10/17238	0.00214402	0.0341163	0.0300123	Epha4/Epha3/Ephb3/Epha7	4
BP	GO:0051235	maintenance of location		34/1059	329/17207	0.00214825	0.0357012	0.0302804	Fbn2/Mest/Ptk2b/Myo5a/Tmsb4x/Tmsb10/Hspa5/Htr2a/Slc8a1/Itgav/Chchd10/Apoe/Ccdc88a/Casq1/Tgfb2/Arhgap21/Ftl1/Fth1/Scarb1/Tacc3/Prkd1/Lman1/Cops9/Trpc1/Bard1/Kdelr2/Calm1/Txn1/Ttc39b/Aspm/Htt/Cox17/Sorl1/Calm2	34
BP	GO:1905209	positive regulation of cardiocyte differentiation	21	5/1059	16/17207	0.00215768	0.0357039	0.0302827	Tbx5/Efnb2/Tgfb2/Mef2c/Nkx2-5	5
BP	GO:0070997	neuron death		42/1059	431/17207	0.00216497	0.0357039	0.0302827	App/Unc5b/Clu/Tlr4/Ptk2b/Tuba1a/Itga1/Cacna1a/Bcl2/Grn/Nrp1/Ubb/Igf1/Ddr2/Apoe/Gapdh/Adarb1/Rack1/Efnb2/Tgfb2/Stxbp1/Adora1/Mt1/Ilk/Trim2/Apaf1/Pak3/Hdac7/Ctnnb1/Angpt1/Nf1/Mef2c/Hipk2/Npr2/Cit/Xiap/Prnp/Htt/Epha7/Btg2/Sorl1/Pik3ca	42
BP	GO:0060562	epithelial tube morphogenesis		37/1059	367/17207	0.00216855	0.0357039	0.0302827	Epha4/Stard13/Mgp/Etv5/Kif26b/Bcl2/Sfrp1/Rps7/Col4a1/Nrp1/Tbx3/Enah/Igf1/Cd44/Wnk4/Irx2/Efnb2/Tgfb2/Ilk/Apaf1/Kif20b/Ahi1/Ctnnb1/Angpt1/Mef2c/Mtss1/Rbm15/Nphp3/Bmp7/Mib1/Fzd2/Ddr1/Sox4/Epha7/Maged1/Nkx2-5/Cfl1	37
BP	GO:0044771	meiotic cell cycle phase transition		4/1059	10/17207	0.00221974	0.036098	0.030617	Cdc25b/Cdc25c/Ttk/Ccnb2	4
BP	GO:0060710	chorio-allantoic fusion		4/1059	10/17207	0.00221974	0.036098	0.030617	Ccn1/Bmp7/Vcam1/Zfp36l1	4
BP	GO:1902255	positive regulation of intrinsic apoptotic signaling pathway by p53 class mediator		4/1059	10/17207	0.00221974	0.036098	0.030617	Rps7/Rpl26/Rpl11/Ubb	4
BP	GO:1904667	negative regulation of ubiquitin protein ligase activity		4/1059	10/17207	0.00221974	0.036098	0.030617	Rpl23/Rps7/Rpl11/Rpl5	4
BP	GO:0061333	renal tubule morphogenesis		12/1059	76/17207	0.00222643	0.036098	0.030617	Kif26b/Bcl2/Col4a1/Cd44/Wnk4/Irx2/Ilk/Ahi1/Ctnnb1/Mef2c/Mtss1/Maged1	12
CC	GO:0098791	Golgi apparatus subcompartment		29/1062	296/17344	0.0084757	0.0413014	0.0310113	Pam/Ap1s3/Ica1/Chsy3/Arfgef1/Bace2/Grn/Arl5a/Pcsk5/Bicd1/Pld1/Tgfb2/Yipf5/Atl1/Cracr2a/Gorasp2/Prkd1/Prepl/Furin/Vamp5/Gnas/Atp8b2/Nbea/Tmem165/Cit/Atp2c1/Uso1/Ccdc186/Sorl1	29
CC	GO:1990023	mitotic spindle midzone		4/1062	14/17344	0.0085281	0.0413014	0.0310113	Kif20b/Cenpe/Prc1/Kif18a	4
BP	GO:0043473	pigmentation		15/1059	107/17207	0.00228491	0.0368217	0.0312307	Ap1s3/Sparc/Adamts20/Myo5a/Grk3/Bace2/Cdh3/Bcl2/Apoe/Rack1/Fig4/Vps33b/Nf1/Mef2c/Eda	15
BP	GO:0090263	positive regulation of canonical Wnt signaling pathway		15/1059	107/17207	0.00228491	0.0368217	0.0312307	Ror2/Sulf2/Daam2/Rps12/Cdh3/Sfrp1/Reck/Usp47/Col1a1/Ilk/Ppm1b/Eda/Sox4/Xiap/Aspm	15
BP	GO:0006874	cellular calcium ion homeostasis		31/1059	293/17207	0.00229772	0.0369162	0.0313109	Ryr3/App/Ptk2b/Myo5a/Inpp4b/Slc24a4/Cacna1a/Bcl2/Htr2a/Slc8a1/Tgm2/Itgav/Apoe/Atp1b1/Casq1/Tgfb2/Erc2/Adora1/Prkd1/Sv2a/Atp13a3/Stc2/Disc1/Tmem165/Trpc1/Synpo/Stim2/Atp2c1/Calm1/Htt/Calm2	31
CC	GO:0030137	COPI-coated vesicle		6/1062	30/17344	0.00868338	0.0417087	0.0313171	Dipk2a/Ccdc88a/Copa/Sec22b/Gnas/Kdelr2	6
BP	GO:0051222	positive regulation of protein transport		33/1059	318/17207	0.00231624	0.0370195	0.0313986	Ankrd1/App/Tlr4/Myh10/Zdhhc2/Blk/Gipr/Gas6/Dynll1/Igf1/Abcc8/Ppia/Rack1/Adam9/Kif5b/Tgfb2/Cdk1/Cd81/Prkd1/Glul/Xbp1/Kif20b/Gnas/Hsp90aa1/Trpc1/Atp2c1/Sox4/Ect2/Prnp/Ipo5/Tm7sf3/Sorl1/Ran	33
BP	GO:0007157	heterophilic cell-cell adhesion via plasma membrane cell adhesion molecules		9/1059	48/17207	0.00233059	0.0370195	0.0313986	Hmcn1/Tenm3/Mcam/Lgals1/Tenm2/Itga5/Vcam1/Cadm1/Cxadr	9
BP	GO:0031111	negative regulation of microtubule polymerization or depolymerization		9/1059	48/17207	0.00233059	0.0370195	0.0313986	Nav3/Trim54/Stmn1/Hdgfl3/Map1b/Mapre1/Ckap2/Tpx2/Arhgef7	9
BP	GO:0045765	regulation of angiogenesis		30/1059	281/17207	0.00233795	0.0370195	0.0313986	Sparc/Spred1/Ptk2b/Stard13/Pde3b/Dab2ip/Rtn4/S100a1/Grn/Nrp1/Reck/Tnfrsf12a/Abcc8/Emp2/Itga5/Col4a2/Tgfb2/Krit1/Prkd1/Glul/Xbp1/Adamts1/Ctnnb1/Nf1/Hipk2/Bmper/Vash2/Smad1/Igf2/Pgk1	30
BP	GO:1904752	regulation of vascular associated smooth muscle cell migration		7/1059	31/17207	0.00233895	0.0370195	0.0313986	Myo5a/Pcsk5/Ddr2/Igfbp5/Adamts1/Nf1/Mef2c	7
BP	GO:2000112	regulation of cellular macromolecule biosynthetic process		43/1059	446/17207	0.00236114	0.0372598	0.0316023	App/Rplp1/Ptk2b/Rpl38/Igf2bp2/Rpl13a/Rpl10/Bace2/Rps3/Bcl2/Vim/Rpl26/Igf1/Gfpt1/Cpeb2/Rpl5/Eif1/Gapdh/Pabpc1/Rack1/Pld1/Cpeb1/Calr/Il15/Igfbp5/Cnot2/Trim2/Sh3bgrl/Ctnnb1/Rps27l/Per2/Syncrip/Ppp1r3c/Sox4/Zfp36l1/Rab3gap2/Hnrnpd/Igf2/Celf1/Eif2ak3/Eprs/Btg2/Abce1	43
BP	GO:0072006	nephron development		18/1059	140/17207	0.00237534	0.037373	0.0316984	Kirrel3/Sulf2/Kif26b/Bcl2/Sec61a1/Cd44/Wnk4/Irx2/Mpv17/Ilk/Ahi1/Ctnnb1/Angpt1/Mef2c/Mtss1/Bmp7/Nup107/Maged1	18
BP	GO:0055001	muscle cell development		25/1059	221/17207	0.00241414	0.037858	0.0321097	Tbx5/Cacna2d2/Sorbs2/Ccn4/Myh10/Lncpint/Acta1/Ripor2/Bcl2/Slc8a1/Synpo2l/Cfl2/Myoz2/Tbx3/Pgm5/Alpk2/Igf1/Myl9/Neb/Casq1/Homer1/Mef2c/Flnc/Cxadr/Nkx2-5	25
BP	GO:2001234	negative regulation of apoptotic signaling pathway		26/1059	233/17207	0.00242041	0.037858	0.0321097	Itga6/Unc5b/Clu/Tpt1/Bcl2/Nrp1/Mif/Fignl1/Itgav/Igf1/Cd44/Usp47/Ppia/Pea15a/Ndufa13/Hmgb2/Selenos/Xbp1/Gnai2/Ctnnb1/Prelid1/G2e3/Maz/Htt/Phip/Ier3	26
BP	GO:0031400	negative regulation of protein modification process		46/1059	486/17207	0.00244062	0.0380622	0.0322829	Nppa/Gfra2/Spred1/Prkag2/Rpl23/Fabp4/Fbln1/Dab2ip/Rps3/Sfrp1/Slc8a1/Rps7/Rpl11/Igf1/Rpl5/Ppia/Apoe/Spred2/Adarb1/Rack1/Wnk4/Ctdspl/Snx25/Ptpn13/Ppm1e/Ccnb1/Adar/Xbp1/Ilk/Gnai2/Bub1b/Coro1c/Cops9/Ctnnb1/Angpt1/Nf1/Bmp7/Per2/Pebp1/Cadm1/P3h1/Sox4/Bub3/Dnajc10/Prnp/Sorl1	46
BP	GO:0045785	positive regulation of cell adhesion		45/1059	473/17207	0.00245141	0.0381188	0.0323309	Epha4/Itga6/Cdh13/Ptk2b/Kif26b/Fbln1/Rps3/Lgals1/Syk/Nrp1/Afdn/Tgm2/Utrn/Itgav/Igf1/Cd44/Pcsk5/Emp2/Lims2/Ccdc80/Itga5/Piezo1/Hsd17b12/Efnb2/Adam9/Fn1/Tgfb2/Calr/Il15/B2m/P4hb/Ccn1/Cd81/Xbp1/Ilk/Disc1/Angpt1/Hsp90aa1/Bmp7/Vcam1/Sox4/Igf2/St3gal4/Ephb4/Cfl1	45
MF	GO:0031267	small GTPase binding		30/1051	284/17238	0.00238813	0.0373454	0.032853	Sytl2/Rabgap1l/Myo5a/Daam1/Mical3/Daam2/Afdn/Bicd1/Srgap2/Strn3/Abi2/Arhgdia/Srgap1/Coro1c/Pak3/Rassf1/Cdc42se2/Arhgef7/Arhgap1/Rab3gap2/Diaph3/Dgki/Ect2/Anxa2/Acap2/Ipo5/Ccdc186/Kpnb1/Sorl1/Iqgap3	30
BP	GO:0051348	negative regulation of transferase activity		28/1059	258/17207	0.00253622	0.0393225	0.0333519	Nppa/Spred1/Prkag2/Rpl23/Fabp4/Dab2ip/Sfrp1/Slc8a1/Rps7/Rpl11/Pip4k2a/Rpl5/Ddr2/Ppia/Apoe/Adarb1/Wnk4/Ppm1e/Adar/Setd7/Ilk/Bub1b/Coro1c/Nf1/Bmp7/Bub3/Sorl1/Terf1	28
BP	GO:0043270	positive regulation of ion transport		27/1059	246/17207	0.00255767	0.0395397	0.0335361	Nppa/Fgf12/Hcn1/Myo5a/S100a1/Abcc8/Atp1b1/Casq1/Ndufa4/Wnk4/Kif5b/Homer1/Adora1/Scn5a/Cracr2a/Gnas/Trpc1/Rgs7/Stim2/Calm1/Cacna2d1/Htt/Kcnk3/Cox17/Calm2/Nkx2-5/Cfl1	27
BP	GO:0042987	amyloid precursor protein catabolic process		10/1059	58/17207	0.00261404	0.0402941	0.0341759	Epha4/Spon1/App/Clu/Rtn4/Igf1/Apoe/Adam9/Prnp/Sorl1	10
BP	GO:0003012	muscle system process		40/1059	410/17207	0.00266796	0.0410064	0.0347801	Ryr3/Nppa/Myl4/Nppb/Uty/Sorbs2/Chrm2/Tpm2/Ccn2/Pde9a/Myl1/Sulf2/Ccn4/Scn10a/Gja5/Cald1/Htr2a/Slc8a1/Myoz2/Tbx3/Cacna1h/Igf1/Abcc8/Atp1b1/Casq1/Atp8a2/Homer1/Adora1/Igfbp5/Scn5a/Tpm4/Ppp1r13l/Mtpn/Mef2c/Calm1/Cacna2d1/Kcnj5/Calm2/Pik3ca/Nkx2-5	40
BP	GO:0051146	striated muscle cell differentiation		33/1059	321/17207	0.00269028	0.0412303	0.03497	Tbx5/Sorbs2/Atp11a/Ccn4/Myh10/Lncpint/Acta1/Ripor2/Bcl2/Slc8a1/Synpo2l/Cfl2/Myoz2/Ccnd2/Tbx3/Pgm5/Alpk2/Igf1/Myl9/Neb/Casq1/Piezo1/Efnb2/Homer1/Igfbp5/Cdon/Cd81/Xbp1/Mef2c/Flnc/Cxadr/Igf2/Nkx2-5	33
BP	GO:0060421	positive regulation of heart growth	22	9/1059	49/17207	0.00270205	0.041267	0.0350011	Tbx5/Ccn4/Ccnd2/Igf1/Ccnb1/Cdk1/Ncam1/Mef2c/Fgfr1	9
BP	GO:0050730	regulation of peptidyl-tyrosine phosphorylation		27/1059	247/17207	0.0027082	0.041267	0.0350011	Epha4/Lrp8/App/Thbs4/Tlr4/Pdgfc/Ptk2b/Sfrp1/Htr2a/Ehd4/Syk/Nrp1/Gas6/Mif/Igf1/Cd44/Itga5/Cspg4/Abi2/Il15/Adora1/Cd81/Angpt1/Igf2/Prnp/Epha7/Dok7	27
BP	GO:0001837	epithelial to mesenchymal transition		19/1059	153/17207	0.00272565	0.0414143	0.035126	Epha4/Spred1/Epha3/Dab2ip/Rtn4/Sfrp1/Mark1/Tbx3/Col1a1/Emp2/Spred2/Tgfb2/Tgfb1i1/Rian/Ctnnb1/Smad2/Bmp7/Ddx5/Fgfr1	19
BP	GO:0021954	central nervous system neuron development		13/1059	88/17207	0.00273881	0.0414769	0.0351792	Epha4/Nrp1/Ubb/Adarb1/Ephb3/Uqcrq/Cdh11/Disc1/B4galt5/Hsp90aa1/Fgfr1/Btg2/Plxna4	13
BP	GO:1904951	positive regulation of establishment of protein localization		34/1059	334/17207	0.00274537	0.0414769	0.0351792	Ankrd1/App/Coro2b/Tlr4/Myh10/Zdhhc2/Blk/Gipr/Gas6/Dynll1/Igf1/Abcc8/Ppia/Rack1/Adam9/Kif5b/Tgfb2/Cdk1/Cd81/Prkd1/Glul/Xbp1/Kif20b/Gnas/Hsp90aa1/Trpc1/Atp2c1/Sox4/Ect2/Prnp/Ipo5/Tm7sf3/Sorl1/Ran	34
BP	GO:0035988	chondrocyte proliferation		6/1059	24/17207	0.00276282	0.0416223	0.0353025	Ccn2/Grn/Scube2/Ddr2/Npr2/Pbxip1	6
BP	GO:0060411	cardiac septum morphogenesis	23	12/1059	78/17207	0.00278509	0.0418189	0.0354692	Tbx5/Slit3/Gja5/Nrp1/Tbx3/Tgfb2/Ccn1/Rbm15/Bmp7/Fzd2/Sox4/Nkx2-5	12
BP	GO:0042063	gliogenesis		35/1059	347/17207	0.00279159	0.0418189	0.0354692	Epha4/Lrp8/App/Ror2/Clu/Tlr4/Etv5/Tuba1a/Daam2/Dab2ip/Rtn4/Grn/Vim/Afdn/Igf1/Adam22/Abcc8/Srgap2/Cspg4/Ulk4/Fn1/Tgfb2/Col3a1/Ppp1cc/Ilk/Disc1/Ctnnb1/B4galt5/Nf1/Arhgef7/Gpc1/Sox4/Fubp1/Prpf19/Socs7	35
BP	GO:0071900	regulation of protein serine/threonine kinase activity		34/1059	335/17207	0.00288051	0.0430297	0.0364961	Nppa/Epha4/App/Ror2/Tlr4/Pdgfc/Prkag2/Ptk2b/Dab2ip/Rps3/Sfrp1/Htr2a/Slc8a1/Syk/Dipk2a/Ccnd2/Mif/Igf1/Apoe/Adam9/Ccnb1/Marcks/Ilk/Cdk7/Taok3/Nf1/Mef2c/Bmp7/Ccna2/Fgfr1/Htt/Maged1/Sorl1/Ccnb2	34
BP	GO:1901342	regulation of vasculature development		30/1059	285/17207	0.00289096	0.0430648	0.0365259	Sparc/Spred1/Ptk2b/Stard13/Pde3b/Dab2ip/Rtn4/S100a1/Grn/Nrp1/Reck/Tnfrsf12a/Abcc8/Emp2/Itga5/Col4a2/Tgfb2/Krit1/Prkd1/Glul/Xbp1/Adamts1/Ctnnb1/Nf1/Hipk2/Bmper/Vash2/Smad1/Igf2/Pgk1	30
MF	GO:0005520	insulin-like growth factor binding		5/1051	17/17238	0.00278657	0.0428377	0.0376846	Itga6/Igf1r/Itgav/Igfbp7/Igfbp5	5
BP	GO:0043467	regulation of generation of precursor metabolites and energy		18/1059	143/17207	0.00300103	0.0445796	0.0378107	App/Prkag2/Myo5a/Rubcnl/Htr2a/Pde2a/Igf1/Gfpt1/Cox7a2/Ndufa4/Ccnb1/Cdk1/Prelid1/Ppp1r3c/Igf2/Cox17/Pik3ca/Ier3	18
BP	GO:0060993	kidney morphogenesis		13/1059	89/17207	0.00303094	0.0448984	0.0380811	Fras1/Kif26b/Bcl2/Cd44/Wnk4/Irx2/Ilk/Ahi1/Ctnnb1/Nphp3/Bmp7/Sox4/Maged1	13
BP	GO:0035249	synaptic transmission, glutamatergic		16/1059	121/17207	0.00304358	0.0449604	0.0381337	Ror2/Hcn1/Ptk2b/Myo5a/Grm1/Cacna1a/Htr2a/Gria3/Homer1/Stxbp1/Adora1/Glul/Disc1/Nf1/Mef2c/Dgki	16
MF	GO:0015267	channel activity		40/1051	416/17238	0.0029282	0.043539	0.0383016	Ryr3/Cacna2d2/Rasa3/Clic5/Hcn1/Ptk2b/Scn10a/Ano4/Gja5/Slc24a4/Cacna1a/Bcl2/Gabrg3/Gria3/Sec61a1/Atp5e/Cacna1h/Itgav/Best3/Atp5g1/Kcna4/Clic1/Abcc8/Atp5k/Piezo1/Clcn5/Scn5a/Lrrc8c/Mpv17/Slc12a6/Trpc1/Atp5j2/Stim2/Atp5j/Cacna2d1/Kcnj5/Anxa2/Atp5g3/Kcnk3/Atp5d	40
MF	GO:0022803	passive transmembrane transporter activity		40/1051	416/17238	0.0029282	0.043539	0.0383016	Ryr3/Cacna2d2/Rasa3/Clic5/Hcn1/Ptk2b/Scn10a/Ano4/Gja5/Slc24a4/Cacna1a/Bcl2/Gabrg3/Gria3/Sec61a1/Atp5e/Cacna1h/Itgav/Best3/Atp5g1/Kcna4/Clic1/Abcc8/Atp5k/Piezo1/Clcn5/Scn5a/Lrrc8c/Mpv17/Slc12a6/Trpc1/Atp5j2/Stim2/Atp5j/Cacna2d1/Kcnj5/Anxa2/Atp5g3/Kcnk3/Atp5d	40
BP	GO:0003281	ventricular septum development	24	12/1059	79/17207	0.0031043	0.0456912	0.0387536	Tbx5/Slit3/Gja5/Xirp2/Pde2a/Tbx3/Tgfb2/Ccn1/Rbm15/Fzd2/Sox4/Nkx2-5	12
BP	GO:0021795	cerebral cortex cell migration		9/1059	50/17207	0.00311883	0.0456912	0.0387536	Lrp8/Dab2ip/Rtn4/Srgap2/Col3a1/Disc1/Ctnnb1/Fgfr1/Socs7	9
BP	GO:1901021	positive regulation of calcium ion transmembrane transporter activity		9/1059	50/17207	0.00311883	0.0456912	0.0387536	S100a1/Atp1b1/Casq1/Cracr2a/Stim2/Calm1/Cacna2d1/Htt/Calm2	9
BP	GO:0010389	regulation of G2/M transition of mitotic cell cycle		14/1059	100/17207	0.00319084	0.0465804	0.0395078	App/Usp47/Lmnb1/D7Ertd443e/Cenpf/Ccnb1/Cdk1/Cdc25b/Cdc25c/Taok3/Bard1/Chmp4c/Rad21/Ier3	14
BP	GO:0001894	tissue homeostasis		27/1059	250/17207	0.0032058	0.0465804	0.0395078	Ildr2/Ccn2/Tlr4/Gnasas1/Ptk2b/Mbp/Tuba1a/Cdh3/Bcl2/Nt5e/S1pr1/Syk/Itgav/Abcc8/Acaca/Col3a1/Adora1/Gnas/Ctnnb1/Angpt1/Nf1/Nphp3/Ush1c/Cxadr/Xiap/Tjp2/Prdx5	27
BP	GO:0060249	anatomical structure homeostasis		27/1059	250/17207	0.0032058	0.0465804	0.0395078	Ildr2/Ccn2/Tlr4/Gnasas1/Ptk2b/Mbp/Tuba1a/Cdh3/Bcl2/Nt5e/S1pr1/Syk/Itgav/Abcc8/Acaca/Col3a1/Adora1/Gnas/Ctnnb1/Angpt1/Nf1/Nphp3/Ush1c/Cxadr/Xiap/Tjp2/Prdx5	27
BP	GO:0060828	regulation of canonical Wnt signaling pathway		26/1059	238/17207	0.00323865	0.0469296	0.0398039	Nppa/Dkk3/Cdk14/App/Ror2/Sulf2/Mcc/Daam2/Rps12/Invs/Dab2ip/Cdh3/Sfrp1/Reck/Usp47/Col1a1/Apoe/Ilk/Ctnnb1/Ppm1b/Nphp3/Eda/Sox4/Xiap/Aspm/Nkx2-5	26
BP	GO:0060996	dendritic spine development		17/1059	133/17207	0.00329108	0.0471973	0.040031	Epha4/Lrp8/Grn/Afdn/Apoe/Srgap2/Sipa1l1/Ephb3/Abi2/Arf4/Marcks/Disc1/Uba6/Pak3/Mef2c/Wasl/Cfl1	17
BP	GO:0051255	spindle midzone assembly		4/1059	11/17207	0.00331926	0.0471973	0.040031	Racgap1/Prc1/Kif23/Cdca8	4
BP	GO:0060442	branching involved in prostate gland morphogenesis		4/1059	11/17207	0.00331926	0.0471973	0.040031	Sfrp1/Igf1/Cd44/Bmp7	4
BP	GO:0060623	regulation of chromosome condensation		4/1059	11/17207	0.00331926	0.0471973	0.040031	H3f3b/Ccnb1/Smc4/H3f3a	4
BP	GO:0071635	negative regulation of transforming growth factor beta production		4/1059	11/17207	0.00331926	0.0471973	0.040031	Fbln1/Cdh3/Fn1/Furin	4
BP	GO:0086016	AV node cell action potential	25	4/1059	11/17207	0.00331926	0.0471973	0.040031	Scn10a/Gja5/Scn5a/Cxadr	4
BP	GO:0086027	AV node cell to bundle of His cell signaling		4/1059	11/17207	0.00331926	0.0471973	0.040031	Scn10a/Gja5/Scn5a/Cxadr	4
MF	GO:0003730	mRNA 3'-UTR binding		14/1051	101/17238	0.00321742	0.0465547	0.0409545	Igf2bp2/Nova1/Rps7/Cpeb2/Rpl5/Pabpc1/Cpeb1/Celf2/Syncrip/Hnrnpa2b1/Zfp36l1/Hnrnpd/Ddx5/Celf1	14
MF	GO:0005158	insulin receptor binding		6/1051	25/17238	0.00329112	0.0465547	0.0409545	App/Igf1r/Igf1/Ccdc88a/Igf2/Phip	6
MF	GO:0017134	fibroblast growth factor binding		6/1051	25/17238	0.00329112	0.0465547	0.0409545	Rps19/Rps2/Itgav/Scn5a/Gpc1/Fgfr1	6
MF	GO:0016667	oxidoreductase activity, acting on a sulfur group of donors		9/1051	51/17238	0.00336772	0.0465547	0.0409545	Msra/Pdia6/Pdia5/P4hb/Txndc5/Dnajc10/Txn1/Pgk1/Qsox1	9
MF	GO:0016887	ATP hydrolysis activity		26/1051	241/17238	0.00338766	0.0465547	0.0409545	Nav3/Atp11a/Hspa5/Chd2/Atp5e/Fignl1/Atp8a2/Kif5b/Smc4/Hspa8/Atp6v1g1/Kifc1/Pms1/Atp13a3/Kif20b/Atp8b2/Hsp90aa1/Hsp90b1/Atp2c1/Atp5j/Kif15/Kif23/Atp5d/Kif18a/Fign/Kifc5b	26
BP	GO:0007413	axonal fasciculation		6/1059	25/17207	0.0034487	0.0486476	0.0412611	Epha4/Epha3/Rtn4/Nrp1/Ephb3/Ncam1	6
BP	GO:0071459	protein localization to chromosome, centromeric region		6/1059	25/17207	0.0034487	0.0486476	0.0412611	Cenpa/Cdk1/Bub1b/Bub3/Ttk/Knl1	6
BP	GO:0106030	neuron projection fasciculation		6/1059	25/17207	0.0034487	0.0486476	0.0412611	Epha4/Epha3/Rtn4/Nrp1/Ephb3/Ncam1	6
MF	GO:0015252	proton channel activity		5/1051	18/17238	0.00366684	0.0489092	0.0430258	Atp5e/Atp5k/Atp5j2/Atp5j/Atp5d	5
MF	GO:0120020	cholesterol transfer activity		5/1051	18/17238	0.00366684	0.0489092	0.0430258	Gramd1b/Apoe/Gramd1a/Npc2/Stard5	5

## Sheet: GO_CM_lower expressed
ONTOLOGY	ID	Description	GeneRatio	BgRatio	pvalue	p.adjust	qvalue	geneID	Count
BP	GO:0048738	cardiac muscle tissue development	41/488	260/17207	2.59271e-19	1.04457e-15	8.17988e-16	Fhod3/Fhl2/Jph2/Ppara/Tnnt2/Foxp1/Pln/Ryr2/Dsg2/Actn2/Asb2/Zfpm2/Sgcd/Vegfa/Gata6/Mylk3/Alpk3/Heg1/Sox6/Hey2/Rgs2/Tgfbr3/Myocd/Popdc2/Rbpj/Gja1/Mybpc3/Sik1/Fgf1/Fgf9/Sgcg/Jarid2/Acadm/Rarb/Bmpr1a/Pdlim5/Speg/Mef2a/Akap6/Actc1/Acvr1	41
BP	GO:0014706	striated muscle tissue development	42/488	278/17207	4.82813e-19	1.04457e-15	8.17988e-16	Fhod3/Fhl2/Jph2/Ppara/Tnnt2/Foxp1/Pln/Ryr2/Dsg2/Actn2/Asb2/Zfpm2/Sgcd/Vegfa/Gata6/Mylk3/Alpk3/Heg1/Sox6/Hey2/Rgs2/Tgfbr3/Myocd/Popdc2/Rbpj/Gja1/Mybpc3/Sik1/Fgf1/Fgf9/Sgcg/Ifrd1/Jarid2/Acadm/Rarb/Bmpr1a/Pdlim5/Speg/Mef2a/Akap6/Actc1/Acvr1	42
BP	GO:0060047	heart contraction	37/488	228/17207	5.82152e-18	8.39657e-15	6.57525e-15	Pde4d/Cacna1c/Ank2/Cacnb2/Ctnna3/Smtn/Thrb/Atp2a2/Tnni3k/Fgf13/Tnnt2/Kcne1/Pln/Ryr2/Atp1a2/Dsg2/Abcc9/Myh7b/Sgcd/Gata6/Rnf207/Prkca/Hey2/Rgs2/Popdc2/Snta1/Kcnj2/Nos1ap/Gja1/Mybpc3/Tmem38a/Sgcg/Kcnd3/Epas1/Mef2a/Akap6/Actc1	37
BP	GO:0008015	blood circulation	53/488	477/17207	1.2435e-17	1.34516e-14	1.05338e-14	Pde4d/Cacna1c/Ank2/Pde3a/Cacnb2/Ctnna3/Smtn/Stk39/Thrb/Ppara/Atp2a2/Nr3c2/Tnni3k/Fgf13/Tnnt2/Dock4/Kcne1/Ptprm/Pln/Ryr2/Atp1a2/Dsg2/Abcc9/Acta2/Myh7b/Agtr1a/Sgcd/Vegfa/Gata6/Rnf207/Prkca/Mylk3/Hey2/Ptp4a3/Rgs2/Ncald/Tgfbr3/Gnaq/Popdc2/Snta1/Kcnj2/Vegfc/Nos1ap/Gja1/Mybpc3/Tmem38a/Corin/Sgcg/Kcnd3/Epas1/Mef2a/Akap6/Actc1	53
BP	GO:0003015	heart process	37/488	240/17207	3.34342e-17	2.42122e-14	1.89603e-14	Pde4d/Cacna1c/Ank2/Cacnb2/Ctnna3/Smtn/Thrb/Atp2a2/Tnni3k/Fgf13/Tnnt2/Kcne1/Pln/Ryr2/Atp1a2/Dsg2/Abcc9/Myh7b/Sgcd/Gata6/Rnf207/Prkca/Hey2/Rgs2/Popdc2/Snta1/Kcnj2/Nos1ap/Gja1/Mybpc3/Tmem38a/Sgcg/Kcnd3/Epas1/Mef2a/Akap6/Actc1	37
BP	GO:0008016	regulation of heart contraction	33/488	188/17207	3.35736e-17	2.42122e-14	1.89603e-14	Pde4d/Cacna1c/Ank2/Cacnb2/Ctnna3/Smtn/Thrb/Atp2a2/Tnni3k/Fgf13/Tnnt2/Kcne1/Pln/Ryr2/Atp1a2/Dsg2/Abcc9/Myh7b/Rnf207/Prkca/Hey2/Rgs2/Popdc2/Snta1/Kcnj2/Nos1ap/Gja1/Mybpc3/Tmem38a/Kcnd3/Epas1/Mef2a/Akap6	33
BP	GO:0060537	muscle tissue development	51/488	456/17207	4.046e-17	2.50101e-14	1.95851e-14	Fhod3/Fhl2/Jph2/Ppara/Tnnt2/Ppargc1a/Gpcpd1/Foxp1/Pln/Ryr2/Dsg2/Actn2/Asb2/Zfpm2/Sgcd/Vegfa/Gata6/Mylk3/Alpk3/Heg1/Sox6/Hey2/Nr4a1/Rgs2/Tgfbr3/Nfix/Myocd/Popdc2/Tcf7l2/Dysf/Rbpj/Gja1/Mybpc3/Rbm24/Sik1/Fgf1/Fgf9/Sgcg/Mtm1/Ifrd1/Jarid2/Acadm/Foxp2/Rarb/Bmpr1a/Pdlim5/Speg/Mef2a/Akap6/Actc1/Acvr1	51
BP	GO:0070252	actin-mediated cell contraction	24/488	99/17207	3.54222e-16	1.9159e-13	1.50032e-13	Pde4d/Cacna1c/Ank2/Cacnb2/Ctnna3/Limch1/Atp2a2/Fgf13/Tnnt2/Kcne1/Pln/Ryr2/Atp1a2/Dsg2/Abcc9/Acta2/Myh7b/Pard3/Sgcd/Rnf207/Snta1/Kcnj2/Akap6/Actc1	24
BP	GO:0030048	actin filament-based movement	26/488	127/17207	1.70455e-15	8.19509e-13	6.41748e-13	Pde4d/Cacna1c/Ank2/Cacnb2/Ctnna3/Limch1/Atp2a2/Fgf13/Tnnt2/Kcne1/Pln/Ryr2/Atp1a2/Dsg2/Abcc9/Acta2/Myh7b/Pard3/Sgcd/Rnf207/Myo5b/Snta1/Kcnj2/Myo5c/Akap6/Actc1	26
CC	GO:0043292	contractile fiber	34/487	232/17344	2.38224e-15	9.43367e-13	7.52287e-13	Pde4d/Cacna1c/Ank2/Fhod3/Synpo2/Fhl2/Jph2/Ppp1r12b/Palld/Tnnt2/Nexn/Pde4dip/Kcne1/Ryr2/Mypn/Abcc9/Acta2/Myh7b/Actn2/Asb2/Actg1/Ppp2r5a/Ky/Dag1/Myzap/Sptbn1/Nos1ap/Gja1/Mybpc3/Mtm1/Ahnak/Actn1/Pdlim5/Actc1	34
BP	GO:1903522	regulation of blood circulation	35/488	248/17207	4.0084e-15	1.73443e-12	1.35821e-12	Pde4d/Cacna1c/Ank2/Cacnb2/Ctnna3/Smtn/Thrb/Atp2a2/Tnni3k/Fgf13/Tnnt2/Dock4/Kcne1/Pln/Ryr2/Atp1a2/Dsg2/Abcc9/Myh7b/Agtr1a/Rnf207/Prkca/Hey2/Rgs2/Popdc2/Snta1/Kcnj2/Nos1ap/Gja1/Mybpc3/Tmem38a/Kcnd3/Epas1/Mef2a/Akap6	35
CC	GO:0030016	myofibril	32/487	219/17344	1.76004e-14	3.48488e-12	2.77901e-12	Pde4d/Cacna1c/Ank2/Fhod3/Synpo2/Fhl2/Jph2/Ppp1r12b/Palld/Tnnt2/Nexn/Pde4dip/Kcne1/Ryr2/Mypn/Abcc9/Myh7b/Actn2/Asb2/Actg1/Ppp2r5a/Ky/Dag1/Myzap/Sptbn1/Nos1ap/Mybpc3/Mtm1/Ahnak/Actn1/Pdlim5/Actc1	32
BP	GO:0055007	cardiac muscle cell differentiation	27/488	149/17207	1.18189e-14	4.64913e-12	3.64068e-12	Fhod3/Fhl2/Ppara/Foxp1/Actn2/Asb2/Sgcd/Vegfa/Gata6/Mylk3/Alpk3/Sox6/Hey2/Rgs2/Myocd/Popdc2/Rbpj/Sik1/Acadm/Rarb/Bmpr1a/Pdlim5/Speg/Mef2a/Akap6/Actc1/Acvr1	27
BP	GO:0060048	cardiac muscle contraction	25/488	128/17207	1.89881e-14	6.84678e-12	5.36163e-12	Pde4d/Cacna1c/Ank2/Cacnb2/Ctnna3/Smtn/Atp2a2/Fgf13/Tnnt2/Kcne1/Pln/Ryr2/Atp1a2/Dsg2/Abcc9/Myh7b/Sgcd/Rnf207/Rgs2/Snta1/Kcnj2/Mybpc3/Tmem38a/Akap6/Actc1	25
BP	GO:0042692	muscle cell differentiation	45/488	429/17207	3.39761e-14	1.13088e-11	8.85579e-12	Ank2/Fhod3/Fhl2/Ppara/Atp2a2/Tnnt2/Foxp1/Dpf3/Cdh2/Mypn/Rora/Actn2/Asb2/Actg1/Sgcd/Lama2/Vegfa/Gata6/Mylk3/Alpk3/Sox6/Hey2/Ptgfrn/Rgs2/Myocd/Popdc2/Dysf/Rbpj/Smyd3/Mybpc3/Mfn2/Rbm24/Sik1/Fgf9/Ifrd1/Acadm/Actn1/Rarb/Bmpr1a/Pdlim5/Speg/Mef2a/Akap6/Actc1/Acvr1	45
BP	GO:0086003	cardiac muscle cell contraction	19/488	71/17207	6.26274e-14	1.93563e-11	1.51577e-11	Pde4d/Cacna1c/Ank2/Cacnb2/Ctnna3/Atp2a2/Fgf13/Kcne1/Pln/Ryr2/Atp1a2/Dsg2/Abcc9/Myh7b/Sgcd/Rnf207/Snta1/Kcnj2/Akap6	19
BP	GO:0032970	regulation of actin filament-based process	42/488	392/17207	1.23627e-13	3.53895e-11	2.77131e-11	Pde4d/Cacna1c/Ank2/Fhod3/Ctnna3/Synpo2/Limch1/Efna5/Atp2a2/Fgf13/Tnnt2/Pln/Prkce/Ryr2/Atp1a2/Prkn/Dsg2/Fmn1/Acta2/Myh7b/Pard3/Actn2/Actg1/Kank1/Mylk3/Stau2/Dstn/Cyfip2/Ppp1r9a/Sptbn1/Kcnj2/Bcas3/Cd2ap/Gja1/Map3k1/Mfn2/Baiap2l1/Asap3/Ppfia1/Clasp1/Dlc1/Akap6	42
BP	GO:0003012	muscle system process	43/488	410/17207	1.3086e-13	3.53895e-11	2.77131e-11	Pde4d/Cacna1c/Ank2/Cacnb2/Ctnna3/Smtn/Ppara/Atp2a2/Fgf13/Tnnt2/Dock4/Foxp1/Kcne1/Pln/Ryr2/Atp1a2/Dsg2/Abcc9/Acta2/Myh7b/Actn2/Asb2/Sgcd/Gata6/Rnf207/Prkca/Srl/Hey2/Nr4a1/Rgs2/Myocd/Apbb2/Snta1/Kcnj2/Mybpc3/Tmem38a/Jarid2/Akap1/Mlip/Pdlim5/Mef2a/Akap6/Actc1	43
BP	GO:0035051	cardiocyte differentiation	28/488	184/17207	3.59354e-13	9.14661e-11	7.1626e-11	Fhod3/Fhl2/Ppara/Foxp1/Actn2/Asb2/Sgcd/Vegfa/Gata6/Mylk3/Alpk3/Sox6/Hey2/Rgs2/Tgfbr3/Myocd/Popdc2/Rbpj/Sik1/Acadm/Rarb/Bmpr1a/Pdlim5/Speg/Mef2a/Akap6/Actc1/Acvr1	28
BP	GO:0051146	striated muscle cell differentiation	37/488	321/17207	4.09154e-13	9.8356e-11	7.70214e-11	Fhod3/Fhl2/Ppara/Tnnt2/Foxp1/Cdh2/Mypn/Actn2/Asb2/Actg1/Sgcd/Vegfa/Gata6/Mylk3/Alpk3/Sox6/Hey2/Ptgfrn/Rgs2/Myocd/Popdc2/Dysf/Rbpj/Smyd3/Mybpc3/Mfn2/Rbm24/Sik1/Acadm/Rarb/Bmpr1a/Pdlim5/Speg/Mef2a/Akap6/Actc1/Acvr1	37
BP	GO:0055001	muscle cell development	30/488	221/17207	1.0862e-12	2.47369e-10	1.93711e-10	Ank2/Fhod3/Fhl2/Ppara/Atp2a2/Tnnt2/Foxp1/Mypn/Actn2/Asb2/Actg1/Sgcd/Vegfa/Mylk3/Alpk3/Hey2/Rgs2/Myocd/Popdc2/Dysf/Smyd3/Mybpc3/Mfn2/Actn1/Bmpr1a/Pdlim5/Speg/Mef2a/Akap6/Actc1	30
BP	GO:1903115	regulation of actin filament-based movement	15/488	47/17207	1.62974e-12	3.50579e-10	2.74534e-10	Pde4d/Cacna1c/Ank2/Ctnna3/Atp2a2/Fgf13/Tnnt2/Pln/Ryr2/Atp1a2/Dsg2/Acta2/Myh7b/Kcnj2/Akap6	15
BP	GO:0006941	striated muscle contraction	26/488	168/17207	1.70145e-12	3.50579e-10	2.74534e-10	Pde4d/Cacna1c/Ank2/Cacnb2/Ctnna3/Smtn/Atp2a2/Fgf13/Tnnt2/Kcne1/Pln/Ryr2/Atp1a2/Dsg2/Abcc9/Myh7b/Sgcd/Rnf207/Nr4a1/Rgs2/Snta1/Kcnj2/Mybpc3/Tmem38a/Akap6/Actc1	26
CC	GO:0015629	actin cytoskeleton	44/487	474/17344	3.3073e-12	4.36564e-10	3.48137e-10	Auts2/Fhod3/Smtn/Synpo2/Limch1/Ablim1/Palld/Tnnt2/Nexn/Dapk1/Cdh2/Fblim1/Fmn1/Acta2/Myh7b/Actn2/Diaph2/Actg1/Ror1/Sorbs1/Myo5b/Mylk3/Myzap/Dstn/Tns3/Ctnna1/Ppp1r9a/Shroom3/Sptbn1/Shroom4/Cd2ap/Corin/Ttc17/Map3k1/Macf1/Sh3pxd2a/Baiap2l1/Ahnak/Myo5c/Actn1/Dlc1/Pdlim5/Epb41/Actc1	44
BP	GO:0055117	regulation of cardiac muscle contraction	17/488	69/17207	5.76947e-12	1.13475e-09	8.88609e-10	Pde4d/Cacna1c/Ank2/Ctnna3/Smtn/Atp2a2/Fgf13/Pln/Ryr2/Atp1a2/Dsg2/Myh7b/Rnf207/Rgs2/Kcnj2/Tmem38a/Akap6	17
BP	GO:0055006	cardiac cell development	21/488	114/17207	7.85834e-12	1.47839e-09	1.15771e-09	Fhod3/Fhl2/Ppara/Foxp1/Actn2/Asb2/Sgcd/Vegfa/Mylk3/Alpk3/Hey2/Rgs2/Tgfbr3/Myocd/Popdc2/Bmpr1a/Pdlim5/Speg/Mef2a/Akap6/Actc1	21
BP	GO:0055013	cardiac muscle cell development	20/488	105/17207	1.30674e-11	2.35594e-09	1.84491e-09	Fhod3/Fhl2/Ppara/Foxp1/Actn2/Asb2/Sgcd/Vegfa/Mylk3/Alpk3/Hey2/Rgs2/Myocd/Popdc2/Bmpr1a/Pdlim5/Speg/Mef2a/Akap6/Actc1	20
BP	GO:0006942	regulation of striated muscle contraction	18/488	85/17207	2.15442e-11	3.72887e-09	2.92003e-09	Pde4d/Cacna1c/Ank2/Ctnna3/Smtn/Atp2a2/Fgf13/Pln/Ryr2/Atp1a2/Dsg2/Myh7b/Rnf207/Nr4a1/Rgs2/Kcnj2/Tmem38a/Akap6	18
BP	GO:0086004	regulation of cardiac muscle cell contraction	13/488	39/17207	2.7152e-11	4.51872e-09	3.53856e-09	Pde4d/Cacna1c/Ank2/Ctnna3/Atp2a2/Fgf13/Pln/Ryr2/Atp1a2/Dsg2/Myh7b/Kcnj2/Akap6	13
CC	GO:0030017	sarcomere	26/487	197/17344	5.50713e-11	5.45206e-09	4.34773e-09	Cacna1c/Ank2/Fhod3/Synpo2/Fhl2/Jph2/Ppp1r12b/Palld/Tnnt2/Nexn/Kcne1/Ryr2/Mypn/Abcc9/Actn2/Asb2/Ppp2r5a/Ky/Myzap/Sptbn1/Nos1ap/Mybpc3/Mtm1/Actn1/Pdlim5/Actc1	26
BP	GO:0090257	regulation of muscle system process	29/488	247/17207	9.66824e-11	1.54943e-08	1.21334e-08	Pde4d/Cacna1c/Ank2/Ctnna3/Smtn/Ppara/Atp2a2/Fgf13/Tnnt2/Dock4/Foxp1/Pln/Ryr2/Atp1a2/Dsg2/Myh7b/Rnf207/Prkca/Srl/Nr4a1/Rgs2/Myocd/Kcnj2/Tmem38a/Jarid2/Akap1/Mlip/Mef2a/Akap6	29
BP	GO:0006936	muscle contraction	32/488	298/17207	1.06801e-10	1.65046e-08	1.29245e-08	Pde4d/Cacna1c/Ank2/Cacnb2/Ctnna3/Smtn/Atp2a2/Fgf13/Tnnt2/Dock4/Kcne1/Pln/Ryr2/Atp1a2/Dsg2/Abcc9/Acta2/Myh7b/Actn2/Sgcd/Rnf207/Prkca/Nr4a1/Rgs2/Myocd/Apbb2/Snta1/Kcnj2/Mybpc3/Tmem38a/Akap6/Actc1	32
MF	GO:0003779	actin binding	40/486	426/17238	2.65799e-11	1.76224e-08	1.4493e-08	Fhod3/Cacnb2/Ctnna3/Smtn/Synpo2/Limch1/Ablim1/Sntb1/Palld/Tnnt2/Nexn/Ctnnal1/Prkce/Mypn/Cobll1/Prkn/Fmn1/Myh7b/Actn2/Diaph2/Myo5b/Dag1/Dstn/Ctnna1/Ncald/Phactr1/Ppp1r9a/Shroom3/Sptbn1/Shroom4/Snta1/Mybpc3/Macf1/Baiap2l1/Fgd4/Myo5c/Actn1/Fmnl2/Pdlim5/Epb41	40
CC	GO:0031674	I band	21/487	142/17344	4.77296e-10	3.78018e-08	3.0145e-08	Cacna1c/Ank2/Synpo2/Fhl2/Jph2/Ppp1r12b/Palld/Nexn/Kcne1/Ryr2/Mypn/Actn2/Asb2/Ppp2r5a/Ky/Myzap/Nos1ap/Mtm1/Actn1/Pdlim5/Actc1	21
CC	GO:0005911	cell-cell junction	41/487	495/17344	6.26536e-10	4.13514e-08	3.29756e-08	Ank2/Ctnna3/Efna5/Atp2a2/Fgf13/Ptprm/Lims1/Cdh2/Pdzd2/Pacsin2/Atp1a2/Dsg2/Pard3/Actg1/Sorbs1/Vegfa/Prkca/Frmd4a/Dag1/Epb41l4b/Cyth1/Plekhg5/Heg1/Sh3kbp1/Ctnna1/Jam2/Lmo7/Rapgef2/Shroom3/Shroom4/Kcnj2/Cd2ap/Lama3/Tec/Gja1/Gab1/Ahnak/Actn1/Kifc3/Pdlim5/Akap6	41
CC	GO:0042383	sarcolemma	22/487	164/17344	1.23689e-09	6.99726e-08	5.57995e-08	Cacna1c/Ank2/Kcnd2/Cacnb2/Cdh2/Prkce/Ryr2/Atp1a2/Abcc9/Sgcd/Lama2/Dag1/Popdc2/Cd36/Dysf/Snta1/Kcnj2/Nos1ap/Sgcg/Ahnak/Mlip/Akap6	22
BP	GO:0042391	regulation of membrane potential	39/488	450/17207	6.03007e-10	8.99727e-08	7.04566e-08	Cacna1c/Ank2/Kcnd2/Cacnb2/Ctnna3/Atp2a2/Nr3c2/Fgf13/Foxp1/Kcne1/Fgf14/Prkce/Ryr2/Kcnip2/Prkn/Dsg2/Atxn1/Actn2/Kcnb1/Rnf207/Slc4a4/Tmem135/Mfn1/Gnaq/Ppp1r9a/Popdc2/Cd36/Snta1/Kcnj2/Mapt/Nos1ap/Gja1/Mfn2/Ptpn3/Ndufs1/Kcnd3/Akap6/Unc13b/Nedd4	39
BP	GO:0006937	regulation of muscle contraction	22/488	157/17207	6.37996e-10	9.20203e-08	7.206e-08	Pde4d/Cacna1c/Ank2/Ctnna3/Smtn/Atp2a2/Fgf13/Tnnt2/Dock4/Pln/Ryr2/Atp1a2/Dsg2/Myh7b/Rnf207/Prkca/Nr4a1/Rgs2/Myocd/Kcnj2/Tmem38a/Akap6	22
BP	GO:0061337	cardiac conduction	15/488	69/17207	6.92692e-10	9.66864e-08	7.57139e-08	Pde4d/Cacna1c/Ank2/Cacnb2/Ctnna3/Tnni3k/Kcne1/Pln/Ryr2/Dsg2/Abcc9/Kcnj2/Gja1/Kcnd3/Mef2a	15
BP	GO:0002027	regulation of heart rate	18/488	107/17207	1.16473e-09	1.57494e-07	1.23331e-07	Pde4d/Cacna1c/Ank2/Cacnb2/Ctnna3/Tnni3k/Kcne1/Pln/Ryr2/Dsg2/Hey2/Popdc2/Snta1/Kcnj2/Nos1ap/Mybpc3/Kcnd3/Epas1	18
BP	GO:0032870	cellular response to hormone stimulus	40/488	484/17207	1.45155e-09	1.90329e-07	1.49045e-07	Ppargc1b/Efna5/Thrb/Ppara/Nr3c2/Ghr/Ppargc1a/Foxp1/Slc27a1/Prkce/Atp1a2/Lpin1/Actn2/Osbpl8/Agtr1a/Kank1/Lpl/Sorbs1/Gata6/Prkca/Tbc1d4/Nr4a1/Acsl1/Stat3/Pdk4/Rxfp1/Insr/Bcas3/Smyd3/Mfn2/Esrra/Adipor2/Baiap2l1/Gpam/Camk2a/Rarb/Grb14/Abhd2/Irs2/Nedd4	40
CC	GO:0005901	caveola	16/487	94/17344	7.14946e-09	3.53898e-07	2.82215e-07	Cacna1c/Kcnd2/Slc27a1/Pacsin2/Plpp1/Atp1a2/Sorbs1/Ctnna1/Gnaq/Cd36/Insr/Nos1ap/Kcnd3/Bmpr1a/Dlc1/Akap6	16
BP	GO:0060419	heart growth	18/488	114/17207	3.34765e-09	4.26038e-07	3.33625e-07	Ppara/Foxp1/Acacb/Zfpm2/Gata6/Heg1/Hey2/Rgs2/Tgfbr3/Myocd/Rbpj/Gja1/Fgf1/Fgf9/Jarid2/Bmpr1a/Pdlim5/Akap6	18
CC	GO:0044853	plasma membrane raft	18/487	124/17344	1.13363e-08	4.98799e-07	3.97767e-07	Cacna1c/Kcnd2/Cdh2/Slc27a1/Pacsin2/Plpp1/Atp1a2/Sorbs1/Dag1/Ctnna1/Gnaq/Cd36/Insr/Nos1ap/Kcnd3/Bmpr1a/Dlc1/Akap6	18
BP	GO:0150115	cell-substrate junction organization	17/488	104/17207	5.32016e-09	6.57724e-07	5.15056e-07	Limch1/Efna5/Lims1/Fmn1/Actn2/Actg1/Sorbs1/Vegfa/Bcas3/Mapre2/Slk/Lama3/Macf1/Map4k4/Actn1/Clasp1/Dlc1	17
BP	GO:0007015	actin filament organization	36/488	428/17207	6.25884e-09	7.52278e-07	5.891e-07	Fhod3/Ctnna3/Synpo2/Ppargc1b/Limch1/Tnnt2/Prkce/Prkn/Fmn1/Actn2/Diaph2/Actg1/Kank1/Sorbs1/Myo5b/Dstn/Cyfip2/Sh3kbp1/Ctnna1/Phactr1/Ppp1r9a/Shroom3/Sptbn1/Shroom4/Cd2ap/Gja1/Ttc17/Map3k1/Baiap2l1/Asap3/Myo5c/Actn1/Ppfia1/Clasp1/Dlc1/Actc1	36
CC	GO:0030018	Z disc	18/487	129/17344	2.13885e-08	8.46983e-07	6.75425e-07	Cacna1c/Ank2/Synpo2/Fhl2/Jph2/Ppp1r12b/Palld/Nexn/Kcne1/Ryr2/Mypn/Actn2/Asb2/Ppp2r5a/Ky/Nos1ap/Actn1/Pdlim5	18
CC	GO:0044291	cell-cell contact zone	15/487	89/17344	2.43118e-08	8.75224e-07	6.97945e-07	Ank2/Ctnna3/Atp2a2/Fgf13/Cdh2/Atp1a2/Dsg2/Prkca/Ctnna1/Jam2/Kcnj2/Gja1/Ahnak/Actn1/Akap6	15
BP	GO:0048638	regulation of developmental growth	33/488	373/17207	7.95773e-09	9.30624e-07	7.28761e-07	Cacna1c/Efna5/Ppara/Fgf13/Ghr/Foxp1/Acacb/Fto/Prkn/Bcl2l11/Zfpm2/Vegfa/Gata6/Myo5b/Hey2/Rgs2/Tgfbr3/Stat3/Tcf7l2/Insr/Mapt/Rbpj/Gja1/Macf1/Fgf9/Mtm1/Ifrd1/Jarid2/Atxn2/Gpam/Bmpr1a/Akap6/Rai1	33
BP	GO:0055017	cardiac muscle tissue growth	17/488	107/17207	8.31085e-09	9.46343e-07	7.4107e-07	Ppara/Foxp1/Zfpm2/Gata6/Heg1/Hey2/Rgs2/Tgfbr3/Myocd/Rbpj/Gja1/Fgf1/Fgf9/Jarid2/Bmpr1a/Pdlim5/Akap6	17
CC	GO:0014704	intercalated disc	13/487	66/17344	3.0245e-08	9.98083e-07	7.9592e-07	Ank2/Ctnna3/Atp2a2/Fgf13/Cdh2/Atp1a2/Dsg2/Prkca/Ctnna1/Kcnj2/Gja1/Actn1/Akap6	13
BP	GO:0007044	cell-substrate junction assembly	16/488	97/17207	1.31375e-08	1.45759e-06	1.14142e-06	Limch1/Efna5/Lims1/Fmn1/Actn2/Actg1/Sorbs1/Vegfa/Bcas3/Slk/Lama3/Macf1/Map4k4/Actn1/Clasp1/Dlc1	16
BP	GO:0086001	cardiac muscle cell action potential	13/488	62/17207	1.53079e-08	1.65594e-06	1.29674e-06	Cacna1c/Ank2/Kcnd2/Cacnb2/Ctnna3/Atp2a2/Fgf13/Kcne1/Ryr2/Dsg2/Rnf207/Snta1/Kcnj2	13
BP	GO:0010959	regulation of metal ion transport	35/488	424/17207	1.65118e-08	1.74259e-06	1.3646e-06	Pde4d/Cacna1c/Ank2/Cacnb2/Stk39/Jph2/Nr3c2/Fgf13/Kcne1/Fgf14/Pln/Prkce/Ryr2/Kcnip2/Atp1a2/Abcc9/Itpr1/Actn2/Agtr1a/Rnf207/Nipsnap2/Gnaq/Dysf/Snta1/Kcnj2/Gja1/Tmem38a/Ptpn3/Sik1/Ahnak/Cnksr3/Camk2a/Epb41/Akap6/Nedd4	35
BP	GO:0048041	focal adhesion assembly	15/488	86/17207	1.70994e-08	1.76164e-06	1.37952e-06	Limch1/Efna5/Lims1/Fmn1/Actn2/Actg1/Sorbs1/Vegfa/Bcas3/Slk/Macf1/Map4k4/Actn1/Clasp1/Dlc1	15
BP	GO:0046620	regulation of organ growth	17/488	114/17207	2.21714e-08	2.23106e-06	1.74712e-06	Cacna1c/Ppara/Foxp1/Acacb/Bcl2l11/Zfpm2/Gata6/Hey2/Rgs2/Tgfbr3/Tcf7l2/Rbpj/Gja1/Fgf9/Jarid2/Bmpr1a/Akap6	17
BP	GO:0150116	regulation of cell-substrate junction organization	13/488	68/17207	4.94896e-08	4.80089e-06	3.75952e-06	Limch1/Efna5/Lims1/Fmn1/Actg1/Vegfa/Bcas3/Mapre2/Slk/Macf1/Map4k4/Clasp1/Dlc1	13
BP	GO:0035265	organ growth	22/488	198/17207	4.99284e-08	4.80089e-06	3.75952e-06	Cacna1c/Ppara/Foxp1/Acacb/Bcl2l11/Zfpm2/Gata6/Heg1/Hey2/Rgs2/Tgfbr3/Myocd/Tcf7l2/Rbpj/Gja1/Fgf1/Fgf9/Jarid2/Rarb/Bmpr1a/Pdlim5/Akap6	22
BP	GO:0019395	fatty acid oxidation	16/488	108/17207	6.32976e-08	5.9541e-06	4.66259e-06	Ppara/Ppargc1a/Acacb/Hadha/Hadhb/Etfa/Decr1/Pdk4/Abcd3/Cpt1a/Adipor2/Eci1/Acaa2/Acadm/Etfdh/Irs2	16
BP	GO:0032409	regulation of transporter activity	27/488	294/17207	8.73625e-08	8.04293e-06	6.29832e-06	Pde4d/Ank2/Cacnb2/Stk39/Jph2/Nr3c2/Fgf13/Ppargc1a/Dapk1/Kcne1/Fgf14/Pln/Ryr2/Atp1a2/Abcc9/Actn2/Rnf207/Prkca/Nipsnap2/Dysf/Insr/Gja1/Ptpn3/Ahnak/Cnksr3/Akap6/Nedd4	27
BP	GO:0060420	regulation of heart growth	14/488	84/17207	9.32497e-08	8.40607e-06	6.58269e-06	Ppara/Foxp1/Acacb/Zfpm2/Gata6/Hey2/Rgs2/Tgfbr3/Rbpj/Gja1/Fgf9/Jarid2/Bmpr1a/Akap6	14
BP	GO:0007160	cell-matrix adhesion	23/488	224/17207	1.07524e-07	9.495e-06	7.43542e-06	Limch1/Efna5/Cdk6/Itgb6/Lims1/Itga9/Sned1/Fmn1/Bcl2l11/Actn2/Actg1/Sorbs1/Vegfa/Dag1/Cd36/Bcas3/Slk/Macf1/Map4k4/Bcam/Actn1/Clasp1/Dlc1	23
BP	GO:0034440	lipid oxidation	16/488	113/17207	1.21025e-07	1.04735e-05	8.20165e-06	Ppara/Ppargc1a/Acacb/Hadha/Hadhb/Etfa/Decr1/Pdk4/Abcd3/Cpt1a/Adipor2/Eci1/Acaa2/Acadm/Etfdh/Irs2	16
MF	GO:0044325	transmembrane transporter binding	19/486	147/17238	3.30499e-08	1.0956e-05	9.01045e-06	Pde4d/Cacna1c/Ank2/Atp2a2/Fgf13/Kcne1/Kcnip2/Abcc9/Itpr1/Actn2/Kcnb1/Rnf207/Itpr2/Ppp1r9a/Snta1/Pacs1/Kcnd3/Actn1/Akap6	19
BP	GO:0022898	regulation of transmembrane transporter activity	26/488	282/17207	1.4042e-07	1.19137e-05	9.32947e-06	Pde4d/Ank2/Cacnb2/Stk39/Jph2/Nr3c2/Fgf13/Ppargc1a/Dapk1/Kcne1/Fgf14/Pln/Ryr2/Atp1a2/Abcc9/Actn2/Rnf207/Prkca/Nipsnap2/Dysf/Gja1/Ptpn3/Ahnak/Cnksr3/Akap6/Nedd4	26
BP	GO:0001508	action potential	18/488	145/17207	1.54985e-07	1.28965e-05	1.00991e-05	Cacna1c/Ank2/Kcnd2/Cacnb2/Ctnna3/Atp2a2/Fgf13/Foxp1/Kcne1/Ryr2/Dsg2/Kcnb1/Rnf207/Gnaq/Cd36/Snta1/Kcnj2/Ptpn3	18
BP	GO:1904062	regulation of cation transmembrane transport	29/488	342/17207	1.62744e-07	1.32867e-05	1.04046e-05	Pde4d/Cacna1c/Ank2/Cacnb2/Stk39/Jph2/Nr3c2/Fgf13/Kcne1/Fgf14/Pln/Prkce/Ryr2/Kcnip2/Atp1a2/Abcc9/Actn2/Agtr1a/Rnf207/Nipsnap2/Dysf/Snta1/Kcnj2/Tmem38a/Ptpn3/Ahnak/Cnksr3/Akap6/Nedd4	29
BP	GO:0051893	regulation of focal adhesion assembly	12/488	63/17207	1.69661e-07	1.33477e-05	1.04524e-05	Limch1/Efna5/Lims1/Fmn1/Actg1/Vegfa/Bcas3/Slk/Macf1/Map4k4/Clasp1/Dlc1	12
BP	GO:0090109	regulation of cell-substrate junction assembly	12/488	63/17207	1.69661e-07	1.33477e-05	1.04524e-05	Limch1/Efna5/Lims1/Fmn1/Actg1/Vegfa/Bcas3/Slk/Macf1/Map4k4/Clasp1/Dlc1	12
BP	GO:0003007	heart morphogenesis	25/488	268/17207	1.95618e-07	1.5115e-05	1.18364e-05	Fhl2/Tnnt2/Rbm20/Ryr2/Hand2os1/Asb2/Zfpm2/Dhrs3/Vegfa/Gata6/Rnf207/Heg1/Hey2/Tgfbr3/Insr/Rbpj/Gja1/Mybpc3/Fgf9/Bmpr1a/Dlc1/Kdm6a/Actc1/Acvr1/Nedd4	25
CC	GO:0030315	T-tubule	12/487	70/17344	5.08663e-07	1.54947e-05	1.23562e-05	Cacna1c/Ank2/Kcnd2/Cacnb2/Cdh2/Prkce/Atp1a2/Abcc9/Dysf/Kcnj2/Nos1ap/Akap6	12
BP	GO:0034764	positive regulation of transmembrane transport	24/488	252/17207	2.34341e-07	1.77894e-05	1.39307e-05	Cacna1c/Ank2/Cacnb2/Stk39/Jph2/Kcne1/Fgf14/Ryr2/Kcnip2/Actn2/Osbpl8/Agtr1a/Sorbs1/Rnf207/Nipsnap2/Acsl1/Insr/Kcnj2/Mfn2/Adipor2/Cnksr3/Mef2a/Akap6/Irs2	24
BP	GO:0032412	regulation of ion transmembrane transporter activity	25/488	271/17207	2.41971e-07	1.7837e-05	1.3968e-05	Pde4d/Ank2/Cacnb2/Stk39/Jph2/Nr3c2/Fgf13/Ppargc1a/Dapk1/Kcne1/Fgf14/Pln/Ryr2/Atp1a2/Abcc9/Actn2/Rnf207/Prkca/Nipsnap2/Dysf/Ptpn3/Ahnak/Cnksr3/Akap6/Nedd4	25
BP	GO:0003205	cardiac chamber development	20/488	182/17207	2.43214e-07	1.7837e-05	1.3968e-05	Ank2/Ltbp1/Fhl2/Tnnt2/Ryr2/Adamts6/Hand2os1/Zfpm2/Dhrs3/Gata6/Heg1/Hey2/Tgfbr3/Myocd/Rbpj/Mybpc3/Fgf9/Ndst1/Bmpr1a/Acvr1	20
BP	GO:0086002	cardiac muscle cell action potential involved in contraction	10/488	43/17207	2.54035e-07	1.83202e-05	1.43463e-05	Cacna1c/Ank2/Cacnb2/Ctnna3/Kcne1/Ryr2/Dsg2/Rnf207/Snta1/Kcnj2	10
BP	GO:0120162	positive regulation of cold-induced thermogenesis	14/488	91/17207	2.61781e-07	1.85693e-05	1.45414e-05	Ppargc1b/Ppargc1a/Esrrg/Lpin1/Vegfa/Acsl1/Decr1/Cd36/Prdm16/Gja1/Mfn2/Adipor2/Ehmt1/Epas1	14
BP	GO:0055021	regulation of cardiac muscle tissue growth	13/488	78/17207	2.68659e-07	1.87498e-05	1.46827e-05	Ppara/Foxp1/Zfpm2/Gata6/Hey2/Rgs2/Tgfbr3/Rbpj/Gja1/Fgf9/Jarid2/Bmpr1a/Akap6	13
BP	GO:0048311	mitochondrion distribution	8/488	25/17207	2.79498e-07	1.91966e-05	1.50326e-05	Trak1/Mfn1/Mapt/Cluh/Mfn2/Mtm1/Trak2/Mef2a	8
BP	GO:0003300	cardiac muscle hypertrophy	15/488	106/17207	3.02583e-07	2.04574e-05	1.602e-05	Ppara/Atp2a2/Foxp1/Ryr2/Gata6/Prkca/Hey2/Rgs2/Myocd/Jarid2/Akap1/Mlip/Pdlim5/Mef2a/Akap6	15
BP	GO:0007517	muscle organ development	28/488	333/17207	3.16857e-07	2.10929e-05	1.65176e-05	Jph2/Tnnt2/Gpcpd1/Foxp1/Dpf3/Ryr2/Asb2/Zfpm2/Zfp609/Ky/Dag1/Heg1/Hey2/Nr4a1/Tgfbr3/Nfix/Myocd/Popdc2/Tcf7l2/Dysf/Rbpj/Gja1/Mybpc3/Rbm24/Mtm1/Foxp2/Bmpr1a/Actc1	28
BP	GO:0034329	cell junction assembly	33/488	437/17207	3.42507e-07	2.22169e-05	1.73978e-05	Limch1/Efna5/Fgf13/Lrtm1/Lims1/Cdh2/Fmn1/Pard3/Actn2/Actg1/Sorbs1/Vegfa/Prkca/Stau2/Ptprd/Heg1/Ctnna1/Ppp1r9a/Rapgef2/Mapt/Bcas3/Slk/Lama3/Gja1/Eef2k/Macf1/Map4k4/Actn1/Clasp1/Dlc1/Dock7/Pdlim5/Efnb3	33
BP	GO:0098900	regulation of action potential	12/488	67/17207	3.4401e-07	2.22169e-05	1.73978e-05	Cacna1c/Ank2/Ctnna3/Atp2a2/Fgf13/Foxp1/Ryr2/Dsg2/Kcnb1/Rnf207/Cd36/Kcnj2	12
CC	GO:0005938	cell cortex	24/487	272/17344	7.92713e-07	2.24225e-05	1.78808e-05	Nr3c2/Pde4dip/Cdh2/Erc1/Pard3/Actn2/Osbpl8/Myo5b/Itpr2/Myzap/Tnfaip2/Dstn/Ppp1r9a/Shroom3/Sptbn1/Shroom4/Cd2ap/Macf1/Actn1/Clasp1/Dlc1/Epb41/Unc13b/Nedd4	24
BP	GO:0086009	membrane repolarization	10/488	45/17207	4.01713e-07	2.55619e-05	2.00172e-05	Ank2/Kcne1/Kcnip2/Rnf207/Snta1/Kcnj2/Nos1ap/Gja1/Kcnd3/Akap6	10
CC	GO:0030055	cell-substrate junction	19/487	184/17344	1.09145e-06	2.88142e-05	2.29778e-05	Synpo2/Palld/Nexn/Itgb6/Lims1/Fblim1/Actn2/Sorbs1/Dag1/Tns3/Shroom4/Mapre2/Lama3/Map4k4/Asap3/Actn1/Ppfia1/Clasp1/Dlc1	19
BP	GO:0014897	striated muscle hypertrophy	15/488	110/17207	4.94573e-07	3.10148e-05	2.42873e-05	Ppara/Atp2a2/Foxp1/Ryr2/Gata6/Prkca/Hey2/Rgs2/Myocd/Jarid2/Akap1/Mlip/Pdlim5/Mef2a/Akap6	15
BP	GO:0031032	actomyosin structure organization	21/488	209/17207	5.52282e-07	3.41389e-05	2.67338e-05	Fhod3/Limch1/Tnnt2/Epb41l4a/Mypn/Actn2/Actg1/Sorbs1/Mylk3/Epb41l4b/Phactr1/Ppp1r9a/Mybpc3/Mfn2/Asap3/Ppfia1/Clasp1/Dlc1/Mef2a/Epb41/Actc1	21
CC	GO:0005925	focal adhesion	18/487	170/17344	1.45271e-06	3.59545e-05	2.86718e-05	Synpo2/Palld/Nexn/Itgb6/Lims1/Fblim1/Actn2/Sorbs1/Dag1/Tns3/Shroom4/Mapre2/Map4k4/Asap3/Actn1/Ppfia1/Clasp1/Dlc1	18
BP	GO:0060043	regulation of cardiac muscle cell proliferation	10/488	47/17207	6.19697e-07	3.7673e-05	2.95012e-05	Foxp1/Zfpm2/Gata6/Hey2/Tgfbr3/Rbpj/Gja1/Fgf9/Jarid2/Bmpr1a	10
BP	GO:0014896	muscle hypertrophy	15/488	112/17207	6.26867e-07	3.7673e-05	2.95012e-05	Ppara/Atp2a2/Foxp1/Ryr2/Gata6/Prkca/Hey2/Rgs2/Myocd/Jarid2/Akap1/Mlip/Pdlim5/Mef2a/Akap6	15
BP	GO:0001659	temperature homeostasis	19/488	177/17207	6.98254e-07	4.13883e-05	3.24107e-05	Ppargc1b/Ppargc1a/Slc27a1/Fto/Esrrg/Lpin1/Vegfa/Acsl1/Decr1/Stat3/Cd36/Prdm16/Rbpj/Gja1/Mfn2/Adipor2/Ehmt1/Epas1/Dock7	19
BP	GO:0034765	regulation of ion transmembrane transport	33/488	452/17207	7.33342e-07	4.24482e-05	3.32407e-05	Pde4d/Cacna1c/Ank2/Kcnd2/Cacnb2/Stk39/Jph2/Nr3c2/Fgf13/Kcne1/Fgf14/Pln/Prkce/Ryr2/Kcnip2/Atp1a2/Abcc9/Actn2/Agtr1a/Kcnb1/Rnf207/Prkca/Nipsnap2/Dysf/Snta1/Kcnj2/Tmem38a/Ptpn3/Kcnd3/Ahnak/Cnksr3/Akap6/Nedd4	33
BP	GO:0009062	fatty acid catabolic process	14/488	99/17207	7.57004e-07	4.24482e-05	3.32407e-05	Acacb/Hadha/Lpin1/Hadhb/Etfa/Decr1/Abcd3/Cpt1a/Eci1/Acaa2/Acadm/Etfdh/Abhd2/Irs2	14
BP	GO:0046460	neutral lipid biosynthetic process	10/488	48/17207	7.63126e-07	4.24482e-05	3.32407e-05	Slc27a1/Plpp1/Lpin1/Lpl/Plce1/Gpat3/Acsl1/Tcf7l2/Sik1/Gpam	10
BP	GO:0046463	acylglycerol biosynthetic process	10/488	48/17207	7.63126e-07	4.24482e-05	3.32407e-05	Slc27a1/Plpp1/Lpin1/Lpl/Plce1/Gpat3/Acsl1/Tcf7l2/Sik1/Gpam	10
BP	GO:0031589	cell-substrate adhesion	28/488	348/17207	7.72316e-07	4.24482e-05	3.32407e-05	Limch1/Efna5/Cdk6/Itgb6/Ntn4/Lims1/Itga9/Prkce/Sned1/Fmn1/Bcl2l11/Rreb1/Actn2/Actg1/Kank1/Sorbs1/Vegfa/Dag1/Cd36/Bcas3/Slk/St6gal1/Macf1/Map4k4/Bcam/Actn1/Clasp1/Dlc1	28
BP	GO:0060976	coronary vasculature development	12/488	72/17207	7.74996e-07	4.24482e-05	3.32407e-05	Ltbp1/Adamts6/Zfpm2/Sgcd/Vegfa/Gata6/Hey2/Tgfbr3/Myocd/Fgf1/Fgf9/Ndst1	12
BP	GO:0060038	cardiac muscle cell proliferation	11/488	60/17207	8.32954e-07	4.50524e-05	3.528e-05	Foxp1/Zfpm2/Gata6/Hey2/Tgfbr3/Rbpj/Gja1/Fgf1/Fgf9/Jarid2/Bmpr1a	11
BP	GO:1901888	regulation of cell junction assembly	22/488	233/17207	8.63662e-07	4.61366e-05	3.6129e-05	Limch1/Efna5/Lrtm1/Lims1/Fmn1/Actg1/Vegfa/Prkca/Stau2/Ptprd/Ppp1r9a/Rapgef2/Bcas3/Slk/Gja1/Eef2k/Macf1/Map4k4/Clasp1/Dlc1/Pdlim5/Efnb3	22
BP	GO:0006635	fatty acid beta-oxidation	12/488	73/17207	9.03925e-07	4.76986e-05	3.73522e-05	Acacb/Hadha/Hadhb/Etfa/Decr1/Abcd3/Cpt1a/Eci1/Acaa2/Acadm/Etfdh/Irs2	12
BP	GO:0086005	ventricular cardiac muscle cell action potential	8/488	29/17207	1.00366e-06	5.23231e-05	4.09736e-05	Cacna1c/Ank2/Ctnna3/Kcne1/Ryr2/Dsg2/Rnf207/Snta1	8
BP	GO:1903580	positive regulation of ATP metabolic process	9/488	39/17207	1.09541e-06	5.64267e-05	4.4187e-05	Ppara/Ppargc1a/Zbtb20/Prkn/Slc4a4/Rptor/Stat3/Insr/Mlxipl	9
CC	GO:0098857	membrane microdomain	28/487	373/17344	2.49559e-06	5.81327e-05	4.63578e-05	Cacna1c/Ank2/Kcnd2/Cdh2/Slc27a1/Pacsin2/Plpp1/Atp1a2/Prkn/Itpr1/Sorbs1/Rftn1/Prkca/Dag1/Ctnna1/Gnaq/Cd36/Dysf/Insr/Mapt/Nos1ap/Gja1/Kcnd3/Ahnak/Bmpr1a/Dlc1/Akap6/Nedd4	28
CC	GO:0001725	stress fiber	12/487	82/17344	2.91948e-06	6.08481e-05	4.85232e-05	Synpo2/Limch1/Ablim1/Palld/Fblim1/Acta2/Ror1/Sorbs1/Shroom4/Actn1/Dlc1/Pdlim5	12
CC	GO:0097517	contractile actin filament bundle	12/487	82/17344	2.91948e-06	6.08481e-05	4.85232e-05	Synpo2/Limch1/Ablim1/Palld/Fblim1/Acta2/Ror1/Sorbs1/Shroom4/Actn1/Dlc1/Pdlim5	12
CC	GO:0016528	sarcoplasm	13/487	98/17344	3.50879e-06	6.94741e-05	5.5402e-05	Jph2/Atp2a2/Tnnt2/Pln/Ryr2/Itpr1/Sgcd/Itpr2/Srl/Nos1ap/Tmem38a/Ifrd1/Akap6	13
BP	GO:0043434	response to peptide hormone	27/488	338/17207	1.39899e-06	7.12167e-05	5.57689e-05	Ppara/Atp2a2/Nr3c2/Ghr/Slc27a1/Hadha/Lpin1/Actn2/Osbpl8/Agtr1a/Kank1/Lpl/Sorbs1/Prkca/Tbc1d4/Nr4a1/Tgfbr3/Stat3/Pdk4/Insr/Mfn2/Esrra/Baiap2l1/Gpam/Camk2a/Grb14/Irs2	27
CC	GO:0030863	cortical cytoskeleton	14/487	114/17344	3.76971e-06	7.1086e-05	5.66874e-05	Pde4dip/Cdh2/Erc1/Actn2/Myzap/Dstn/Ppp1r9a/Shroom3/Sptbn1/Shroom4/Actn1/Clasp1/Dlc1/Epb41	14
BP	GO:0030258	lipid modification	19/488	186/17207	1.48893e-06	7.49141e-05	5.86643e-05	Ppara/Ppargc1a/Acacb/Plpp1/Hadha/Hadhb/Etfa/Decr1/Pdk4/Abcd3/Cpt1a/Adipor2/Mtm1/Eci1/Acaa2/Acadm/Etfdh/Lpcat3/Irs2	19
CC	GO:0005912	adherens junction	16/487	149/17344	4.62123e-06	8.31821e-05	6.63334e-05	Ctnna3/Efna5/Ptprm/Cdh2/Pard3/Sorbs1/Vegfa/Frmd4a/Dag1/Ctnna1/Lmo7/Shroom3/Shroom4/Lama3/Kifc3/Pdlim5	16
BP	GO:0099622	cardiac muscle cell membrane repolarization	8/488	31/17207	1.75481e-06	8.72767e-05	6.83453e-05	Ank2/Kcne1/Rnf207/Snta1/Kcnj2/Nos1ap/Gja1/Kcnd3	8
BP	GO:0014855	striated muscle cell proliferation	12/488	78/17207	1.87792e-06	9.16816e-05	7.17948e-05	Foxp1/Zfpm2/Gata6/Hey2/Tgfbr3/Stat3/Rbpj/Gja1/Fgf1/Fgf9/Jarid2/Bmpr1a	12
BP	GO:1901019	regulation of calcium ion transmembrane transporter activity	13/488	92/17207	1.89568e-06	9.16816e-05	7.17948e-05	Pde4d/Ank2/Cacnb2/Jph2/Kcne1/Fgf14/Pln/Ryr2/Atp1a2/Nipsnap2/Dysf/Ahnak/Akap6	13
BP	GO:0120161	regulation of cold-induced thermogenesis	16/488	138/17207	1.90694e-06	9.16816e-05	7.17948e-05	Ppargc1b/Ppargc1a/Esrrg/Lpin1/Vegfa/Acsl1/Decr1/Cd36/Prdm16/Rbpj/Gja1/Mfn2/Adipor2/Ehmt1/Epas1/Dock7	16
BP	GO:0071375	cellular response to peptide hormone stimulus	23/488	264/17207	1.97685e-06	9.39982e-05	7.36088e-05	Nr3c2/Ghr/Slc27a1/Lpin1/Actn2/Osbpl8/Agtr1a/Kank1/Lpl/Sorbs1/Prkca/Tbc1d4/Nr4a1/Stat3/Pdk4/Insr/Mfn2/Esrra/Baiap2l1/Gpam/Camk2a/Grb14/Irs2	23
BP	GO:0051646	mitochondrion localization	10/488	53/17207	2.00362e-06	9.42355e-05	7.37947e-05	Trak1/Prkn/Mfn1/Mapt/Cluh/Mfn2/Mtm1/Trak2/Mef2a/Rhot1	10
BP	GO:0001952	regulation of cell-matrix adhesion	15/488	123/17207	2.10491e-06	9.7935e-05	7.66917e-05	Limch1/Efna5/Cdk6/Lims1/Fmn1/Actg1/Vegfa/Dag1/Cd36/Bcas3/Slk/Macf1/Map4k4/Clasp1/Dlc1	15
BP	GO:1990845	adaptive thermogenesis	17/488	156/17207	2.17817e-06	0.000100265	7.85165e-05	Ppargc1b/Ppargc1a/Ucp3/Esrrg/Lpin1/Vegfa/Acsl1/Decr1/Cd36/Prdm16/Rbpj/Gja1/Mfn2/Adipor2/Ehmt1/Epas1/Dock7	17
BP	GO:0006109	regulation of carbohydrate metabolic process	19/488	192/17207	2.39943e-06	0.000109288	8.5582e-05	Ppara/Ppargc1a/Zbtb20/Acacb/Prkce/Prkn/Rora/Sorbs1/Slc4a4/Rptor/Stat3/Tcf7l2/Pdk4/Insr/Sik1/Acadm/Scarb2/Mlxipl/Irs2	19
BP	GO:0106106	cold-induced thermogenesis	16/488	141/17207	2.53858e-06	0.000114421	8.96019e-05	Ppargc1b/Ppargc1a/Esrrg/Lpin1/Vegfa/Acsl1/Decr1/Cd36/Prdm16/Rbpj/Gja1/Mfn2/Adipor2/Ehmt1/Epas1/Dock7	16
BP	GO:0010631	epithelial cell migration	25/488	308/17207	2.58455e-06	0.000115292	9.0284e-05	Foxp1/Ptprm/Prkce/Rreb1/Kank1/Ptprg/Vegfa/Fbxw7/Prkca/Epb41l4b/Plekhg5/Tns3/Nr4a1/Ptp4a3/Tgfbr3/Bcas3/Gab2/Vegfc/Mapre2/Macf1/Fgf1/Map4k4/Clasp1/Fgf16/Irs2	25
BP	GO:1901653	cellular response to peptide	25/488	309/17207	2.73917e-06	0.000120943	9.47088e-05	Nr3c2/Ghr/Slc27a1/Lpin1/Actn2/Osbpl8/Agtr1a/Kank1/Lpl/Sorbs1/Prkca/Tbc1d4/Nr4a1/Stat3/Cd36/Pdk4/Insr/Gja1/Mfn2/Esrra/Baiap2l1/Gpam/Camk2a/Grb14/Irs2	25
CC	GO:0045121	membrane raft	27/487	372/17344	7.03538e-06	0.000121131	9.65957e-05	Cacna1c/Ank2/Kcnd2/Cdh2/Slc27a1/Pacsin2/Plpp1/Atp1a2/Prkn/Itpr1/Sorbs1/Rftn1/Prkca/Dag1/Ctnna1/Gnaq/Cd36/Insr/Mapt/Nos1ap/Gja1/Kcnd3/Ahnak/Bmpr1a/Dlc1/Akap6/Nedd4	27
CC	GO:0016529	sarcoplasmic reticulum	11/487	75/17344	7.3917e-06	0.000121963	9.72592e-05	Jph2/Atp2a2/Pln/Ryr2/Itpr1/Sgcd/Itpr2/Srl/Nos1ap/Tmem38a/Akap6	11
BP	GO:0090132	epithelium migration	25/488	310/17207	2.90222e-06	0.000126847	9.93326e-05	Foxp1/Ptprm/Prkce/Rreb1/Kank1/Ptprg/Vegfa/Fbxw7/Prkca/Epb41l4b/Plekhg5/Tns3/Nr4a1/Ptp4a3/Tgfbr3/Bcas3/Gab2/Vegfc/Mapre2/Macf1/Fgf1/Map4k4/Clasp1/Fgf16/Irs2	25
BP	GO:0030324	lung development	20/488	213/17207	2.9542e-06	0.000127828	0.000100101	Thrb/Foxp1/Itgb6/Atxn1/Zfpm2/Vegfa/Gata6/Fbxw7/Dag1/Heg1/Tns3/Myocd/Rxfp1/Rbpj/Fgf1/Fgf9/Nfib/Epas1/Foxp2/Bmpr1a	20
CC	GO:0099572	postsynaptic specialization	31/487	464/17344	8.04368e-06	0.000127412	0.000101604	Cacna1c/Ank2/Kcnd2/Ablim1/Nr3c2/Dapk1/Cdh2/Pdzd2/Erc1/Prkn/Itpr1/Actn2/Kcnb1/Mapk10/Plekha5/Ppp1r9a/Stat3/Sptbn1/Mapt/Map4/Sorcs2/Rtn3/Eef2k/Macf1/Kcnd3/Akap1/Tnik/Camk2a/Pdlim5/Epb41/Efnb3	31
CC	GO:0032432	actin filament bundle	12/487	91/17344	8.84689e-06	0.000129754	0.000103472	Synpo2/Limch1/Ablim1/Palld/Fblim1/Acta2/Ror1/Sorbs1/Shroom4/Actn1/Dlc1/Pdlim5	12
CC	GO:0042641	actomyosin	12/487	91/17344	8.84689e-06	0.000129754	0.000103472	Synpo2/Limch1/Ablim1/Palld/Fblim1/Acta2/Ror1/Sorbs1/Shroom4/Actn1/Dlc1/Pdlim5	12
BP	GO:0033002	muscle cell proliferation	22/488	252/17207	3.18791e-06	0.000134148	0.000105049	Pde4d/Ppargc1a/Foxp1/Zfpm2/Map3k5/Agtr1a/Vegfa/Gata6/Prkca/Hey2/Tgfbr3/Gnaq/Myocd/Stat3/Tcf7l2/Rbpj/Gja1/Mfn2/Fgf1/Fgf9/Jarid2/Bmpr1a	22
BP	GO:0099625	ventricular cardiac muscle cell membrane repolarization	7/488	24/17207	3.21802e-06	0.000134148	0.000105049	Ank2/Kcne1/Rnf207/Snta1/Nos1ap/Gja1/Kcnd3	7
BP	GO:0045981	positive regulation of nucleotide metabolic process	9/488	44/17207	3.23067e-06	0.000134148	0.000105049	Ppara/Ppargc1a/Zbtb20/Prkn/Slc4a4/Rptor/Stat3/Insr/Mlxipl	9
BP	GO:1900544	positive regulation of purine nucleotide metabolic process	9/488	44/17207	3.23067e-06	0.000134148	0.000105049	Ppara/Ppargc1a/Zbtb20/Prkn/Slc4a4/Rptor/Stat3/Insr/Mlxipl	9
BP	GO:0090130	tissue migration	25/488	312/17207	3.25526e-06	0.000134148	0.000105049	Foxp1/Ptprm/Prkce/Rreb1/Kank1/Ptprg/Vegfa/Fbxw7/Prkca/Epb41l4b/Plekhg5/Tns3/Nr4a1/Ptp4a3/Tgfbr3/Bcas3/Gab2/Vegfc/Mapre2/Macf1/Fgf1/Map4k4/Clasp1/Fgf16/Irs2	25
BP	GO:0030323	respiratory tube development	20/488	216/17207	3.66078e-06	0.000149436	0.000117021	Thrb/Foxp1/Itgb6/Atxn1/Zfpm2/Vegfa/Gata6/Fbxw7/Dag1/Heg1/Tns3/Myocd/Rxfp1/Rbpj/Fgf1/Fgf9/Nfib/Epas1/Foxp2/Bmpr1a	20
BP	GO:0060306	regulation of membrane repolarization	8/488	34/17207	3.74752e-06	0.000151547	0.000118675	Ank2/Kcne1/Rnf207/Snta1/Kcnj2/Nos1ap/Gja1/Akap6	8
BP	GO:1901652	response to peptide	29/488	399/17207	3.79815e-06	0.000152172	0.000119164	Ppara/Atp2a2/Nr3c2/Ghr/Slc27a1/Hadha/Lpin1/Actn2/Osbpl8/Agtr1a/Kank1/Lpl/Sorbs1/Prkca/Tbc1d4/Nr4a1/Tgfbr3/Stat3/Cd36/Pdk4/Insr/Gja1/Mfn2/Esrra/Baiap2l1/Gpam/Camk2a/Grb14/Irs2	29
CC	GO:0014069	postsynaptic density	29/487	429/17344	1.26574e-05	0.000179012	0.000142753	Cacna1c/Ank2/Kcnd2/Ablim1/Nr3c2/Dapk1/Cdh2/Pdzd2/Erc1/Prkn/Itpr1/Actn2/Mapk10/Plekha5/Ppp1r9a/Stat3/Sptbn1/Mapt/Map4/Sorcs2/Rtn3/Eef2k/Macf1/Kcnd3/Tnik/Camk2a/Pdlim5/Epb41/Efnb3	29
BP	GO:0019932	second-messenger-mediated signaling	22/488	260/17207	5.2971e-06	0.00021028	0.000164668	Pde4d/Ank2/Pde3a/Fhl2/Atp2a2/Pln/Ryr2/Itpr1/Myh7b/Pde7b/Agtr1a/Sgcd/Vegfa/Mgrn1/Ncald/Ppp1r9a/Rapgef2/Cd36/Mapt/Tmem38a/Ube2b/Akap6	22
BP	GO:0048639	positive regulation of developmental growth	19/488	203/17207	5.46239e-06	0.00021487	0.000168262	Efna5/Ghr/Acacb/Prkn/Zfpm2/Vegfa/Gata6/Myo5b/Hey2/Tgfbr3/Insr/Mapt/Rbpj/Macf1/Fgf9/Mtm1/Gpam/Bmpr1a/Akap6	19
BP	GO:0032956	regulation of actin cytoskeleton organization	26/488	343/17207	5.70943e-06	0.000222565	0.000174288	Fhod3/Synpo2/Limch1/Efna5/Prkce/Prkn/Fmn1/Actn2/Actg1/Kank1/Mylk3/Stau2/Dstn/Cyfip2/Ppp1r9a/Sptbn1/Bcas3/Cd2ap/Gja1/Map3k1/Mfn2/Baiap2l1/Asap3/Ppfia1/Clasp1/Dlc1	26
BP	GO:0060541	respiratory system development	21/488	242/17207	5.8508e-06	0.000226039	0.000177009	Thrb/Foxp1/Itgb6/Atxn1/Zfpm2/Vegfa/Gata6/Fbxw7/Dag1/Heg1/Tns3/Myocd/Rxfp1/Rbpj/Fgf1/Fgf9/Nfib/Epas1/Foxp2/Bmpr1a/Speg	21
CC	GO:0098984	neuron to neuron synapse	31/487	482/17344	1.70331e-05	0.00023259	0.000185479	Cacna1c/Ank2/Kcnd2/Ablim1/Nr3c2/Dapk1/Cdh2/Pdzd2/Erc1/Prkn/Itpr1/Actn2/Ptprd/Mapk10/Plekha5/Ppp1r9a/Stat3/Sptbn1/Mapt/Map4/Sorcs2/Rtn3/Eef2k/Macf1/Kcnd3/Tnik/Camk2a/Pdlim5/Epb41/Efnb3/Unc13b	31
BP	GO:0060421	positive regulation of heart growth	9/488	49/17207	8.25523e-06	0.00031611	0.000247542	Acacb/Zfpm2/Gata6/Hey2/Tgfbr3/Rbpj/Fgf9/Bmpr1a/Akap6	9
BP	GO:0003206	cardiac chamber morphogenesis	15/488	138/17207	8.86265e-06	0.000336392	0.000263424	Fhl2/Tnnt2/Ryr2/Hand2os1/Zfpm2/Dhrs3/Gata6/Heg1/Hey2/Tgfbr3/Rbpj/Mybpc3/Fgf9/Bmpr1a/Acvr1	15
CC	GO:0032279	asymmetric synapse	29/487	448/17344	2.82904e-05	0.000373434	0.000297794	Cacna1c/Ank2/Kcnd2/Ablim1/Nr3c2/Dapk1/Cdh2/Pdzd2/Erc1/Prkn/Itpr1/Actn2/Mapk10/Plekha5/Ppp1r9a/Stat3/Sptbn1/Mapt/Map4/Sorcs2/Rtn3/Eef2k/Macf1/Kcnd3/Tnik/Camk2a/Pdlim5/Epb41/Efnb3	29
BP	GO:1902903	regulation of supramolecular fiber organization	27/488	376/17207	1.02178e-05	0.000384456	0.000301063	Fhod3/Synpo2/Limch1/Fgf13/Pde4dip/Prkce/Prkn/Fmn1/Actn2/Actg1/Kank1/Mylk3/Dstn/Cyfip2/Ppp1r9a/Dysf/Atxn7/Sptbn1/Mapt/Gja1/Map3k1/Mfn2/Baiap2l1/Asap3/Ppfia1/Clasp1/Dlc1	27
BP	GO:0019432	triglyceride biosynthetic process	8/488	39/17207	1.12113e-05	0.000414625	0.000324688	Slc27a1/Lpin1/Lpl/Gpat3/Acsl1/Tcf7l2/Sik1/Gpam	8
BP	GO:0086091	regulation of heart rate by cardiac conduction	8/488	39/17207	1.12113e-05	0.000414625	0.000324688	Cacna1c/Ank2/Cacnb2/Ctnna3/Kcne1/Dsg2/Kcnj2/Kcnd3	8
BP	GO:2001257	regulation of cation channel activity	15/488	141/17207	1.15208e-05	0.000422463	0.000330825	Pde4d/Ank2/Cacnb2/Jph2/Fgf13/Kcne1/Fgf14/Pln/Abcc9/Actn2/Rnf207/Nipsnap2/Dysf/Ahnak/Akap6	15
BP	GO:0010810	regulation of cell-substrate adhesion	19/488	214/17207	1.16976e-05	0.000425341	0.000333079	Limch1/Efna5/Cdk6/Lims1/Prkce/Fmn1/Rreb1/Actg1/Kank1/Vegfa/Dag1/Cd36/Bcas3/Slk/St6gal1/Macf1/Map4k4/Clasp1/Dlc1	19
BP	GO:0003208	cardiac ventricle morphogenesis	11/488	78/17207	1.19405e-05	0.000430554	0.000337161	Tnnt2/Ryr2/Hand2os1/Zfpm2/Heg1/Hey2/Tgfbr3/Rbpj/Mybpc3/Fgf9/Bmpr1a	11
CC	GO:0019867	outer membrane	17/487	194/17344	3.49781e-05	0.000423702	0.000337881	Slc27a1/Prkn/Lpin1/Agtr1a/Hadhb/Nipsnap2/Bri3bp/Cpt1b/Acsl1/Mfn1/Gja1/Mfn2/Cpt1a/Akap1/Gpam/Miga2/Rhot1	17
CC	GO:0031968	organelle outer membrane	17/487	194/17344	3.49781e-05	0.000423702	0.000337881	Slc27a1/Prkn/Lpin1/Agtr1a/Hadhb/Nipsnap2/Bri3bp/Cpt1b/Acsl1/Mfn1/Gja1/Mfn2/Cpt1a/Akap1/Gpam/Miga2/Rhot1	17
CC	GO:0005741	mitochondrial outer membrane	16/487	175/17344	3.53085e-05	0.000423702	0.000337881	Slc27a1/Prkn/Lpin1/Hadhb/Nipsnap2/Bri3bp/Cpt1b/Acsl1/Mfn1/Gja1/Mfn2/Cpt1a/Akap1/Gpam/Miga2/Rhot1	16
BP	GO:0060045	positive regulation of cardiac muscle cell proliferation	7/488	29/17207	1.28323e-05	0.000455126	0.000356403	Zfpm2/Gata6/Hey2/Tgfbr3/Rbpj/Fgf9/Bmpr1a	7
BP	GO:0098901	regulation of cardiac muscle cell action potential	7/488	29/17207	1.28323e-05	0.000455126	0.000356403	Cacna1c/Ank2/Ctnna3/Atp2a2/Fgf13/Ryr2/Dsg2	7
BP	GO:0010632	regulation of epithelial cell migration	20/488	235/17207	1.29694e-05	0.000456249	0.000357283	Foxp1/Ptprm/Prkce/Rreb1/Ptprg/Vegfa/Fbxw7/Prkca/Epb41l4b/Tgfbr3/Bcas3/Gab2/Vegfc/Mapre2/Macf1/Fgf1/Map4k4/Clasp1/Fgf16/Irs2	20
BP	GO:0003229	ventricular cardiac muscle tissue development	10/488	65/17207	1.35679e-05	0.000465422	0.000364466	Tnnt2/Ryr2/Dsg2/Zfpm2/Heg1/Hey2/Tgfbr3/Rbpj/Mybpc3/Bmpr1a	10
BP	GO:0010927	cellular component assembly involved in morphogenesis	14/488	126/17207	1.36604e-05	0.000465422	0.000364466	Fhod3/Tnnt2/Pln/Mypn/Actn2/Actg1/Rfx2/Mylk3/Dag1/Mybpc3/Mfn2/Clasp1/Mef2a/Actc1	14
BP	GO:0043500	muscle adaptation	14/488	126/17207	1.36604e-05	0.000465422	0.000364466	Ppara/Atp2a2/Foxp1/Asb2/Gata6/Prkca/Srl/Hey2/Rgs2/Jarid2/Akap1/Mlip/Mef2a/Akap6	14
BP	GO:0072329	monocarboxylic acid catabolic process	14/488	126/17207	1.36604e-05	0.000465422	0.000364466	Acacb/Hadha/Lpin1/Hadhb/Etfa/Decr1/Abcd3/Cpt1a/Eci1/Acaa2/Acadm/Etfdh/Abhd2/Irs2	14
CC	GO:0033017	sarcoplasmic reticulum membrane	6/487	24/17344	4.15799e-05	0.000484284	0.000386191	Atp2a2/Pln/Ryr2/Itpr2/Nos1ap/Akap6	6
MF	GO:0051015	actin filament binding	20/486	212/17238	2.51366e-06	0.000508241	0.000417987	Fhod3/Cacnb2/Ctnna3/Ablim1/Nexn/Ctnnal1/Myh7b/Actn2/Myo5b/Dstn/Ctnna1/Ppp1r9a/Shroom3/Sptbn1/Shroom4/Macf1/Fgd4/Myo5c/Actn1/Fmnl2	20
MF	GO:0003707	nuclear steroid receptor activity	6/486	16/17238	3.06631e-06	0.000508241	0.000417987	Ppara/Nr3c2/Esrrg/Esrra/Rxrg/Abhd2	6
BP	GO:0060977	coronary vasculature morphogenesis	7/488	30/17207	1.63315e-05	0.000552082	0.000432328	Zfpm2/Sgcd/Vegfa/Hey2/Tgfbr3/Fgf1/Fgf9	7
BP	GO:0010675	regulation of cellular carbohydrate metabolic process	16/488	163/17207	1.65018e-05	0.000553513	0.000433449	Ppara/Ppargc1a/Acacb/Prkce/Prkn/Rora/Sorbs1/Rptor/Stat3/Tcf7l2/Pdk4/Insr/Sik1/Acadm/Scarb2/Irs2	16
CC	GO:0031672	A band	7/487	36/17344	5.42806e-05	0.000614146	0.00048975	Ank2/Fhl2/Ppp1r12b/Ryr2/Ppp2r5a/Sptbn1/Mybpc3	7
MF	GO:0019902	phosphatase binding	20/486	222/17238	5.08635e-06	0.00067445	0.00055468	Cacna1c/Ppara/Ghr/Cdh2/Itpr1/Pard3/Map3k5/Sh2d4a/Chchd3/Sbf2/Phactr1/Ppp1r9a/Stat3/Insr/Mapt/Gab2/Mfhas1/Akap1/Akap6/Irs2	20
BP	GO:0048813	dendrite morphogenesis	17/488	185/17207	2.15111e-05	0.000715987	0.000560681	Trak1/Myo5b/Stau2/Ptprd/Phactr1/Mfn1/Ppp1r9a/Rapgef2/Eef2k/Mfn2/Trak2/Tnik/Camk2a/Rere/Pdlim5/Mef2a/Nedd4	17
BP	GO:0055010	ventricular cardiac muscle tissue morphogenesis	9/488	55/17207	2.19728e-05	0.000725774	0.000568345	Tnnt2/Ryr2/Zfpm2/Heg1/Hey2/Tgfbr3/Rbpj/Mybpc3/Bmpr1a	9
CC	GO:0031252	cell leading edge	26/487	401/17344	7.10955e-05	0.000782051	0.000623645	Ctnna3/Ablim1/Palld/Cdk6/Ptprm/Cdh2/Kank1/Kcnb1/Plce1/Dag1/Plekhg5/Ctnna1/Ppp1r9a/Dysf/Sptbn1/Insr/Mapt/Bcas3/Cd2ap/Slk/Macf1/Mtm1/Fgd4/Asap3/Actn1/Dlc1	26
BP	GO:0051235	maintenance of location	24/488	329/17207	2.44939e-05	0.000802916	0.000628754	Pde4d/Ank2/Ltbp1/Jph2/Ppara/Acacb/Pln/Fto/Prkce/Ryr2/Itpr1/Osbpl8/Lpl/Plce1/Itpr2/Myzap/Tmem135/Vps13d/Uvrag/Cd36/Dysf/Gja1/Tmem38a/Akap6	24
BP	GO:0001667	ameboidal-type cell migration	29/488	441/17207	2.53844e-05	0.000825726	0.000646616	Foxp1/Ptprm/Cdh2/Prkce/Acta2/Rreb1/Kank1/Ptprg/Vegfa/Fbxw7/Prkca/Epb41l4b/Plekhg5/Tns3/Nr4a1/Ptp4a3/Tgfbr3/Bcas3/Gab2/Vegfc/Mapre2/Macf1/Fgf1/Adipor2/Map4k4/Clasp1/Fgf16/Irs2/Acvr1	29
BP	GO:0060307	regulation of ventricular cardiac muscle cell membrane repolarization	6/488	22/17207	2.55714e-05	0.000825726	0.000646616	Ank2/Kcne1/Rnf207/Snta1/Nos1ap/Gja1	6
CC	GO:0030864	cortical actin cytoskeleton	10/487	80/17344	7.86627e-05	0.000841904	0.000671375	Cdh2/Actn2/Myzap/Dstn/Ppp1r9a/Shroom3/Sptbn1/Shroom4/Actn1/Dlc1	10
BP	GO:0007264	small GTPase mediated signal transduction	28/488	421/17207	2.85746e-05	0.000915869	0.000717206	Auts2/Ralgapa2/Dock4/Ctnnal1/Cdh2/Rap1gap2/Agtr1a/Kank1/Arhgap26/Plce1/Ralgps2/Cyth1/Rhobtb1/Plekhg5/Heg1/Tns3/Nfix/Rasgrp3/Dennd1a/Rapgef2/Cd2ap/Mapre2/Mfn2/Arhgef3/Map4k4/Dlc1/Dock7/Rhot1	28
MF	GO:0004674	protein serine/threonine kinase activity	29/486	417/17238	7.96496e-06	0.000880129	0.000723834	Stk39/Tnni3k/Dapk1/Cdk6/Prkce/Map3k5/Map4k3/Prkca/Mylk3/Sbk1/Alpk3/Mapkapk3/Mapk10/Tgfbr3/Sik3/Grk5/Smg1/Slk/Eef2k/Map3k1/Sik1/Map4k4/Trio/Tnik/Camk2a/Bmpr1a/Speg/Map3k20/Acvr1	29
BP	GO:0010882	regulation of cardiac muscle contraction by calcium ion signaling	5/488	14/17207	2.91112e-05	0.000926208	0.000725302	Ank2/Atp2a2/Pln/Ryr2/Tmem38a	5
BP	GO:0003279	cardiac septum development	13/488	118/17207	3.02485e-05	0.000955367	0.000748137	Ank2/Ltbp1/Adamts6/Zfpm2/Dhrs3/Gata6/Heg1/Hey2/Tgfbr3/Rbpj/Ndst1/Bmpr1a/Acvr1	13
BP	GO:1903169	regulation of calcium ion transmembrane transport	17/488	191/17207	3.24527e-05	0.00101756	0.000796835	Pde4d/Cacna1c/Ank2/Cacnb2/Jph2/Kcne1/Fgf14/Pln/Prkce/Ryr2/Atp1a2/Agtr1a/Nipsnap2/Dysf/Tmem38a/Ahnak/Akap6	17
BP	GO:0030239	myofibril assembly	10/488	72/17207	3.40424e-05	0.0010399	0.000814335	Fhod3/Tnnt2/Mypn/Actn2/Actg1/Mylk3/Mybpc3/Mfn2/Mef2a/Actc1	10
BP	GO:0055002	striated muscle cell development	10/488	72/17207	3.40424e-05	0.0010399	0.000814335	Fhod3/Tnnt2/Mypn/Actn2/Actg1/Mylk3/Mybpc3/Mfn2/Mef2a/Actc1	10
BP	GO:0055008	cardiac muscle tissue morphogenesis	10/488	72/17207	3.40424e-05	0.0010399	0.000814335	Tnnt2/Ryr2/Zfpm2/Heg1/Hey2/Tgfbr3/Rbpj/Mybpc3/Bmpr1a/Actc1	10
BP	GO:1901379	regulation of potassium ion transmembrane transport	11/488	87/17207	3.41825e-05	0.0010399	0.000814335	Ank2/Stk39/Nr3c2/Kcne1/Kcnip2/Abcc9/Actn2/Rnf207/Kcnj2/Akap6/Nedd4	11
BP	GO:0051924	regulation of calcium ion transport	21/488	272/17207	3.4367e-05	0.0010399	0.000814335	Pde4d/Cacna1c/Ank2/Cacnb2/Jph2/Kcne1/Fgf14/Pln/Prkce/Ryr2/Atp1a2/Itpr1/Agtr1a/Nipsnap2/Dysf/Gja1/Tmem38a/Ahnak/Camk2a/Epb41/Akap6	21
BP	GO:0061351	neural precursor cell proliferation	17/488	192/17207	3.46921e-05	0.00104245	0.000816329	Tox/Tacc2/Fgf13/Lims1/Cdh2/Rora/Vegfa/Nfia/Ctnna1/Nfix/Eml1/Vegfc/Dct/Nfib/Rarb/Rere/Dock7	17
BP	GO:0046486	glycerolipid metabolic process	24/488	337/17207	3.60964e-05	0.00107717	0.000843516	Thrb/Lclat1/Gpcpd1/Slc27a1/Plpp1/Pitpnc1/Hadha/Lpin1/Lpl/Plce1/Gpat3/Chpt1/Uvrag/Acsl1/Smg1/Tcf7l2/Ip6k3/Sik1/Cpt1a/Mtm1/Gpam/Impa2/Lpcat3/Abhd2	24
BP	GO:0043266	regulation of potassium ion transport	12/488	104/17207	3.83894e-05	0.00113775	0.000890956	Ank2/Stk39/Nr3c2/Kcne1/Kcnip2/Abcc9/Actn2/Rnf207/Gnaq/Kcnj2/Akap6/Nedd4	12
BP	GO:0055023	positive regulation of cardiac muscle tissue growth	8/488	46/17207	3.99516e-05	0.00117599	0.000920903	Zfpm2/Gata6/Hey2/Tgfbr3/Rbpj/Fgf9/Bmpr1a/Akap6	8
BP	GO:0010634	positive regulation of epithelial cell migration	15/488	157/17207	4.14187e-05	0.00120606	0.000944455	Foxp1/Prkce/Rreb1/Vegfa/Prkca/Epb41l4b/Bcas3/Gab2/Vegfc/Mapre2/Fgf1/Map4k4/Clasp1/Fgf16/Irs2	15
BP	GO:0003231	cardiac ventricle development	14/488	139/17207	4.15308e-05	0.00120606	0.000944455	Ltbp1/Tnnt2/Ryr2/Hand2os1/Zfpm2/Heg1/Hey2/Tgfbr3/Myocd/Rbpj/Mybpc3/Fgf9/Bmpr1a/Acvr1	14
BP	GO:0055119	relaxation of cardiac muscle	5/488	15/17207	4.26511e-05	0.00123034	0.000963465	Pde4d/Atp2a2/Rgs2/Kcnj2/Akap6	5
BP	GO:0006631	fatty acid metabolic process	26/488	386/17207	4.44585e-05	0.00127399	0.000997642	Ppara/Ppargc1a/Acacb/Ucp3/Slc27a1/Acss1/Hadha/Lpin1/Lpl/Hadhb/Cpt1b/Acsl1/Etfa/Decr1/Pdk4/Abcd3/Cpt1a/Adipor2/Eci1/Acaa2/Acadm/Gpam/Etfdh/Mlxipl/Abhd2/Irs2	26
BP	GO:0050679	positive regulation of epithelial cell proliferation	18/488	216/17207	4.60504e-05	0.00131092	0.00102657	Foxp1/Itpr1/Rreb1/Agtr1a/Vegfa/Prkca/Nr4a1/Rptor/Stat3/Tcf7l2/Dysf/Vegfc/Rbpj/Fgf1/Fgf9/Foxp2/Bmpr1a/Irs2	18
BP	GO:0043268	positive regulation of potassium ion transport	8/488	47/17207	4.69656e-05	0.00131962	0.00103337	Ank2/Stk39/Kcne1/Kcnip2/Actn2/Rnf207/Kcnj2/Akap6	8
BP	GO:0006639	acylglycerol metabolic process	13/488	123/17207	4.69657e-05	0.00131962	0.00103337	Thrb/Slc27a1/Plpp1/Lpin1/Lpl/Plce1/Gpat3/Acsl1/Tcf7l2/Sik1/Cpt1a/Gpam/Abhd2	13
BP	GO:1904064	positive regulation of cation transmembrane transport	15/488	159/17207	4.79848e-05	0.00133955	0.00104898	Cacna1c/Ank2/Cacnb2/Jph2/Kcne1/Fgf14/Ryr2/Kcnip2/Actn2/Agtr1a/Rnf207/Nipsnap2/Kcnj2/Cnksr3/Akap6	15
BP	GO:0046622	positive regulation of organ growth	9/488	61/17207	5.15514e-05	0.00142078	0.0011126	Acacb/Zfpm2/Gata6/Hey2/Tgfbr3/Rbpj/Fgf9/Bmpr1a/Akap6	9
BP	GO:1901016	regulation of potassium ion transmembrane transporter activity	9/488	61/17207	5.15514e-05	0.00142078	0.0011126	Ank2/Stk39/Nr3c2/Kcne1/Abcc9/Actn2/Rnf207/Akap6/Nedd4	9
BP	GO:0062013	positive regulation of small molecule metabolic process	15/488	161/17207	5.54477e-05	0.00151379	0.00118543	Ppara/Ppargc1a/Zbtb20/Prkce/Prkn/Sorbs1/Slc4a4/Rptor/Stat3/Tcf7l2/Insr/Cpt1a/Fgf1/Mlxipl/Irs2	15
BP	GO:0006638	neutral lipid metabolic process	13/488	125/17207	5.56257e-05	0.00151379	0.00118543	Thrb/Slc27a1/Plpp1/Lpin1/Lpl/Plce1/Gpat3/Acsl1/Tcf7l2/Sik1/Cpt1a/Gpam/Abhd2	13
BP	GO:0045927	positive regulation of growth	21/488	284/17207	6.43568e-05	0.00174045	0.00136292	Efna5/Ghr/Acacb/Prkn/Zfpm2/Rftn1/Vegfa/Gata6/Myo5b/Hey2/Tgfbr3/Rptor/Insr/Mapt/Rbpj/Macf1/Fgf9/Mtm1/Gpam/Bmpr1a/Akap6	21
BP	GO:0043470	regulation of carbohydrate catabolic process	9/488	63/17207	6.6916e-05	0.00179842	0.00140832	Ppara/Ppargc1a/Zbtb20/Slc4a4/Rptor/Stat3/Insr/Scarb2/Mlxipl	9
BP	GO:0110053	regulation of actin filament organization	20/488	264/17207	6.84704e-05	0.00182884	0.00143214	Fhod3/Synpo2/Limch1/Prkce/Prkn/Fmn1/Actn2/Actg1/Kank1/Dstn/Cyfip2/Ppp1r9a/Sptbn1/Gja1/Map3k1/Baiap2l1/Asap3/Ppfia1/Clasp1/Dlc1	20
BP	GO:0099623	regulation of cardiac muscle cell membrane repolarization	6/488	26/17207	7.16521e-05	0.00190208	0.00148949	Ank2/Kcne1/Rnf207/Snta1/Nos1ap/Gja1	6
BP	GO:0045214	sarcomere organization	8/488	50/17207	7.44312e-05	0.0019519	0.00152851	Fhod3/Tnnt2/Mypn/Actn2/Actg1/Mylk3/Mybpc3/Mfn2	8
BP	GO:1901021	positive regulation of calcium ion transmembrane transporter activity	8/488	50/17207	7.44312e-05	0.0019519	0.00152851	Ank2/Cacnb2/Jph2/Kcne1/Fgf14/Ryr2/Nipsnap2/Akap6	8
CC	GO:0016010	dystrophin-associated glycoprotein complex	5/487	20/17344	0.000186921	0.00194791	0.00155336	Sntb1/Sgcd/Dag1/Snta1/Sgcg	5
CC	GO:0005884	actin filament	12/487	124/17344	0.000193742	0.00196722	0.00156876	Smtn/Palld/Fmn1/Diaph2/Actg1/Shroom4/Cd2ap/Map3k1/Actn1/Dlc1/Pdlim5/Actc1	12
MF	GO:0015631	tubulin binding	26/486	371/17238	2.05218e-05	0.0019437	0.00159854	Fgf13/Ppargc1a/Prkn/Fmn1/Kif16b/Bcl2l11/Mtus2/Dag1/Rgs2/Ncald/Dysf/Eml1/Mapt/Bcas3/Reep1/Rmdn1/Map4/Mtus1/Mapre2/Gja1/Macf1/Map4k4/Akap1/Clasp1/Kifc3/Pex14	26
BP	GO:1901381	positive regulation of potassium ion transmembrane transport	7/488	38/17207	8.32037e-05	0.00215963	0.00169118	Ank2/Kcne1/Kcnip2/Actn2/Rnf207/Kcnj2/Akap6	7
BP	GO:0055012	ventricular cardiac muscle cell differentiation	5/488	17/17207	8.38498e-05	0.00215963	0.00169118	Fhl2/Hey2/Myocd/Rarb/Mef2a	5
BP	GO:1902001	fatty acid transmembrane transport	5/488	17/17207	8.38498e-05	0.00215963	0.00169118	Slc27a1/Acsl1/Cd36/Abcd3/Irs2	5
BP	GO:0006110	regulation of glycolytic process	8/488	51/17207	8.61161e-05	0.00220488	0.00172661	Ppara/Ppargc1a/Zbtb20/Slc4a4/Rptor/Stat3/Insr/Mlxipl	8
BP	GO:0034767	positive regulation of ion transmembrane transport	16/488	187/17207	8.8208e-05	0.00224454	0.00175767	Cacna1c/Ank2/Cacnb2/Stk39/Jph2/Kcne1/Fgf14/Ryr2/Kcnip2/Actn2/Agtr1a/Rnf207/Nipsnap2/Kcnj2/Cnksr3/Akap6	16
BP	GO:0022604	regulation of cell morphogenesis	20/488	269/17207	8.87028e-05	0.00224454	0.00175767	Efna5/Fblim1/Prkn/Rreb1/Kank1/Vegfa/Myo5b/Stau2/Ptprd/Sh3kbp1/Mfn1/Shroom3/Eef2k/Mfn2/Macf1/Tnik/Fgd4/Fmnl2/Dlc1/Epb41	20
BP	GO:0001666	response to hypoxia	17/488	209/17207	0.000100328	0.00252396	0.00197648	Kcnd2/Ppara/Ppargc1a/Ucp3/Prkce/Ryr2/Itpr1/Rora/Vegfa/Gata6/Itpr2/Rptor/Vegfc/Rbpj/Acaa2/Epas1/Kdm6a	17
MF	GO:0019903	protein phosphatase binding	16/486	175/17238	3.70476e-05	0.00254034	0.00208922	Cacna1c/Ghr/Cdh2/Itpr1/Pard3/Map3k5/Phactr1/Ppp1r9a/Stat3/Insr/Mapt/Gab2/Mfhas1/Akap1/Akap6/Irs2	16
MF	GO:0004879	nuclear receptor activity	8/486	46/17238	3.83159e-05	0.00254034	0.00208922	Thrb/Ppara/Esrrg/Rora/Nr4a1/Stat3/Rxrg/Rarb	8
MF	GO:0098531	ligand-activated transcription factor activity	8/486	46/17238	3.83159e-05	0.00254034	0.00208922	Thrb/Ppara/Esrrg/Rora/Nr4a1/Stat3/Rxrg/Rarb	8
BP	GO:0060019	radial glial cell differentiation	5/488	18/17207	0.000113404	0.00283642	0.00222117	Cdh2/Casz1/Nfix/Stat3/Gpr157	5
BP	GO:0061383	trabecula morphogenesis	8/488	53/17207	0.000114068	0.00283663	0.00222133	Ppargc1b/Fhl2/Vegfa/Heg1/Hey2/Tgfbr3/Rbpj/Bmpr1a	8
BP	GO:0060415	muscle tissue morphogenesis	10/488	83/17207	0.000116962	0.00286357	0.00224243	Tnnt2/Ryr2/Zfpm2/Heg1/Hey2/Tgfbr3/Rbpj/Mybpc3/Bmpr1a/Actc1	10
BP	GO:0046326	positive regulation of glucose import	7/488	40/17207	0.000117042	0.00286357	0.00224243	Osbpl8/Sorbs1/Insr/Mfn2/Adipor2/Mef2a/Irs2	7
BP	GO:1900454	positive regulation of long-term synaptic depression	4/488	10/17207	0.000117137	0.00286357	0.00224243	Kcnb1/Stau2/Ppp1r9a/Mapt	4
BP	GO:0007409	axonogenesis	28/488	457/17207	0.00011888	0.00287422	0.00225077	Auts2/Efna5/Ablim1/Fgf13/Nexn/Lrtm1/Foxp1/Ptprm/Cdh2/Mypn/Trak1/Lama2/Vegfa/Prkca/Myo5b/Dag1/Cyfip2/Nfix/Apbb2/Mapt/Lama3/Macf1/Trak2/Nfib/Ifrd1/Trio/Dock7/Efnb3	28
BP	GO:0062012	regulation of small molecule metabolic process	23/488	341/17207	0.000118901	0.00287422	0.00225077	Thrb/Ppara/Ppargc1a/Zbtb20/Acacb/Prkce/Prkn/Rora/Sorbs1/Slc4a4/Rptor/Stat3/Tcf7l2/Pdk4/Insr/Pptc7/Sik1/Cpt1a/Fgf1/Acadm/Mlxipl/Lpcat3/Irs2	23
BP	GO:0009259	ribonucleotide metabolic process	26/488	410/17207	0.000119664	0.00287643	0.0022525	Ppara/Ppargc1a/Slc25a13/Zbtb20/Acacb/Adcy9/Atp1a2/Prkn/Rora/Acss1/Ogdh/Slc4a4/Acsl1/Mfn1/Suclg2/Rptor/Stat3/Pdk4/Insr/Nudt4/Hmgcs2/Dpyd/Ndufs1/Acaa2/Gpam/Mlxipl	26
BP	GO:0071805	potassium ion transmembrane transport	16/488	192/17207	0.000120322	0.00287643	0.0022525	Ank2/Kcnd2/Stk39/Nr3c2/Kcne1/Kcnip2/Atp1a2/Abcc9/Actn2/Kcnb1/Rnf207/Kcnj2/Tmem38a/Kcnd3/Akap6/Nedd4	16
BP	GO:0051056	regulation of small GTPase mediated signal transduction	18/488	233/17207	0.000122232	0.00290603	0.00227568	Auts2/Ralgapa2/Cdh2/Rap1gap2/Kank1/Arhgap26/Plce1/Ralgps2/Cyth1/Heg1/Tns3/Dennd1a/Cd2ap/Mapre2/Mfn2/Arhgef3/Map4k4/Dlc1	18
BP	GO:0043502	regulation of muscle adaptation	11/488	101/17207	0.00013592	0.00321381	0.0025167	Ppara/Atp2a2/Foxp1/Prkca/Srl/Rgs2/Jarid2/Akap1/Mlip/Mef2a/Akap6	11
BP	GO:0071875	adrenergic receptor signaling pathway	6/488	29/17207	0.000137541	0.00323445	0.00253286	Pde4d/Adcy9/Pln/Rgs2/Rapgef2/Crtc3	6
BP	GO:0009150	purine ribonucleotide metabolic process	25/488	391/17207	0.000141759	0.00331563	0.00259643	Ppara/Ppargc1a/Slc25a13/Zbtb20/Acacb/Adcy9/Atp1a2/Prkn/Rora/Acss1/Ogdh/Slc4a4/Acsl1/Mfn1/Suclg2/Rptor/Stat3/Pdk4/Insr/Nudt4/Hmgcs2/Ndufs1/Acaa2/Gpam/Mlxipl	25
BP	GO:0036293	response to decreased oxygen levels	17/488	216/17207	0.000149789	0.0034846	0.00272875	Kcnd2/Ppara/Ppargc1a/Ucp3/Prkce/Ryr2/Itpr1/Rora/Vegfa/Gata6/Itpr2/Rptor/Vegfc/Rbpj/Acaa2/Epas1/Kdm6a	17
BP	GO:0032868	response to insulin	18/488	237/17207	0.00015142	0.00350371	0.00274372	Ppara/Slc27a1/Hadha/Lpin1/Osbpl8/Kank1/Lpl/Sorbs1/Prkca/Tbc1d4/Pdk4/Insr/Mfn2/Esrra/Baiap2l1/Gpam/Grb14/Irs2	18
CC	GO:0005916	fascia adherens	4/487	13/17344	0.0003588	0.00355212	0.00283263	Ctnna3/Cdh2/Gja1/Actn1	4
BP	GO:0009611	response to wounding	29/488	490/17207	0.000163693	0.00376756	0.00295033	Ppara/Itgb6/Prkce/Acta2/Neat1/Rreb1/Pard3/Actg1/Kank1/Emilin2/Vegfa/Prkca/Epb41l4b/Nfia/Nfix/Gnaq/Cd36/Dysf/Scarf1/Tec/Gja1/Map3k1/Macf1/Fgf1/Adipor2/Nfib/Ahnak/Clasp1/Abhd2	29
BP	GO:0090140	regulation of mitochondrial fission	6/488	30/17207	0.000167843	0.00382797	0.00299764	Ppargc1a/Prkn/Tmem135/Mfn1/Mapt/Mfn2	6
BP	GO:0044262	cellular carbohydrate metabolic process	20/488	282/17207	0.000168088	0.00382797	0.00299764	Ppara/Ppargc1a/Acacb/Prkce/Prkn/Rora/Sorbs1/Pygb/Rptor/Stat3/Tcf7l2/Dysf/Pdk4/Insr/Sik1/Acadm/Scarb2/Ndst1/Impa2/Irs2	20
BP	GO:0019693	ribose phosphate metabolic process	26/488	419/17207	0.000169185	0.00383279	0.00300141	Ppara/Ppargc1a/Slc25a13/Zbtb20/Acacb/Adcy9/Atp1a2/Prkn/Rora/Acss1/Ogdh/Slc4a4/Acsl1/Mfn1/Suclg2/Rptor/Stat3/Pdk4/Insr/Nudt4/Hmgcs2/Dpyd/Ndufs1/Acaa2/Gpam/Mlxipl	26
BP	GO:2001259	positive regulation of cation channel activity	9/488	71/17207	0.000172348	0.00388412	0.00304161	Ank2/Cacnb2/Jph2/Kcne1/Fgf14/Actn2/Rnf207/Nipsnap2/Akap6	9
BP	GO:0045913	positive regulation of carbohydrate metabolic process	10/488	87/17207	0.000173926	0.00389936	0.00305354	Ppara/Zbtb20/Prkce/Sorbs1/Slc4a4/Rptor/Tcf7l2/Insr/Mlxipl/Irs2	10
BP	GO:0003018	vascular process in circulatory system	17/488	219/17207	0.000176804	0.00394346	0.00308807	Cacna1c/Pde3a/Dock4/Ptprm/Slc27a1/Atp1a2/Acta2/Agtr1a/Vegfa/Mylk3/Ptp4a3/Rgs2/Tgfbr3/Cd36/Snta1/Gja1/Slc22a5	17
BP	GO:0086016	AV node cell action potential	4/488	11/17207	0.000179953	0.00397273	0.003111	Cacna1c/Ank2/Cacnb2/Ryr2	4
BP	GO:0086027	AV node cell to bundle of His cell signaling	4/488	11/17207	0.000179953	0.00397273	0.003111	Cacna1c/Ank2/Cacnb2/Ryr2	4
BP	GO:0045017	glycerolipid biosynthetic process	16/488	199/17207	0.000182236	0.00400272	0.00313448	Slc27a1/Plpp1/Lpin1/Lpl/Plce1/Gpat3/Chpt1/Uvrag/Acsl1/Smg1/Tcf7l2/Ip6k3/Sik1/Gpam/Impa2/Lpcat3	16
BP	GO:0000266	mitochondrial fission	7/488	43/17207	0.000187991	0.00407614	0.00319197	Ppargc1a/Prkn/Lpin1/Tmem135/Mfn1/Mapt/Mfn2	7
BP	GO:0086065	cell communication involved in cardiac conduction	7/488	43/17207	0.000187991	0.00407614	0.00319197	Pde4d/Cacna1c/Ank2/Cacnb2/Ctnna3/Ryr2/Dsg2	7
BP	GO:0006091	generation of precursor metabolites and energy	26/488	422/17207	0.000189347	0.00407614	0.00319197	Ppara/Ppargc1a/Slc25a13/Zbtb20/Sorbs1/Ogdh/Nipsnap2/Aco2/Slc4a4/Tmem135/Etfa/Pygb/Suclg2/Rptor/Stat3/Tcf7l2/Insr/Prdm16/Hmgcs2/Coq10b/Mfn2/Ndufs1/Acadm/Etfdh/Mlxipl/Irs2	26
BP	GO:0006816	calcium ion transport	26/488	422/17207	0.000189347	0.00407614	0.00319197	Pde4d/Cacna1c/Ank2/Cacnb2/Jph2/Atp2a2/Kcne1/Fgf14/Pln/Prkce/Ryr2/Atp1a2/Itpr1/Agtr1a/Plce1/Itpr2/Nipsnap2/Srl/Cachd1/Dysf/Gja1/Tmem38a/Ahnak/Camk2a/Epb41/Akap6	26
BP	GO:0031641	regulation of myelination	8/488	57/17207	0.000192605	0.00412574	0.00323082	Cdh2/Pard3/Lpin1/Dag1/Jam2/Tcf7l2/Rxrg/Rarb	8
BP	GO:0032414	positive regulation of ion transmembrane transporter activity	12/488	123/17207	0.000196657	0.0041918	0.00328255	Ank2/Cacnb2/Stk39/Jph2/Kcne1/Fgf14/Ryr2/Actn2/Rnf207/Nipsnap2/Cnksr3/Akap6	12
BP	GO:0048644	muscle organ morphogenesis	10/488	89/17207	0.000210199	0.00445849	0.00349139	Tnnt2/Ryr2/Zfpm2/Heg1/Hey2/Tgfbr3/Rbpj/Mybpc3/Bmpr1a/Actc1	10
BP	GO:0032869	cellular response to insulin stimulus	16/488	202/17207	0.000216288	0.00456525	0.00357499	Slc27a1/Lpin1/Osbpl8/Kank1/Lpl/Sorbs1/Prkca/Tbc1d4/Pdk4/Insr/Mfn2/Esrra/Baiap2l1/Gpam/Grb14/Irs2	16
BP	GO:0043467	regulation of generation of precursor metabolites and energy	13/488	143/17207	0.000219208	0.00460442	0.00360567	Ppara/Ppargc1a/Zbtb20/Sorbs1/Slc4a4/Tmem135/Rptor/Stat3/Insr/Prdm16/Mfn2/Mlxipl/Irs2	13
BP	GO:0044242	cellular lipid catabolic process	16/488	203/17207	0.000228803	0.00478276	0.00374532	Gpcpd1/Acacb/Hadha/Lpin1/Lpl/Hadhb/Etfa/Decr1/Abcd3/Cpt1a/Eci1/Acaa2/Acadm/Etfdh/Abhd2/Irs2	16
BP	GO:1903578	regulation of ATP metabolic process	9/488	74/17207	0.0002373	0.00493652	0.00386573	Ppara/Ppargc1a/Zbtb20/Prkn/Slc4a4/Rptor/Stat3/Insr/Mlxipl	9
BP	GO:0043270	positive regulation of ion transport	18/488	246/17207	0.000240346	0.00497597	0.00389662	Cacna1c/Ank2/Cacnb2/Stk39/Jph2/Kcne1/Fgf14/Ryr2/Kcnip2/Itpr1/Actn2/Agtr1a/Rnf207/Nipsnap2/Kcnj2/Cnksr3/Camk2a/Akap6	18
BP	GO:0007265	Ras protein signal transduction	22/488	335/17207	0.000242287	0.00499226	0.00390938	Auts2/Ralgapa2/Ctnnal1/Cdh2/Agtr1a/Kank1/Plce1/Ralgps2/Cyth1/Rhobtb1/Plekhg5/Heg1/Tns3/Nfix/Rasgrp3/Dennd1a/Rapgef2/Mapre2/Mfn2/Arhgef3/Map4k4/Dlc1	22
BP	GO:0070296	sarcoplasmic reticulum calcium ion transport	6/488	32/17207	0.000244142	0.00500665	0.00392065	Pde4d/Ank2/Atp2a2/Pln/Ryr2/Tmem38a	6
BP	GO:0010611	regulation of cardiac muscle hypertrophy	9/488	75/17207	0.000263007	0.00526205	0.00412064	Ppara/Foxp1/Prkca/Rgs2/Jarid2/Akap1/Mlip/Mef2a/Akap6	9
BP	GO:0015911	long-chain fatty acid import across plasma membrane	4/488	12/17207	0.000263893	0.00526205	0.00412064	Slc27a1/Acsl1/Cd36/Irs2	4
BP	GO:0048312	intracellular distribution of mitochondria	4/488	12/17207	0.000263893	0.00526205	0.00412064	Mfn1/Mapt/Cluh/Mfn2	4
BP	GO:0061669	spontaneous neurotransmitter secretion	4/488	12/17207	0.000263893	0.00526205	0.00412064	Prkn/Rph3al/Ppp1r9a/Unc13b	4
BP	GO:0070831	basement membrane assembly	4/488	12/17207	0.000263893	0.00526205	0.00412064	Ntn4/Pxdn/Dag1/Clasp1	4
BP	GO:0098911	regulation of ventricular cardiac muscle cell action potential	4/488	12/17207	0.000263893	0.00526205	0.00412064	Cacna1c/Ctnna3/Ryr2/Dsg2	4
BP	GO:0006813	potassium ion transport	17/488	227/17207	0.000270631	0.00537166	0.00420648	Ank2/Kcnd2/Stk39/Nr3c2/Kcne1/Kcnip2/Atp1a2/Abcc9/Actn2/Kcnb1/Rnf207/Gnaq/Kcnj2/Tmem38a/Kcnd3/Akap6/Nedd4	17
BP	GO:1900542	regulation of purine nucleotide metabolic process	10/488	92/17207	0.000276381	0.00546074	0.00427624	Ppara/Ppargc1a/Zbtb20/Prkn/Slc4a4/Rptor/Stat3/Pdk4/Insr/Mlxipl	10
BP	GO:0019722	calcium-mediated signaling	14/488	166/17207	0.000278756	0.00548263	0.00429338	Ank2/Fhl2/Atp2a2/Pln/Ryr2/Itpr1/Myh7b/Agtr1a/Sgcd/Ncald/Ppp1r9a/Mapt/Tmem38a/Akap6	14
CC	GO:0090665	glycoprotein complex	5/487	25/17344	0.00057047	0.00550991	0.00439386	Sntb1/Sgcd/Dag1/Snta1/Sgcg	5
BP	GO:0010883	regulation of lipid storage	7/488	46/17207	0.000290198	0.00562604	0.00440569	Ppara/Acacb/Fto/Osbpl8/Lpl/Tmem135/Cd36	7
BP	GO:0010906	regulation of glucose metabolic process	11/488	110/17207	0.000290211	0.00562604	0.00440569	Ppara/Acacb/Prkn/Rora/Sorbs1/Tcf7l2/Pdk4/Insr/Sik1/Acadm/Irs2	11
BP	GO:0048661	positive regulation of smooth muscle cell proliferation	11/488	110/17207	0.000290211	0.00562604	0.00440569	Pde4d/Ppargc1a/Foxp1/Map3k5/Agtr1a/Vegfa/Prkca/Gnaq/Mfn2/Fgf9/Bmpr1a	11
BP	GO:0016042	lipid catabolic process	20/488	294/17207	0.000291249	0.00562604	0.00440569	Gpcpd1/Acacb/Prkce/Hadha/Lpin1/Lpl/Plce1/Hadhb/Nceh1/Etfa/Decr1/Abcd3/Cpt1a/Eci1/Acaa2/Acadm/Crtc3/Etfdh/Abhd2/Irs2	20
BP	GO:0006140	regulation of nucleotide metabolic process	10/488	93/17207	0.000301984	0.00578179	0.00452765	Ppara/Ppargc1a/Zbtb20/Prkn/Slc4a4/Rptor/Stat3/Pdk4/Insr/Mlxipl	10
BP	GO:0006641	triglyceride metabolic process	10/488	93/17207	0.000301984	0.00578179	0.00452765	Thrb/Slc27a1/Lpin1/Lpl/Gpat3/Acsl1/Tcf7l2/Sik1/Cpt1a/Gpam	10
BP	GO:0032411	positive regulation of transporter activity	12/488	129/17207	0.000306968	0.00585132	0.00458209	Ank2/Cacnb2/Stk39/Jph2/Kcne1/Fgf14/Ryr2/Actn2/Rnf207/Nipsnap2/Cnksr3/Akap6	12
BP	GO:0022403	cell cycle phase	5/488	22/17207	0.000317347	0.00602264	0.00471625	Cdk6/Nfia/Nfix/Ube2b/Nfib	5
BP	GO:0070588	calcium ion transmembrane transport	21/488	319/17207	0.000322658	0.00609668	0.00477424	Pde4d/Cacna1c/Ank2/Cacnb2/Jph2/Atp2a2/Kcne1/Fgf14/Pln/Prkce/Ryr2/Atp1a2/Itpr1/Agtr1a/Plce1/Itpr2/Nipsnap2/Dysf/Tmem38a/Ahnak/Akap6	21
BP	GO:0050678	regulation of epithelial cell proliferation	24/488	389/17207	0.000324672	0.00610807	0.00478316	Cdk6/Foxp1/Ptprm/Lims1/Itpr1/Rreb1/Agtr1a/Vegfa/Prkca/Nr4a1/Tgfbr3/Rptor/Stat3/Tcf7l2/Dysf/Vegfc/Rbpj/Gja1/Fgf1/Fgf9/Nfib/Foxp2/Bmpr1a/Irs2	24
BP	GO:0042060	wound healing	23/488	366/17207	0.000331889	0.00621681	0.00486831	Ppara/Itgb6/Prkce/Acta2/Rreb1/Pard3/Actg1/Kank1/Emilin2/Vegfa/Prkca/Epb41l4b/Gnaq/Cd36/Dysf/Tec/Gja1/Map3k1/Macf1/Fgf1/Adipor2/Ahnak/Clasp1	23
BP	GO:0051017	actin filament bundle assembly	14/488	169/17207	0.000335079	0.00624951	0.00489391	Synpo2/Limch1/Prkn/Actg1/Sorbs1/Phactr1/Ppp1r9a/Map3k1/Baiap2l1/Asap3/Actn1/Ppfia1/Clasp1/Dlc1	14
BP	GO:0008053	mitochondrial fusion	6/488	34/17207	0.000345364	0.00633216	0.00495864	Prkn/Chchd3/Mfn1/Mfn2/Tfrc/Miga2	6
BP	GO:0010614	negative regulation of cardiac muscle hypertrophy	6/488	34/17207	0.000345364	0.00633216	0.00495864	Ppara/Foxp1/Rgs2/Jarid2/Akap1/Mlip	6
BP	GO:0061384	heart trabecula morphogenesis	6/488	34/17207	0.000345364	0.00633216	0.00495864	Fhl2/Heg1/Hey2/Tgfbr3/Rbpj/Bmpr1a	6
BP	GO:0090075	relaxation of muscle	6/488	34/17207	0.000345364	0.00633216	0.00495864	Pde4d/Atp2a2/Pln/Rgs2/Kcnj2/Akap6	6
BP	GO:0050767	regulation of neurogenesis	26/488	439/17207	0.000349298	0.00637728	0.00499397	Efna5/Fgf13/Trak1/Atxn1/Casz1/Vegfa/Myo5b/Stau2/Dag1/Ptprd/Hey2/Ctnna1/Mfn1/Rapgef2/Mapt/Vegfc/Dct/Eef2k/Mfn2/Macf1/Trak2/Ifrd1/Tnik/Bmpr1a/Dock7/Efnb3	26
BP	GO:0006637	acyl-CoA metabolic process	9/488	78/17207	0.000354331	0.00638829	0.00500259	Acacb/Acss1/Ogdh/Acsl1/Suclg2/Pdk4/Hmgcs2/Acaa2/Gpam	9
BP	GO:0014743	regulation of muscle hypertrophy	9/488	78/17207	0.000354331	0.00638829	0.00500259	Ppara/Foxp1/Prkca/Rgs2/Jarid2/Akap1/Mlip/Mef2a/Akap6	9
BP	GO:0035383	thioester metabolic process	9/488	78/17207	0.000354331	0.00638829	0.00500259	Acacb/Acss1/Ogdh/Acsl1/Suclg2/Pdk4/Hmgcs2/Acaa2/Gpam	9
BP	GO:0009437	carnitine metabolic process	4/488	13/17207	0.000372663	0.00661155	0.00517743	Cpt1b/Cpt1a/Acadm/Slc22a5	4
BP	GO:0060947	cardiac vascular smooth muscle cell differentiation	4/488	13/17207	0.000372663	0.00661155	0.00517743	Vegfa/Gata6/Hey2/Myocd	4
BP	GO:0086067	AV node cell to bundle of His cell communication	4/488	13/17207	0.000372663	0.00661155	0.00517743	Cacna1c/Ank2/Cacnb2/Ryr2	4
BP	GO:0010563	negative regulation of phosphorus metabolic process	26/488	441/17207	0.000374354	0.00661155	0.00517743	Pde4d/Ppara/Ppargc1a/Slc27a1/Ldlrad4/Prkn/Atxn1/Pard3/Lpin1/Ppp2r5a/Prkca/Heg1/Rgs2/Gnaq/Myocd/Stat3/Atxn7/Insr/Mapt/Smyd3/Klhl31/Mfhas1/Akap1/Cnksr3/Mlxipl/Irs2	26
BP	GO:0045936	negative regulation of phosphate metabolic process	26/488	441/17207	0.000374354	0.00661155	0.00517743	Pde4d/Ppara/Ppargc1a/Slc27a1/Ldlrad4/Prkn/Atxn1/Pard3/Lpin1/Ppp2r5a/Prkca/Heg1/Rgs2/Gnaq/Myocd/Stat3/Atxn7/Insr/Mapt/Smyd3/Klhl31/Mfhas1/Akap1/Cnksr3/Mlxipl/Irs2	26
BP	GO:0010880	regulation of release of sequestered calcium ion into cytosol by sarcoplasmic reticulum	5/488	23/17207	0.000396118	0.00693928	0.00543407	Pde4d/Ank2/Pln/Ryr2/Tmem38a	5
BP	GO:0045821	positive regulation of glycolytic process	5/488	23/17207	0.000396118	0.00693928	0.00543407	Zbtb20/Slc4a4/Rptor/Insr/Mlxipl	5
BP	GO:0061572	actin filament bundle organization	14/488	172/17207	0.000400873	0.00699427	0.00547713	Synpo2/Limch1/Prkn/Actg1/Sorbs1/Phactr1/Ppp1r9a/Map3k1/Baiap2l1/Asap3/Actn1/Ppfia1/Clasp1/Dlc1	14
BP	GO:0070482	response to oxygen levels	17/488	236/17207	0.000425299	0.00739064	0.00578752	Kcnd2/Ppara/Ppargc1a/Ucp3/Prkce/Ryr2/Itpr1/Rora/Vegfa/Gata6/Itpr2/Rptor/Vegfc/Rbpj/Acaa2/Epas1/Kdm6a	17
BP	GO:0046323	glucose import	9/488	80/17207	0.00042865	0.00741907	0.00580979	Slc27a1/Osbpl8/Sorbs1/Prkca/Insr/Mfn2/Adipor2/Mef2a/Irs2	9
BP	GO:0010828	positive regulation of glucose transmembrane transport	7/488	49/17207	0.000432873	0.00745101	0.0058348	Osbpl8/Sorbs1/Insr/Mfn2/Adipor2/Mef2a/Irs2	7
BP	GO:0046324	regulation of glucose import	8/488	64/17207	0.000433939	0.00745101	0.0058348	Osbpl8/Sorbs1/Prkca/Insr/Mfn2/Adipor2/Mef2a/Irs2	8
BP	GO:0019216	regulation of lipid metabolic process	22/488	350/17207	0.000442792	0.00757297	0.0059303	Thrb/Ppara/Ppargc1a/Zbtb20/Acacb/Slc27a1/Prkce/Rora/Lpin1/Ppp2r5a/Sorbs1/Rptor/Tcf7l2/Pdk4/Sik1/Cpt1a/Fgf1/Crtc3/Gpam/Mlxipl/Lpcat3/Irs2	22
BP	GO:2000146	negative regulation of cell motility	20/488	304/17207	0.000448137	0.00763421	0.00597826	Limch1/Ppargc1a/Ptprm/Ldlrad4/Osbpl8/Kank1/Ptprg/Emilin2/Lrch1/Dag1/Ctnna1/Tgfbr3/Myocd/Stat3/Adipor2/Mitf/Clasp1/Bmpr1a/Dlc1/Abhd2	20
BP	GO:0046889	positive regulation of lipid biosynthetic process	10/488	98/17207	0.000461636	0.00783333	0.00613419	Ppara/Ppargc1a/Zbtb20/Slc27a1/Sorbs1/Rptor/Tcf7l2/Fgf1/Gpam/Mlxipl	10
MF	GO:0005543	phospholipid binding	27/486	439/17238	0.000133818	0.00767242	0.00630993	Jph2/Pacsin2/Pitpnc1/Kif16b/Itpr1/Pard3/Actn2/Osbpl8/Arhgap26/Itpr2/Sbf2/Plekha5/Dennd1a/Rapgef2/Dysf/Pitpnm2/Sptbn1/Kcnj2/Bcas3/Gab2/Ckmt2/Sh3pxd2a/Mtm1/Scarb2/Micall1/Epb41/Unc13b	27
MF	GO:0008017	microtubule binding	19/486	258/17238	0.000138867	0.00767242	0.00630993	Fgf13/Fmn1/Kif16b/Bcl2l11/Mtus2/Dysf/Eml1/Mapt/Reep1/Rmdn1/Map4/Mtus1/Mapre2/Macf1/Map4k4/Akap1/Clasp1/Kifc3/Pex14	19
BP	GO:0014741	negative regulation of muscle hypertrophy	6/488	36/17207	0.000476776	0.00805863	0.00631062	Ppara/Foxp1/Rgs2/Jarid2/Akap1/Mlip	6
BP	GO:0010866	regulation of triglyceride biosynthetic process	5/488	24/17207	0.000488792	0.00819769	0.00641951	Slc27a1/Lpin1/Tcf7l2/Sik1/Gpam	5
BP	GO:1901018	positive regulation of potassium ion transmembrane transporter activity	5/488	24/17207	0.000488792	0.00819769	0.00641951	Ank2/Kcne1/Actn2/Rnf207/Akap6	5
CC	GO:0098871	postsynaptic actin cytoskeleton	4/487	16/17344	0.000854143	0.00805335	0.00642213	Actn2/Actg1/Myo5b/Ppp1r9a	4
BP	GO:0021781	glial cell fate commitment	4/488	14/17207	0.000510083	0.00842416	0.00659686	Nfia/Sox6/Nfix/Nfib	4
BP	GO:0043951	negative regulation of cAMP-mediated signaling	4/488	14/17207	0.000510083	0.00842416	0.00659686	Pde4d/Pde3a/Mgrn1/Ube2b	4
BP	GO:0060979	vasculogenesis involved in coronary vascular morphogenesis	4/488	14/17207	0.000510083	0.00842416	0.00659686	Zfpm2/Tgfbr3/Fgf1/Fgf9	4
BP	GO:1901841	regulation of high voltage-gated calcium channel activity	4/488	14/17207	0.000510083	0.00842416	0.00659686	Cacnb2/Fgf14/Nipsnap2/Dysf	4
BP	GO:0010821	regulation of mitochondrion organization	12/488	137/17207	0.000532168	0.00868607	0.00680195	Ppargc1a/Prkn/Bcl2l11/Fbxw7/Tmem135/Vps13d/Mfn1/Mapt/Mfn2/Acaa2/Tfrc/Rhot1	12
BP	GO:0051928	positive regulation of calcium ion transport	12/488	137/17207	0.000532168	0.00868607	0.00680195	Cacna1c/Ank2/Cacnb2/Jph2/Kcne1/Fgf14/Ryr2/Itpr1/Agtr1a/Nipsnap2/Camk2a/Akap6	12
BP	GO:1903828	negative regulation of protein localization	16/488	219/17207	0.000533284	0.00868607	0.00680195	Kcne1/Pde1c/Prkn/Actn2/Kcnb1/Ppp2r5a/Frmd4a/Ctnna1/Rptor/Cd36/Mapt/Mfhas1/Astn2/Map4k4/Akap1/Ppfia1	16
BP	GO:0140115	export across plasma membrane	8/488	66/17207	0.000535979	0.00868607	0.00680195	Kcne1/Slc27a1/Kcnip2/Atp1a2/Kcnb1/Slc4a4/Gja1/Kcnd3	8
BP	GO:1902305	regulation of sodium ion transmembrane transport	8/488	66/17207	0.000535979	0.00868607	0.00680195	Stk39/Fgf13/Fgf14/Atp1a2/Snta1/Ptpn3/Cnksr3/Nedd4	8
BP	GO:0010823	negative regulation of mitochondrion organization	7/488	51/17207	0.000555673	0.00897164	0.00702558	Ppargc1a/Prkn/Mfn1/Mapt/Mfn2/Acaa2/Tfrc	7
BP	GO:0008217	regulation of blood pressure	14/488	178/17207	0.000566028	0.00910485	0.0071299	Cacna1c/Smtn/Stk39/Ppara/Nr3c2/Atp1a2/Abcc9/Acta2/Agtr1a/Ncald/Gnaq/Vegfc/Gja1/Corin	14
BP	GO:0050796	regulation of insulin secretion	15/488	199/17207	0.000570273	0.00913915	0.00715675	Cacna1c/Efna5/Pde1c/Prkce/Prkn/Itpr1/Kcnb1/Rph3al/Gnaq/Rptor/Tcf7l2/Gja1/Cpt1a/Map4k4/Irs2	15
BP	GO:0014808	release of sequestered calcium ion into cytosol by sarcoplasmic reticulum	5/488	25/17207	0.000596875	0.00953018	0.00746297	Pde4d/Ank2/Pln/Ryr2/Tmem38a	5
BP	GO:0006006	glucose metabolic process	15/488	200/17207	0.00060086	0.00955854	0.00748517	Ppara/Ppargc1a/Slc25a13/Acacb/Prkn/Rora/Sorbs1/Tcf7l2/Pdk4/Insr/Sik1/Cpt1a/Acadm/Galm/Irs2	15
BP	GO:0045834	positive regulation of lipid metabolic process	13/488	159/17207	0.000612744	0.00968781	0.00758641	Ppara/Ppargc1a/Zbtb20/Slc27a1/Prkce/Sorbs1/Rptor/Tcf7l2/Cpt1a/Fgf1/Gpam/Mlxipl/Irs2	13
BP	GO:0051209	release of sequestered calcium ion into cytosol	11/488	120/17207	0.000613464	0.00968781	0.00758641	Pde4d/Ank2/Jph2/Pln/Prkce/Ryr2/Itpr1/Plce1/Itpr2/Tmem38a/Akap6	11
BP	GO:0003151	outflow tract morphogenesis	9/488	84/17207	0.00061591	0.00969106	0.00758895	Zfpm2/Dhrs3/Vegfa/Gata6/Hey2/Tgfbr3/Rbpj/Bmpr1a/Nedd4	9
BP	GO:0032232	negative regulation of actin filament bundle assembly	6/488	38/17207	0.000644165	0.0100625	0.00787979	Prkn/Ppp1r9a/Map3k1/Ppfia1/Clasp1/Dlc1	6
BP	GO:0071320	cellular response to cAMP	6/488	38/17207	0.000644165	0.0100625	0.00787979	Pde4d/Kcne1/Itpr1/Itpr2/Rapgef2/Akap6	6
MF	GO:0070300	phosphatidic acid binding	5/486	20/17238	0.000190488	0.00971488	0.00798969	Jph2/Pacsin2/Pitpnc1/Rapgef2/Micall1	5
BP	GO:0051283	negative regulation of sequestering of calcium ion	11/488	121/17207	0.000657972	0.0102412	0.00801974	Pde4d/Ank2/Jph2/Pln/Prkce/Ryr2/Itpr1/Plce1/Itpr2/Tmem38a/Akap6	11
CC	GO:0031430	M band	4/487	17/17344	0.00109234	0.0100597	0.00802211	Ank2/Fhl2/Ppp2r5a/Sptbn1	4
BP	GO:0040013	negative regulation of locomotion	21/488	337/17207	0.000663187	0.0102853	0.00805432	Limch1/Ppargc1a/Ptprm/Ldlrad4/Osbpl8/Kank1/Ptprg/Emilin2/Lrch1/Dag1/Ctnna1/Tgfbr3/Myocd/Stat3/St6gal1/Adipor2/Mitf/Clasp1/Bmpr1a/Dlc1/Abhd2	21
BP	GO:0030336	negative regulation of cell migration	19/488	291/17207	0.000676751	0.0103613	0.00811382	Limch1/Ppargc1a/Ptprm/Ldlrad4/Osbpl8/Kank1/Ptprg/Emilin2/Lrch1/Dag1/Tgfbr3/Myocd/Stat3/Adipor2/Mitf/Clasp1/Bmpr1a/Dlc1/Abhd2	19
BP	GO:0006577	amino-acid betaine metabolic process	4/488	15/17207	0.000680059	0.0103613	0.00811382	Cpt1b/Cpt1a/Acadm/Slc22a5	4
BP	GO:0086014	atrial cardiac muscle cell action potential	4/488	15/17207	0.000680059	0.0103613	0.00811382	Cacna1c/Ank2/Cacnb2/Ryr2	4
BP	GO:0086026	atrial cardiac muscle cell to AV node cell signaling	4/488	15/17207	0.000680059	0.0103613	0.00811382	Cacna1c/Ank2/Cacnb2/Ryr2	4
BP	GO:0086066	atrial cardiac muscle cell to AV node cell communication	4/488	15/17207	0.000680059	0.0103613	0.00811382	Cacna1c/Ank2/Cacnb2/Ryr2	4
BP	GO:1904427	positive regulation of calcium ion transmembrane transport	10/488	103/17207	0.000685826	0.0104125	0.00815391	Cacna1c/Ank2/Cacnb2/Jph2/Kcne1/Fgf14/Ryr2/Agtr1a/Nipsnap2/Akap6	10
BP	GO:0001654	eye development	22/488	362/17207	0.000695465	0.0105219	0.0082396	Cacna1c/Thrb/Pbx1/Ptprm/Pxdn/Zhx2/Casz1/Vegfa/Stau2/Meis2/Nfia/Tmem135/Nfix/Stat3/Gja1/Map3k1/Mfn2/Fgf9/Mitf/Nfib/Foxp2/Rarb	22
BP	GO:0046890	regulation of lipid biosynthetic process	14/488	182/17207	0.000705641	0.0106387	0.00833104	Ppara/Ppargc1a/Zbtb20/Slc27a1/Lpin1/Sorbs1/Rptor/Tcf7l2/Pdk4/Sik1/Fgf1/Gpam/Mlxipl/Lpcat3	14
BP	GO:1903514	release of sequestered calcium ion into cytosol by endoplasmic reticulum	5/488	26/17207	0.000721928	0.0108465	0.00849374	Pde4d/Ank2/Pln/Ryr2/Tmem38a	5
BP	GO:0016358	dendrite development	20/488	316/17207	0.00072932	0.0109196	0.00855101	Arid1b/Trak1/Cpeb3/Myo5b/Stau2/Ptprd/Phactr1/Mfn1/Ppp1r9a/Rapgef2/Scarf1/Eef2k/Mfn2/Trak2/Tnik/Camk2a/Rere/Pdlim5/Mef2a/Nedd4	20
BP	GO:0046621	negative regulation of organ growth	6/488	39/17207	0.000743295	0.0110905	0.00868481	Ppara/Foxp1/Rgs2/Tcf7l2/Gja1/Jarid2	6
BP	GO:0051282	regulation of sequestering of calcium ion	11/488	123/17207	0.000755075	0.0112275	0.00879214	Pde4d/Ank2/Jph2/Pln/Prkce/Ryr2/Itpr1/Plce1/Itpr2/Tmem38a/Akap6	11
BP	GO:0150063	visual system development	22/488	365/17207	0.000775422	0.0114906	0.00899814	Cacna1c/Thrb/Pbx1/Ptprm/Pxdn/Zhx2/Casz1/Vegfa/Stau2/Meis2/Nfia/Tmem135/Nfix/Stat3/Gja1/Map3k1/Mfn2/Fgf9/Mitf/Nfib/Foxp2/Rarb	22
BP	GO:0007411	axon guidance	16/488	227/17207	0.000786122	0.0116094	0.00909116	Efna5/Ablim1/Nexn/Lrtm1/Foxp1/Ptprm/Mypn/Lama2/Vegfa/Dag1/Cyfip2/Apbb2/Lama3/Nfib/Trio/Efnb3	16
BP	GO:0032410	negative regulation of transporter activity	9/488	87/17207	0.000796378	0.0116992	0.00916149	Stk39/Kcne1/Pln/Atp1a2/Actn2/Prkca/Dysf/Insr/Nedd4	9
BP	GO:0014074	response to purine-containing compound	10/488	105/17207	0.00079761	0.0116992	0.00916149	Pde4d/Pde3a/Kcne1/Ryr2/Abcc9/Itpr1/Itpr2/Rapgef2/Tmem38a/Akap6	10
BP	GO:0097485	neuron projection guidance	16/488	228/17207	0.000823945	0.0120446	0.009432	Efna5/Ablim1/Nexn/Lrtm1/Foxp1/Ptprm/Mypn/Lama2/Vegfa/Dag1/Cyfip2/Apbb2/Lama3/Nfib/Trio/Efnb3	16
BP	GO:0010464	regulation of mesenchymal cell proliferation	6/488	40/17207	0.00085381	0.0124245	0.00972945	Foxp1/Fgf9/Nfib/Foxp2/Bmpr1a/Irs2	6
BP	GO:0048880	sensory system development	22/488	368/17207	0.000863223	0.0124245	0.00972945	Cacna1c/Thrb/Pbx1/Ptprm/Pxdn/Zhx2/Casz1/Vegfa/Stau2/Meis2/Nfia/Tmem135/Nfix/Stat3/Gja1/Map3k1/Mfn2/Fgf9/Mitf/Nfib/Foxp2/Rarb	22
BP	GO:0051208	sequestering of calcium ion	11/488	125/17207	0.000863788	0.0124245	0.00972945	Pde4d/Ank2/Jph2/Pln/Prkce/Ryr2/Itpr1/Plce1/Itpr2/Tmem38a/Akap6	11
BP	GO:0035767	endothelial cell chemotaxis	5/488	27/17207	0.000865564	0.0124245	0.00972945	Vegfa/Plekhg5/Nr4a1/Fgf1/Fgf16	5
BP	GO:0060343	trabecula formation	5/488	27/17207	0.000865564	0.0124245	0.00972945	Ppargc1b/Fhl2/Vegfa/Hey2/Tgfbr3	5
BP	GO:0051494	negative regulation of cytoskeleton organization	13/488	165/17207	0.000867157	0.0124245	0.00972945	Fhod3/Fgf13/Prkn/Kank1/Ppp1r9a/Dysf/Atxn7/Sptbn1/Map3k1/Mfn2/Ppfia1/Clasp1/Dlc1	13
BP	GO:0003222	ventricular trabecula myocardium morphogenesis	4/488	16/17207	0.000886546	0.0124548	0.00975322	Heg1/Hey2/Rbpj/Bmpr1a	4
BP	GO:0010918	positive regulation of mitochondrial membrane potential	4/488	16/17207	0.000886546	0.0124548	0.00975322	Prkn/Tmem135/Mfn1/Mfn2	4
BP	GO:0016322	neuron remodeling	4/488	16/17207	0.000886546	0.0124548	0.00975322	Ntn4/Anks1/Gnaq/Scarf1	4
BP	GO:0034698	response to gonadotropin	4/488	16/17207	0.000886546	0.0124548	0.00975322	Efna5/Ppargc1a/Gata6/Tgfbr3	4
BP	GO:0038166	angiotensin-activated signaling pathway	4/488	16/17207	0.000886546	0.0124548	0.00975322	Nr3c2/Actn2/Agtr1a/Camk2a	4
BP	GO:2001171	positive regulation of ATP biosynthetic process	4/488	16/17207	0.000886546	0.0124548	0.00975322	Ppara/Ppargc1a/Prkn/Stat3	4
BP	GO:1905952	regulation of lipid localization	13/488	166/17207	0.000917152	0.0128431	0.0100573	Ppara/Acacb/Osbpl8/Agtr1a/Lpl/Tmem135/Acsl1/Cd36/Atp8a1/Mfn2/Eepd1/Lpcat3/Irs2	13
BP	GO:0050708	regulation of protein secretion	19/488	299/17207	0.000935859	0.0130628	0.0102293	Cacna1c/Efna5/Pde1c/Prkce/Prkn/Itpr1/Kcnb1/Rph3al/Frmd4a/Gnaq/Rptor/Tcf7l2/Vegfc/Cd2ap/Gja1/Cpt1a/Map4k4/Unc13b/Irs2	19
BP	GO:2000649	regulation of sodium ion transmembrane transporter activity	7/488	56/17207	0.000985644	0.0137134	0.0107388	Stk39/Fgf13/Fgf14/Atp1a2/Ptpn3/Cnksr3/Nedd4	7
MF	GO:0061629	RNA polymerase II-specific DNA-binding transcription factor binding	23/486	364/17238	0.00028249	0.0133779	0.0110023	Ppargc1b/Tacc2/Ppara/Ppargc1a/Foxp1/Lpin1/Zfpm2/Gata6/Hey2/Nr4a1/Myocd/Stat3/Tcf7l2/Bcas3/Rbpj/Dnmt3a/Ifrd1/Epas1/Gtf2i/Foxp2/Rarb/Mlxipl/Mef2a	23
BP	GO:0045165	cell fate commitment	17/488	256/17207	0.00105992	0.0146996	0.0115111	Tox/Fgf13/Casz1/Gata6/Nfia/Sox6/Hey2/Nfix/Stat3/Tcf7l2/Rbpj/Mitf/Nfib/Epas1/Bmpr1a/Dock7/Acvr1	17
BP	GO:0071456	cellular response to hypoxia	10/488	109/17207	0.00106629	0.0147406	0.0115432	Kcnd2/Prkce/Rora/Vegfa/Gata6/Rptor/Rbpj/Acaa2/Epas1/Kdm6a	10
MF	GO:0008374	O-acyltransferase activity	7/486	47/17238	0.000321108	0.014193	0.0116726	Lclat1/Gpat3/Cpt1b/Agpat3/Cpt1a/Gpam/Lpcat3	7
BP	GO:1902904	negative regulation of supramolecular fiber organization	13/488	169/17207	0.00108186	0.0149083	0.0116745	Fhod3/Fgf13/Prkn/Kank1/Ppp1r9a/Dysf/Atxn7/Sptbn1/Map3k1/Mfn2/Ppfia1/Clasp1/Dlc1	13
BP	GO:0090287	regulation of cellular response to growth factor stimulus	19/488	303/17207	0.00109458	0.0150357	0.0117743	Ltbp1/Ppara/Ldlrad4/Adamts3/Vegfa/Gata6/Cyfip2/Ptp4a3/Tgfbr3/Crim1/Myocd/Tcf7l2/Vegfc/Prdm16/Rbpj/Fgf1/Fgf9/Fgf16/Nedd4	19
BP	GO:0006096	glycolytic process	9/488	91/17207	0.00110169	0.0150855	0.0118133	Ppara/Ppargc1a/Zbtb20/Ogdh/Slc4a4/Rptor/Stat3/Insr/Mlxipl	9
BP	GO:0046320	regulation of fatty acid oxidation	6/488	42/17207	0.00111245	0.015137	0.0118536	Ppara/Ppargc1a/Acacb/Pdk4/Cpt1a/Irs2	6
BP	GO:1904707	positive regulation of vascular associated smooth muscle cell proliferation	6/488	42/17207	0.00111245	0.015137	0.0118536	Ppargc1a/Map3k5/Agtr1a/Mfn2/Fgf9/Bmpr1a	6
CC	GO:0034703	cation channel complex	13/487	179/17344	0.00166711	0.015004	0.0119649	Pde4d/Cacna1c/Kcnd2/Cacnb2/Kcne1/Ryr2/Kcnip2/Abcc9/Kcnb1/Cachd1/Kcnj2/Kcnd3/Akap6	13
BP	GO:0098814	spontaneous synaptic transmission	4/488	17/17207	0.00113353	0.0153426	0.0120146	Prkn/Rph3al/Ppp1r9a/Unc13b	4
BP	GO:0046777	protein autophosphorylation	16/488	235/17207	0.00113465	0.0153426	0.0120146	Stk39/Dapk1/Vegfa/Prkca/Mapkapk3/Grk5/Smg1/Insr/Vegfc/Slk/Eef2k/Map3k1/Sik1/Tnik/Camk2a/Map3k20	16
BP	GO:0032535	regulation of cellular component size	22/488	376/17207	0.00114057	0.0153456	0.012017	Fhod3/Efna5/Fgf13/Prkce/Fmn1/Rap1gap2/Actn2/Kank1/Vegfa/Myo5b/Dstn/Cyfip2/Ppp1r9a/Rptor/Sptbn1/Mapt/Map3k1/Mfn2/Macf1/Ifrd1/Baiap2l1/Kdm6a	22
BP	GO:0050714	positive regulation of protein secretion	13/488	170/17207	0.00114197	0.0153456	0.012017	Cacna1c/Prkce/Prkn/Itpr1/Rph3al/Frmd4a/Gnaq/Tcf7l2/Vegfc/Cd2ap/Gja1/Unc13b/Irs2	13
MF	GO:0017166	vinculin binding	4/486	13/17238	0.000364386	0.0150992	0.0124179	Dag1/Ctnna1/Actn1/Dlc1	4
BP	GO:0009755	hormone-mediated signaling pathway	12/488	150/17207	0.00118666	0.0158969	0.0124487	Ppargc1b/Thrb/Ppara/Ghr/Foxp1/Slc27a1/Acsl1/Rxfp1/Adipor2/Rarb/Abhd2/Nedd4	12
BP	GO:0006757	ATP generation from ADP	9/488	92/17207	0.00119118	0.0159082	0.0124575	Ppara/Ppargc1a/Zbtb20/Ogdh/Slc4a4/Rptor/Stat3/Insr/Mlxipl	9
BP	GO:0002026	regulation of the force of heart contraction	5/488	29/17207	0.00121525	0.0160096	0.0125369	Atp2a2/Pln/Ryr2/Atp1a2/Prkca	5
BP	GO:0045822	negative regulation of heart contraction	5/488	29/17207	0.00121525	0.0160096	0.0125369	Pde4d/Atp2a2/Pln/Atp1a2/Prkca	5
BP	GO:0055022	negative regulation of cardiac muscle tissue growth	5/488	29/17207	0.00121525	0.0160096	0.0125369	Ppara/Foxp1/Rgs2/Gja1/Jarid2	5
BP	GO:0061117	negative regulation of heart growth	5/488	29/17207	0.00121525	0.0160096	0.0125369	Ppara/Foxp1/Rgs2/Gja1/Jarid2	5
BP	GO:0010665	regulation of cardiac muscle cell apoptotic process	7/488	58/17207	0.00121728	0.0160096	0.0125369	Atp2a2/Map3k5/Gata6/Hey2/Myocd/Mfn2/Camk2a	7
BP	GO:0015980	energy derivation by oxidation of organic compounds	19/488	306/17207	0.00122823	0.0161047	0.0126114	Ppargc1a/Slc25a13/Sorbs1/Ogdh/Nipsnap2/Aco2/Tmem135/Etfa/Pygb/Suclg2/Tcf7l2/Insr/Prdm16/Coq10b/Mfn2/Ndufs1/Acadm/Mlxipl/Irs2	19
BP	GO:0032231	regulation of actin filament bundle assembly	10/488	112/17207	0.00131296	0.0171637	0.0134407	Synpo2/Limch1/Prkn/Actg1/Ppp1r9a/Map3k1/Asap3/Ppfia1/Clasp1/Dlc1	10
CC	GO:0099522	cytosolic region	6/487	47/17344	0.00192243	0.0169174	0.0134907	Erc1/Prkce/Prkca/Dag1/Camk2a/Nedd4	6
MF	GO:0030165	PDZ domain binding	11/486	116/17238	0.000437531	0.0165359	0.0135994	Sntb1/Dock4/Erc1/Prkn/Tgfbr3/Crim1/Rapgef2/Snta1/Nos1ap/Gja1/Slc22a5	11
MF	GO:0042578	phosphoric ester hydrolase activity	21/486	330/17238	0.000467846	0.0165359	0.0135994	Pde4d/Pde3a/Gpcpd1/Ptprm/Pde1c/Plpp1/Ppm1l/Lpin1/Pde7b/Ppp2r5a/Ptprg/Plce1/Ptprd/Tns3/Ptp4a3/Mpped2/Gnaq/Pptc7/Ptpn3/Mtm1/Impa2	21
MF	GO:0004683	calmodulin-dependent protein kinase activity	5/486	24/17238	0.000475794	0.0165359	0.0135994	Dapk1/Mylk3/Mapkapk3/Eef2k/Camk2a	5
MF	GO:0015271	outward rectifier potassium channel activity	4/486	14/17238	0.000498821	0.0165359	0.0135994	Kcnd2/Kcnip2/Kcnb1/Kcnd3	4
MF	GO:0050839	cell adhesion molecule binding	19/486	287/17238	0.000532901	0.0168244	0.0138367	Ctnna3/Nexn/Ctnnal1/Ptprm/Itgb6/Cdh2/Itga9/Mypn/Dsg2/Prkca/Ptprd/Ctnna1/Jam2/Cd2ap/Lama3/Fgf1/Bcam/Actn1/Acvr1	19
CC	GO:0043034	costamere	4/487	20/17344	0.00208019	0.0175267	0.0139766	Ank2/Actg1/Dag1/Ahnak	4
CC	GO:0099571	postsynaptic cytoskeleton	4/487	20/17344	0.00208019	0.0175267	0.0139766	Actn2/Actg1/Myo5b/Ppp1r9a	4
BP	GO:0051051	negative regulation of transport	26/488	482/17207	0.0013781	0.0179099	0.014025	Stk39/Kcne1/Pde1c/Pln/Prkce/Pacsin2/Atp1a2/Prkn/Actn2/Kcnb1/Prkca/Frmd4a/Tbc1d4/Rgs2/Gnaq/Ppp1r9a/Rptor/Cd36/Dysf/Insr/Mapt/Map4k4/Akap1/Atxn2/Irs2/Nedd4	26
BP	GO:0002064	epithelial cell development	15/488	217/17207	0.00137832	0.0179099	0.014025	Pde4d/Palld/Cdk6/Kcne1/Cdh2/Pard3/Vegfa/Heg1/Rapgef2/Shroom3/Rilpl1/Gja1/Map3k1/Epas1/Rarb	15
BP	GO:0048814	regulation of dendrite morphogenesis	9/488	94/17207	0.00138778	0.0179788	0.014079	Myo5b/Stau2/Ptprd/Mfn1/Rapgef2/Eef2k/Mfn2/Tnik/Nedd4	9
BP	GO:0036294	cellular response to decreased oxygen levels	10/488	113/17207	0.00140482	0.0180188	0.0141103	Kcnd2/Prkce/Rora/Vegfa/Gata6/Rptor/Rbpj/Acaa2/Epas1/Kdm6a	10
BP	GO:0071407	cellular response to organic cyclic compound	24/488	432/17207	0.0014067	0.0180188	0.0141103	Pde4d/Pde3a/Ppargc1b/Efna5/Nr3c2/Foxp1/Kcne1/Ryr2/Atp1a2/Itpr1/Rora/Agtr1a/Itpr2/Ctnna1/Gnaq/Rapgef2/Stat3/Smyd3/Tmem38a/Dnmt3a/Abhd2/Akap6/Kdm6a/Nedd4	24
BP	GO:0016052	carbohydrate catabolic process	12/488	153/17207	0.00140752	0.0180188	0.0141103	Ppara/Ppargc1a/Zbtb20/Ogdh/Slc4a4/Pygb/Rptor/Stat3/Insr/Galm/Scarb2/Mlxipl	12
BP	GO:0051147	regulation of muscle cell differentiation	12/488	153/17207	0.00140752	0.0180188	0.0141103	Ppara/Foxp1/Lama2/Mylk3/Sox6/Rgs2/Myocd/Rbm24/Sik1/Fgf9/Bmpr1a/Akap6	12
BP	GO:0003161	cardiac conduction system development	4/488	18/17207	0.00142499	0.0181104	0.014182	Dsg2/Gata6/Popdc2/Bmpr1a	4
BP	GO:0003214	cardiac left ventricle morphogenesis	4/488	18/17207	0.00142499	0.0181104	0.014182	Ryr2/Hey2/Rbpj/Fgf9	4
BP	GO:0090207	regulation of triglyceride metabolic process	6/488	44/17207	0.00142723	0.0181104	0.014182	Thrb/Slc27a1/Lpin1/Tcf7l2/Sik1/Gpam	6
MF	GO:0016878	acid-thiol ligase activity	5/486	25/17238	0.000581083	0.0172621	0.0141967	Slc27a1/Acss1/Acsl1/Acss3/Suclg2	5
MF	GO:0035091	phosphatidylinositol binding	18/486	267/17238	0.000598838	0.0172621	0.0141967	Jph2/Pitpnc1/Kif16b/Itpr1/Pard3/Actn2/Osbpl8/Itpr2/Sbf2/Plekha5/Dennd1a/Pitpnm2/Kcnj2/Bcas3/Gab2/Sh3pxd2a/Mtm1/Epb41	18
CC	GO:0043296	apical junction complex	11/487	142/17344	0.00224072	0.018486	0.0147416	Pard3/Actg1/Frmd4a/Epb41l4b/Cyth1/Ctnna1/Jam2/Rapgef2/Shroom3/Shroom4/Kifc3	11
BP	GO:0001570	vasculogenesis	9/488	95/17207	0.00149542	0.0189202	0.0148161	Zfpm2/Fbxw7/Heg1/Hey2/Tgfbr3/Myocd/Rapgef2/Fgf1/Fgf9	9
BP	GO:0048469	cell maturation	14/488	197/17207	0.00151638	0.0191294	0.01498	Pde3a/Kcne1/Ntn4/Kcnip2/Anks1/Kcnb1/Vegfa/Nfix/Gnaq/Scarf1/Gja1/Epas1/Grb14/Abhd2	14
MF	GO:0004115	3',5'-cyclic-AMP phosphodiesterase activity	4/486	15/17238	0.000665133	0.0183743	0.0151113	Pde4d/Pde3a/Pde1c/Pde7b	4
CC	GO:0031941	filamentous actin	5/487	34/17344	0.00242781	0.0190876	0.0152214	Smtn/Actg1/Cd2ap/Map3k1/Pdlim5	5
CC	GO:0031594	neuromuscular junction	9/487	103/17344	0.00245103	0.0190876	0.0152214	Prkce/Lama2/Cyth1/Ppp1r9a/Snta1/Cd2ap/Akap1/Dock7/Unc13b	9
CC	GO:0034705	potassium channel complex	8/487	84/17344	0.00245826	0.0190876	0.0152214	Pde4d/Kcnd2/Kcne1/Kcnip2/Abcc9/Kcnb1/Kcnj2/Kcnd3	8
MF	GO:0005516	calmodulin binding	14/486	183/17238	0.000703359	0.0186531	0.0153406	Cacna1c/Sntb1/Dapk1/Pde1c/Ryr2/Esrrg/Myo5b/Mapkapk3/Sptbn1/Snta1/Eef2k/Camk2a/Epb41/Unc13b	14
BP	GO:0030900	forebrain development	21/488	361/17207	0.00157271	0.0197824	0.0154913	Tox/Tacc2/Fgf13/Cdh2/Atp1a2/Ogdh/Phactr1/Nfix/Gnaq/Rapgef2/Tcf7l2/Rbpj/Dct/Nfib/Zswim6/Foxp2/Rarb/Ndst1/Bmpr1a/Dlc1/Dock7	21
BP	GO:0051651	maintenance of location in cell	15/488	220/17207	0.001579	0.0198038	0.0155081	Pde4d/Ank2/Jph2/Pln/Prkce/Ryr2/Itpr1/Plce1/Itpr2/Myzap/Vps13d/Uvrag/Gja1/Tmem38a/Akap6	15
BP	GO:0042326	negative regulation of phosphorylation	22/488	386/17207	0.00159229	0.0198231	0.0155232	Pde4d/Ppara/Ppargc1a/Ldlrad4/Prkn/Atxn1/Pard3/Ppp2r5a/Prkca/Heg1/Rgs2/Gnaq/Myocd/Stat3/Atxn7/Insr/Mapt/Smyd3/Klhl31/Cnksr3/Mlxipl/Irs2	22
BP	GO:0006575	cellular modified amino acid metabolic process	10/488	115/17207	0.00160423	0.0198231	0.0155232	Slc27a1/Cpq/Cpt1b/Ckmt2/Ckm/Cpt1a/Acadm/Slc22a5/Lpcat3/Slc16a10	10
BP	GO:0003298	physiological muscle hypertrophy	6/488	45/17207	0.00160802	0.0198231	0.0155232	Ppara/Foxp1/Rgs2/Myocd/Pdlim5/Akap6	6
BP	GO:0003301	physiological cardiac muscle hypertrophy	6/488	45/17207	0.00160802	0.0198231	0.0155232	Ppara/Foxp1/Rgs2/Myocd/Pdlim5/Akap6	6
BP	GO:0061049	cell growth involved in cardiac muscle cell development	6/488	45/17207	0.00160802	0.0198231	0.0155232	Ppara/Foxp1/Rgs2/Myocd/Pdlim5/Akap6	6
BP	GO:1901385	regulation of voltage-gated calcium channel activity	6/488	45/17207	0.00160802	0.0198231	0.0155232	Cacnb2/Kcne1/Fgf14/Nipsnap2/Dysf/Ahnak	6
BP	GO:0007405	neuroblast proliferation	8/488	78/17207	0.00162843	0.0198485	0.0155431	Fgf13/Vegfa/Ctnna1/Nfix/Eml1/Vegfc/Dct/Dock7	8
BP	GO:0032413	negative regulation of ion transmembrane transporter activity	8/488	78/17207	0.00162843	0.0198485	0.0155431	Stk39/Kcne1/Pln/Atp1a2/Actn2/Prkca/Dysf/Nedd4	8
BP	GO:0051279	regulation of release of sequestered calcium ion into cytosol	8/488	78/17207	0.00162843	0.0198485	0.0155431	Pde4d/Ank2/Jph2/Pln/Prkce/Ryr2/Tmem38a/Akap6	8
BP	GO:0060411	cardiac septum morphogenesis	8/488	78/17207	0.00162843	0.0198485	0.0155431	Zfpm2/Dhrs3/Gata6/Hey2/Tgfbr3/Rbpj/Bmpr1a/Acvr1	8
BP	GO:0010659	cardiac muscle cell apoptotic process	7/488	61/17207	0.00164227	0.0199051	0.0155874	Atp2a2/Map3k5/Gata6/Hey2/Myocd/Mfn2/Camk2a	7
BP	GO:0010662	regulation of striated muscle cell apoptotic process	7/488	61/17207	0.00164227	0.0199051	0.0155874	Atp2a2/Map3k5/Gata6/Hey2/Myocd/Mfn2/Camk2a	7
BP	GO:0048732	gland development	23/488	412/17207	0.00164852	0.0199249	0.015603	Pbx1/Ntn4/Lims1/Bcl2l11/Itpr1/Rreb1/Vegfa/Gata6/Dag1/Tgfbr3/Tcf7l2/Rxfp1/Insr/Atf7/Rbpj/Gja1/Fgf1/Nfib/Jarid2/Acadm/Bmpr1a/Tet2/Irs2	23
BP	GO:0048384	retinoic acid receptor signaling pathway	5/488	31/17207	0.00165964	0.019948	0.015621	Thrb/Esrrg/Dhrs3/Rxrg/Rarb	5
BP	GO:1903523	negative regulation of blood circulation	5/488	31/17207	0.00165964	0.019948	0.015621	Pde4d/Atp2a2/Pln/Atp1a2/Prkca	5
BP	GO:0009791	post-embryonic development	10/488	116/17207	0.00171221	0.0202918	0.0158902	Bcl2l11/Itpr1/Vegfa/Heg1/Sox6/Gnaq/Tcf7l2/Acadm/Foxp2/Tet2	10
BP	GO:0007266	Rho protein signal transduction	11/488	136/17207	0.00171882	0.0202918	0.0158902	Ctnnal1/Cdh2/Agtr1a/Kank1/Rhobtb1/Plekhg5/Heg1/Tns3/Nfix/Arhgef3/Dlc1	11
BP	GO:0048660	regulation of smooth muscle cell proliferation	13/488	178/17207	0.00173077	0.0202918	0.0158902	Pde4d/Ppargc1a/Foxp1/Map3k5/Agtr1a/Vegfa/Prkca/Gnaq/Myocd/Tcf7l2/Mfn2/Fgf9/Bmpr1a	13
BP	GO:0002028	regulation of sodium ion transport	9/488	97/17207	0.00173083	0.0202918	0.0158902	Stk39/Fgf13/Fgf14/Atp1a2/Snta1/Ptpn3/Sik1/Cnksr3/Nedd4	9
BP	GO:0033865	nucleoside bisphosphate metabolic process	9/488	97/17207	0.00173083	0.0202918	0.0158902	Acacb/Acss1/Ogdh/Acsl1/Suclg2/Pdk4/Hmgcs2/Acaa2/Gpam	9
BP	GO:0033875	ribonucleoside bisphosphate metabolic process	9/488	97/17207	0.00173083	0.0202918	0.0158902	Acacb/Acss1/Ogdh/Acsl1/Suclg2/Pdk4/Hmgcs2/Acaa2/Gpam	9
BP	GO:0034032	purine nucleoside bisphosphate metabolic process	9/488	97/17207	0.00173083	0.0202918	0.0158902	Acacb/Acss1/Ogdh/Acsl1/Suclg2/Pdk4/Hmgcs2/Acaa2/Gpam	9
BP	GO:0010639	negative regulation of organelle organization	21/488	364/17207	0.00173955	0.0202918	0.0158902	Fhod3/Fgf13/Ppargc1a/Prkn/Kank1/Tbc1d4/Mfn1/Ppp1r9a/Dysf/Atxn7/Sptbn1/Mapt/Map4/Map3k1/Mfn2/Mtm1/Acaa2/Ppfia1/Clasp1/Tfrc/Dlc1	21
BP	GO:0031346	positive regulation of cell projection organization	24/488	439/17207	0.00174184	0.0202918	0.0158902	Auts2/Efna5/Tox/Trak1/Itpr1/Rreb1/Ror1/Vegfa/Plce1/Myo5b/Stau2/Ptprd/Rgs2/Mfn1/Ppp1r9a/Rapgef2/Scarf1/Mapt/Bcas3/Eef2k/Mfn2/Macf1/Tnik/Scarb2	24
BP	GO:0003215	cardiac right ventricle morphogenesis	4/488	19/17207	0.0017649	0.0202918	0.0158902	Hand2os1/Zfpm2/Hey2/Bmpr1a	4
BP	GO:0021756	striatum development	4/488	19/17207	0.0017649	0.0202918	0.0158902	Ogdh/Zswim6/Foxp2/Rarb	4
BP	GO:0044539	long-chain fatty acid import into cell	4/488	19/17207	0.0017649	0.0202918	0.0158902	Slc27a1/Acsl1/Cd36/Irs2	4
BP	GO:0055003	cardiac myofibril assembly	4/488	19/17207	0.0017649	0.0202918	0.0158902	Fhod3/Mylk3/Mef2a/Actc1	4
BP	GO:0097623	potassium ion export across plasma membrane	4/488	19/17207	0.0017649	0.0202918	0.0158902	Kcne1/Kcnip2/Kcnb1/Kcnd3	4
BP	GO:1900452	regulation of long-term synaptic depression	4/488	19/17207	0.0017649	0.0202918	0.0158902	Kcnb1/Stau2/Ppp1r9a/Mapt	4
BP	GO:1903427	negative regulation of reactive oxygen species biosynthetic process	4/488	19/17207	0.0017649	0.0202918	0.0158902	Ppara/Prkn/Stat3/Mfn2	4
BP	GO:0003281	ventricular septum development	8/488	79/17207	0.00176797	0.0202918	0.0158902	Ltbp1/Zfpm2/Heg1/Hey2/Tgfbr3/Rbpj/Bmpr1a/Acvr1	8
MF	GO:0001223	transcription coactivator binding	7/486	54/17238	0.000763258	0.0194631	0.0160068	Thrb/Ppara/Nr3c2/Rora/Gata6/Atf7/Epas1	7
BP	GO:0001954	positive regulation of cell-matrix adhesion	7/488	62/17207	0.00180697	0.0205778	0.0161142	Cdk6/Lims1/Fmn1/Vegfa/Dag1/Cd36/Map4k4	7
BP	GO:0048286	lung alveolus development	7/488	62/17207	0.00180697	0.0205778	0.0161142	Itgb6/Atxn1/Vegfa/Gata6/Tns3/Myocd/Foxp2	7
BP	GO:0048588	developmental cell growth	17/488	269/17207	0.00180715	0.0205778	0.0161142	Auts2/Efna5/Ppara/Fgf13/Foxp1/Prkn/Vegfa/Myo5b/Cyfip2/Rgs2/Nfix/Myocd/Mapt/Macf1/Ifrd1/Pdlim5/Akap6	17
BP	GO:0035107	appendage morphogenesis	12/488	158/17207	0.0018505	0.0209611	0.0164144	Cacna1c/Pbx1/Fmn1/Bcl2l11/Nfia/Sik3/Gnaq/Gja1/Fgf9/Rarb/Bmpr1a/Map3k20	12
BP	GO:0035108	limb morphogenesis	12/488	158/17207	0.0018505	0.0209611	0.0164144	Cacna1c/Pbx1/Fmn1/Bcl2l11/Nfia/Sik3/Gnaq/Gja1/Fgf9/Rarb/Bmpr1a/Map3k20	12
BP	GO:0071695	anatomical structure maturation	17/488	270/17207	0.00187951	0.0212341	0.0166282	Pde3a/Kcne1/Ntn4/Kcnip2/Anks1/Kcnb1/Vegfa/Dag1/Nfix/Gnaq/Scarf1/Rbpj/Gja1/Epas1/Rere/Grb14/Abhd2	17
BP	GO:0072659	protein localization to plasma membrane	18/488	294/17207	0.00190792	0.0214317	0.0167829	Ank2/Cacnb2/Fgf13/Cdh2/Actn2/Wdr72/Kcnb1/Ppp2r5a/Sorbs1/Myo5b/Rapgef2/Sptbn1/Rilpl1/Macf1/Pacs1/Tnik/Ppfia1/Camk2a	18
BP	GO:0001764	neuron migration	13/488	180/17207	0.00191183	0.0214317	0.0167829	Auts2/Fgf13/Zfp609/Vegfa/Phactr1/Rapgef2/Stat3/Apbb2/Mapt/Gja1/Astn2/Zswim6/Camk2a	13
BP	GO:0035264	multicellular organism growth	14/488	202/17207	0.00191839	0.0214317	0.0167829	Pde4d/Ghr/Fto/Heg1/Sik3/Nfix/Stat3/Tcf7l2/Ankrd11/Atxn2/Gpam/Rarb/Kdm6a/Rai1	14
BP	GO:0046578	regulation of Ras protein signal transduction	14/488	202/17207	0.00191839	0.0214317	0.0167829	Auts2/Cdh2/Kank1/Plce1/Ralgps2/Cyth1/Heg1/Tns3/Dennd1a/Mapre2/Mfn2/Arhgef3/Map4k4/Dlc1	14
BP	GO:0002053	positive regulation of mesenchymal cell proliferation	5/488	32/17207	0.00192177	0.0214317	0.0167829	Foxp1/Fgf9/Foxp2/Bmpr1a/Irs2	5
BP	GO:0060412	ventricular septum morphogenesis	6/488	47/17207	0.00202124	0.0224254	0.0175611	Zfpm2/Hey2/Tgfbr3/Rbpj/Bmpr1a/Acvr1	6
BP	GO:0097009	energy homeostasis	6/488	47/17207	0.00202124	0.0224254	0.0175611	Ppargc1a/Acacb/Stat3/Cd36/Crtc3/Mlxipl	6
MF	GO:0017124	SH3 domain binding	11/486	126/17238	0.000879665	0.0216007	0.0177648	Dock4/Prkce/Mypn/Fmn1/Map4k3/Sh3kbp1/Uvrag/Dennd1a/Mapt/Cd2ap/Gja1	11
MF	GO:0042805	actinin binding	6/486	41/17238	0.000947188	0.0216547	0.0178092	Cacna1c/Synpo2/Mypn/Dag1/Lmo7/Pdlim5	6
MF	GO:0048487	beta-tubulin binding	6/486	41/17238	0.000947188	0.0216547	0.0178092	Fgf13/Rgs2/Bcas3/Gja1/Akap1/Pex14	6
BP	GO:0019915	lipid storage	8/488	81/17207	0.00207529	0.0229662	0.0179846	Ppara/Acacb/Fto/Osbpl8/Lpl/Tmem135/Cd36/Dysf	8
BP	GO:0008154	actin polymerization or depolymerization	13/488	182/17207	0.00210825	0.0232122	0.0181772	Fhod3/Prkce/Fmn1/Actn2/Diaph2/Kank1/Dstn/Cyfip2/Ppp1r9a/Sptbn1/Ttc17/Map3k1/Baiap2l1	13
BP	GO:0097553	calcium ion transmembrane import into cytosol	13/488	182/17207	0.00210825	0.0232122	0.0181772	Pde4d/Cacna1c/Ank2/Jph2/Pln/Prkce/Ryr2/Itpr1/Agtr1a/Plce1/Itpr2/Tmem38a/Akap6	13
MF	GO:0043236	laminin binding	5/486	28/17238	0.00100262	0.0221578	0.018223	Ntn4/Itga9/Pxdn/Dag1/Bcam	5
BP	GO:0055074	calcium ion homeostasis	19/488	321/17207	0.0021246	0.0233329	0.0182717	Pde4d/Cacna1c/Ank2/Jph2/Atp2a2/Erc1/Pln/Prkce/Ryr2/Itpr1/Myh7b/Ank/Sgcd/Plce1/Prkca/Itpr2/Tmem38a/Mfn2/Akap6	19
BP	GO:0046031	ADP metabolic process	9/488	100/17207	0.00213866	0.0233686	0.0182997	Ppara/Ppargc1a/Zbtb20/Ogdh/Slc4a4/Rptor/Stat3/Insr/Mlxipl	9
BP	GO:0051153	regulation of striated muscle cell differentiation	9/488	100/17207	0.00213866	0.0233686	0.0182997	Ppara/Foxp1/Mylk3/Sox6/Rgs2/Myocd/Rbm24/Sik1/Akap6	9
BP	GO:0060314	regulation of ryanodine-sensitive calcium-release channel activity	4/488	20/17207	0.00215718	0.0235116	0.0184117	Pde4d/Jph2/Pln/Akap6	4
BP	GO:0010658	striated muscle cell apoptotic process	7/488	64/17207	0.00217457	0.0235824	0.0184671	Atp2a2/Map3k5/Gata6/Hey2/Myocd/Mfn2/Camk2a	7
BP	GO:0050775	positive regulation of dendrite morphogenesis	7/488	64/17207	0.00217457	0.0235824	0.0184671	Myo5b/Stau2/Ptprd/Mfn1/Eef2k/Mfn2/Tnik	7
BP	GO:1990778	protein localization to cell periphery	21/488	371/17207	0.00218829	0.0236719	0.0185372	Ank2/Cacnb2/Fgf13/Cdh2/Actn2/Wdr72/Kcnb1/Ppp2r5a/Sorbs1/Myo5b/Dag1/Mapk10/Rapgef2/Sptbn1/Rilpl1/Macf1/Pacs1/Tnik/Ppfia1/Camk2a/Epb41	21
BP	GO:0021846	cell proliferation in forebrain	5/488	33/17207	0.00221293	0.0238786	0.0186991	Tacc2/Nfix/Dct/Nfib/Dock7	5
BP	GO:0010827	regulation of glucose transmembrane transport	8/488	82/17207	0.00224394	0.024153	0.0189139	Osbpl8/Sorbs1/Prkca/Insr/Mfn2/Adipor2/Mef2a/Irs2	8
BP	GO:0016311	dephosphorylation	19/488	323/17207	0.00227796	0.0244584	0.0191531	Ppargc1b/Ptprm/Plpp1/Ppm1l/Lpin1/Ppp2r5a/Ptprg/Ptprd/Nceh1/Tns3/Ptp4a3/Pptc7/Mfhas1/Ptpn3/Mtm1/Akap1/Impa2/Dlc1/Ppp4r1	19
BP	GO:0034763	negative regulation of transmembrane transport	11/488	141/17207	0.00228895	0.0245156	0.0191979	Stk39/Kcne1/Pln/Prkce/Atp1a2/Actn2/Prkca/Rgs2/Dysf/Irs2/Nedd4	11
CC	GO:0005604	basement membrane	9/487	107/17344	0.00317479	0.0241773	0.0192801	Efna5/Ntn4/Pxdn/Acta2/Lama2/Vegfa/Dag1/Lama3/Fgf9	9
BP	GO:0042593	glucose homeostasis	16/488	252/17207	0.0023226	0.0248028	0.0194228	Cacna1c/Efna5/Zbtb20/Pde1c/Prkce/Prkn/Kcnb1/Rph3al/Stat3/Tcf7l2/Pdk4/Insr/Adipor2/Map4k4/Mlxipl/Unc13b	16
BP	GO:0006090	pyruvate metabolic process	10/488	121/17207	0.00234381	0.0248028	0.0194228	Ppara/Ppargc1a/Zbtb20/Ogdh/Slc4a4/Rptor/Stat3/Pdk4/Insr/Mlxipl	10
BP	GO:1901890	positive regulation of cell junction assembly	10/488	121/17207	0.00234381	0.0248028	0.0194228	Efna5/Lrtm1/Lims1/Fmn1/Vegfa/Prkca/Stau2/Ptprd/Eef2k/Map4k4	10
BP	GO:0006651	diacylglycerol biosynthetic process	3/488	10/17207	0.00234443	0.0248028	0.0194228	Plpp1/Plce1/Gpam	3
BP	GO:0055015	ventricular cardiac muscle cell development	3/488	10/17207	0.00234443	0.0248028	0.0194228	Fhl2/Hey2/Mef2a	3
MF	GO:0042562	hormone binding	8/486	74/17238	0.00111213	0.0237853	0.0195615	Pde3a/Thrb/Ghr/Atp1a2/Rxfp1/Insr/Adipor2/Abhd2	8
BP	GO:0051148	negative regulation of muscle cell differentiation	7/488	65/17207	0.00237875	0.0251045	0.0196591	Ppara/Foxp1/Sox6/Rgs2/Myocd/Fgf9/Bmpr1a	7
BP	GO:0009991	response to extracellular stimulus	21/488	374/17207	0.00240867	0.0253584	0.0198579	Stk39/Ppara/Ppargc1a/Acacb/Map3k5/Kcnb1/Lpl/Tmem135/Slc38a3/Myocd/Rptor/Tcf7l2/Pdk4/Insr/Mapt/Bcas3/Cubn/Dpyd/Acadm/Tfrc/Kdm6a	21
BP	GO:0033500	carbohydrate homeostasis	16/488	253/17207	0.00241654	0.0253795	0.0198744	Cacna1c/Efna5/Zbtb20/Pde1c/Prkce/Prkn/Kcnb1/Rph3al/Stat3/Tcf7l2/Pdk4/Insr/Adipor2/Map4k4/Mlxipl/Unc13b	16
BP	GO:0090276	regulation of peptide hormone secretion	15/488	230/17207	0.00243285	0.0254372	0.0199195	Cacna1c/Efna5/Pde1c/Prkce/Prkn/Itpr1/Kcnb1/Rph3al/Gnaq/Rptor/Tcf7l2/Gja1/Cpt1a/Map4k4/Irs2	15
BP	GO:0048659	smooth muscle cell proliferation	13/488	185/17207	0.00243378	0.0254372	0.0199195	Pde4d/Ppargc1a/Foxp1/Map3k5/Agtr1a/Vegfa/Prkca/Gnaq/Myocd/Tcf7l2/Mfn2/Fgf9/Bmpr1a	13
BP	GO:0006163	purine nucleotide metabolic process	25/488	477/17207	0.00248711	0.0259008	0.0202826	Ppara/Ppargc1a/Slc25a13/Zbtb20/Acacb/Adcy9/Atp1a2/Prkn/Rora/Acss1/Ogdh/Slc4a4/Acsl1/Mfn1/Suclg2/Rptor/Stat3/Pdk4/Insr/Nudt4/Hmgcs2/Ndufs1/Acaa2/Gpam/Mlxipl	25
BP	GO:0048640	negative regulation of developmental growth	10/488	122/17207	0.00249012	0.0259008	0.0202826	Ppara/Fgf13/Foxp1/Rgs2/Tcf7l2/Gja1/Ifrd1/Jarid2/Atxn2/Rai1	10
BP	GO:0038066	p38MAPK cascade	6/488	49/17207	0.00251002	0.0260453	0.0203957	Stk39/Map3k5/Vegfa/Atf7/Mfhas1/Map3k20	6
BP	GO:0048284	organelle fusion	12/488	164/17207	0.00252692	0.0261157	0.0204509	Erc1/Prkn/Chchd3/Tbc1d4/Uvrag/Mfn1/Dysf/Stxbp6/Yipf7/Mfn2/Tfrc/Miga2	12
BP	GO:0006084	acetyl-CoA metabolic process	5/488	34/17207	0.00253492	0.0261157	0.0204509	Acacb/Acss1/Pdk4/Hmgcs2/Acaa2	5
BP	GO:0150117	positive regulation of cell-substrate junction organization	5/488	34/17207	0.00253492	0.0261157	0.0204509	Lims1/Fmn1/Vegfa/Mapre2/Map4k4	5
BP	GO:0030810	positive regulation of nucleotide biosynthetic process	4/488	21/17207	0.00260568	0.0265289	0.0207745	Ppara/Ppargc1a/Prkn/Stat3	4
BP	GO:0046321	positive regulation of fatty acid oxidation	4/488	21/17207	0.00260568	0.0265289	0.0207745	Ppara/Ppargc1a/Cpt1a/Irs2	4
BP	GO:0140354	lipid import into cell	4/488	21/17207	0.00260568	0.0265289	0.0207745	Slc27a1/Acsl1/Cd36/Irs2	4
BP	GO:1900373	positive regulation of purine nucleotide biosynthetic process	4/488	21/17207	0.00260568	0.0265289	0.0207745	Ppara/Ppargc1a/Prkn/Stat3	4
BP	GO:1901387	positive regulation of voltage-gated calcium channel activity	4/488	21/17207	0.00260568	0.0265289	0.0207745	Cacnb2/Kcne1/Fgf14/Nipsnap2	4
BP	GO:0009135	purine nucleoside diphosphate metabolic process	9/488	103/17207	0.0026196	0.0265457	0.0207876	Ppara/Ppargc1a/Zbtb20/Ogdh/Slc4a4/Rptor/Stat3/Insr/Mlxipl	9
BP	GO:0009179	purine ribonucleoside diphosphate metabolic process	9/488	103/17207	0.0026196	0.0265457	0.0207876	Ppara/Ppargc1a/Zbtb20/Ogdh/Slc4a4/Rptor/Stat3/Insr/Mlxipl	9
BP	GO:0030073	insulin secretion	15/488	232/17207	0.00264284	0.0267186	0.020923	Cacna1c/Efna5/Pde1c/Prkce/Prkn/Itpr1/Kcnb1/Rph3al/Gnaq/Rptor/Tcf7l2/Gja1/Cpt1a/Map4k4/Irs2	15
MF	GO:0008013	beta-catenin binding	9/486	93/17238	0.00123492	0.025586	0.0210424	Ctnna3/Cdh2/Prkn/Rora/Kank1/Ctnna1/Tcf7l2/Cd2ap/Gja1	9
BP	GO:1900076	regulation of cellular response to insulin stimulus	8/488	85/17207	0.0028151	0.0283938	0.0222349	Osbpl8/Kank1/Lpl/Sorbs1/Prkca/Mfn2/Esrra/Grb14	8
BP	GO:0010770	positive regulation of cell morphogenesis involved in differentiation	7/488	67/17207	0.00283113	0.0284891	0.0223095	Myo5b/Stau2/Ptprd/Mfn1/Eef2k/Mfn2/Tnik	7
MF	GO:0051393	alpha-actinin binding	5/486	30/17238	0.00138799	0.0271884	0.0223602	Cacna1c/Synpo2/Mypn/Dag1/Pdlim5	5
MF	GO:0071617	lysophospholipid acyltransferase activity	4/486	18/17238	0.00139427	0.0271884	0.0223602	Lclat1/Gpat3/Agpat3/Lpcat3	4
BP	GO:0002791	regulation of peptide secretion	15/488	234/17207	0.0028676	0.0287224	0.0224922	Cacna1c/Efna5/Pde1c/Prkce/Prkn/Itpr1/Kcnb1/Rph3al/Gnaq/Rptor/Tcf7l2/Gja1/Cpt1a/Map4k4/Irs2	15
BP	GO:0019318	hexose metabolic process	15/488	234/17207	0.0028676	0.0287224	0.0224922	Ppara/Ppargc1a/Slc25a13/Acacb/Prkn/Rora/Sorbs1/Tcf7l2/Pdk4/Insr/Sik1/Cpt1a/Acadm/Galm/Irs2	15
BP	GO:0071322	cellular response to carbohydrate stimulus	11/488	146/17207	0.0030036	0.0300151	0.0235045	Efna5/Zbtb20/Pde1c/Prkce/Prkn/Kcnb1/Prkca/Tcf7l2/Map4k4/Mlxipl/Unc13b	11
BP	GO:0050673	epithelial cell proliferation	24/488	458/17207	0.00301473	0.030057	0.0235373	Cdk6/Foxp1/Ptprm/Lims1/Itpr1/Rreb1/Agtr1a/Vegfa/Prkca/Nr4a1/Tgfbr3/Rptor/Stat3/Tcf7l2/Dysf/Vegfc/Rbpj/Gja1/Fgf1/Fgf9/Nfib/Foxp2/Bmpr1a/Irs2	24
BP	GO:0010677	negative regulation of cellular carbohydrate metabolic process	6/488	51/17207	0.0030826	0.0306254	0.0239823	Ppara/Ppargc1a/Prkn/Stat3/Tcf7l2/Sik1	6
BP	GO:0090087	regulation of peptide transport	15/488	236/17207	0.00310789	0.0306254	0.0239823	Cacna1c/Efna5/Pde1c/Prkce/Prkn/Itpr1/Kcnb1/Rph3al/Gnaq/Rptor/Tcf7l2/Gja1/Cpt1a/Map4k4/Irs2	15
BP	GO:0010232	vascular transport	4/488	22/17207	0.0031142	0.0306254	0.0239823	Slc27a1/Cd36/Gja1/Slc22a5	4
BP	GO:0010743	regulation of macrophage derived foam cell differentiation	4/488	22/17207	0.0031142	0.0306254	0.0239823	Ppara/Agtr1a/Lpl/Cd36	4
BP	GO:0021544	subpallium development	4/488	22/17207	0.0031142	0.0306254	0.0239823	Ogdh/Zswim6/Foxp2/Rarb	4
BP	GO:1904385	cellular response to angiotensin	4/488	22/17207	0.0031142	0.0306254	0.0239823	Nr3c2/Actn2/Agtr1a/Camk2a	4
BP	GO:0032354	response to follicle-stimulating hormone	3/488	11/17207	0.00315611	0.0307578	0.0240861	Efna5/Ppargc1a/Tgfbr3	3
BP	GO:0071679	commissural neuron axon guidance	3/488	11/17207	0.00315611	0.0307578	0.0240861	Vegfa/Dag1/Nfib	3
BP	GO:0099545	trans-synaptic signaling by trans-synaptic complex	3/488	11/17207	0.00315611	0.0307578	0.0240861	Dag1/Ptprd/Efnb3	3
BP	GO:0110011	regulation of basement membrane organization	3/488	11/17207	0.00315611	0.0307578	0.0240861	Lama2/Dag1/Clasp1	3
BP	GO:0001503	ossification	21/488	383/17207	0.00318542	0.0309236	0.0242159	Ppargc1b/Fhl2/Thrb/Pbx1/Cdk6/Dhrs3/Ank/Vegfa/Wwox/Tgfbr3/Sik3/Nfix/Crim1/Tcf7l2/Vegfc/Rbpj/Gja1/Esrra/Fgf9/Bmpr1a/Acvr1	21
BP	GO:0006644	phospholipid metabolic process	19/488	333/17207	0.00319167	0.0309236	0.0242159	Lclat1/Gpcpd1/Slc27a1/Plpp1/Pitpnc1/Hadha/Lpin1/Gata6/Gpat3/Chpt1/Uvrag/Smg1/Agpat3/Ip6k3/Hmgcs2/Mtm1/Gpam/Impa2/Lpcat3	19
BP	GO:0007178	transmembrane receptor protein serine/threonine kinase signaling pathway	20/488	358/17207	0.0032024	0.0309236	0.0242159	Ltbp1/Ppara/Itgb6/Ldlrad4/Ppm1l/Gata6/Nfia/Nceh1/Tgfbr3/Crim1/Myocd/Stat3/Tcf7l2/Sptbn1/Prdm16/Rbpj/Map3k1/Fgf9/Bmpr1a/Acvr1	20
BP	GO:0060538	skeletal muscle organ development	13/488	191/17207	0.00320885	0.0309236	0.0242159	Gpcpd1/Foxp1/Asb2/Dag1/Nr4a1/Nfix/Myocd/Popdc2/Tcf7l2/Dysf/Rbm24/Mtm1/Foxp2	13
BP	GO:0071902	positive regulation of protein serine/threonine kinase activity	13/488	191/17207	0.00320885	0.0309236	0.0242159	Ghr/Slc27a1/Map3k5/Vegfa/Acsl1/Rptor/Rapgef2/Insr/Gab1/Map3k1/Fgf1/Fgd4/Akap6	13
BP	GO:0046683	response to organophosphorus	8/488	87/17207	0.00325482	0.031044	0.0243102	Pde4d/Pde3a/Kcne1/Abcc9/Itpr1/Itpr2/Rapgef2/Akap6	8
BP	GO:0030808	regulation of nucleotide biosynthetic process	5/488	36/17207	0.00327875	0.031044	0.0243102	Ppara/Ppargc1a/Prkn/Stat3/Pdk4	5
BP	GO:0043949	regulation of cAMP-mediated signaling	5/488	36/17207	0.00327875	0.031044	0.0243102	Pde4d/Pde3a/Mgrn1/Rapgef2/Ube2b	5
BP	GO:0060479	lung cell differentiation	5/488	36/17207	0.00327875	0.031044	0.0243102	Thrb/Foxp1/Gata6/Rbpj/Nfib	5
BP	GO:0060487	lung epithelial cell differentiation	5/488	36/17207	0.00327875	0.031044	0.0243102	Thrb/Foxp1/Gata6/Rbpj/Nfib	5
BP	GO:0071634	regulation of transforming growth factor beta production	5/488	36/17207	0.00327875	0.031044	0.0243102	Ltbp1/Itgb6/Gata6/Cd2ap/Bmpr1a	5
BP	GO:0071711	basement membrane organization	5/488	36/17207	0.00327875	0.031044	0.0243102	Ntn4/Pxdn/Lama2/Dag1/Clasp1	5
BP	GO:1900371	regulation of purine nucleotide biosynthetic process	5/488	36/17207	0.00327875	0.031044	0.0243102	Ppara/Ppargc1a/Prkn/Stat3/Pdk4	5
BP	GO:0051258	protein polymerization	16/488	261/17207	0.00328795	0.0310633	0.0243253	Fhod3/Fgf13/Pde4dip/Prkce/Prkn/Fmn1/Diaph2/Kank1/Cyfip2/Ppp1r9a/Sptbn1/Mapt/Ttc17/Map3k1/Baiap2l1/Clasp1	16
BP	GO:0071453	cellular response to oxygen levels	10/488	127/17207	0.0033353	0.0314419	0.0246218	Kcnd2/Prkce/Rora/Vegfa/Gata6/Rptor/Rbpj/Acaa2/Epas1/Kdm6a	10
BP	GO:0008645	hexose transmembrane transport	9/488	107/17207	0.00338987	0.0317489	0.0248621	Slc27a1/Osbpl8/Sorbs1/Prkca/Insr/Mfn2/Adipor2/Mef2a/Irs2	9
BP	GO:0034766	negative regulation of ion transmembrane transport	9/488	107/17207	0.00338987	0.0317489	0.0248621	Stk39/Kcne1/Pln/Prkce/Atp1a2/Actn2/Prkca/Dysf/Nedd4	9
BP	GO:1904659	glucose transmembrane transport	9/488	107/17207	0.00338987	0.0317489	0.0248621	Slc27a1/Osbpl8/Sorbs1/Prkca/Insr/Mfn2/Adipor2/Mef2a/Irs2	9
BP	GO:0060428	lung epithelium development	6/488	52/17207	0.00340294	0.0318024	0.0249041	Thrb/Foxp1/Gata6/Rbpj/Nfib/Foxp2	6
MF	GO:0001221	transcription coregulator binding	11/486	136/17238	0.00164085	0.0310825	0.0255628	Thrb/Ppara/Nr3c2/Pbx1/Foxp1/Rora/Gata6/Atf7/Ehmt1/Epas1/Foxp2	11
BP	GO:0009743	response to carbohydrate	13/488	193/17207	0.00350791	0.0327127	0.0256169	Efna5/Zbtb20/Pde1c/Prkce/Prkn/Kcnb1/Prkca/Tcf7l2/Map4k4/Gpam/Mlxipl/Unc13b/Irs2	13
BP	GO:0030099	myeloid cell differentiation	23/488	438/17207	0.00355473	0.0330781	0.0259031	Ppargc1b/Cdk6/Foxp1/Itgb6/Vegfa/Fbxw7/Prkca/Meis2/Sox6/Tgfbr3/Nfix/Stat3/Gab2/Prdm16/Rbpj/Mfhas1/Esrra/Sh3pxd2a/Mitf/Epas1/Actn1/Tfrc/Tet2	23
BP	GO:0006165	nucleoside diphosphate phosphorylation	9/488	108/17207	0.00360777	0.0334278	0.0261769	Ppara/Ppargc1a/Zbtb20/Ogdh/Slc4a4/Rptor/Stat3/Insr/Mlxipl	9
BP	GO:0032024	positive regulation of insulin secretion	9/488	108/17207	0.00360777	0.0334278	0.0261769	Cacna1c/Prkce/Prkn/Itpr1/Rph3al/Gnaq/Tcf7l2/Gja1/Irs2	9
BP	GO:0010769	regulation of cell morphogenesis involved in differentiation	7/488	70/17207	0.00362983	0.0335605	0.0262808	Myo5b/Stau2/Ptprd/Mfn1/Eef2k/Mfn2/Tnik	7
BP	GO:0071880	adenylate cyclase-activating adrenergic receptor signaling pathway	4/488	23/17207	0.00368643	0.0339387	0.026577	Adcy9/Pln/Rapgef2/Crtc3	4
BP	GO:2001169	regulation of ATP biosynthetic process	4/488	23/17207	0.00368643	0.0339387	0.026577	Ppara/Ppargc1a/Prkn/Stat3	4
BP	GO:0021680	cerebellar Purkinje cell layer development	5/488	37/17207	0.00370424	0.0339581	0.0265922	Rora/Nfix/Atxn2/Foxp2/Rere	5
BP	GO:0060292	long-term synaptic depression	5/488	37/17207	0.00370424	0.0339581	0.0265922	Kcnb1/Stau2/Ppp1r9a/Mapt/Sorcs2	5
BP	GO:0010463	mesenchymal cell proliferation	6/488	53/17207	0.0037474	0.0341831	0.0267684	Foxp1/Fgf9/Nfib/Foxp2/Bmpr1a/Irs2	6
BP	GO:2001222	regulation of neuron migration	6/488	53/17207	0.0037474	0.0341831	0.0267684	Zfp609/Phactr1/Rapgef2/Stat3/Zswim6/Camk2a	6
BP	GO:0045860	positive regulation of protein kinase activity	19/488	338/17207	0.00375248	0.0341831	0.0267684	Ghr/Slc27a1/Osbpl8/Map3k5/Agtr1a/Vegfa/Fbxw7/Dag1/Acsl1/Ppp1r9a/Rptor/Rapgef2/Insr/Vegfc/Gab1/Map3k1/Fgf1/Fgd4/Akap6	19
CC	GO:0030027	lamellipodium	12/487	178/17344	0.00453591	0.0338273	0.0269755	Ctnna3/Ablim1/Palld/Ptprm/Cdh2/Plce1/Dag1/Plekhg5/Ctnna1/Ppp1r9a/Dysf/Fgd4	12
CC	GO:0045177	apical part of cell	23/487	452/17344	0.00461281	0.0338273	0.0269755	Stk39/Kcne1/Cdh2/Pdzd2/Plpp1/Dsg2/Pard3/Actg1/Kcnb1/Prkca/Myo5b/Epb41l4b/Slc38a3/Lmo7/Rapgef2/Shroom3/Cd36/Shroom4/Cubn/Gja1/Tnik/Slc22a5/Acvr1	23
BP	GO:0015749	monosaccharide transmembrane transport	9/488	109/17207	0.0038365	0.0348277	0.0272732	Slc27a1/Osbpl8/Sorbs1/Prkca/Insr/Mfn2/Adipor2/Mef2a/Irs2	9
BP	GO:0007163	establishment or maintenance of cell polarity	14/488	218/17207	0.00383934	0.0348277	0.0272732	Fgf13/Lims1/Pard3/Kank1/Frmd4a/Cyth1/Rhobtb1/Ctnna1/Bcas3/Map4/Gja1/Macf1/Clasp1/Dock7	14
BP	GO:0008064	regulation of actin polymerization or depolymerization	11/488	151/17207	0.00388773	0.0351929	0.0275592	Fhod3/Prkce/Fmn1/Actn2/Kank1/Dstn/Cyfip2/Ppp1r9a/Sptbn1/Map3k1/Baiap2l1	11
BP	GO:1903036	positive regulation of response to wounding	7/488	71/17207	0.00393085	0.0355089	0.0278066	Prkce/Rreb1/Actg1/Kank1/Emilin2/Cd36/Scarf1	7
BP	GO:0071692	protein localization to extracellular region	21/488	391/17207	0.00404267	0.036443	0.028538	Cacna1c/Ltbp1/Efna5/Pde1c/Prkce/Prkn/Itpr1/Agtr1a/Kcnb1/Rph3al/Frmd4a/Gnaq/Rptor/Tcf7l2/Vegfc/Cd2ap/Gja1/Cpt1a/Map4k4/Unc13b/Irs2	21
BP	GO:0046883	regulation of hormone secretion	17/488	291/17207	0.00406222	0.0365431	0.0286164	Cacna1c/Efna5/Pde1c/Prkce/Prkn/Itpr1/Agtr1a/Kcnb1/Rph3al/Gnaq/Rptor/Tcf7l2/Gja1/Mfn2/Cpt1a/Map4k4/Irs2	17
BP	GO:0110020	regulation of actomyosin structure organization	9/488	110/17207	0.00407643	0.0365949	0.028657	Limch1/Actg1/Mylk3/Ppp1r9a/Mfn2/Asap3/Ppfia1/Clasp1/Dlc1	9
BP	GO:0044282	small molecule catabolic process	18/488	316/17207	0.00411684	0.0366078	0.0286672	Acacb/Hadha/Lpin1/Hadhb/Etfa/Decr1/Cubn/Abcd3/Dpyd/Cpt1a/Eci1/Acaa2/Acadm/Galm/Etfdh/Impa2/Abhd2/Irs2	18
BP	GO:0021872	forebrain generation of neurons	6/488	54/17207	0.00411705	0.0366078	0.0286672	Ogdh/Nfix/Gnaq/Rapgef2/Dct/Zswim6	6
BP	GO:0061140	lung secretory cell differentiation	3/488	12/17207	0.00412018	0.0366078	0.0286672	Foxp1/Gata6/Nfib	3
BP	GO:0086013	membrane repolarization during cardiac muscle cell action potential	3/488	12/17207	0.00412018	0.0366078	0.0286672	Kcne1/Rnf207/Kcnj2	3
BP	GO:1903779	regulation of cardiac conduction	3/488	12/17207	0.00412018	0.0366078	0.0286672	Ank2/Tnni3k/Ryr2	3
BP	GO:0016054	organic acid catabolic process	14/488	220/17207	0.00416287	0.03673	0.0287628	Acacb/Hadha/Lpin1/Hadhb/Etfa/Decr1/Abcd3/Cpt1a/Eci1/Acaa2/Acadm/Etfdh/Abhd2/Irs2	14
BP	GO:0046395	carboxylic acid catabolic process	14/488	220/17207	0.00416287	0.03673	0.0287628	Acacb/Hadha/Lpin1/Hadhb/Etfa/Decr1/Abcd3/Cpt1a/Eci1/Acaa2/Acadm/Etfdh/Abhd2/Irs2	14
BP	GO:0035886	vascular associated smooth muscle cell differentiation	5/488	38/17207	0.00416789	0.03673	0.0287628	Vegfa/Gata6/Hey2/Myocd/Fgf9	5
BP	GO:0071604	transforming growth factor beta production	5/488	38/17207	0.00416789	0.03673	0.0287628	Ltbp1/Itgb6/Gata6/Cd2ap/Bmpr1a	5
BP	GO:0021700	developmental maturation	19/488	342/17207	0.004258	0.0372136	0.0291415	Pde3a/Kcne1/Ntn4/Kcnip2/Anks1/Kcnb1/Vegfa/Dag1/Nfia/Nfix/Gnaq/Scarf1/Rbpj/Gja1/Epas1/Rere/Grb14/Abhd2/Unc13b	19
BP	GO:0009749	response to glucose	12/488	175/17207	0.00428379	0.0372136	0.0291415	Efna5/Zbtb20/Pde1c/Prkce/Prkn/Kcnb1/Tcf7l2/Map4k4/Gpam/Mlxipl/Unc13b/Irs2	12
BP	GO:0021953	central nervous system neuron differentiation	12/488	175/17207	0.00428379	0.0372136	0.0291415	Tox/Rora/Ogdh/Prkca/Nfix/Gnaq/Rapgef2/Nfib/Atxn2/Zswim6/Foxp2/Bmpr1a	12
BP	GO:0001837	epithelial to mesenchymal transition	11/488	153/17207	0.00429483	0.0372136	0.0291415	Ldlrad4/Vegfa/Dag1/Hey2/Tgfbr3/Myocd/Tcf7l2/Rbpj/Gja1/Clasp1/Acvr1	11
BP	GO:0002070	epithelial cell maturation	4/488	24/17207	0.00432596	0.0372136	0.0291415	Kcne1/Vegfa/Gja1/Epas1	4
BP	GO:0010666	positive regulation of cardiac muscle cell apoptotic process	4/488	24/17207	0.00432596	0.0372136	0.0291415	Atp2a2/Map3k5/Gata6/Camk2a	4
BP	GO:0010884	positive regulation of lipid storage	4/488	24/17207	0.00432596	0.0372136	0.0291415	Acacb/Lpl/Tmem135/Cd36	4
BP	GO:0034643	establishment of mitochondrion localization, microtubule-mediated	4/488	24/17207	0.00432596	0.0372136	0.0291415	Trak1/Mapt/Trak2/Rhot1	4
BP	GO:0042398	cellular modified amino acid biosynthetic process	4/488	24/17207	0.00432596	0.0372136	0.0291415	Slc27a1/Ckmt2/Ckm/Acadm	4
BP	GO:0045838	positive regulation of membrane potential	4/488	24/17207	0.00432596	0.0372136	0.0291415	Prkn/Tmem135/Mfn1/Mfn2	4
BP	GO:0046471	phosphatidylglycerol metabolic process	4/488	24/17207	0.00432596	0.0372136	0.0291415	Lclat1/Slc27a1/Hadha/Gpam	4
BP	GO:0047497	mitochondrion transport along microtubule	4/488	24/17207	0.00432596	0.0372136	0.0291415	Trak1/Mapt/Trak2/Rhot1	4
BP	GO:0006874	cellular calcium ion homeostasis	17/488	293/17207	0.00434963	0.037343	0.0292428	Pde4d/Cacna1c/Ank2/Jph2/Atp2a2/Erc1/Pln/Prkce/Ryr2/Itpr1/Myh7b/Plce1/Prkca/Itpr2/Tmem38a/Mfn2/Akap6	17
CC	GO:0090533	cation-transporting ATPase complex	3/487	13/17344	0.00510045	0.0367232	0.0292849	Atp2a2/Pln/Atp1a2	3
BP	GO:0031667	response to nutrient levels	19/488	343/17207	0.00439282	0.0375021	0.0293675	Stk39/Ppara/Ppargc1a/Acacb/Map3k5/Kcnb1/Lpl/Tmem135/Slc38a3/Rptor/Tcf7l2/Pdk4/Insr/Mapt/Bcas3/Cubn/Dpyd/Acadm/Kdm6a	19
BP	GO:1903532	positive regulation of secretion by cell	19/488	343/17207	0.00439282	0.0375021	0.0293675	Cacna1c/Prkce/Prkn/Itpr1/Kcnb1/Rph3al/Prkca/Myo5b/Frmd4a/Gnaq/Tcf7l2/Gab2/Vegfc/Cd2ap/Gja1/Mfn2/Clasp1/Unc13b/Irs2	19
BP	GO:0008286	insulin receptor signaling pathway	10/488	132/17207	0.00439417	0.0375021	0.0293675	Osbpl8/Kank1/Sorbs1/Prkca/Pdk4/Insr/Mfn2/Baiap2l1/Grb14/Irs2	10
MF	GO:0032266	phosphatidylinositol-3-phosphate binding	6/486	47/17238	0.00196208	0.0361351	0.0297181	Jph2/Kif16b/Pard3/Plekha5/Dennd1a/Sh3pxd2a	6
BP	GO:0030041	actin filament polymerization	11/488	154/17207	0.00451071	0.0379916	0.0297507	Fhod3/Prkce/Fmn1/Diaph2/Kank1/Cyfip2/Ppp1r9a/Sptbn1/Ttc17/Map3k1/Baiap2l1	11
BP	GO:0030832	regulation of actin filament length	11/488	154/17207	0.00451071	0.0379916	0.0297507	Fhod3/Prkce/Fmn1/Actn2/Kank1/Dstn/Cyfip2/Ppp1r9a/Sptbn1/Map3k1/Baiap2l1	11
BP	GO:0007528	neuromuscular junction development	6/488	55/17207	0.00451298	0.0379916	0.0297507	Cacnb2/Sorbs1/Ky/Snta1/Unc13b/Nedd4	6
BP	GO:0019933	cAMP-mediated signaling	6/488	55/17207	0.00451298	0.0379916	0.0297507	Pde4d/Pde3a/Pde7b/Mgrn1/Rapgef2/Ube2b	6
BP	GO:0046850	regulation of bone remodeling	6/488	55/17207	0.00451298	0.0379916	0.0297507	Ppargc1b/Vegfa/Prkca/Pdk4/Gja1/Tfrc	6
BP	GO:0051591	response to cAMP	6/488	55/17207	0.00451298	0.0379916	0.0297507	Pde4d/Kcne1/Itpr1/Itpr2/Rapgef2/Akap6	6
BP	GO:0090303	positive regulation of wound healing	6/488	55/17207	0.00451298	0.0379916	0.0297507	Prkce/Rreb1/Actg1/Kank1/Emilin2/Cd36	6
BP	GO:1904705	regulation of vascular associated smooth muscle cell proliferation	7/488	73/17207	0.00458925	0.0385018	0.0301503	Ppargc1a/Map3k5/Agtr1a/Myocd/Mfn2/Fgf9/Bmpr1a	7
BP	GO:0046939	nucleotide phosphorylation	9/488	112/17207	0.00459138	0.0385018	0.0301503	Ppara/Ppargc1a/Zbtb20/Ogdh/Slc4a4/Rptor/Stat3/Insr/Mlxipl	9
BP	GO:0060996	dendritic spine development	10/488	133/17207	0.00463463	0.0387893	0.0303754	Arid1b/Cpeb3/Myo5b/Stau2/Mfn1/Ppp1r9a/Eef2k/Mfn2/Camk2a/Pdlim5	10
BP	GO:0003230	cardiac atrium development	5/488	39/17207	0.0046715	0.0388723	0.0304404	Ank2/Tnnt2/Heg1/Hey2/Acvr1	5
BP	GO:0010661	positive regulation of muscle cell apoptotic process	5/488	39/17207	0.0046715	0.0388723	0.0304404	Atp2a2/Map3k5/Gata6/Mfn2/Camk2a	5
BP	GO:0043403	skeletal muscle tissue regeneration	5/488	39/17207	0.0046715	0.0388723	0.0304404	Ptgfrn/Nfix/Dysf/Gja1/Ifrd1	5
BP	GO:0030038	contractile actin filament bundle assembly	9/488	113/17207	0.00486714	0.0402679	0.0315333	Limch1/Actg1/Sorbs1/Phactr1/Ppp1r9a/Asap3/Ppfia1/Clasp1/Dlc1	9
BP	GO:0043149	stress fiber assembly	9/488	113/17207	0.00486714	0.0402679	0.0315333	Limch1/Actg1/Sorbs1/Phactr1/Ppp1r9a/Asap3/Ppfia1/Clasp1/Dlc1	9
BP	GO:1905954	positive regulation of lipid localization	9/488	113/17207	0.00486714	0.0402679	0.0315333	Acacb/Lpl/Tmem135/Acsl1/Cd36/Atp8a1/Mfn2/Eepd1/Lpcat3	9
BP	GO:1901654	response to ketone	10/488	134/17207	0.00488533	0.0403412	0.0315907	Stk39/Efna5/Nr3c2/Ppargc1a/Pln/Prkce/Agtr1a/Tgfbr3/Smyd3/Abhd2	10
BP	GO:0009746	response to hexose	12/488	178/17207	0.00490298	0.0404099	0.0316445	Efna5/Zbtb20/Pde1c/Prkce/Prkn/Kcnb1/Tcf7l2/Map4k4/Gpam/Mlxipl/Unc13b/Irs2	12
MF	GO:0000146	microfilament motor activity	5/486	33/17238	0.00215674	0.0386465	0.0317836	Tnnt2/Myh7b/Myo5b/Myo5c/Actc1	5
BP	GO:0010663	positive regulation of striated muscle cell apoptotic process	4/488	25/17207	0.00503626	0.0412725	0.03232	Atp2a2/Map3k5/Gata6/Camk2a	4
BP	GO:0035024	negative regulation of Rho protein signal transduction	4/488	25/17207	0.00503626	0.0412725	0.03232	Kank1/Heg1/Tns3/Dlc1	4
BP	GO:1990776	response to angiotensin	4/488	25/17207	0.00503626	0.0412725	0.03232	Nr3c2/Actn2/Agtr1a/Camk2a	4
MF	GO:0030695	GTPase regulator activity	23/486	426/17238	0.00234178	0.0398103	0.0327407	Ralgapa2/Dock4/Rap1gap2/Arhgap26/Plce1/Ralgps2/Cyth1/Plekhg5/Sbf2/Tbc1d4/Tns3/Rgs2/Rasgrp3/Gnaq/Dennd1a/Rapgef2/Arhgap20/Arhgef3/Trio/Fgd4/Asap3/Dlc1/Dock7	23
MF	GO:0060589	nucleoside-triphosphatase regulator activity	23/486	426/17238	0.00234178	0.0398103	0.0327407	Ralgapa2/Dock4/Rap1gap2/Arhgap26/Plce1/Ralgps2/Cyth1/Plekhg5/Sbf2/Tbc1d4/Tns3/Rgs2/Rasgrp3/Gnaq/Dennd1a/Rapgef2/Arhgap20/Arhgef3/Trio/Fgd4/Asap3/Dlc1/Dock7	23
BP	GO:0009185	ribonucleoside diphosphate metabolic process	9/488	114/17207	0.0051556	0.0420911	0.032961	Ppara/Ppargc1a/Zbtb20/Ogdh/Slc4a4/Rptor/Stat3/Insr/Mlxipl	9
BP	GO:0031532	actin cytoskeleton reorganization	9/488	114/17207	0.0051556	0.0420911	0.032961	Auts2/Lpin1/Asb2/Phactr1/Bcas3/Cd2ap/Gab1/Baiap2l1/Tnik	9
BP	GO:0038084	vascular endothelial growth factor signaling pathway	5/488	40/17207	0.00521689	0.0421966	0.0330437	Adamts3/Vegfa/Ptp4a3/Vegfc/Gab1	5
BP	GO:0010744	positive regulation of macrophage derived foam cell differentiation	3/488	13/17207	0.00524444	0.0421966	0.0330437	Agtr1a/Lpl/Cd36	3
BP	GO:0030953	astral microtubule organization	3/488	13/17207	0.00524444	0.0421966	0.0330437	Tacc2/Pde4dip/Clasp1	3
BP	GO:0033539	fatty acid beta-oxidation using acyl-CoA dehydrogenase	3/488	13/17207	0.00524444	0.0421966	0.0330437	Etfa/Acadm/Etfdh	3
BP	GO:0051549	positive regulation of keratinocyte migration	3/488	13/17207	0.00524444	0.0421966	0.0330437	Epb41l4b/Mapre2/Map4k4	3
BP	GO:0060347	heart trabecula formation	3/488	13/17207	0.00524444	0.0421966	0.0330437	Fhl2/Hey2/Tgfbr3	3
BP	GO:2000650	negative regulation of sodium ion transmembrane transporter activity	3/488	13/17207	0.00524444	0.0421966	0.0330437	Stk39/Atp1a2/Nedd4	3
BP	GO:0030072	peptide hormone secretion	16/488	274/17207	0.00524654	0.0421966	0.0330437	Cacna1c/Efna5/Pde1c/Prkce/Prkn/Itpr1/Kcnb1/Rph3al/Gnaq/Rptor/Tcf7l2/Gja1/Cpt1a/Map4k4/Slc16a10/Irs2	16
BP	GO:0002573	myeloid leukocyte differentiation	15/488	250/17207	0.00529472	0.0425051	0.0332853	Ppargc1b/Cdk6/Foxp1/Itgb6/Vegfa/Fbxw7/Prkca/Nfix/Gab2/Prdm16/Rbpj/Esrra/Sh3pxd2a/Mitf/Tfrc	15
BP	GO:0060997	dendritic spine morphogenesis	7/488	75/17207	0.00532758	0.0426897	0.0334298	Myo5b/Stau2/Mfn1/Ppp1r9a/Eef2k/Mfn2/Pdlim5	7
MF	GO:0016747	acyltransferase activity, transferring groups other than amino-acyl groups	14/486	209/17238	0.00248998	0.0407548	0.0335175	Lclat1/Cers6/Kat6b/Hadha/Hadhb/Zdhhc14/Gpat3/Cpt1b/Agpat3/Cpt1a/Acaa2/Gpam/Lpcat3/Cers4	14
MF	GO:0008081	phosphoric diester hydrolase activity	8/486	84/17238	0.00252028	0.0407548	0.0335175	Pde4d/Pde3a/Gpcpd1/Pde1c/Pde7b/Plce1/Mpped2/Gnaq	8
BP	GO:0045912	negative regulation of carbohydrate metabolic process	6/488	57/17207	0.00538798	0.0430939	0.0337463	Ppara/Ppargc1a/Prkn/Stat3/Tcf7l2/Sik1	6
BP	GO:0071333	cellular response to glucose stimulus	10/488	136/17207	0.00541859	0.0432587	0.0338754	Efna5/Zbtb20/Pde1c/Prkce/Prkn/Kcnb1/Tcf7l2/Map4k4/Mlxipl/Unc13b	10
BP	GO:0030316	osteoclast differentiation	9/488	115/17207	0.00545713	0.0434862	0.0340535	Ppargc1b/Foxp1/Fbxw7/Nfix/Gab2/Esrra/Sh3pxd2a/Mitf/Tfrc	9
BP	GO:0010717	regulation of epithelial to mesenchymal transition	8/488	95/17207	0.00556858	0.0441305	0.0345581	Ldlrad4/Vegfa/Dag1/Tgfbr3/Myocd/Tcf7l2/Clasp1/Acvr1	8
BP	GO:1904063	negative regulation of cation transmembrane transport	8/488	95/17207	0.00556858	0.0441305	0.0345581	Stk39/Kcne1/Pln/Prkce/Atp1a2/Actn2/Dysf/Nedd4	8
BP	GO:2000243	positive regulation of reproductive process	8/488	95/17207	0.00556858	0.0441305	0.0345581	Pde3a/Zfpm2/Vegfa/Insr/Gja1/Mfn2/Ube2b/Fgf9	8
BP	GO:0034284	response to monosaccharide	12/488	181/17207	0.00559162	0.0442321	0.0346376	Efna5/Zbtb20/Pde1c/Prkce/Prkn/Kcnb1/Tcf7l2/Map4k4/Gpam/Mlxipl/Unc13b/Irs2	12
BP	GO:0010976	positive regulation of neuron projection development	14/488	228/17207	0.00568566	0.0447635	0.0350538	Tox/Itpr1/Ror1/Vegfa/Stau2/Rgs2/Mfn1/Ppp1r9a/Rapgef2/Scarf1/Mapt/Eef2k/Mfn2/Scarb2	14
BP	GO:0032984	protein-containing complex disassembly	14/488	228/17207	0.00568566	0.0447635	0.0350538	Nckap5/Atp2a2/Fgf13/Actn2/Dstn/Uvrag/Dysf/Atxn7/Sptbn1/Insr/Fyco1/Eef2k/Clasp1/Pex14	14
BP	GO:0045444	fat cell differentiation	15/488	252/17207	0.00568984	0.0447635	0.0350538	Fto/Rora/Rreb1/Lpin1/Zfpm2/Osbpl8/Lpl/Vegfa/Nr4a1/Rgs2/Grk5/Tcf7l2/Dysf/Prdm16/Trio	15
BP	GO:1990874	vascular associated smooth muscle cell proliferation	7/488	76/17207	0.00572852	0.044986	0.035228	Ppargc1a/Map3k5/Agtr1a/Myocd/Mfn2/Fgf9/Bmpr1a	7
BP	GO:0045923	positive regulation of fatty acid metabolic process	5/488	41/17207	0.00580582	0.0452987	0.0354729	Ppara/Ppargc1a/Cpt1a/Mlxipl/Irs2	5
BP	GO:0003181	atrioventricular valve morphogenesis	4/488	26/17207	0.00582068	0.0452987	0.0354729	Zfpm2/Hey2/Bmpr1a/Acvr1	4
BP	GO:0010742	macrophage derived foam cell differentiation	4/488	26/17207	0.00582068	0.0452987	0.0354729	Ppara/Agtr1a/Lpl/Cd36	4
BP	GO:0070584	mitochondrion morphogenesis	4/488	26/17207	0.00582068	0.0452987	0.0354729	Tmem135/Mfn1/Mfn2/Mtm1	4
BP	GO:1900745	positive regulation of p38MAPK cascade	4/488	26/17207	0.00582068	0.0452987	0.0354729	Stk39/Map3k5/Vegfa/Mfhas1	4
BP	GO:0007519	skeletal muscle tissue development	12/488	182/17207	0.00583751	0.0453481	0.0355115	Gpcpd1/Foxp1/Asb2/Nr4a1/Nfix/Myocd/Popdc2/Tcf7l2/Dysf/Rbm24/Mtm1/Foxp2	12
BP	GO:0035924	cellular response to vascular endothelial growth factor stimulus	6/488	58/17207	0.00586921	0.0454313	0.0355767	Adamts3/Vegfa/Nr4a1/Ptp4a3/Vegfc/Gab1	6
BP	GO:0042551	neuron maturation	6/488	58/17207	0.00586921	0.0454313	0.0355767	Ntn4/Kcnip2/Anks1/Kcnb1/Gnaq/Scarf1	6
CC	GO:0098533	ATPase dependent transmembrane transport complex	3/487	14/17344	0.00635751	0.0448376	0.0357557	Atp2a2/Pln/Atp1a2	3
CC	GO:0036379	myofilament	4/487	27/17344	0.0064539	0.0448376	0.0357557	Fhod3/Tnnt2/Actn2/Mybpc3	4
BP	GO:0035296	regulation of tube diameter	11/488	160/17207	0.00599348	0.0461675	0.0361532	Cacna1c/Dock4/Ptprm/Atp1a2/Acta2/Agtr1a/Vegfa/Rgs2/Tgfbr3/Snta1/Gja1	11
BP	GO:0097746	blood vessel diameter maintenance	11/488	160/17207	0.00599348	0.0461675	0.0361532	Cacna1c/Dock4/Ptprm/Atp1a2/Acta2/Agtr1a/Vegfa/Rgs2/Tgfbr3/Snta1/Gja1	11
BP	GO:0071331	cellular response to hexose stimulus	10/488	138/17207	0.00599634	0.0461675	0.0361532	Efna5/Zbtb20/Pde1c/Prkce/Prkn/Kcnb1/Tcf7l2/Map4k4/Mlxipl/Unc13b	10
BP	GO:0007416	synapse assembly	13/488	206/17207	0.00604845	0.046486	0.0364027	Efna5/Fgf13/Lrtm1/Cdh2/Prkca/Stau2/Ptprd/Ppp1r9a/Mapt/Eef2k/Dock7/Pdlim5/Efnb3	13
MF	GO:0016877	ligase activity, forming carbon-sulfur bonds	5/486	35/17238	0.00281699	0.0444681	0.0365714	Slc27a1/Acss1/Acsl1/Acss3/Suclg2	5
BP	GO:0034219	carbohydrate transmembrane transport	9/488	117/17207	0.00610097	0.0468065	0.0366536	Slc27a1/Osbpl8/Sorbs1/Prkca/Insr/Mfn2/Adipor2/Mef2a/Irs2	9
BP	GO:0042475	odontogenesis of dentin-containing tooth	7/488	77/17207	0.00615159	0.0471114	0.0368924	Ppara/Itgb6/Bcl2l11/Wdr72/Tcf7l2/Ankrd11/Bmpr1a	7
MF	GO:0016746	acyltransferase activity	15/486	236/17238	0.00294101	0.0449172	0.0369407	Lclat1/Cers6/Kat6b/Hadha/Hadhb/Zdhhc14/Gpat3/Cpt1b/Agpat3/Hmgcs2/Cpt1a/Acaa2/Gpam/Lpcat3/Cers4	15
MF	GO:0045296	cadherin binding	7/486	68/17238	0.00298168	0.0449172	0.0369407	Ctnna3/Ctnnal1/Ptprm/Cdh2/Ctnna1/Cd2ap/Acvr1	7
MF	GO:0016405	CoA-ligase activity	4/486	22/17238	0.00304868	0.0449172	0.0369407	Slc27a1/Acss1/Acsl1/Acss3	4
BP	GO:0035150	regulation of tube size	11/488	161/17207	0.00627407	0.0479645	0.0375604	Cacna1c/Dock4/Ptprm/Atp1a2/Acta2/Agtr1a/Vegfa/Rgs2/Tgfbr3/Snta1/Gja1	11
BP	GO:0071326	cellular response to monosaccharide stimulus	10/488	139/17207	0.00630265	0.0480373	0.0376175	Efna5/Zbtb20/Pde1c/Prkce/Prkn/Kcnb1/Tcf7l2/Map4k4/Mlxipl/Unc13b	10
BP	GO:0001938	positive regulation of endothelial cell proliferation	8/488	97/17207	0.0063058	0.0480373	0.0376175	Agtr1a/Vegfa/Prkca/Nr4a1/Rptor/Stat3/Dysf/Vegfc	8
BP	GO:0061001	regulation of dendritic spine morphogenesis	6/488	59/17207	0.00638105	0.0485251	0.0379994	Stau2/Mfn1/Ppp1r9a/Eef2k/Mfn2/Pdlim5	6
BP	GO:0002790	peptide secretion	16/488	280/17207	0.00642621	0.048632	0.0380831	Cacna1c/Efna5/Pde1c/Prkce/Prkn/Itpr1/Kcnb1/Rph3al/Gnaq/Rptor/Tcf7l2/Gja1/Cpt1a/Map4k4/Slc16a10/Irs2	16
BP	GO:0003382	epithelial cell morphogenesis	5/488	42/17207	0.00644006	0.048632	0.0380831	Palld/Pard3/Heg1/Rilpl1/Map3k1	5
BP	GO:0043618	regulation of transcription from RNA polymerase II promoter in response to stress	5/488	42/17207	0.00644006	0.048632	0.0380831	Vegfa/Cd36/Rbpj/Epas1/Nedd4	5
BP	GO:0051154	negative regulation of striated muscle cell differentiation	5/488	42/17207	0.00644006	0.048632	0.0380831	Ppara/Foxp1/Sox6/Rgs2/Myocd	5
BP	GO:0003183	mitral valve morphogenesis	3/488	14/17207	0.00653562	0.0486741	0.0381161	Zfpm2/Bmpr1a/Acvr1	3
BP	GO:0010635	regulation of mitochondrial fusion	3/488	14/17207	0.00653562	0.0486741	0.0381161	Prkn/Mfn1/Tfrc	3
BP	GO:0032048	cardiolipin metabolic process	3/488	14/17207	0.00653562	0.0486741	0.0381161	Lclat1/Slc27a1/Hadha	3
BP	GO:0050930	induction of positive chemotaxis	3/488	14/17207	0.00653562	0.0486741	0.0381161	Vegfa/Prkca/Vegfc	3
BP	GO:0061052	negative regulation of cell growth involved in cardiac muscle cell development	3/488	14/17207	0.00653562	0.0486741	0.0381161	Ppara/Foxp1/Rgs2	3
BP	GO:0071371	cellular response to gonadotropin stimulus	3/488	14/17207	0.00653562	0.0486741	0.0381161	Efna5/Ppargc1a/Gata6	3
BP	GO:1902306	negative regulation of sodium ion transmembrane transport	3/488	14/17207	0.00653562	0.0486741	0.0381161	Stk39/Atp1a2/Nedd4	3
BP	GO:1903818	positive regulation of voltage-gated potassium channel activity	3/488	14/17207	0.00653562	0.0486741	0.0381161	Kcne1/Rnf207/Akap6	3
BP	GO:0001936	regulation of endothelial cell proliferation	10/488	140/17207	0.006621	0.0490084	0.0383779	Ptprm/Agtr1a/Vegfa/Prkca/Nr4a1/Rptor/Stat3/Dysf/Vegfc/Gja1	10
BP	GO:0045598	regulation of fat cell differentiation	10/488	140/17207	0.006621	0.0490084	0.0383779	Fto/Rora/Rreb1/Lpin1/Zfpm2/Lpl/Vegfa/Tcf7l2/Prdm16/Trio	10
BP	GO:0003299	muscle hypertrophy in response to stress	4/488	27/17207	0.00668244	0.0490084	0.0383779	Atp2a2/Gata6/Hey2/Mlip	4
BP	GO:0010458	exit from mitosis	4/488	27/17207	0.00668244	0.0490084	0.0383779	Nfia/Nfix/Nfib/Clasp1	4
BP	GO:0014898	cardiac muscle hypertrophy in response to stress	4/488	27/17207	0.00668244	0.0490084	0.0383779	Atp2a2/Gata6/Hey2/Mlip	4
BP	GO:0034505	tooth mineralization	4/488	27/17207	0.00668244	0.0490084	0.0383779	Ppara/Itgb6/Wdr72/Ank	4
BP	GO:0035384	thioester biosynthetic process	4/488	27/17207	0.00668244	0.0490084	0.0383779	Acacb/Acss1/Acsl1/Pdk4	4
BP	GO:0071616	acyl-CoA biosynthetic process	4/488	27/17207	0.00668244	0.0490084	0.0383779	Acacb/Acss1/Acsl1/Pdk4	4
BP	GO:1902473	regulation of protein localization to synapse	4/488	27/17207	0.00668244	0.0490084	0.0383779	Dag1/Mapt/Tnik/Camk2a	4
BP	GO:0046849	bone remodeling	8/488	98/17207	0.00670106	0.0490617	0.0384196	Ppargc1b/Vegfa/Prkca/Tns3/Pdk4/Gja1/Mitf/Tfrc	8

## Sheet: rGREAT_DAR_higher expressed
Ontology	ID	Desc	Rank	HyperP	HyperBonfP	HyperFdrQ	RegionFoldEnrich	ExpFgRegions	FgRegionsHit	BgRegionsHit	FgSetTermCov	TermCov	NumFgGenesHit	NumBgGenesHit	TotalGenes	FgRegionNames	BgRegionNames	FgGeneNames	BgGeneNames
Ensembl Genes	16058	Slc6a6	1	4.71165e-15	1.00806e-10	1.00806e-10	52.2473	0.191397	10	43	0.0190114	0.232558	1	1	1	unnamed,unnamed,unnamed,unnamed,unnamed,unnamed,unnamed,unnamed,unnamed,unnamed	unnamed,unnamed,unnamed,unnamed,unnamed,unnamed,unnamed,unnamed,unnamed,unnamed,unnamed,unnamed,unnamed,unnamed,unnamed,unnamed,unnamed,unnamed,unnamed,unnamed,unnamed,unnamed,unnamed,unnamed,unnamed,unnamed,unnamed,unnamed,unnamed,unnamed,unnamed,unnamed,unnamed,unnamed,unnamed,unnamed,unnamed,unnamed,unnamed,unnamed,unnamed,unnamed,unnamed	Slc6a6	Slc6a6
Ensembl Genes	9753	Ankrd1	2	5.39903e-08	0.00115512	0.000577561	48.8399	0.102375	5	23	0.0095057	0.217391	1	1	1	unnamed,unnamed,unnamed,unnamed,unnamed	unnamed,unnamed,unnamed,unnamed,unnamed,unnamed,unnamed,unnamed,unnamed,unnamed,unnamed,unnamed,unnamed,unnamed,unnamed,unnamed,unnamed,unnamed,unnamed,unnamed,unnamed,unnamed,unnamed	Ankrd1	Ankrd1
Ensembl Genes	16057	Lsm3	3	6.79481e-08	0.00145375	0.000484583	46.8049	0.106826	5	24	0.0095057	0.208333	1	1	1	unnamed,unnamed,unnamed,unnamed,unnamed	unnamed,unnamed,unnamed,unnamed,unnamed,unnamed,unnamed,unnamed,unnamed,unnamed,unnamed,unnamed,unnamed,unnamed,unnamed,unnamed,unnamed,unnamed,unnamed,unnamed,unnamed,unnamed,unnamed,unnamed	Lsm3	Lsm3
Ensembl Genes	3652	Cdc42ep4	4	3.67076e-07	0.0078536	0.0019634	34.0399	0.146886	5	33	0.0095057	0.151515	1	1	1	unnamed,unnamed,unnamed,unnamed,unnamed	unnamed,unnamed,unnamed,unnamed,unnamed,unnamed,unnamed,unnamed,unnamed,unnamed,unnamed,unnamed,unnamed,unnamed,unnamed,unnamed,unnamed,unnamed,unnamed,unnamed,unnamed,unnamed,unnamed,unnamed,unnamed,unnamed,unnamed,unnamed,unnamed,unnamed,unnamed,unnamed,unnamed	Cdc42ep4	Cdc42ep4
Ensembl Genes	9752	Rpp30	5	8.71054e-07	0.0186362	0.00372724	134.798	0.0222555	3	5	0.00570342	0.6	1	1	1	unnamed,unnamed,unnamed	unnamed,unnamed,unnamed,unnamed,unnamed	Rpp30	Rpp30
Ensembl Genes	20178	Cplx3	5	8.71054e-07	0.0186362	0.00372724	134.798	0.0222555	3	5	0.00570342	0.6	1	1	1	unnamed,unnamed,unnamed	unnamed,unnamed,unnamed,unnamed,unnamed	Cplx3	Cplx3
Ensembl Genes	3653	Sdk2	7	1.47997e-06	0.031664	0.00452342	17.2818	0.347186	6	78	0.0114068	0.0769231	1	1	1	unnamed,unnamed,unnamed,unnamed,unnamed,unnamed	unnamed,unnamed,unnamed,unnamed,unnamed,unnamed,unnamed,unnamed,unnamed,unnamed,unnamed,unnamed,unnamed,unnamed,unnamed,unnamed,unnamed,unnamed,unnamed,unnamed,unnamed,unnamed,unnamed,unnamed,unnamed,unnamed,unnamed,unnamed,unnamed,unnamed,unnamed,unnamed,unnamed,unnamed,unnamed,unnamed,unnamed,unnamed,unnamed,unnamed,unnamed,unnamed,unnamed,unnamed,unnamed,unnamed,unnamed,unnamed,unnamed,unnamed…	Sdk2	Sdk2
Ensembl Genes	14982	Tbx5	8	2.25371e-06	0.0482181	0.00602726	23.9004	0.209202	5	47	0.0095057	0.106383	1	1	1	unnamed,unnamed,unnamed,unnamed,unnamed	unnamed,unnamed,unnamed,unnamed,unnamed,unnamed,unnamed,unnamed,unnamed,unnamed,unnamed,unnamed,unnamed,unnamed,unnamed,unnamed,unnamed,unnamed,unnamed,unnamed,unnamed,unnamed,unnamed,unnamed,unnamed,unnamed,unnamed,unnamed,unnamed,unnamed,unnamed,unnamed,unnamed,unnamed,unnamed,unnamed,unnamed,unnamed,unnamed,unnamed,unnamed,unnamed,unnamed,unnamed,unnamed,unnamed,unnamed	Tbx5	Tbx5
Ensembl Genes	20179	Lman1l	9	3.02849e-06	0.0647946	0.0071994	96.2844	0.0311577	3	7	0.00570342	0.428571	1	1	1	unnamed,unnamed,unnamed	unnamed,unnamed,unnamed,unnamed,unnamed,unnamed,unnamed	Lman1l	Lman1l
Ensembl Genes	16059	Grip2	10	3.84228e-06	0.0822055	0.00822055	37.4439	0.106826	4	24	0.00760456	0.166667	1	1	1	unnamed,unnamed,unnamed,unnamed	unnamed,unnamed,unnamed,unnamed,unnamed,unnamed,unnamed,unnamed,unnamed,unnamed,unnamed,unnamed,unnamed,unnamed,unnamed,unnamed,unnamed,unnamed,unnamed,unnamed,unnamed,unnamed,unnamed,unnamed	Grip2	Grip2
Ensembl Genes	3739	Mxra7	11	7.22026e-06	0.154477	0.0140434	74.8878	0.0400599	3	9	0.00570342	0.333333	1	1	1	unnamed,unnamed,unnamed	unnamed,unnamed,unnamed,unnamed,unnamed,unnamed,unnamed,unnamed,unnamed	Mxra7	Mxra7
Ensembl Genes	2806	Alox8	11	7.22026e-06	0.154477	0.0140434	74.8878	0.0400599	3	9	0.00570342	0.333333	1	1	1	unnamed,unnamed,unnamed	unnamed,unnamed,unnamed,unnamed,unnamed,unnamed,unnamed,unnamed,unnamed	Alox8	Alox8
Ensembl Genes	11028	Ryr3	13	7.29981e-06	0.156179	0.0120138	32.0948	0.124631	4	28	0.00760456	0.142857	1	1	1	unnamed,unnamed,unnamed,unnamed	unnamed,unnamed,unnamed,unnamed,unnamed,unnamed,unnamed,unnamed,unnamed,unnamed,unnamed,unnamed,unnamed,unnamed,unnamed,unnamed,unnamed,unnamed,unnamed,unnamed,unnamed,unnamed,unnamed,unnamed,unnamed,unnamed,unnamed,unnamed	Ryr3	Ryr3
Ensembl Genes	13415	Lrp8	14	1.40888e-05	0.301429	0.0215307	61.2719	0.0489621	3	11	0.00570342	0.272727	1	1	1	unnamed,unnamed,unnamed	unnamed,unnamed,unnamed,unnamed,unnamed,unnamed,unnamed,unnamed,unnamed,unnamed,unnamed	Lrp8	Lrp8
Ensembl Genes	7285	Fgf12	15	2.04168e-05	0.436818	0.0291212	24.9626	0.16024	4	36	0.00760456	0.111111	1	1	1	unnamed,unnamed,unnamed,unnamed	unnamed,unnamed,unnamed,unnamed,unnamed,unnamed,unnamed,unnamed,unnamed,unnamed,unnamed,unnamed,unnamed,unnamed,unnamed,unnamed,unnamed,unnamed,unnamed,unnamed,unnamed,unnamed,unnamed,unnamed,unnamed,unnamed,unnamed,unnamed,unnamed,unnamed,unnamed,unnamed,unnamed,unnamed,unnamed,unnamed	Fgf12	Fgf12
Ensembl Genes	11029	Tmco5b	16	3.07728e-05	0.658385	0.041149	48.1422	0.0623154	3	14	0.00570342	0.214286	1	1	1	unnamed,unnamed,unnamed	unnamed,unnamed,unnamed,unnamed,unnamed,unnamed,unnamed,unnamed,unnamed,unnamed,unnamed,unnamed,unnamed,unnamed	Tmco5b	Tmco5b
Ensembl Genes	6715	Cyp2d22	17	5.9149e-05	1	0.0744408	149.776	0.0133533	2	3	0.00380228	0.666667	1	1	1	unnamed,unnamed	unnamed,unnamed,unnamed	Cyp2d22	Cyp2d22
Ensembl Genes	10015	Camk1d	18	6.46522e-05	1	0.0768464	18.722	0.213653	4	48	0.00760456	0.0833333	1	1	1	unnamed,unnamed,unnamed,unnamed	unnamed,unnamed,unnamed,unnamed,unnamed,unnamed,unnamed,unnamed,unnamed,unnamed,unnamed,unnamed,unnamed,unnamed,unnamed,unnamed,unnamed,unnamed,unnamed,unnamed,unnamed,unnamed,unnamed,unnamed,unnamed,unnamed,unnamed,unnamed,unnamed,unnamed,unnamed,unnamed,unnamed,unnamed,unnamed,unnamed,unnamed,unnamed,unnamed,unnamed,unnamed,unnamed,unnamed,unnamed,unnamed,unnamed,unnamed,unnamed	Camk1d	Camk1d
Ensembl Genes	7078	Carhsp1	19	0.000117948	1	0.132816	112.332	0.0178044	2	4	0.00380228	0.5	1	1	1	unnamed,unnamed	unnamed,unnamed,unnamed,unnamed	Carhsp1	Carhsp1
Ensembl Genes	20526	Pik3r4	20	0.000126786	1	0.135629	30.6359	0.0979242	3	22	0.00570342	0.136364	1	1	1	unnamed,unnamed,unnamed	unnamed,unnamed,unnamed,unnamed,unnamed,unnamed,unnamed,unnamed,unnamed,unnamed,unnamed,unnamed,unnamed,unnamed,unnamed,unnamed,unnamed,unnamed,unnamed,unnamed,unnamed,unnamed	Pik3r4	Pik3r4
Ensembl Genes	15764	Scrn1	20	0.000126786	1	0.135629	30.6359	0.0979242	3	22	0.00570342	0.136364	1	1	1	unnamed,unnamed,unnamed	unnamed,unnamed,unnamed,unnamed,unnamed,unnamed,unnamed,unnamed,unnamed,unnamed,unnamed,unnamed,unnamed,unnamed,unnamed,unnamed,unnamed,unnamed,unnamed,unnamed,unnamed,unnamed	Scrn1	Scrn1
Ensembl Genes	18360	Cpxm2	20	0.000126786	1	0.135629	30.6359	0.0979242	3	22	0.00570342	0.136364	1	1	1	unnamed,unnamed,unnamed	unnamed,unnamed,unnamed,unnamed,unnamed,unnamed,unnamed,unnamed,unnamed,unnamed,unnamed,unnamed,unnamed,unnamed,unnamed,unnamed,unnamed,unnamed,unnamed,unnamed,unnamed,unnamed	Cpxm2	Cpxm2
Ensembl Genes	14019	Nppa	23	0.000196	1	0.182323	89.8654	0.0222555	2	5	0.00380228	0.4	1	1	1	unnamed,unnamed	unnamed,unnamed,unnamed,unnamed,unnamed	Nppa	Nppa
Ensembl Genes	14069	Gm13090	24	0.000211913	1	0.188912	13.8255	0.289322	4	65	0.00760456	0.0615385	1	1	1	unnamed,unnamed,unnamed,unnamed	unnamed,unnamed,unnamed,unnamed,unnamed,unnamed,unnamed,unnamed,unnamed,unnamed,unnamed,unnamed,unnamed,unnamed,unnamed,unnamed,unnamed,unnamed,unnamed,unnamed,unnamed,unnamed,unnamed,unnamed,unnamed,unnamed,unnamed,unnamed,unnamed,unnamed,unnamed,unnamed,unnamed,unnamed,unnamed,unnamed,unnamed,unnamed,unnamed,unnamed,unnamed,unnamed,unnamed,unnamed,unnamed,unnamed,unnamed,unnamed,unnamed,unnamed…	Gm13090	Gm13090
Ensembl Genes	14068	Camta1	25	0.000266818	1	0.228343	13.024	0.307126	4	69	0.00760456	0.057971	1	1	1	unnamed,unnamed,unnamed,unnamed	unnamed,unnamed,unnamed,unnamed,unnamed,unnamed,unnamed,unnamed,unnamed,unnamed,unnamed,unnamed,unnamed,unnamed,unnamed,unnamed,unnamed,unnamed,unnamed,unnamed,unnamed,unnamed,unnamed,unnamed,unnamed,unnamed,unnamed,unnamed,unnamed,unnamed,unnamed,unnamed,unnamed,unnamed,unnamed,unnamed,unnamed,unnamed,unnamed,unnamed,unnamed,unnamed,unnamed,unnamed,unnamed,unnamed,unnamed,unnamed,unnamed,unnamed…	Camta1	Camta1
Ensembl Genes	16596	Sbk2	26	0.000293132	1	0.241214	74.8878	0.0267066	2	6	0.00380228	0.333333	1	1	1	unnamed,unnamed	unnamed,unnamed,unnamed,unnamed,unnamed,unnamed	Sbk2	Sbk2
Ensembl Genes	12502	Ampd1	26	0.000293132	1	0.241214	74.8878	0.0267066	2	6	0.00380228	0.333333	1	1	1	unnamed,unnamed	unnamed,unnamed,unnamed,unnamed,unnamed,unnamed	Ampd1	Ampd1
Ensembl Genes	10864	Psmc3	26	0.000293132	1	0.241214	74.8878	0.0267066	2	6	0.00380228	0.333333	1	1	1	unnamed,unnamed	unnamed,unnamed,unnamed,unnamed,unnamed,unnamed	Psmc3	Psmc3
Ensembl Genes	10865	Slc39a13	26	0.000293132	1	0.241214	74.8878	0.0267066	2	6	0.00380228	0.333333	1	1	1	unnamed,unnamed	unnamed,unnamed,unnamed,unnamed,unnamed,unnamed	Slc39a13	Slc39a13
Ensembl Genes	14740	Fras1	30	0.00029394	1	0.209629	23.2411	0.129082	3	29	0.00570342	0.103448	1	1	1	unnamed,unnamed,unnamed	unnamed,unnamed,unnamed,unnamed,unnamed,unnamed,unnamed,unnamed,unnamed,unnamed,unnamed,unnamed,unnamed,unnamed,unnamed,unnamed,unnamed,unnamed,unnamed,unnamed,unnamed,unnamed,unnamed,unnamed,unnamed,unnamed,unnamed,unnamed,unnamed	Fras1	Fras1
Ensembl Genes	15763	Wipf3	31	0.000325523	1	0.224663	22.4663	0.133533	3	30	0.00570342	0.1	1	1	1	unnamed,unnamed,unnamed	unnamed,unnamed,unnamed,unnamed,unnamed,unnamed,unnamed,unnamed,unnamed,unnamed,unnamed,unnamed,unnamed,unnamed,unnamed,unnamed,unnamed,unnamed,unnamed,unnamed,unnamed,unnamed,unnamed,unnamed,unnamed,unnamed,unnamed,unnamed,unnamed,unnamed	Wipf3	Wipf3
Ensembl Genes	6493	Arc	32	0.000409173	1	0.273571	64.1896	0.0311577	2	7	0.00380228	0.285714	1	1	1	unnamed,unnamed	unnamed,unnamed,unnamed,unnamed,unnamed,unnamed,unnamed	Arc	Arc
Ensembl Genes	11359	C530025M09Rik	32	0.000409173	1	0.273571	64.1896	0.0311577	2	7	0.00380228	0.285714	1	1	1	unnamed,unnamed	unnamed,unnamed,unnamed,unnamed,unnamed,unnamed,unnamed	C530025M09Rik	C530025M09Rik
Ensembl Genes	14981	Tbx3	34	0.00051579	1	0.324568	10.9592	0.36499	4	82	0.00760456	0.0487805	1	1	1	unnamed,unnamed,unnamed,unnamed	unnamed,unnamed,unnamed,unnamed,unnamed,unnamed,unnamed,unnamed,unnamed,unnamed,unnamed,unnamed,unnamed,unnamed,unnamed,unnamed,unnamed,unnamed,unnamed,unnamed,unnamed,unnamed,unnamed,unnamed,unnamed,unnamed,unnamed,unnamed,unnamed,unnamed,unnamed,unnamed,unnamed,unnamed,unnamed,unnamed,unnamed,unnamed,unnamed,unnamed,unnamed,unnamed,unnamed,unnamed,unnamed,unnamed,unnamed,unnamed,unnamed,unnamed…	Tbx3	Tbx3
Ensembl Genes	12503	Dennd2c	35	0.000543955	1	0.332512	56.1659	0.0356088	2	8	0.00380228	0.25	1	1	1	unnamed,unnamed	unnamed,unnamed,unnamed,unnamed,unnamed,unnamed,unnamed,unnamed	Dennd2c	Dennd2c
Ensembl Genes	18376	Fank1	36	0.000608743	1	0.36178	18.216	0.164691	3	37	0.00570342	0.0810811	1	1	1	unnamed,unnamed,unnamed	unnamed,unnamed,unnamed,unnamed,unnamed,unnamed,unnamed,unnamed,unnamed,unnamed,unnamed,unnamed,unnamed,unnamed,unnamed,unnamed,unnamed,unnamed,unnamed,unnamed,unnamed,unnamed,unnamed,unnamed,unnamed,unnamed,unnamed,unnamed,unnamed,unnamed,unnamed,unnamed,unnamed,unnamed,unnamed,unnamed,unnamed	Fank1	Fank1
Ensembl Genes	18359	Gpr26	37	0.000697308	1	0.403213	49.9252	0.0400599	2	9	0.00380228	0.222222	1	1	1	unnamed,unnamed	unnamed,unnamed,unnamed,unnamed,unnamed,unnamed,unnamed,unnamed,unnamed	Gpr26	Gpr26
Ensembl Genes	16792	Pnmal1	37	0.000697308	1	0.403213	49.9252	0.0400599	2	9	0.00380228	0.222222	1	1	1	unnamed,unnamed	unnamed,unnamed,unnamed,unnamed,unnamed,unnamed,unnamed,unnamed,unnamed	Pnmal1	Pnmal1
Ensembl Genes	7286	Mb21d2	39	0.000824213	1	0.452155	16.4388	0.182495	3	41	0.00570342	0.0731707	1	1	1	unnamed,unnamed,unnamed	unnamed,unnamed,unnamed,unnamed,unnamed,unnamed,unnamed,unnamed,unnamed,unnamed,unnamed,unnamed,unnamed,unnamed,unnamed,unnamed,unnamed,unnamed,unnamed,unnamed,unnamed,unnamed,unnamed,unnamed,unnamed,unnamed,unnamed,unnamed,unnamed,unnamed,unnamed,unnamed,unnamed,unnamed,unnamed,unnamed,unnamed,unnamed,unnamed,unnamed,unnamed	Mb21d2	Mb21d2
Ensembl Genes	3573	Myl4	40	0.000869064	1	0.464841	44.9327	0.044511	2	10	0.00380228	0.2	1	1	1	unnamed,unnamed	unnamed,unnamed,unnamed,unnamed,unnamed,unnamed,unnamed,unnamed,unnamed,unnamed	Myl4	Myl4
Ensembl Genes	2396	Il9r	40	0.000869064	1	0.464841	44.9327	0.044511	2	10	0.00380228	0.2	1	1	1	unnamed,unnamed	unnamed,unnamed,unnamed,unnamed,unnamed,unnamed,unnamed,unnamed,unnamed,unnamed	Il9r	Il9r
Ensembl Genes	10522	Itga6	42	0.000947914	1	0.482872	15.6742	0.191397	3	43	0.00570342	0.0697674	1	1	1	unnamed,unnamed,unnamed	unnamed,unnamed,unnamed,unnamed,unnamed,unnamed,unnamed,unnamed,unnamed,unnamed,unnamed,unnamed,unnamed,unnamed,unnamed,unnamed,unnamed,unnamed,unnamed,unnamed,unnamed,unnamed,unnamed,unnamed,unnamed,unnamed,unnamed,unnamed,unnamed,unnamed,unnamed,unnamed,unnamed,unnamed,unnamed,unnamed,unnamed,unnamed,unnamed,unnamed,unnamed,unnamed,unnamed	Itga6	Itga6
Ensembl Genes	5076	Ube2ql1	43	0.00105906	1	0.526943	40.8479	0.0489621	2	11	0.00380228	0.181818	1	1	1	unnamed,unnamed	unnamed,unnamed,unnamed,unnamed,unnamed,unnamed,unnamed,unnamed,unnamed,unnamed,unnamed	Ube2ql1	Ube2ql1
Ensembl Genes	11710	Npepl1	43	0.00105906	1	0.526943	40.8479	0.0489621	2	11	0.00380228	0.181818	1	1	1	unnamed,unnamed	unnamed,unnamed,unnamed,unnamed,unnamed,unnamed,unnamed,unnamed,unnamed,unnamed,unnamed	Npepl1	Npepl1
Ensembl Genes	3738	St6galnac1	43	0.00105906	1	0.526943	40.8479	0.0489621	2	11	0.00380228	0.181818	1	1	1	unnamed,unnamed	unnamed,unnamed,unnamed,unnamed,unnamed,unnamed,unnamed,unnamed,unnamed,unnamed,unnamed	St6galnac1	St6galnac1
Ensembl Genes	18377	Adam12	46	0.00115451	1	0.536972	14.652	0.204751	3	46	0.00570342	0.0652174	1	1	1	unnamed,unnamed,unnamed	unnamed,unnamed,unnamed,unnamed,unnamed,unnamed,unnamed,unnamed,unnamed,unnamed,unnamed,unnamed,unnamed,unnamed,unnamed,unnamed,unnamed,unnamed,unnamed,unnamed,unnamed,unnamed,unnamed,unnamed,unnamed,unnamed,unnamed,unnamed,unnamed,unnamed,unnamed,unnamed,unnamed,unnamed,unnamed,unnamed,unnamed,unnamed,unnamed,unnamed,unnamed,unnamed,unnamed,unnamed,unnamed,unnamed	Adam12	Adam12
Ensembl Genes	12587	Mybphl	47	0.00126713	1	0.576812	37.4439	0.0534132	2	12	0.00380228	0.166667	1	1	1	unnamed,unnamed	unnamed,unnamed,unnamed,unnamed,unnamed,unnamed,unnamed,unnamed,unnamed,unnamed,unnamed,unnamed	Mybphl	Mybphl
Ensembl Genes	2395	Nsg2	47	0.00126713	1	0.576812	37.4439	0.0534132	2	12	0.00380228	0.166667	1	1	1	unnamed,unnamed	unnamed,unnamed,unnamed,unnamed,unnamed,unnamed,unnamed,unnamed,unnamed,unnamed,unnamed,unnamed	Nsg2	Nsg2
Ensembl Genes	12724	Slc39a8	47	0.00126713	1	0.576812	37.4439	0.0534132	2	12	0.00380228	0.166667	1	1	1	unnamed,unnamed	unnamed,unnamed,unnamed,unnamed,unnamed,unnamed,unnamed,unnamed,unnamed,unnamed,unnamed,unnamed	Slc39a8	Slc39a8
Ensembl Genes	14983	Rbm19	50	0.00130681	1	0.559182	14.0415	0.213653	3	48	0.00570342	0.0625	1	1	1	unnamed,unnamed,unnamed	unnamed,unnamed,unnamed,unnamed,unnamed,unnamed,unnamed,unnamed,unnamed,unnamed,unnamed,unnamed,unnamed,unnamed,unnamed,unnamed,unnamed,unnamed,unnamed,unnamed,unnamed,unnamed,unnamed,unnamed,unnamed,unnamed,unnamed,unnamed,unnamed,unnamed,unnamed,unnamed,unnamed,unnamed,unnamed,unnamed,unnamed,unnamed,unnamed,unnamed,unnamed,unnamed,unnamed,unnamed,unnamed,unnamed,unnamed,unnamed	Rbm19	Rbm19
Ensembl Genes	10014	Ccdc3	51	0.00138746	1	0.582051	13.7549	0.218104	3	49	0.00570342	0.0612245	1	1	1	unnamed,unnamed,unnamed	unnamed,unnamed,unnamed,unnamed,unnamed,unnamed,unnamed,unnamed,unnamed,unnamed,unnamed,unnamed,unnamed,unnamed,unnamed,unnamed,unnamed,unnamed,unnamed,unnamed,unnamed,unnamed,unnamed,unnamed,unnamed,unnamed,unnamed,unnamed,unnamed,unnamed,unnamed,unnamed,unnamed,unnamed,unnamed,unnamed,unnamed,unnamed,unnamed,unnamed,unnamed,unnamed,unnamed,unnamed,unnamed,unnamed,unnamed,unnamed,unnamed	Ccdc3	Ccdc3
Ensembl Genes	20509	Cdv3	52	0.0014931	1	0.614325	34.5636	0.0578643	2	13	0.00380228	0.153846	1	1	1	unnamed,unnamed	unnamed,unnamed,unnamed,unnamed,unnamed,unnamed,unnamed,unnamed,unnamed,unnamed,unnamed,unnamed,unnamed	Cdv3	Cdv3
Ensembl Genes	1491	Slc29a3	52	0.0014931	1	0.614325	34.5636	0.0578643	2	13	0.00380228	0.153846	1	1	1	unnamed,unnamed	unnamed,unnamed,unnamed,unnamed,unnamed,unnamed,unnamed,unnamed,unnamed,unnamed,unnamed,unnamed,unnamed	Slc29a3	Slc29a3
Ensembl Genes	14741	Anxa3	54	0.00155798	1	0.617277	13.2155	0.227006	3	51	0.00570342	0.0588235	1	1	1	unnamed,unnamed,unnamed	unnamed,unnamed,unnamed,unnamed,unnamed,unnamed,unnamed,unnamed,unnamed,unnamed,unnamed,unnamed,unnamed,unnamed,unnamed,unnamed,unnamed,unnamed,unnamed,unnamed,unnamed,unnamed,unnamed,unnamed,unnamed,unnamed,unnamed,unnamed,unnamed,unnamed,unnamed,unnamed,unnamed,unnamed,unnamed,unnamed,unnamed,unnamed,unnamed,unnamed,unnamed,unnamed,unnamed,unnamed,unnamed,unnamed,unnamed,unnamed,unnamed,unnamed…	Anxa3	Anxa3
Ensembl Genes	9503	Myrf	55	0.00173682	1	0.675624	32.0948	0.0623154	2	14	0.00380228	0.142857	1	1	1	unnamed,unnamed	unnamed,unnamed,unnamed,unnamed,unnamed,unnamed,unnamed,unnamed,unnamed,unnamed,unnamed,unnamed,unnamed,unnamed	Myrf	Myrf
Ensembl Genes	2807	Gucy2e	55	0.00173682	1	0.675624	32.0948	0.0623154	2	14	0.00380228	0.142857	1	1	1	unnamed,unnamed	unnamed,unnamed,unnamed,unnamed,unnamed,unnamed,unnamed,unnamed,unnamed,unnamed,unnamed,unnamed,unnamed,unnamed	Gucy2e	Gucy2e
Ensembl Genes	19369	Zfp90	57	0.00199813	1	0.75	29.9551	0.0667665	2	15	0.00380228	0.133333	1	1	1	unnamed,unnamed	unnamed,unnamed,unnamed,unnamed,unnamed,unnamed,unnamed,unnamed,unnamed,unnamed,unnamed,unnamed,unnamed,unnamed,unnamed	Zfp90	Zfp90
Ensembl Genes	16794	Ccdc8	57	0.00199813	1	0.75	29.9551	0.0667665	2	15	0.00380228	0.133333	1	1	1	unnamed,unnamed	unnamed,unnamed,unnamed,unnamed,unnamed,unnamed,unnamed,unnamed,unnamed,unnamed,unnamed,unnamed,unnamed,unnamed,unnamed	Ccdc8	Ccdc8
Ensembl Genes	11711	Gnas	57	0.00199813	1	0.75	29.9551	0.0667665	2	15	0.00380228	0.133333	1	1	1	unnamed,unnamed	unnamed,unnamed,unnamed,unnamed,unnamed,unnamed,unnamed,unnamed,unnamed,unnamed,unnamed,unnamed,unnamed,unnamed,unnamed	Gnas	Gnas
Ensembl Genes	16149	Hrh1	57	0.00199813	1	0.75	29.9551	0.0667665	2	15	0.00380228	0.133333	1	1	1	unnamed,unnamed	unnamed,unnamed,unnamed,unnamed,unnamed,unnamed,unnamed,unnamed,unnamed,unnamed,unnamed,unnamed,unnamed,unnamed,unnamed	Hrh1	Hrh1
Ensembl Genes	19368	Smpd3	61	0.00227686	1	0.79858	28.0829	0.0712176	2	16	0.00380228	0.125	1	1	1	unnamed,unnamed	unnamed,unnamed,unnamed,unnamed,unnamed,unnamed,unnamed,unnamed,unnamed,unnamed,unnamed,unnamed,unnamed,unnamed,unnamed,unnamed	Smpd3	Smpd3
Ensembl Genes	18641	Rasa3	62	0.00257285	1	0.88784	26.431	0.0756687	2	17	0.00380228	0.117647	1	1	1	unnamed,unnamed	unnamed,unnamed,unnamed,unnamed,unnamed,unnamed,unnamed,unnamed,unnamed,unnamed,unnamed,unnamed,unnamed,unnamed,unnamed,unnamed,unnamed	Rasa3	Rasa3
Ensembl Genes	2601	Gpx3	62	0.00257285	1	0.88784	26.431	0.0756687	2	17	0.00380228	0.117647	1	1	1	unnamed,unnamed	unnamed,unnamed,unnamed,unnamed,unnamed,unnamed,unnamed,unnamed,unnamed,unnamed,unnamed,unnamed,unnamed,unnamed,unnamed,unnamed,unnamed	Gpx3	Gpx3
Ensembl Genes	162	Il1rl2	62	0.00257285	1	0.88784	26.431	0.0756687	2	17	0.00380228	0.117647	1	1	1	unnamed,unnamed	unnamed,unnamed,unnamed,unnamed,unnamed,unnamed,unnamed,unnamed,unnamed,unnamed,unnamed,unnamed,unnamed,unnamed,unnamed,unnamed,unnamed	Il1rl2	Il1rl2
Ensembl Genes	9504	Dagla	65	0.00288595	1	0.94992	24.9626	0.0801198	2	18	0.00380228	0.111111	1	1	1	unnamed,unnamed	unnamed,unnamed,unnamed,unnamed,unnamed,unnamed,unnamed,unnamed,unnamed,unnamed,unnamed,unnamed,unnamed,unnamed,unnamed,unnamed,unnamed,unnamed	Dagla	Dagla
Ensembl Genes	14420	Lrpap1	65	0.00288595	1	0.94992	24.9626	0.0801198	2	18	0.00380228	0.111111	1	1	1	unnamed,unnamed	unnamed,unnamed,unnamed,unnamed,unnamed,unnamed,unnamed,unnamed,unnamed,unnamed,unnamed,unnamed,unnamed,unnamed,unnamed,unnamed,unnamed,unnamed	Lrpap1	Lrpap1
Ensembl Genes	12982	Enho	65	0.00288595	1	0.94992	24.9626	0.0801198	2	18	0.00380228	0.111111	1	1	1	unnamed,unnamed	unnamed,unnamed,unnamed,unnamed,unnamed,unnamed,unnamed,unnamed,unnamed,unnamed,unnamed,unnamed,unnamed,unnamed,unnamed,unnamed,unnamed,unnamed	Enho	Enho
Ensembl Genes	2602	Tnip1	68	0.00321599	1	1	23.6488	0.0845709	2	19	0.00380228	0.105263	1	1	1	unnamed,unnamed	unnamed,unnamed,unnamed,unnamed,unnamed,unnamed,unnamed,unnamed,unnamed,unnamed,unnamed,unnamed,unnamed,unnamed,unnamed,unnamed,unnamed,unnamed,unnamed	Tnip1	Tnip1
Ensembl Genes	13420	Podn	68	0.00321599	1	1	23.6488	0.0845709	2	19	0.00380228	0.105263	1	1	1	unnamed,unnamed	unnamed,unnamed,unnamed,unnamed,unnamed,unnamed,unnamed,unnamed,unnamed,unnamed,unnamed,unnamed,unnamed,unnamed,unnamed,unnamed,unnamed,unnamed,unnamed	Podn	Podn
Ensembl Genes	13414	Dmrtb1	68	0.00321599	1	1	23.6488	0.0845709	2	19	0.00380228	0.105263	1	1	1	unnamed,unnamed	unnamed,unnamed,unnamed,unnamed,unnamed,unnamed,unnamed,unnamed,unnamed,unnamed,unnamed,unnamed,unnamed,unnamed,unnamed,unnamed,unnamed,unnamed,unnamed	Dmrtb1	Dmrtb1
Ensembl Genes	391	Epha4	71	0.00354575	1	1	9.91163	0.302675	3	68	0.00570342	0.0441177	1	1	1	unnamed,unnamed,unnamed	unnamed,unnamed,unnamed,unnamed,unnamed,unnamed,unnamed,unnamed,unnamed,unnamed,unnamed,unnamed,unnamed,unnamed,unnamed,unnamed,unnamed,unnamed,unnamed,unnamed,unnamed,unnamed,unnamed,unnamed,unnamed,unnamed,unnamed,unnamed,unnamed,unnamed,unnamed,unnamed,unnamed,unnamed,unnamed,unnamed,unnamed,unnamed,unnamed,unnamed,unnamed,unnamed,unnamed,unnamed,unnamed,unnamed,unnamed,unnamed,unnamed,unnamed…	Epha4	Epha4
Ensembl Genes	9442	Otub1	72	0.00356282	1	1	22.4663	0.089022	2	20	0.00380228	0.1	1	1	1	unnamed,unnamed	unnamed,unnamed,unnamed,unnamed,unnamed,unnamed,unnamed,unnamed,unnamed,unnamed,unnamed,unnamed,unnamed,unnamed,unnamed,unnamed,unnamed,unnamed,unnamed,unnamed	Otub1	Otub1
Ensembl Genes	20737	Scn10a	72	0.00356282	1	1	22.4663	0.089022	2	20	0.00380228	0.1	1	1	1	unnamed,unnamed	unnamed,unnamed,unnamed,unnamed,unnamed,unnamed,unnamed,unnamed,unnamed,unnamed,unnamed,unnamed,unnamed,unnamed,unnamed,unnamed,unnamed,unnamed,unnamed,unnamed	Scn10a	Scn10a
Ensembl Genes	13943	Efhd2	74	0.00392629	1	1	21.3965	0.0934731	2	21	0.00380228	0.0952381	1	1	1	unnamed,unnamed	unnamed,unnamed,unnamed,unnamed,unnamed,unnamed,unnamed,unnamed,unnamed,unnamed,unnamed,unnamed,unnamed,unnamed,unnamed,unnamed,unnamed,unnamed,unnamed,unnamed,unnamed	Efhd2	Efhd2
Ensembl Genes	4109	Dact1	75	0.00416465	1	1	9.36098	0.320479	3	72	0.00570342	0.0416667	1	1	1	unnamed,unnamed,unnamed	unnamed,unnamed,unnamed,unnamed,unnamed,unnamed,unnamed,unnamed,unnamed,unnamed,unnamed,unnamed,unnamed,unnamed,unnamed,unnamed,unnamed,unnamed,unnamed,unnamed,unnamed,unnamed,unnamed,unnamed,unnamed,unnamed,unnamed,unnamed,unnamed,unnamed,unnamed,unnamed,unnamed,unnamed,unnamed,unnamed,unnamed,unnamed,unnamed,unnamed,unnamed,unnamed,unnamed,unnamed,unnamed,unnamed,unnamed,unnamed,unnamed,unnamed…	Dact1	Dact1
Ensembl Genes	14418	Hgfac	76	0.00430624	1	1	20.424	0.0979242	2	22	0.00380228	0.0909091	1	1	1	unnamed,unnamed	unnamed,unnamed,unnamed,unnamed,unnamed,unnamed,unnamed,unnamed,unnamed,unnamed,unnamed,unnamed,unnamed,unnamed,unnamed,unnamed,unnamed,unnamed,unnamed,unnamed,unnamed,unnamed	Hgfac	Hgfac
Ensembl Genes	6716	Cyp2d11	77	0.0044511	1	1	224.663	0.0044511	1	1	0.00190114	1	1	1	1	unnamed	unnamed	Cyp2d11	Cyp2d11
Ensembl Genes	12196	Rab25	77	0.0044511	1	1	224.663	0.0044511	1	1	0.00190114	1	1	1	1	unnamed	unnamed	Rab25	Rab25
Ensembl Genes	2772	Myh8	77	0.0044511	1	1	224.663	0.0044511	1	1	0.00190114	1	1	1	1	unnamed	unnamed	Myh8	Myh8
Ensembl Genes	18640	1700029H14Rik	80	0.00511498	1	1	18.722	0.106826	2	24	0.00380228	0.0833333	1	1	1	unnamed,unnamed	unnamed,unnamed,unnamed,unnamed,unnamed,unnamed,unnamed,unnamed,unnamed,unnamed,unnamed,unnamed,unnamed,unnamed,unnamed,unnamed,unnamed,unnamed,unnamed,unnamed,unnamed,unnamed,unnamed,unnamed	1700029H14Rik	1700029H14Rik
Ensembl Genes	14417	Rgs12	80	0.00511498	1	1	18.722	0.106826	2	24	0.00380228	0.0833333	1	1	1	unnamed,unnamed	unnamed,unnamed,unnamed,unnamed,unnamed,unnamed,unnamed,unnamed,unnamed,unnamed,unnamed,unnamed,unnamed,unnamed,unnamed,unnamed,unnamed,unnamed,unnamed,unnamed,unnamed,unnamed,unnamed,unnamed	Rgs12	Rgs12
Ensembl Genes	20527	Col6a6	82	0.0059878	1	1	17.2818	0.115729	2	26	0.00380228	0.0769231	1	1	1	unnamed,unnamed	unnamed,unnamed,unnamed,unnamed,unnamed,unnamed,unnamed,unnamed,unnamed,unnamed,unnamed,unnamed,unnamed,unnamed,unnamed,unnamed,unnamed,unnamed,unnamed,unnamed,unnamed,unnamed,unnamed,unnamed,unnamed,unnamed	Col6a6	Col6a6
Ensembl Genes	1998	Myrfl	82	0.0059878	1	1	17.2818	0.115729	2	26	0.00380228	0.0769231	1	1	1	unnamed,unnamed	unnamed,unnamed,unnamed,unnamed,unnamed,unnamed,unnamed,unnamed,unnamed,unnamed,unnamed,unnamed,unnamed,unnamed,unnamed,unnamed,unnamed,unnamed,unnamed,unnamed,unnamed,unnamed,unnamed,unnamed,unnamed,unnamed	Myrfl	Myrfl
Ensembl Genes	8918	Nrg2	82	0.0059878	1	1	17.2818	0.115729	2	26	0.00380228	0.0769231	1	1	1	unnamed,unnamed	unnamed,unnamed,unnamed,unnamed,unnamed,unnamed,unnamed,unnamed,unnamed,unnamed,unnamed,unnamed,unnamed,unnamed,unnamed,unnamed,unnamed,unnamed,unnamed,unnamed,unnamed,unnamed,unnamed,unnamed,unnamed,unnamed	Nrg2	Nrg2
Ensembl Genes	10280	Ass1	82	0.0059878	1	1	17.2818	0.115729	2	26	0.00380228	0.0769231	1	1	1	unnamed,unnamed	unnamed,unnamed,unnamed,unnamed,unnamed,unnamed,unnamed,unnamed,unnamed,unnamed,unnamed,unnamed,unnamed,unnamed,unnamed,unnamed,unnamed,unnamed,unnamed,unnamed,unnamed,unnamed,unnamed,unnamed,unnamed,unnamed	Ass1	Ass1
Ensembl Genes	1471	Sh3rf3	82	0.0059878	1	1	17.2818	0.115729	2	26	0.00380228	0.0769231	1	1	1	unnamed,unnamed	unnamed,unnamed,unnamed,unnamed,unnamed,unnamed,unnamed,unnamed,unnamed,unnamed,unnamed,unnamed,unnamed,unnamed,unnamed,unnamed,unnamed,unnamed,unnamed,unnamed,unnamed,unnamed,unnamed,unnamed,unnamed,unnamed	Sh3rf3	Sh3rf3
Ensembl Genes	16052	Fbln2	87	0.00644788	1	1	16.6417	0.12018	2	27	0.00380228	0.0740741	1	1	1	unnamed,unnamed	unnamed,unnamed,unnamed,unnamed,unnamed,unnamed,unnamed,unnamed,unnamed,unnamed,unnamed,unnamed,unnamed,unnamed,unnamed,unnamed,unnamed,unnamed,unnamed,unnamed,unnamed,unnamed,unnamed,unnamed,unnamed,unnamed,unnamed	Fbln2	Fbln2
Ensembl Genes	1147	Slc30a10	87	0.00644788	1	1	16.6417	0.12018	2	27	0.00380228	0.0740741	1	1	1	unnamed,unnamed	unnamed,unnamed,unnamed,unnamed,unnamed,unnamed,unnamed,unnamed,unnamed,unnamed,unnamed,unnamed,unnamed,unnamed,unnamed,unnamed,unnamed,unnamed,unnamed,unnamed,unnamed,unnamed,unnamed,unnamed,unnamed,unnamed,unnamed	Slc30a10	Slc30a10
Ensembl Genes	5171	Ap3b1	89	0.00692353	1	1	16.0474	0.124631	2	28	0.00380228	0.0714286	1	1	1	unnamed,unnamed	unnamed,unnamed,unnamed,unnamed,unnamed,unnamed,unnamed,unnamed,unnamed,unnamed,unnamed,unnamed,unnamed,unnamed,unnamed,unnamed,unnamed,unnamed,unnamed,unnamed,unnamed,unnamed,unnamed,unnamed,unnamed,unnamed,unnamed,unnamed	Ap3b1	Ap3b1
Ensembl Genes	1997	Cnot2	89	0.00692353	1	1	16.0474	0.124631	2	28	0.00380228	0.0714286	1	1	1	unnamed,unnamed	unnamed,unnamed,unnamed,unnamed,unnamed,unnamed,unnamed,unnamed,unnamed,unnamed,unnamed,unnamed,unnamed,unnamed,unnamed,unnamed,unnamed,unnamed,unnamed,unnamed,unnamed,unnamed,unnamed,unnamed,unnamed,unnamed,unnamed,unnamed	Cnot2	Cnot2
Ensembl Genes	4200	Dpf3	91	0.00704746	1	1	7.74702	0.387246	3	87	0.00570342	0.0344828	1	1	1	unnamed,unnamed,unnamed	unnamed,unnamed,unnamed,unnamed,unnamed,unnamed,unnamed,unnamed,unnamed,unnamed,unnamed,unnamed,unnamed,unnamed,unnamed,unnamed,unnamed,unnamed,unnamed,unnamed,unnamed,unnamed,unnamed,unnamed,unnamed,unnamed,unnamed,unnamed,unnamed,unnamed,unnamed,unnamed,unnamed,unnamed,unnamed,unnamed,unnamed,unnamed,unnamed,unnamed,unnamed,unnamed,unnamed,unnamed,unnamed,unnamed,unnamed,unnamed,unnamed,unnamed…	Dpf3	Dpf3
Ensembl Genes	9441	Flrt1	92	0.00741461	1	1	15.494	0.129082	2	29	0.00380228	0.0689655	1	1	1	unnamed,unnamed	unnamed,unnamed,unnamed,unnamed,unnamed,unnamed,unnamed,unnamed,unnamed,unnamed,unnamed,unnamed,unnamed,unnamed,unnamed,unnamed,unnamed,unnamed,unnamed,unnamed,unnamed,unnamed,unnamed,unnamed,unnamed,unnamed,unnamed,unnamed,unnamed	Flrt1	Flrt1
Ensembl Genes	15299	Card11	92	0.00741461	1	1	15.494	0.129082	2	29	0.00380228	0.0689655	1	1	1	unnamed,unnamed	unnamed,unnamed,unnamed,unnamed,unnamed,unnamed,unnamed,unnamed,unnamed,unnamed,unnamed,unnamed,unnamed,unnamed,unnamed,unnamed,unnamed,unnamed,unnamed,unnamed,unnamed,unnamed,unnamed,unnamed,unnamed,unnamed,unnamed,unnamed,unnamed	Card11	Card11
Ensembl Genes	15298	Gna12	94	0.00792098	1	1	14.9776	0.133533	2	30	0.00380228	0.0666667	1	1	1	unnamed,unnamed	unnamed,unnamed,unnamed,unnamed,unnamed,unnamed,unnamed,unnamed,unnamed,unnamed,unnamed,unnamed,unnamed,unnamed,unnamed,unnamed,unnamed,unnamed,unnamed,unnamed,unnamed,unnamed,unnamed,unnamed,unnamed,unnamed,unnamed,unnamed,unnamed,unnamed	Gna12	Gna12
Ensembl Genes	7565	Atp5j	95	0.00844248	1	1	14.4944	0.137984	2	31	0.00380228	0.0645161	1	1	1	unnamed,unnamed	unnamed,unnamed,unnamed,unnamed,unnamed,unnamed,unnamed,unnamed,unnamed,unnamed,unnamed,unnamed,unnamed,unnamed,unnamed,unnamed,unnamed,unnamed,unnamed,unnamed,unnamed,unnamed,unnamed,unnamed,unnamed,unnamed,unnamed,unnamed,unnamed,unnamed,unnamed	Atp5j	Atp5j
Ensembl Genes	4950	Trpc7	95	0.00844248	1	1	14.4944	0.137984	2	31	0.00380228	0.0645161	1	1	1	unnamed,unnamed	unnamed,unnamed,unnamed,unnamed,unnamed,unnamed,unnamed,unnamed,unnamed,unnamed,unnamed,unnamed,unnamed,unnamed,unnamed,unnamed,unnamed,unnamed,unnamed,unnamed,unnamed,unnamed,unnamed,unnamed,unnamed,unnamed,unnamed,unnamed,unnamed,unnamed,unnamed	Trpc7	Trpc7
Ensembl Genes	6182	Gm9922	97	0.00888243	1	1	112.332	0.0089022	1	2	0.00190114	0.5	1	1	1	unnamed	unnamed,unnamed	Gm9922	Gm9922
Ensembl Genes	8230	Ddah2	97	0.00888243	1	1	112.332	0.0089022	1	2	0.00190114	0.5	1	1	1	unnamed	unnamed,unnamed	Ddah2	Ddah2
Ensembl Genes	8436	Polr1c	97	0.00888243	1	1	112.332	0.0089022	1	2	0.00190114	0.5	1	1	1	unnamed	unnamed,unnamed	Polr1c	Polr1c
Ensembl Genes	4620	Vmn1r188	97	0.00888243	1	1	112.332	0.0089022	1	2	0.00190114	0.5	1	1	1	unnamed	unnamed,unnamed	Vmn1r188	Vmn1r188
Ensembl Genes	8435	Xpo5	97	0.00888243	1	1	112.332	0.0089022	1	2	0.00190114	0.5	1	1	1	unnamed	unnamed,unnamed	Xpo5	Xpo5
Ensembl Genes	6498	Lypd2	97	0.00888243	1	1	112.332	0.0089022	1	2	0.00190114	0.5	1	1	1	unnamed	unnamed,unnamed	Lypd2	Lypd2
Ensembl Genes	11714	Ctsz	97	0.00888243	1	1	112.332	0.0089022	1	2	0.00190114	0.5	1	1	1	unnamed	unnamed,unnamed	Ctsz	Ctsz
Ensembl Genes	10436	Galnt13	97	0.00888243	1	1	112.332	0.0089022	1	2	0.00190114	0.5	1	1	1	unnamed	unnamed,unnamed	Galnt13	Galnt13
Ensembl Genes	20166	Neil1	97	0.00888243	1	1	112.332	0.0089022	1	2	0.00190114	0.5	1	1	1	unnamed	unnamed,unnamed	Neil1	Neil1
Ensembl Genes	16352	Clec2g	97	0.00888243	1	1	112.332	0.0089022	1	2	0.00190114	0.5	1	1	1	unnamed	unnamed,unnamed	Clec2g	Clec2g
Ensembl Genes	17416	Gm45713	97	0.00888243	1	1	112.332	0.0089022	1	2	0.00190114	0.5	1	1	1	unnamed	unnamed,unnamed	Gm45713	Gm45713
Ensembl Genes	20165	Man2c1	97	0.00888243	1	1	112.332	0.0089022	1	2	0.00190114	0.5	1	1	1	unnamed	unnamed,unnamed	Man2c1	Man2c1
Ensembl Genes	5172	Tbca	109	0.00897897	1	1	14.0415	0.142435	2	32	0.00380228	0.0625	1	1	1	unnamed,unnamed	unnamed,unnamed,unnamed,unnamed,unnamed,unnamed,unnamed,unnamed,unnamed,unnamed,unnamed,unnamed,unnamed,unnamed,unnamed,unnamed,unnamed,unnamed,unnamed,unnamed,unnamed,unnamed,unnamed,unnamed,unnamed,unnamed,unnamed,unnamed,unnamed,unnamed,unnamed,unnamed	Tbca	Tbca
Ensembl Genes	18138	1110004F10Rik	110	0.00953032	1	1	13.616	0.146886	2	33	0.00380228	0.0606061	1	1	1	unnamed,unnamed	unnamed,unnamed,unnamed,unnamed,unnamed,unnamed,unnamed,unnamed,unnamed,unnamed,unnamed,unnamed,unnamed,unnamed,unnamed,unnamed,unnamed,unnamed,unnamed,unnamed,unnamed,unnamed,unnamed,unnamed,unnamed,unnamed,unnamed,unnamed,unnamed,unnamed,unnamed,unnamed,unnamed	1110004F10Rik	1110004F10Rik
Ensembl Genes	17582	Synm	111	0.0100964	1	1	13.2155	0.151337	2	34	0.00380228	0.0588235	1	1	1	unnamed,unnamed	unnamed,unnamed,unnamed,unnamed,unnamed,unnamed,unnamed,unnamed,unnamed,unnamed,unnamed,unnamed,unnamed,unnamed,unnamed,unnamed,unnamed,unnamed,unnamed,unnamed,unnamed,unnamed,unnamed,unnamed,unnamed,unnamed,unnamed,unnamed,unnamed,unnamed,unnamed,unnamed,unnamed,unnamed	Synm	Synm
Ensembl Genes	18139	Plekha7	112	0.010677	1	1	12.8379	0.155788	2	35	0.00380228	0.0571429	1	1	1	unnamed,unnamed	unnamed,unnamed,unnamed,unnamed,unnamed,unnamed,unnamed,unnamed,unnamed,unnamed,unnamed,unnamed,unnamed,unnamed,unnamed,unnamed,unnamed,unnamed,unnamed,unnamed,unnamed,unnamed,unnamed,unnamed,unnamed,unnamed,unnamed,unnamed,unnamed,unnamed,unnamed,unnamed,unnamed,unnamed,unnamed	Plekha7	Plekha7
Ensembl Genes	20510	Bfsp2	112	0.010677	1	1	12.8379	0.155788	2	35	0.00380228	0.0571429	1	1	1	unnamed,unnamed	unnamed,unnamed,unnamed,unnamed,unnamed,unnamed,unnamed,unnamed,unnamed,unnamed,unnamed,unnamed,unnamed,unnamed,unnamed,unnamed,unnamed,unnamed,unnamed,unnamed,unnamed,unnamed,unnamed,unnamed,unnamed,unnamed,unnamed,unnamed,unnamed,unnamed,unnamed,unnamed,unnamed,unnamed,unnamed	Bfsp2	Bfsp2
Ensembl Genes	18116	Dkk3	112	0.010677	1	1	12.8379	0.155788	2	35	0.00380228	0.0571429	1	1	1	unnamed,unnamed	unnamed,unnamed,unnamed,unnamed,unnamed,unnamed,unnamed,unnamed,unnamed,unnamed,unnamed,unnamed,unnamed,unnamed,unnamed,unnamed,unnamed,unnamed,unnamed,unnamed,unnamed,unnamed,unnamed,unnamed,unnamed,unnamed,unnamed,unnamed,unnamed,unnamed,unnamed,unnamed,unnamed,unnamed,unnamed	Dkk3	Dkk3
Ensembl Genes	20736	Scn5a	115	0.011272	1	1	12.4813	0.16024	2	36	0.00380228	0.0555556	1	1	1	unnamed,unnamed	unnamed,unnamed,unnamed,unnamed,unnamed,unnamed,unnamed,unnamed,unnamed,unnamed,unnamed,unnamed,unnamed,unnamed,unnamed,unnamed,unnamed,unnamed,unnamed,unnamed,unnamed,unnamed,unnamed,unnamed,unnamed,unnamed,unnamed,unnamed,unnamed,unnamed,unnamed,unnamed,unnamed,unnamed,unnamed,unnamed	Scn5a	Scn5a
Ensembl Genes	10521	Dlx2	115	0.011272	1	1	12.4813	0.16024	2	36	0.00380228	0.0555556	1	1	1	unnamed,unnamed	unnamed,unnamed,unnamed,unnamed,unnamed,unnamed,unnamed,unnamed,unnamed,unnamed,unnamed,unnamed,unnamed,unnamed,unnamed,unnamed,unnamed,unnamed,unnamed,unnamed,unnamed,unnamed,unnamed,unnamed,unnamed,unnamed,unnamed,unnamed,unnamed,unnamed,unnamed,unnamed,unnamed,unnamed,unnamed,unnamed	Dlx2	Dlx2
Ensembl Genes	10327	Angptl2	117	0.0118814	1	1	12.144	0.164691	2	37	0.00380228	0.054054	1	1	1	unnamed,unnamed	unnamed,unnamed,unnamed,unnamed,unnamed,unnamed,unnamed,unnamed,unnamed,unnamed,unnamed,unnamed,unnamed,unnamed,unnamed,unnamed,unnamed,unnamed,unnamed,unnamed,unnamed,unnamed,unnamed,unnamed,unnamed,unnamed,unnamed,unnamed,unnamed,unnamed,unnamed,unnamed,unnamed,unnamed,unnamed,unnamed,unnamed	Angptl2	Angptl2
Ensembl Genes	1492	Unc5b	118	0.0125048	1	1	11.8244	0.169142	2	38	0.00380228	0.0526316	1	1	1	unnamed,unnamed	unnamed,unnamed,unnamed,unnamed,unnamed,unnamed,unnamed,unnamed,unnamed,unnamed,unnamed,unnamed,unnamed,unnamed,unnamed,unnamed,unnamed,unnamed,unnamed,unnamed,unnamed,unnamed,unnamed,unnamed,unnamed,unnamed,unnamed,unnamed,unnamed,unnamed,unnamed,unnamed,unnamed,unnamed,unnamed,unnamed,unnamed,unnamed	Unc5b	Unc5b
Ensembl Genes	17586	Arrdc4	119	0.0131423	1	1	11.5212	0.173593	2	39	0.00380228	0.0512821	1	1	1	unnamed,unnamed	unnamed,unnamed,unnamed,unnamed,unnamed,unnamed,unnamed,unnamed,unnamed,unnamed,unnamed,unnamed,unnamed,unnamed,unnamed,unnamed,unnamed,unnamed,unnamed,unnamed,unnamed,unnamed,unnamed,unnamed,unnamed,unnamed,unnamed,unnamed,unnamed,unnamed,unnamed,unnamed,unnamed,unnamed,unnamed,unnamed,unnamed,unnamed,unnamed	Arrdc4	Arrdc4
Ensembl Genes	5852	Dad1	119	0.0131423	1	1	11.5212	0.173593	2	39	0.00380228	0.0512821	1	1	1	unnamed,unnamed	unnamed,unnamed,unnamed,unnamed,unnamed,unnamed,unnamed,unnamed,unnamed,unnamed,unnamed,unnamed,unnamed,unnamed,unnamed,unnamed,unnamed,unnamed,unnamed,unnamed,unnamed,unnamed,unnamed,unnamed,unnamed,unnamed,unnamed,unnamed,unnamed,unnamed,unnamed,unnamed,unnamed,unnamed,unnamed,unnamed,unnamed,unnamed,unnamed	Dad1	Dad1
Ensembl Genes	2671	Gjc2	121	0.0132941	1	1	74.8878	0.0133533	1	3	0.00190114	0.333333	1	1	1	unnamed	unnamed,unnamed,unnamed	Gjc2	Gjc2
Ensembl Genes	17815	Folr1	121	0.0132941	1	1	74.8878	0.0133533	1	3	0.00190114	0.333333	1	1	1	unnamed	unnamed,unnamed,unnamed	Folr1	Folr1
Ensembl Genes	665	Pigr	121	0.0132941	1	1	74.8878	0.0133533	1	3	0.00190114	0.333333	1	1	1	unnamed	unnamed,unnamed,unnamed	Pigr	Pigr
Ensembl Genes	7016	Hnrnpa1	121	0.0132941	1	1	74.8878	0.0133533	1	3	0.00190114	0.333333	1	1	1	unnamed	unnamed,unnamed,unnamed	Hnrnpa1	Hnrnpa1
Ensembl Genes	8056	Armc12	121	0.0132941	1	1	74.8878	0.0133533	1	3	0.00190114	0.333333	1	1	1	unnamed	unnamed,unnamed,unnamed	Armc12	Armc12
Ensembl Genes	7076	Tmem186	121	0.0132941	1	1	74.8878	0.0133533	1	3	0.00190114	0.333333	1	1	1	unnamed	unnamed,unnamed,unnamed	Tmem186	Tmem186
Ensembl Genes	17417	Flt3l	121	0.0132941	1	1	74.8878	0.0133533	1	3	0.00190114	0.333333	1	1	1	unnamed	unnamed,unnamed,unnamed	Flt3l	Flt3l
Ensembl Genes	3326	Pip4k2b	121	0.0132941	1	1	74.8878	0.0133533	1	3	0.00190114	0.333333	1	1	1	unnamed	unnamed,unnamed,unnamed	Pip4k2b	Pip4k2b
Ensembl Genes	12237	Pbxip1	121	0.0132941	1	1	74.8878	0.0133533	1	3	0.00190114	0.333333	1	1	1	unnamed	unnamed,unnamed,unnamed	Pbxip1	Pbxip1
Ensembl Genes	12116	Glrb	121	0.0132941	1	1	74.8878	0.0133533	1	3	0.00190114	0.333333	1	1	1	unnamed	unnamed,unnamed,unnamed	Glrb	Glrb
Ensembl Genes	14354	Ucn	121	0.0132941	1	1	74.8878	0.0133533	1	3	0.00190114	0.333333	1	1	1	unnamed	unnamed,unnamed,unnamed	Ucn	Ucn
Ensembl Genes	15541	Ssmem1	121	0.0132941	1	1	74.8878	0.0133533	1	3	0.00190114	0.333333	1	1	1	unnamed	unnamed,unnamed,unnamed	Ssmem1	Ssmem1
Ensembl Genes	1693	Prss57	121	0.0132941	1	1	74.8878	0.0133533	1	3	0.00190114	0.333333	1	1	1	unnamed	unnamed,unnamed,unnamed	Prss57	Prss57
Ensembl Genes	16597	Sbk3	121	0.0132941	1	1	74.8878	0.0133533	1	3	0.00190114	0.333333	1	1	1	unnamed	unnamed,unnamed,unnamed	Sbk3	Sbk3
Ensembl Genes	17189	Arhgap33	121	0.0132941	1	1	74.8878	0.0133533	1	3	0.00190114	0.333333	1	1	1	unnamed	unnamed,unnamed,unnamed	Arhgap33	Arhgap33
Ensembl Genes	5737	Gm15217	136	0.0172539	1	1	9.98504	0.2003	2	45	0.00380228	0.0444444	1	1	1	unnamed,unnamed	unnamed,unnamed,unnamed,unnamed,unnamed,unnamed,unnamed,unnamed,unnamed,unnamed,unnamed,unnamed,unnamed,unnamed,unnamed,unnamed,unnamed,unnamed,unnamed,unnamed,unnamed,unnamed,unnamed,unnamed,unnamed,unnamed,unnamed,unnamed,unnamed,unnamed,unnamed,unnamed,unnamed,unnamed,unnamed,unnamed,unnamed,unnamed,unnamed,unnamed,unnamed,unnamed,unnamed,unnamed,unnamed	Gm15217	Gm15217
Ensembl Genes	7017	Nfe2	137	0.0176861	1	1	56.1659	0.0178044	1	4	0.00190114	0.25	1	1	1	unnamed	unnamed,unnamed,unnamed,unnamed	Nfe2	Nfe2
Ensembl Genes	20426	AF529169	137	0.0176861	1	1	56.1659	0.0178044	1	4	0.00190114	0.25	1	1	1	unnamed	unnamed,unnamed,unnamed,unnamed	AF529169	AF529169
Ensembl Genes	7904	Kctd5	137	0.0176861	1	1	56.1659	0.0178044	1	4	0.00190114	0.25	1	1	1	unnamed	unnamed,unnamed,unnamed,unnamed	Kctd5	Kctd5
Ensembl Genes	8229	Clic1	137	0.0176861	1	1	56.1659	0.0178044	1	4	0.00190114	0.25	1	1	1	unnamed	unnamed,unnamed,unnamed,unnamed	Clic1	Clic1
Ensembl Genes	20052	Tagln	137	0.0176861	1	1	56.1659	0.0178044	1	4	0.00190114	0.25	1	1	1	unnamed	unnamed,unnamed,unnamed,unnamed	Tagln	Tagln
Ensembl Genes	8236	Abhd16a	137	0.0176861	1	1	56.1659	0.0178044	1	4	0.00190114	0.25	1	1	1	unnamed	unnamed,unnamed,unnamed,unnamed	Abhd16a	Abhd16a
Ensembl Genes	8237	Ly6g5c	137	0.0176861	1	1	56.1659	0.0178044	1	4	0.00190114	0.25	1	1	1	unnamed	unnamed,unnamed,unnamed,unnamed	Ly6g5c	Ly6g5c
Ensembl Genes	1514	Hkdc1	137	0.0176861	1	1	56.1659	0.0178044	1	4	0.00190114	0.25	1	1	1	unnamed	unnamed,unnamed,unnamed,unnamed	Hkdc1	Hkdc1
Ensembl Genes	15528	Gm9047	137	0.0176861	1	1	56.1659	0.0178044	1	4	0.00190114	0.25	1	1	1	unnamed	unnamed,unnamed,unnamed,unnamed	Gm9047	Gm9047
Ensembl Genes	11597	Sdc4	137	0.0176861	1	1	56.1659	0.0178044	1	4	0.00190114	0.25	1	1	1	unnamed	unnamed,unnamed,unnamed,unnamed	Sdc4	Sdc4
Ensembl Genes	19786	Rp9	137	0.0176861	1	1	56.1659	0.0178044	1	4	0.00190114	0.25	1	1	1	unnamed	unnamed,unnamed,unnamed,unnamed	Rp9	Rp9
Ensembl Genes	16598	Zfp579	137	0.0176861	1	1	56.1659	0.0178044	1	4	0.00190114	0.25	1	1	1	unnamed	unnamed,unnamed,unnamed,unnamed	Zfp579	Zfp579
Ensembl Genes	1692	Fstl3	137	0.0176861	1	1	56.1659	0.0178044	1	4	0.00190114	0.25	1	1	1	unnamed	unnamed,unnamed,unnamed,unnamed	Fstl3	Fstl3
Ensembl Genes	19785	9530077C05Rik	137	0.0176861	1	1	56.1659	0.0178044	1	4	0.00190114	0.25	1	1	1	unnamed	unnamed,unnamed,unnamed,unnamed	9530077C05Rik	9530077C05Rik
Ensembl Genes	18731	Vps36	137	0.0176861	1	1	56.1659	0.0178044	1	4	0.00190114	0.25	1	1	1	unnamed	unnamed,unnamed,unnamed,unnamed	Vps36	Vps36
Ensembl Genes	13072	Shb	152	0.0179857	1	1	9.76798	0.204751	2	46	0.00380228	0.0434783	1	1	1	unnamed,unnamed	unnamed,unnamed,unnamed,unnamed,unnamed,unnamed,unnamed,unnamed,unnamed,unnamed,unnamed,unnamed,unnamed,unnamed,unnamed,unnamed,unnamed,unnamed,unnamed,unnamed,unnamed,unnamed,unnamed,unnamed,unnamed,unnamed,unnamed,unnamed,unnamed,unnamed,unnamed,unnamed,unnamed,unnamed,unnamed,unnamed,unnamed,unnamed,unnamed,unnamed,unnamed,unnamed,unnamed,unnamed,unnamed,unnamed	Shb	Shb
Ensembl Genes	7567	App	153	0.019488	1	1	9.36098	0.213653	2	48	0.00380228	0.0416667	1	1	1	unnamed,unnamed	unnamed,unnamed,unnamed,unnamed,unnamed,unnamed,unnamed,unnamed,unnamed,unnamed,unnamed,unnamed,unnamed,unnamed,unnamed,unnamed,unnamed,unnamed,unnamed,unnamed,unnamed,unnamed,unnamed,unnamed,unnamed,unnamed,unnamed,unnamed,unnamed,unnamed,unnamed,unnamed,unnamed,unnamed,unnamed,unnamed,unnamed,unnamed,unnamed,unnamed,unnamed,unnamed,unnamed,unnamed,unnamed,unnamed,unnamed,unnamed	App	App
Ensembl Genes	6106	Gfra2	153	0.019488	1	1	9.36098	0.213653	2	48	0.00380228	0.0416667	1	1	1	unnamed,unnamed	unnamed,unnamed,unnamed,unnamed,unnamed,unnamed,unnamed,unnamed,unnamed,unnamed,unnamed,unnamed,unnamed,unnamed,unnamed,unnamed,unnamed,unnamed,unnamed,unnamed,unnamed,unnamed,unnamed,unnamed,unnamed,unnamed,unnamed,unnamed,unnamed,unnamed,unnamed,unnamed,unnamed,unnamed,unnamed,unnamed,unnamed,unnamed,unnamed,unnamed,unnamed,unnamed,unnamed,unnamed,unnamed,unnamed,unnamed,unnamed	Gfra2	Gfra2
Ensembl Genes	19813	Adamts15	153	0.019488	1	1	9.36098	0.213653	2	48	0.00380228	0.0416667	1	1	1	unnamed,unnamed	unnamed,unnamed,unnamed,unnamed,unnamed,unnamed,unnamed,unnamed,unnamed,unnamed,unnamed,unnamed,unnamed,unnamed,unnamed,unnamed,unnamed,unnamed,unnamed,unnamed,unnamed,unnamed,unnamed,unnamed,unnamed,unnamed,unnamed,unnamed,unnamed,unnamed,unnamed,unnamed,unnamed,unnamed,unnamed,unnamed,unnamed,unnamed,unnamed,unnamed,unnamed,unnamed,unnamed,unnamed,unnamed,unnamed,unnamed,unnamed	Adamts15	Adamts15
Ensembl Genes	10353	Ttll11	156	0.0202582	1	1	9.16994	0.218104	2	49	0.00380228	0.0408163	1	1	1	unnamed,unnamed	unnamed,unnamed,unnamed,unnamed,unnamed,unnamed,unnamed,unnamed,unnamed,unnamed,unnamed,unnamed,unnamed,unnamed,unnamed,unnamed,unnamed,unnamed,unnamed,unnamed,unnamed,unnamed,unnamed,unnamed,unnamed,unnamed,unnamed,unnamed,unnamed,unnamed,unnamed,unnamed,unnamed,unnamed,unnamed,unnamed,unnamed,unnamed,unnamed,unnamed,unnamed,unnamed,unnamed,unnamed,unnamed,unnamed,unnamed,unnamed,unnamed	Ttll11	Ttll11
Ensembl Genes	4199	Rgs6	157	0.0202757	1	1	5.22473	0.574192	3	129	0.00570342	0.0232558	1	1	1	unnamed,unnamed,unnamed	unnamed,unnamed,unnamed,unnamed,unnamed,unnamed,unnamed,unnamed,unnamed,unnamed,unnamed,unnamed,unnamed,unnamed,unnamed,unnamed,unnamed,unnamed,unnamed,unnamed,unnamed,unnamed,unnamed,unnamed,unnamed,unnamed,unnamed,unnamed,unnamed,unnamed,unnamed,unnamed,unnamed,unnamed,unnamed,unnamed,unnamed,unnamed,unnamed,unnamed,unnamed,unnamed,unnamed,unnamed,unnamed,unnamed,unnamed,unnamed,unnamed,unnamed…	Rgs6	Rgs6
Ensembl Genes	4951	Spock1	158	0.021041	1	1	8.98654	0.222555	2	50	0.00380228	0.04	1	1	1	unnamed,unnamed	unnamed,unnamed,unnamed,unnamed,unnamed,unnamed,unnamed,unnamed,unnamed,unnamed,unnamed,unnamed,unnamed,unnamed,unnamed,unnamed,unnamed,unnamed,unnamed,unnamed,unnamed,unnamed,unnamed,unnamed,unnamed,unnamed,unnamed,unnamed,unnamed,unnamed,unnamed,unnamed,unnamed,unnamed,unnamed,unnamed,unnamed,unnamed,unnamed,unnamed,unnamed,unnamed,unnamed,unnamed,unnamed,unnamed,unnamed,unnamed,unnamed,unnamed	Spock1	Spock1
Ensembl Genes	20031	Atp5l	159	0.0220586	1	1	44.9327	0.0222555	1	5	0.00190114	0.2	1	1	1	unnamed	unnamed,unnamed,unnamed,unnamed,unnamed	Atp5l	Atp5l
Ensembl Genes	3325	Psmb3	159	0.0220586	1	1	44.9327	0.0222555	1	5	0.00190114	0.2	1	1	1	unnamed	unnamed,unnamed,unnamed,unnamed,unnamed	Psmb3	Psmb3
Ensembl Genes	8565	Ndufa11	159	0.0220586	1	1	44.9327	0.0222555	1	5	0.00190114	0.2	1	1	1	unnamed	unnamed,unnamed,unnamed,unnamed,unnamed	Ndufa11	Ndufa11
Ensembl Genes	7905	Pdpk1	159	0.0220586	1	1	44.9327	0.0222555	1	5	0.00190114	0.2	1	1	1	unnamed	unnamed,unnamed,unnamed,unnamed,unnamed	Pdpk1	Pdpk1
Ensembl Genes	4619	Hist1h2bj	159	0.0220586	1	1	44.9327	0.0222555	1	5	0.00190114	0.2	1	1	1	unnamed	unnamed,unnamed,unnamed,unnamed,unnamed	Hist1h2bj	Hist1h2bj
Ensembl Genes	17478	Ush1c	159	0.0220586	1	1	44.9327	0.0222555	1	5	0.00190114	0.2	1	1	1	unnamed	unnamed,unnamed,unnamed,unnamed,unnamed	Ush1c	Ush1c
Ensembl Genes	11595	Matn4	159	0.0220586	1	1	44.9327	0.0222555	1	5	0.00190114	0.2	1	1	1	unnamed	unnamed,unnamed,unnamed,unnamed,unnamed	Matn4	Matn4
Ensembl Genes	14020	Clcn6	159	0.0220586	1	1	44.9327	0.0222555	1	5	0.00190114	0.2	1	1	1	unnamed	unnamed,unnamed,unnamed,unnamed,unnamed	Clcn6	Clcn6
Ensembl Genes	14970	Wsb2	159	0.0220586	1	1	44.9327	0.0222555	1	5	0.00190114	0.2	1	1	1	unnamed	unnamed,unnamed,unnamed,unnamed,unnamed	Wsb2	Wsb2
Ensembl Genes	17228	Scn1b	159	0.0220586	1	1	44.9327	0.0222555	1	5	0.00190114	0.2	1	1	1	unnamed	unnamed,unnamed,unnamed,unnamed,unnamed	Scn1b	Scn1b
Ensembl Genes	15303	Radil	159	0.0220586	1	1	44.9327	0.0222555	1	5	0.00190114	0.2	1	1	1	unnamed	unnamed,unnamed,unnamed,unnamed,unnamed	Radil	Radil
Ensembl Genes	19827	Kirrel3	170	0.0234635	1	1	8.47787	0.235908	2	53	0.00380228	0.0377359	1	1	1	unnamed,unnamed	unnamed,unnamed,unnamed,unnamed,unnamed,unnamed,unnamed,unnamed,unnamed,unnamed,unnamed,unnamed,unnamed,unnamed,unnamed,unnamed,unnamed,unnamed,unnamed,unnamed,unnamed,unnamed,unnamed,unnamed,unnamed,unnamed,unnamed,unnamed,unnamed,unnamed,unnamed,unnamed,unnamed,unnamed,unnamed,unnamed,unnamed,unnamed,unnamed,unnamed,unnamed,unnamed,unnamed,unnamed,unnamed,unnamed,unnamed,unnamed,unnamed,unnamed…	Kirrel3	Kirrel3
Ensembl Genes	2034	Hmga2	171	0.025139	1	1	8.16958	0.244811	2	55	0.00380228	0.0363636	1	1	1	unnamed,unnamed	unnamed,unnamed,unnamed,unnamed,unnamed,unnamed,unnamed,unnamed,unnamed,unnamed,unnamed,unnamed,unnamed,unnamed,unnamed,unnamed,unnamed,unnamed,unnamed,unnamed,unnamed,unnamed,unnamed,unnamed,unnamed,unnamed,unnamed,unnamed,unnamed,unnamed,unnamed,unnamed,unnamed,unnamed,unnamed,unnamed,unnamed,unnamed,unnamed,unnamed,unnamed,unnamed,unnamed,unnamed,unnamed,unnamed,unnamed,unnamed,unnamed,unnamed…	Hmga2	Hmga2
Ensembl Genes	5736	Ddhd1	172	0.0259945	1	1	8.0237	0.249262	2	56	0.00380228	0.0357143	1	1	1	unnamed,unnamed	unnamed,unnamed,unnamed,unnamed,unnamed,unnamed,unnamed,unnamed,unnamed,unnamed,unnamed,unnamed,unnamed,unnamed,unnamed,unnamed,unnamed,unnamed,unnamed,unnamed,unnamed,unnamed,unnamed,unnamed,unnamed,unnamed,unnamed,unnamed,unnamed,unnamed,unnamed,unnamed,unnamed,unnamed,unnamed,unnamed,unnamed,unnamed,unnamed,unnamed,unnamed,unnamed,unnamed,unnamed,unnamed,unnamed,unnamed,unnamed,unnamed,unnamed…	Ddhd1	Ddhd1
Ensembl Genes	17806	Stard10	173	0.0264117	1	1	37.4439	0.0267066	1	6	0.00190114	0.166667	1	1	1	unnamed	unnamed,unnamed,unnamed,unnamed,unnamed,unnamed	Stard10	Stard10
Ensembl Genes	17464	Lmtk3	173	0.0264117	1	1	37.4439	0.0267066	1	6	0.00190114	0.166667	1	1	1	unnamed	unnamed,unnamed,unnamed,unnamed,unnamed,unnamed	Lmtk3	Lmtk3
Ensembl Genes	19503	Fbxo31	173	0.0264117	1	1	37.4439	0.0267066	1	6	0.00190114	0.166667	1	1	1	unnamed	unnamed,unnamed,unnamed,unnamed,unnamed,unnamed	Fbxo31	Fbxo31
Ensembl Genes	15305	Mmd2	173	0.0264117	1	1	37.4439	0.0267066	1	6	0.00190114	0.166667	1	1	1	unnamed	unnamed,unnamed,unnamed,unnamed,unnamed,unnamed	Mmd2	Mmd2
Ensembl Genes	17188	Prodh2	173	0.0264117	1	1	37.4439	0.0267066	1	6	0.00190114	0.166667	1	1	1	unnamed	unnamed,unnamed,unnamed,unnamed,unnamed,unnamed	Prodh2	Prodh2
Ensembl Genes	8566	Nrtn	173	0.0264117	1	1	37.4439	0.0267066	1	6	0.00190114	0.166667	1	1	1	unnamed	unnamed,unnamed,unnamed,unnamed,unnamed,unnamed	Nrtn	Nrtn
Ensembl Genes	14978	Rnft2	173	0.0264117	1	1	37.4439	0.0267066	1	6	0.00190114	0.166667	1	1	1	unnamed	unnamed,unnamed,unnamed,unnamed,unnamed,unnamed	Rnft2	Rnft2
Ensembl Genes	7575	Cct8	173	0.0264117	1	1	37.4439	0.0267066	1	6	0.00190114	0.166667	1	1	1	unnamed	unnamed,unnamed,unnamed,unnamed,unnamed,unnamed	Cct8	Cct8
Ensembl Genes	4445	Bag5	173	0.0264117	1	1	37.4439	0.0267066	1	6	0.00190114	0.166667	1	1	1	unnamed	unnamed,unnamed,unnamed,unnamed,unnamed,unnamed	Bag5	Bag5
Ensembl Genes	4444	Trmt61a	173	0.0264117	1	1	37.4439	0.0267066	1	6	0.00190114	0.166667	1	1	1	unnamed	unnamed,unnamed,unnamed,unnamed,unnamed,unnamed	Trmt61a	Trmt61a
Ensembl Genes	2275	Pold2	173	0.0264117	1	1	37.4439	0.0267066	1	6	0.00190114	0.166667	1	1	1	unnamed	unnamed,unnamed,unnamed,unnamed,unnamed,unnamed	Pold2	Pold2
Ensembl Genes	14199	9330182L06Rik	173	0.0264117	1	1	37.4439	0.0267066	1	6	0.00190114	0.166667	1	1	1	unnamed	unnamed,unnamed,unnamed,unnamed,unnamed,unnamed	9330182L06Rik	9330182L06Rik
Ensembl Genes	12195	Mex3a	173	0.0264117	1	1	37.4439	0.0267066	1	6	0.00190114	0.166667	1	1	1	unnamed	unnamed,unnamed,unnamed,unnamed,unnamed,unnamed	Mex3a	Mex3a
Ensembl Genes	11523	Tldc2	173	0.0264117	1	1	37.4439	0.0267066	1	6	0.00190114	0.166667	1	1	1	unnamed	unnamed,unnamed,unnamed,unnamed,unnamed,unnamed	Tldc2	Tldc2
Ensembl Genes	11361	Zfp120	173	0.0264117	1	1	37.4439	0.0267066	1	6	0.00190114	0.166667	1	1	1	unnamed	unnamed,unnamed,unnamed,unnamed,unnamed,unnamed	Zfp120	Zfp120
Ensembl Genes	11360	Syndig1	173	0.0264117	1	1	37.4439	0.0267066	1	6	0.00190114	0.166667	1	1	1	unnamed	unnamed,unnamed,unnamed,unnamed,unnamed,unnamed	Syndig1	Syndig1
Ensembl Genes	13034	Tpm2	173	0.0264117	1	1	37.4439	0.0267066	1	6	0.00190114	0.166667	1	1	1	unnamed	unnamed,unnamed,unnamed,unnamed,unnamed,unnamed	Tpm2	Tpm2
Ensembl Genes	13045	Olfr70	173	0.0264117	1	1	37.4439	0.0267066	1	6	0.00190114	0.166667	1	1	1	unnamed	unnamed,unnamed,unnamed,unnamed,unnamed,unnamed	Olfr70	Olfr70
Ensembl Genes	14971	Rfc5	173	0.0264117	1	1	37.4439	0.0267066	1	6	0.00190114	0.166667	1	1	1	unnamed	unnamed,unnamed,unnamed,unnamed,unnamed,unnamed	Rfc5	Rfc5
Ensembl Genes	11254	Adam33	173	0.0264117	1	1	37.4439	0.0267066	1	6	0.00190114	0.166667	1	1	1	unnamed	unnamed,unnamed,unnamed,unnamed,unnamed,unnamed	Adam33	Adam33
Ensembl Genes	13782	Sfn	173	0.0264117	1	1	37.4439	0.0267066	1	6	0.00190114	0.166667	1	1	1	unnamed	unnamed,unnamed,unnamed,unnamed,unnamed,unnamed	Sfn	Sfn
Ensembl Genes	14977	Hrk	173	0.0264117	1	1	37.4439	0.0267066	1	6	0.00190114	0.166667	1	1	1	unnamed	unnamed,unnamed,unnamed,unnamed,unnamed,unnamed	Hrk	Hrk
Ensembl Genes	14429	Afap1	195	0.0268617	1	1	7.88293	0.253713	2	57	0.00380228	0.0350877	1	1	1	unnamed,unnamed	unnamed,unnamed,unnamed,unnamed,unnamed,unnamed,unnamed,unnamed,unnamed,unnamed,unnamed,unnamed,unnamed,unnamed,unnamed,unnamed,unnamed,unnamed,unnamed,unnamed,unnamed,unnamed,unnamed,unnamed,unnamed,unnamed,unnamed,unnamed,unnamed,unnamed,unnamed,unnamed,unnamed,unnamed,unnamed,unnamed,unnamed,unnamed,unnamed,unnamed,unnamed,unnamed,unnamed,unnamed,unnamed,unnamed,unnamed,unnamed,unnamed,unnamed…	Afap1	Afap1
Ensembl Genes	2427	Slit3	196	0.0277404	1	1	7.74702	0.258164	2	58	0.00380228	0.0344828	1	1	1	unnamed,unnamed	unnamed,unnamed,unnamed,unnamed,unnamed,unnamed,unnamed,unnamed,unnamed,unnamed,unnamed,unnamed,unnamed,unnamed,unnamed,unnamed,unnamed,unnamed,unnamed,unnamed,unnamed,unnamed,unnamed,unnamed,unnamed,unnamed,unnamed,unnamed,unnamed,unnamed,unnamed,unnamed,unnamed,unnamed,unnamed,unnamed,unnamed,unnamed,unnamed,unnamed,unnamed,unnamed,unnamed,unnamed,unnamed,unnamed,unnamed,unnamed,unnamed,unnamed…	Slit3	Slit3
Ensembl Genes	10352	Dab2ip	197	0.030445	1	1	7.36602	0.271517	2	61	0.00380228	0.0327869	1	1	1	unnamed,unnamed	unnamed,unnamed,unnamed,unnamed,unnamed,unnamed,unnamed,unnamed,unnamed,unnamed,unnamed,unnamed,unnamed,unnamed,unnamed,unnamed,unnamed,unnamed,unnamed,unnamed,unnamed,unnamed,unnamed,unnamed,unnamed,unnamed,unnamed,unnamed,unnamed,unnamed,unnamed,unnamed,unnamed,unnamed,unnamed,unnamed,unnamed,unnamed,unnamed,unnamed,unnamed,unnamed,unnamed,unnamed,unnamed,unnamed,unnamed,unnamed,unnamed,unnamed…	Dab2ip	Dab2ip
Ensembl Genes	2697	Drc3	198	0.0307455	1	1	32.0948	0.0311577	1	7	0.00190114	0.142857	1	1	1	unnamed	unnamed,unnamed,unnamed,unnamed,unnamed,unnamed,unnamed	Drc3	Drc3
Ensembl Genes	23	Mcmdc2	198	0.0307455	1	1	32.0948	0.0311577	1	7	0.00190114	0.142857	1	1	1	unnamed	unnamed,unnamed,unnamed,unnamed,unnamed,unnamed,unnamed	Mcmdc2	Mcmdc2
Ensembl Genes	2698	Atpaf2	198	0.0307455	1	1	32.0948	0.0311577	1	7	0.00190114	0.142857	1	1	1	unnamed	unnamed,unnamed,unnamed,unnamed,unnamed,unnamed,unnamed	Atpaf2	Atpaf2
Ensembl Genes	2424	Dock2	198	0.0307455	1	1	32.0948	0.0311577	1	7	0.00190114	0.142857	1	1	1	unnamed	unnamed,unnamed,unnamed,unnamed,unnamed,unnamed,unnamed	Dock2	Dock2
Ensembl Genes	4009	Nova1	198	0.0307455	1	1	32.0948	0.0311577	1	7	0.00190114	0.142857	1	1	1	unnamed	unnamed,unnamed,unnamed,unnamed,unnamed,unnamed,unnamed	Nova1	Nova1
Ensembl Genes	19411	Hydin	198	0.0307455	1	1	32.0948	0.0311577	1	7	0.00190114	0.142857	1	1	1	unnamed	unnamed,unnamed,unnamed,unnamed,unnamed,unnamed,unnamed	Hydin	Hydin
Ensembl Genes	8537	Sh3gl1	198	0.0307455	1	1	32.0948	0.0311577	1	7	0.00190114	0.142857	1	1	1	unnamed	unnamed,unnamed,unnamed,unnamed,unnamed,unnamed,unnamed	Sh3gl1	Sh3gl1
Ensembl Genes	8536	Mpnd	198	0.0307455	1	1	32.0948	0.0311577	1	7	0.00190114	0.142857	1	1	1	unnamed	unnamed,unnamed,unnamed,unnamed,unnamed,unnamed,unnamed	Mpnd	Mpnd
Ensembl Genes	3045	Dhrs13	198	0.0307455	1	1	32.0948	0.0311577	1	7	0.00190114	0.142857	1	1	1	unnamed	unnamed,unnamed,unnamed,unnamed,unnamed,unnamed,unnamed	Dhrs13	Dhrs13
Ensembl Genes	16516	Smco2	198	0.0307455	1	1	32.0948	0.0311577	1	7	0.00190114	0.142857	1	1	1	unnamed	unnamed,unnamed,unnamed,unnamed,unnamed,unnamed,unnamed	Smco2	Smco2
Ensembl Genes	14088	Kcnab2	198	0.0307455	1	1	32.0948	0.0311577	1	7	0.00190114	0.142857	1	1	1	unnamed	unnamed,unnamed,unnamed,unnamed,unnamed,unnamed,unnamed	Kcnab2	Kcnab2
Ensembl Genes	13416	Magoh	198	0.0307455	1	1	32.0948	0.0311577	1	7	0.00190114	0.142857	1	1	1	unnamed	unnamed,unnamed,unnamed,unnamed,unnamed,unnamed,unnamed	Magoh	Magoh
Ensembl Genes	13043	Fam221b	198	0.0307455	1	1	32.0948	0.0311577	1	7	0.00190114	0.142857	1	1	1	unnamed	unnamed,unnamed,unnamed,unnamed,unnamed,unnamed,unnamed	Fam221b	Fam221b
Ensembl Genes	14324	Tyms	198	0.0307455	1	1	32.0948	0.0311577	1	7	0.00190114	0.142857	1	1	1	unnamed	unnamed,unnamed,unnamed,unnamed,unnamed,unnamed,unnamed	Tyms	Tyms
Ensembl Genes	14419	Dok7	198	0.0307455	1	1	32.0948	0.0311577	1	7	0.00190114	0.142857	1	1	1	unnamed	unnamed,unnamed,unnamed,unnamed,unnamed,unnamed,unnamed	Dok7	Dok7
Ensembl Genes	10170	Ubac1	198	0.0307455	1	1	32.0948	0.0311577	1	7	0.00190114	0.142857	1	1	1	unnamed	unnamed,unnamed,unnamed,unnamed,unnamed,unnamed,unnamed	Ubac1	Ubac1
Ensembl Genes	15272	3110082I17Rik	198	0.0307455	1	1	32.0948	0.0311577	1	7	0.00190114	0.142857	1	1	1	unnamed	unnamed,unnamed,unnamed,unnamed,unnamed,unnamed,unnamed	3110082I17Rik	3110082I17Rik
Ensembl Genes	17179	Sdhaf1	198	0.0307455	1	1	32.0948	0.0311577	1	7	0.00190114	0.142857	1	1	1	unnamed	unnamed,unnamed,unnamed,unnamed,unnamed,unnamed,unnamed	Sdhaf1	Sdhaf1
Ensembl Genes	17594	Slco3a1	216	0.0313689	1	1	7.24721	0.275968	2	62	0.00380228	0.0322581	1	1	1	unnamed,unnamed	unnamed,unnamed,unnamed,unnamed,unnamed,unnamed,unnamed,unnamed,unnamed,unnamed,unnamed,unnamed,unnamed,unnamed,unnamed,unnamed,unnamed,unnamed,unnamed,unnamed,unnamed,unnamed,unnamed,unnamed,unnamed,unnamed,unnamed,unnamed,unnamed,unnamed,unnamed,unnamed,unnamed,unnamed,unnamed,unnamed,unnamed,unnamed,unnamed,unnamed,unnamed,unnamed,unnamed,unnamed,unnamed,unnamed,unnamed,unnamed,unnamed,unnamed…	Slco3a1	Slco3a1
Ensembl Genes	19812	Snx19	217	0.0342059	1	1	6.91272	0.289322	2	65	0.00380228	0.0307692	1	1	1	unnamed,unnamed	unnamed,unnamed,unnamed,unnamed,unnamed,unnamed,unnamed,unnamed,unnamed,unnamed,unnamed,unnamed,unnamed,unnamed,unnamed,unnamed,unnamed,unnamed,unnamed,unnamed,unnamed,unnamed,unnamed,unnamed,unnamed,unnamed,unnamed,unnamed,unnamed,unnamed,unnamed,unnamed,unnamed,unnamed,unnamed,unnamed,unnamed,unnamed,unnamed,unnamed,unnamed,unnamed,unnamed,unnamed,unnamed,unnamed,unnamed,unnamed,unnamed,unnamed…	Snx19	Snx19
Ensembl Genes	5075	Nsun2	218	0.03506	1	1	28.0829	0.0356088	1	8	0.00190114	0.125	1	1	1	unnamed	unnamed,unnamed,unnamed,unnamed,unnamed,unnamed,unnamed,unnamed	Nsun2	Nsun2
Ensembl Genes	2425	Fam196b	218	0.03506	1	1	28.0829	0.0356088	1	8	0.00190114	0.125	1	1	1	unnamed	unnamed,unnamed,unnamed,unnamed,unnamed,unnamed,unnamed,unnamed	Fam196b	Fam196b
Ensembl Genes	19082	Mcm5	218	0.03506	1	1	28.0829	0.0356088	1	8	0.00190114	0.125	1	1	1	unnamed	unnamed,unnamed,unnamed,unnamed,unnamed,unnamed,unnamed,unnamed	Mcm5	Mcm5
Ensembl Genes	5750	Fbxo34	218	0.03506	1	1	28.0829	0.0356088	1	8	0.00190114	0.125	1	1	1	unnamed	unnamed,unnamed,unnamed,unnamed,unnamed,unnamed,unnamed,unnamed	Fbxo34	Fbxo34
Ensembl Genes	6612	Kctd17	218	0.03506	1	1	28.0829	0.0356088	1	8	0.00190114	0.125	1	1	1	unnamed	unnamed,unnamed,unnamed,unnamed,unnamed,unnamed,unnamed,unnamed	Kctd17	Kctd17
Ensembl Genes	18194	Scnn1g	218	0.03506	1	1	28.0829	0.0356088	1	8	0.00190114	0.125	1	1	1	unnamed	unnamed,unnamed,unnamed,unnamed,unnamed,unnamed,unnamed,unnamed	Scnn1g	Scnn1g
Ensembl Genes	9320	Rhod	218	0.03506	1	1	28.0829	0.0356088	1	8	0.00190114	0.125	1	1	1	unnamed	unnamed,unnamed,unnamed,unnamed,unnamed,unnamed,unnamed,unnamed	Rhod	Rhod
Ensembl Genes	6613	Tmprss6	218	0.03506	1	1	28.0829	0.0356088	1	8	0.00190114	0.125	1	1	1	unnamed	unnamed,unnamed,unnamed,unnamed,unnamed,unnamed,unnamed,unnamed	Tmprss6	Tmprss6
Ensembl Genes	20186	Ubl7	218	0.03506	1	1	28.0829	0.0356088	1	8	0.00190114	0.125	1	1	1	unnamed	unnamed,unnamed,unnamed,unnamed,unnamed,unnamed,unnamed,unnamed	Ubl7	Ubl7
Ensembl Genes	14087	Chd5	218	0.03506	1	1	28.0829	0.0356088	1	8	0.00190114	0.125	1	1	1	unnamed	unnamed,unnamed,unnamed,unnamed,unnamed,unnamed,unnamed,unnamed	Chd5	Chd5
Ensembl Genes	13421	Scp2	218	0.03506	1	1	28.0829	0.0356088	1	8	0.00190114	0.125	1	1	1	unnamed	unnamed,unnamed,unnamed,unnamed,unnamed,unnamed,unnamed,unnamed	Scp2	Scp2
Ensembl Genes	17463	Sult2b1	218	0.03506	1	1	28.0829	0.0356088	1	8	0.00190114	0.125	1	1	1	unnamed	unnamed,unnamed,unnamed,unnamed,unnamed,unnamed,unnamed,unnamed	Sult2b1	Sult2b1
Ensembl Genes	15529	Kcp	218	0.03506	1	1	28.0829	0.0356088	1	8	0.00190114	0.125	1	1	1	unnamed	unnamed,unnamed,unnamed,unnamed,unnamed,unnamed,unnamed,unnamed	Kcp	Kcp
Ensembl Genes	14	St18	218	0.03506	1	1	28.0829	0.0356088	1	8	0.00190114	0.125	1	1	1	unnamed	unnamed,unnamed,unnamed,unnamed,unnamed,unnamed,unnamed,unnamed	St18	St18
Ensembl Genes	16353	Klrb1f	218	0.03506	1	1	28.0829	0.0356088	1	8	0.00190114	0.125	1	1	1	unnamed	unnamed,unnamed,unnamed,unnamed,unnamed,unnamed,unnamed,unnamed	Klrb1f	Klrb1f
Ensembl Genes	15542	Cpa2	218	0.03506	1	1	28.0829	0.0356088	1	8	0.00190114	0.125	1	1	1	unnamed	unnamed,unnamed,unnamed,unnamed,unnamed,unnamed,unnamed,unnamed	Cpa2	Cpa2
Ensembl Genes	10281	Fubp3	218	0.03506	1	1	28.0829	0.0356088	1	8	0.00190114	0.125	1	1	1	unnamed	unnamed,unnamed,unnamed,unnamed,unnamed,unnamed,unnamed,unnamed	Fubp3	Fubp3
Ensembl Genes	163	Il1rl1	218	0.03506	1	1	28.0829	0.0356088	1	8	0.00190114	0.125	1	1	1	unnamed	unnamed,unnamed,unnamed,unnamed,unnamed,unnamed,unnamed,unnamed	Il1rl1	Il1rl1
Ensembl Genes	13145	Palm2	236	0.0361506	1	1	6.70637	0.298224	2	67	0.00380228	0.0298507	1	1	1	unnamed,unnamed	unnamed,unnamed,unnamed,unnamed,unnamed,unnamed,unnamed,unnamed,unnamed,unnamed,unnamed,unnamed,unnamed,unnamed,unnamed,unnamed,unnamed,unnamed,unnamed,unnamed,unnamed,unnamed,unnamed,unnamed,unnamed,unnamed,unnamed,unnamed,unnamed,unnamed,unnamed,unnamed,unnamed,unnamed,unnamed,unnamed,unnamed,unnamed,unnamed,unnamed,unnamed,unnamed,unnamed,unnamed,unnamed,unnamed,unnamed,unnamed,unnamed,unnamed…	Palm2	Palm2
Ensembl Genes	22	Sgk3	237	0.0393553	1	1	24.9626	0.0400599	1	9	0.00190114	0.111111	1	1	1	unnamed	unnamed,unnamed,unnamed,unnamed,unnamed,unnamed,unnamed,unnamed,unnamed	Sgk3	Sgk3
Ensembl Genes	4325	9030617O03Rik	237	0.0393553	1	1	24.9626	0.0400599	1	9	0.00190114	0.111111	1	1	1	unnamed	unnamed,unnamed,unnamed,unnamed,unnamed,unnamed,unnamed,unnamed,unnamed	9030617O03Rik	9030617O03Rik
Ensembl Genes	20525	Atp2c1	237	0.0393553	1	1	24.9626	0.0400599	1	9	0.00190114	0.111111	1	1	1	unnamed	unnamed,unnamed,unnamed,unnamed,unnamed,unnamed,unnamed,unnamed,unnamed	Atp2c1	Atp2c1
Ensembl Genes	19489	6430548M08Rik	237	0.0393553	1	1	24.9626	0.0400599	1	9	0.00190114	0.111111	1	1	1	unnamed	unnamed,unnamed,unnamed,unnamed,unnamed,unnamed,unnamed,unnamed,unnamed	6430548M08Rik	6430548M08Rik
Ensembl Genes	4700	BC005537	237	0.0393553	1	1	24.9626	0.0400599	1	9	0.00190114	0.111111	1	1	1	unnamed	unnamed,unnamed,unnamed,unnamed,unnamed,unnamed,unnamed,unnamed,unnamed	BC005537	BC005537
Ensembl Genes	20030	Kmt2a	237	0.0393553	1	1	24.9626	0.0400599	1	9	0.00190114	0.111111	1	1	1	unnamed	unnamed,unnamed,unnamed,unnamed,unnamed,unnamed,unnamed,unnamed,unnamed	Kmt2a	Kmt2a
Ensembl Genes	9323	Pcx	237	0.0393553	1	1	24.9626	0.0400599	1	9	0.00190114	0.111111	1	1	1	unnamed	unnamed,unnamed,unnamed,unnamed,unnamed,unnamed,unnamed,unnamed,unnamed	Pcx	Pcx
Ensembl Genes	9319	Kdm2a	237	0.0393553	1	1	24.9626	0.0400599	1	9	0.00190114	0.111111	1	1	1	unnamed	unnamed,unnamed,unnamed,unnamed,unnamed,unnamed,unnamed,unnamed,unnamed	Kdm2a	Kdm2a
Ensembl Genes	9324	Lrfn4	237	0.0393553	1	1	24.9626	0.0400599	1	9	0.00190114	0.111111	1	1	1	unnamed	unnamed,unnamed,unnamed,unnamed,unnamed,unnamed,unnamed,unnamed,unnamed	Lrfn4	Lrfn4
Ensembl Genes	9266	Timm21	237	0.0393553	1	1	24.9626	0.0400599	1	9	0.00190114	0.111111	1	1	1	unnamed	unnamed,unnamed,unnamed,unnamed,unnamed,unnamed,unnamed,unnamed,unnamed	Timm21	Timm21
Ensembl Genes	664	Fcamr	237	0.0393553	1	1	24.9626	0.0400599	1	9	0.00190114	0.111111	1	1	1	unnamed	unnamed,unnamed,unnamed,unnamed,unnamed,unnamed,unnamed,unnamed,unnamed	Fcamr	Fcamr
Ensembl Genes	6087	Pdlim2	237	0.0393553	1	1	24.9626	0.0400599	1	9	0.00190114	0.111111	1	1	1	unnamed	unnamed,unnamed,unnamed,unnamed,unnamed,unnamed,unnamed,unnamed,unnamed	Pdlim2	Pdlim2
Ensembl Genes	5452	Fezf2	237	0.0393553	1	1	24.9626	0.0400599	1	9	0.00190114	0.111111	1	1	1	unnamed	unnamed,unnamed,unnamed,unnamed,unnamed,unnamed,unnamed,unnamed,unnamed	Fezf2	Fezf2
Ensembl Genes	18834	Zdhhc2	237	0.0393553	1	1	24.9626	0.0400599	1	9	0.00190114	0.111111	1	1	1	unnamed	unnamed,unnamed,unnamed,unnamed,unnamed,unnamed,unnamed,unnamed,unnamed	Zdhhc2	Zdhhc2
Ensembl Genes	12981	Dnaic1	237	0.0393553	1	1	24.9626	0.0400599	1	9	0.00190114	0.111111	1	1	1	unnamed	unnamed,unnamed,unnamed,unnamed,unnamed,unnamed,unnamed,unnamed,unnamed	Dnaic1	Dnaic1
Ensembl Genes	13764	Fam76a	237	0.0393553	1	1	24.9626	0.0400599	1	9	0.00190114	0.111111	1	1	1	unnamed	unnamed,unnamed,unnamed,unnamed,unnamed,unnamed,unnamed,unnamed,unnamed	Fam76a	Fam76a
Ensembl Genes	12238	Pmvk	237	0.0393553	1	1	24.9626	0.0400599	1	9	0.00190114	0.111111	1	1	1	unnamed	unnamed,unnamed,unnamed,unnamed,unnamed,unnamed,unnamed,unnamed,unnamed	Pmvk	Pmvk
Ensembl Genes	18765	Letm2	237	0.0393553	1	1	24.9626	0.0400599	1	9	0.00190114	0.111111	1	1	1	unnamed	unnamed,unnamed,unnamed,unnamed,unnamed,unnamed,unnamed,unnamed,unnamed	Letm2	Letm2
Ensembl Genes	11524	Samhd1	237	0.0393553	1	1	24.9626	0.0400599	1	9	0.00190114	0.111111	1	1	1	unnamed	unnamed,unnamed,unnamed,unnamed,unnamed,unnamed,unnamed,unnamed,unnamed	Samhd1	Samhd1
Ensembl Genes	14333	1700001C02Rik	237	0.0393553	1	1	24.9626	0.0400599	1	9	0.00190114	0.111111	1	1	1	unnamed	unnamed,unnamed,unnamed,unnamed,unnamed,unnamed,unnamed,unnamed,unnamed	1700001C02Rik	1700001C02Rik
Ensembl Genes	11650	Arfgef2	237	0.0393553	1	1	24.9626	0.0400599	1	9	0.00190114	0.111111	1	1	1	unnamed	unnamed,unnamed,unnamed,unnamed,unnamed,unnamed,unnamed,unnamed,unnamed	Arfgef2	Arfgef2
Ensembl Genes	18657	Csmd1	237	0.0393553	1	1	24.9626	0.0400599	1	9	0.00190114	0.111111	1	1	1	unnamed	unnamed,unnamed,unnamed,unnamed,unnamed,unnamed,unnamed,unnamed,unnamed	Csmd1	Csmd1
Ensembl Genes	18732	Thsd1	237	0.0393553	1	1	24.9626	0.0400599	1	9	0.00190114	0.111111	1	1	1	unnamed	unnamed,unnamed,unnamed,unnamed,unnamed,unnamed,unnamed,unnamed,unnamed	Thsd1	Thsd1
Ensembl Genes	1484	Ascc1	237	0.0393553	1	1	24.9626	0.0400599	1	9	0.00190114	0.111111	1	1	1	unnamed	unnamed,unnamed,unnamed,unnamed,unnamed,unnamed,unnamed,unnamed,unnamed	Ascc1	Ascc1
Ensembl Genes	17229	Gramd1a	237	0.0393553	1	1	24.9626	0.0400599	1	9	0.00190114	0.111111	1	1	1	unnamed	unnamed,unnamed,unnamed,unnamed,unnamed,unnamed,unnamed,unnamed,unnamed	Gramd1a	Gramd1a
Ensembl Genes	16595	Ssc5d	237	0.0393553	1	1	24.9626	0.0400599	1	9	0.00190114	0.111111	1	1	1	unnamed	unnamed,unnamed,unnamed,unnamed,unnamed,unnamed,unnamed,unnamed,unnamed	Ssc5d	Ssc5d
Ensembl Genes	1579	Cabin1	237	0.0393553	1	1	24.9626	0.0400599	1	9	0.00190114	0.111111	1	1	1	unnamed	unnamed,unnamed,unnamed,unnamed,unnamed,unnamed,unnamed,unnamed,unnamed	Cabin1	Cabin1
Ensembl Genes	14431	Psapl1	264	0.0401641	1	1	6.32855	0.316028	2	71	0.00380228	0.028169	1	1	1	unnamed,unnamed	unnamed,unnamed,unnamed,unnamed,unnamed,unnamed,unnamed,unnamed,unnamed,unnamed,unnamed,unnamed,unnamed,unnamed,unnamed,unnamed,unnamed,unnamed,unnamed,unnamed,unnamed,unnamed,unnamed,unnamed,unnamed,unnamed,unnamed,unnamed,unnamed,unnamed,unnamed,unnamed,unnamed,unnamed,unnamed,unnamed,unnamed,unnamed,unnamed,unnamed,unnamed,unnamed,unnamed,unnamed,unnamed,unnamed,unnamed,unnamed,unnamed,unnamed…	Psapl1	Psapl1
Ensembl Genes	13147	Akap2	264	0.0401641	1	1	6.32855	0.316028	2	71	0.00380228	0.028169	1	1	1	unnamed,unnamed	unnamed,unnamed,unnamed,unnamed,unnamed,unnamed,unnamed,unnamed,unnamed,unnamed,unnamed,unnamed,unnamed,unnamed,unnamed,unnamed,unnamed,unnamed,unnamed,unnamed,unnamed,unnamed,unnamed,unnamed,unnamed,unnamed,unnamed,unnamed,unnamed,unnamed,unnamed,unnamed,unnamed,unnamed,unnamed,unnamed,unnamed,unnamed,unnamed,unnamed,unnamed,unnamed,unnamed,unnamed,unnamed,unnamed,unnamed,unnamed,unnamed,unnamed…	Akap2	Akap2
Ensembl Genes	4882	Diras2	266	0.0432792	1	1	6.07199	0.329381	2	74	0.00380228	0.027027	1	1	1	unnamed,unnamed	unnamed,unnamed,unnamed,unnamed,unnamed,unnamed,unnamed,unnamed,unnamed,unnamed,unnamed,unnamed,unnamed,unnamed,unnamed,unnamed,unnamed,unnamed,unnamed,unnamed,unnamed,unnamed,unnamed,unnamed,unnamed,unnamed,unnamed,unnamed,unnamed,unnamed,unnamed,unnamed,unnamed,unnamed,unnamed,unnamed,unnamed,unnamed,unnamed,unnamed,unnamed,unnamed,unnamed,unnamed,unnamed,unnamed,unnamed,unnamed,unnamed,unnamed…	Diras2	Diras2
Ensembl Genes	2276	Myl7	267	0.0436316	1	1	22.4663	0.044511	1	10	0.00190114	0.1	1	1	1	unnamed	unnamed,unnamed,unnamed,unnamed,unnamed,unnamed,unnamed,unnamed,unnamed,unnamed	Myl7	Myl7
Ensembl Genes	19081	Hmox1	267	0.0436316	1	1	22.4663	0.044511	1	10	0.00190114	0.1	1	1	1	unnamed	unnamed,unnamed,unnamed,unnamed,unnamed,unnamed,unnamed,unnamed,unnamed,unnamed	Hmox1	Hmox1
Ensembl Genes	20563	Tmem115	267	0.0436316	1	1	22.4663	0.044511	1	10	0.00190114	0.1	1	1	1	unnamed	unnamed,unnamed,unnamed,unnamed,unnamed,unnamed,unnamed,unnamed,unnamed,unnamed	Tmem115	Tmem115
Ensembl Genes	235	1700066M21Rik	267	0.0436316	1	1	22.4663	0.044511	1	10	0.00190114	0.1	1	1	1	unnamed	unnamed,unnamed,unnamed,unnamed,unnamed,unnamed,unnamed,unnamed,unnamed,unnamed	1700066M21Rik	1700066M21Rik
Ensembl Genes	3929	Taf1b	267	0.0436316	1	1	22.4663	0.044511	1	10	0.00190114	0.1	1	1	1	unnamed	unnamed,unnamed,unnamed,unnamed,unnamed,unnamed,unnamed,unnamed,unnamed,unnamed	Taf1b	Taf1b
Ensembl Genes	8473	1700001C19Rik	267	0.0436316	1	1	22.4663	0.044511	1	10	0.00190114	0.1	1	1	1	unnamed	unnamed,unnamed,unnamed,unnamed,unnamed,unnamed,unnamed,unnamed,unnamed,unnamed	1700001C19Rik	1700001C19Rik
Ensembl Genes	6043	Scara3	267	0.0436316	1	1	22.4663	0.044511	1	10	0.00190114	0.1	1	1	1	unnamed	unnamed,unnamed,unnamed,unnamed,unnamed,unnamed,unnamed,unnamed,unnamed,unnamed	Scara3	Scara3
Ensembl Genes	8475	Taf8	267	0.0436316	1	1	22.4663	0.044511	1	10	0.00190114	0.1	1	1	1	unnamed	unnamed,unnamed,unnamed,unnamed,unnamed,unnamed,unnamed,unnamed,unnamed,unnamed	Taf8	Taf8
Ensembl Genes	15275	Gper1	267	0.0436316	1	1	22.4663	0.044511	1	10	0.00190114	0.1	1	1	1	unnamed	unnamed,unnamed,unnamed,unnamed,unnamed,unnamed,unnamed,unnamed,unnamed,unnamed	Gper1	Gper1
Ensembl Genes	13630	Pou3f1	267	0.0436316	1	1	22.4663	0.044511	1	10	0.00190114	0.1	1	1	1	unnamed	unnamed,unnamed,unnamed,unnamed,unnamed,unnamed,unnamed,unnamed,unnamed,unnamed	Pou3f1	Pou3f1
Ensembl Genes	10623	Olfr987	267	0.0436316	1	1	22.4663	0.044511	1	10	0.00190114	0.1	1	1	1	unnamed	unnamed,unnamed,unnamed,unnamed,unnamed,unnamed,unnamed,unnamed,unnamed,unnamed	Olfr987	Olfr987
Ensembl Genes	10437	Kcnj3	267	0.0436316	1	1	22.4663	0.044511	1	10	0.00190114	0.1	1	1	1	unnamed	unnamed,unnamed,unnamed,unnamed,unnamed,unnamed,unnamed,unnamed,unnamed,unnamed	Kcnj3	Kcnj3
Ensembl Genes	13772	Tmem222	267	0.0436316	1	1	22.4663	0.044511	1	10	0.00190114	0.1	1	1	1	unnamed	unnamed,unnamed,unnamed,unnamed,unnamed,unnamed,unnamed,unnamed,unnamed,unnamed	Tmem222	Tmem222
Ensembl Genes	17540	Gabrb3	267	0.0436316	1	1	22.4663	0.044511	1	10	0.00190114	0.1	1	1	1	unnamed	unnamed,unnamed,unnamed,unnamed,unnamed,unnamed,unnamed,unnamed,unnamed,unnamed	Gabrb3	Gabrb3
Ensembl Genes	13773	Wdtc1	267	0.0436316	1	1	22.4663	0.044511	1	10	0.00190114	0.1	1	1	1	unnamed	unnamed,unnamed,unnamed,unnamed,unnamed,unnamed,unnamed,unnamed,unnamed,unnamed	Wdtc1	Wdtc1
Ensembl Genes	16148	Slc6a1	267	0.0436316	1	1	22.4663	0.044511	1	10	0.00190114	0.1	1	1	1	unnamed	unnamed,unnamed,unnamed,unnamed,unnamed,unnamed,unnamed,unnamed,unnamed,unnamed	Slc6a1	Slc6a1
Ensembl Genes	13783	Zdhhc18	267	0.0436316	1	1	22.4663	0.044511	1	10	0.00190114	0.1	1	1	1	unnamed	unnamed,unnamed,unnamed,unnamed,unnamed,unnamed,unnamed,unnamed,unnamed,unnamed	Zdhhc18	Zdhhc18
Ensembl Genes	4334	Cpsf2	284	0.0478888	1	1	20.424	0.0489621	1	11	0.00190114	0.0909091	1	1	1	unnamed	unnamed,unnamed,unnamed,unnamed,unnamed,unnamed,unnamed,unnamed,unnamed,unnamed,unnamed	Cpsf2	Cpsf2
Ensembl Genes	3574	Itgb3	284	0.0478888	1	1	20.424	0.0489621	1	11	0.00190114	0.0909091	1	1	1	unnamed	unnamed,unnamed,unnamed,unnamed,unnamed,unnamed,unnamed,unnamed,unnamed,unnamed,unnamed	Itgb3	Itgb3
Ensembl Genes	234	Satb2	284	0.0478888	1	1	20.424	0.0489621	1	11	0.00190114	0.0909091	1	1	1	unnamed	unnamed,unnamed,unnamed,unnamed,unnamed,unnamed,unnamed,unnamed,unnamed,unnamed,unnamed	Satb2	Satb2
Ensembl Genes	5453	Cadps	284	0.0478888	1	1	20.424	0.0489621	1	11	0.00190114	0.0909091	1	1	1	unnamed	unnamed,unnamed,unnamed,unnamed,unnamed,unnamed,unnamed,unnamed,unnamed,unnamed,unnamed	Cadps	Cadps
Ensembl Genes	327	Xrcc5	284	0.0478888	1	1	20.424	0.0489621	1	11	0.00190114	0.0909091	1	1	1	unnamed	unnamed,unnamed,unnamed,unnamed,unnamed,unnamed,unnamed,unnamed,unnamed,unnamed,unnamed	Xrcc5	Xrcc5
Ensembl Genes	6042	Ccdc25	284	0.0478888	1	1	20.424	0.0489621	1	11	0.00190114	0.0909091	1	1	1	unnamed	unnamed,unnamed,unnamed,unnamed,unnamed,unnamed,unnamed,unnamed,unnamed,unnamed,unnamed	Ccdc25	Ccdc25
Ensembl Genes	2084	Nxph4	284	0.0478888	1	1	20.424	0.0489621	1	11	0.00190114	0.0909091	1	1	1	unnamed	unnamed,unnamed,unnamed,unnamed,unnamed,unnamed,unnamed,unnamed,unnamed,unnamed,unnamed	Nxph4	Nxph4
Ensembl Genes	932	Ildr2	284	0.0478888	1	1	20.424	0.0489621	1	11	0.00190114	0.0909091	1	1	1	unnamed	unnamed,unnamed,unnamed,unnamed,unnamed,unnamed,unnamed,unnamed,unnamed,unnamed,unnamed	Ildr2	Ildr2
Ensembl Genes	6492	Mroh4	284	0.0478888	1	1	20.424	0.0489621	1	11	0.00190114	0.0909091	1	1	1	unnamed	unnamed,unnamed,unnamed,unnamed,unnamed,unnamed,unnamed,unnamed,unnamed,unnamed,unnamed	Mroh4	Mroh4
Ensembl Genes	5586	Eaf1	284	0.0478888	1	1	20.424	0.0489621	1	11	0.00190114	0.0909091	1	1	1	unnamed	unnamed,unnamed,unnamed,unnamed,unnamed,unnamed,unnamed,unnamed,unnamed,unnamed,unnamed	Eaf1	Eaf1
Ensembl Genes	19808	Igsf9b	284	0.0478888	1	1	20.424	0.0489621	1	11	0.00190114	0.0909091	1	1	1	unnamed	unnamed,unnamed,unnamed,unnamed,unnamed,unnamed,unnamed,unnamed,unnamed,unnamed,unnamed	Igsf9b	Igsf9b
Ensembl Genes	13923	Arhgef19	284	0.0478888	1	1	20.424	0.0489621	1	11	0.00190114	0.0909091	1	1	1	unnamed	unnamed,unnamed,unnamed,unnamed,unnamed,unnamed,unnamed,unnamed,unnamed,unnamed,unnamed	Arhgef19	Arhgef19
Ensembl Genes	1321	Enpp3	284	0.0478888	1	1	20.424	0.0489621	1	11	0.00190114	0.0909091	1	1	1	unnamed	unnamed,unnamed,unnamed,unnamed,unnamed,unnamed,unnamed,unnamed,unnamed,unnamed,unnamed	Enpp3	Enpp3
Ensembl Genes	12141	Tigd4	284	0.0478888	1	1	20.424	0.0489621	1	11	0.00190114	0.0909091	1	1	1	unnamed	unnamed,unnamed,unnamed,unnamed,unnamed,unnamed,unnamed,unnamed,unnamed,unnamed,unnamed	Tigd4	Tigd4
Ensembl Genes	11171	Fam227b	284	0.0478888	1	1	20.424	0.0489621	1	11	0.00190114	0.0909091	1	1	1	unnamed	unnamed,unnamed,unnamed,unnamed,unnamed,unnamed,unnamed,unnamed,unnamed,unnamed,unnamed	Fam227b	Fam227b
Ensembl Genes	15304	Papolb	284	0.0478888	1	1	20.424	0.0489621	1	11	0.00190114	0.0909091	1	1	1	unnamed	unnamed,unnamed,unnamed,unnamed,unnamed,unnamed,unnamed,unnamed,unnamed,unnamed,unnamed	Papolb	Papolb
Ensembl Genes	12725	Bank1	284	0.0478888	1	1	20.424	0.0489621	1	11	0.00190114	0.0909091	1	1	1	unnamed	unnamed,unnamed,unnamed,unnamed,unnamed,unnamed,unnamed,unnamed,unnamed,unnamed,unnamed	Bank1	Bank1
Ensembl Genes	16226	Iqsec3	284	0.0478888	1	1	20.424	0.0489621	1	11	0.00190114	0.0909091	1	1	1	unnamed	unnamed,unnamed,unnamed,unnamed,unnamed,unnamed,unnamed,unnamed,unnamed,unnamed,unnamed	Iqsec3	Iqsec3
Ensembl Genes	19080	Tom1	284	0.0478888	1	1	20.424	0.0489621	1	11	0.00190114	0.0909091	1	1	1	unnamed	unnamed,unnamed,unnamed,unnamed,unnamed,unnamed,unnamed,unnamed,unnamed,unnamed,unnamed	Tom1	Tom1
Ensembl Genes	18171	Lyrm1	284	0.0478888	1	1	20.424	0.0489621	1	11	0.00190114	0.0909091	1	1	1	unnamed	unnamed,unnamed,unnamed,unnamed,unnamed,unnamed,unnamed,unnamed,unnamed,unnamed,unnamed	Lyrm1	Lyrm1
Ensembl Genes	17288	Ccne1	284	0.0478888	1	1	20.424	0.0489621	1	11	0.00190114	0.0909091	1	1	1	unnamed	unnamed,unnamed,unnamed,unnamed,unnamed,unnamed,unnamed,unnamed,unnamed,unnamed,unnamed	Ccne1	Ccne1
Ensembl Genes	17181	Lrfn3	284	0.0478888	1	1	20.424	0.0489621	1	11	0.00190114	0.0909091	1	1	1	unnamed	unnamed,unnamed,unnamed,unnamed,unnamed,unnamed,unnamed,unnamed,unnamed,unnamed,unnamed	Lrfn3	Lrfn3
Ensembl Genes	1148	Lyplal1	306	0.0508805	1	1	5.54725	0.360539	2	81	0.00380228	0.0246914	1	1	1	unnamed,unnamed	unnamed,unnamed,unnamed,unnamed,unnamed,unnamed,unnamed,unnamed,unnamed,unnamed,unnamed,unnamed,unnamed,unnamed,unnamed,unnamed,unnamed,unnamed,unnamed,unnamed,unnamed,unnamed,unnamed,unnamed,unnamed,unnamed,unnamed,unnamed,unnamed,unnamed,unnamed,unnamed,unnamed,unnamed,unnamed,unnamed,unnamed,unnamed,unnamed,unnamed,unnamed,unnamed,unnamed,unnamed,unnamed,unnamed,unnamed,unnamed,unnamed,unnamed…	Lyplal1	Lyplal1
Ensembl Genes	2085	Lrp1	307	0.0521272	1	1	18.722	0.0534132	1	12	0.00190114	0.0833333	1	1	1	unnamed	unnamed,unnamed,unnamed,unnamed,unnamed,unnamed,unnamed,unnamed,unnamed,unnamed,unnamed,unnamed	Lrp1	Lrp1
Ensembl Genes	19741	Pde4a	307	0.0521272	1	1	18.722	0.0534132	1	12	0.00190114	0.0833333	1	1	1	unnamed	unnamed,unnamed,unnamed,unnamed,unnamed,unnamed,unnamed,unnamed,unnamed,unnamed,unnamed,unnamed	Pde4a	Pde4a
Ensembl Genes	18549	Fgf3	307	0.0521272	1	1	18.722	0.0534132	1	12	0.00190114	0.0833333	1	1	1	unnamed	unnamed,unnamed,unnamed,unnamed,unnamed,unnamed,unnamed,unnamed,unnamed,unnamed,unnamed,unnamed	Fgf3	Fgf3
Ensembl Genes	933	Tada1	307	0.0521272	1	1	18.722	0.0534132	1	12	0.00190114	0.0833333	1	1	1	unnamed	unnamed,unnamed,unnamed,unnamed,unnamed,unnamed,unnamed,unnamed,unnamed,unnamed,unnamed,unnamed	Tada1	Tada1
Ensembl Genes	18172	Dnah3	307	0.0521272	1	1	18.722	0.0534132	1	12	0.00190114	0.0833333	1	1	1	unnamed	unnamed,unnamed,unnamed,unnamed,unnamed,unnamed,unnamed,unnamed,unnamed,unnamed,unnamed,unnamed	Dnah3	Dnah3
Ensembl Genes	7086	Tekt5	307	0.0521272	1	1	18.722	0.0534132	1	12	0.00190114	0.0833333	1	1	1	unnamed	unnamed,unnamed,unnamed,unnamed,unnamed,unnamed,unnamed,unnamed,unnamed,unnamed,unnamed,unnamed	Tekt5	Tekt5
Ensembl Genes	6121	Rubcnl	307	0.0521272	1	1	18.722	0.0534132	1	12	0.00190114	0.0833333	1	1	1	unnamed	unnamed,unnamed,unnamed,unnamed,unnamed,unnamed,unnamed,unnamed,unnamed,unnamed,unnamed,unnamed	Rubcnl	Rubcnl
Ensembl Genes	5751	Atg14	307	0.0521272	1	1	18.722	0.0534132	1	12	0.00190114	0.0833333	1	1	1	unnamed	unnamed,unnamed,unnamed,unnamed,unnamed,unnamed,unnamed,unnamed,unnamed,unnamed,unnamed,unnamed	Atg14	Atg14
Ensembl Genes	3044	Phf12	307	0.0521272	1	1	18.722	0.0534132	1	12	0.00190114	0.0833333	1	1	1	unnamed	unnamed,unnamed,unnamed,unnamed,unnamed,unnamed,unnamed,unnamed,unnamed,unnamed,unnamed,unnamed	Phf12	Phf12
Ensembl Genes	11651	Cse1l	307	0.0521272	1	1	18.722	0.0534132	1	12	0.00190114	0.0833333	1	1	1	unnamed	unnamed,unnamed,unnamed,unnamed,unnamed,unnamed,unnamed,unnamed,unnamed,unnamed,unnamed,unnamed	Cse1l	Cse1l
Ensembl Genes	11522	Soga1	307	0.0521272	1	1	18.722	0.0534132	1	12	0.00190114	0.0833333	1	1	1	unnamed	unnamed,unnamed,unnamed,unnamed,unnamed,unnamed,unnamed,unnamed,unnamed,unnamed,unnamed,unnamed	Soga1	Soga1
Ensembl Genes	16648	Aurkc	307	0.0521272	1	1	18.722	0.0534132	1	12	0.00190114	0.0833333	1	1	1	unnamed	unnamed,unnamed,unnamed,unnamed,unnamed,unnamed,unnamed,unnamed,unnamed,unnamed,unnamed,unnamed	Aurkc	Aurkc
Ensembl Genes	11967	Slc25a31	307	0.0521272	1	1	18.722	0.0534132	1	12	0.00190114	0.0833333	1	1	1	unnamed	unnamed,unnamed,unnamed,unnamed,unnamed,unnamed,unnamed,unnamed,unnamed,unnamed,unnamed,unnamed	Slc25a31	Slc25a31
Ensembl Genes	11521	Dsn1	307	0.0521272	1	1	18.722	0.0534132	1	12	0.00190114	0.0833333	1	1	1	unnamed	unnamed,unnamed,unnamed,unnamed,unnamed,unnamed,unnamed,unnamed,unnamed,unnamed,unnamed,unnamed	Dsn1	Dsn1
Ensembl Genes	16515	Arntl2	307	0.0521272	1	1	18.722	0.0534132	1	12	0.00190114	0.0833333	1	1	1	unnamed	unnamed,unnamed,unnamed,unnamed,unnamed,unnamed,unnamed,unnamed,unnamed,unnamed,unnamed,unnamed	Arntl2	Arntl2
Ensembl Genes	16317	Kcna1	307	0.0521272	1	1	18.722	0.0534132	1	12	0.00190114	0.0833333	1	1	1	unnamed	unnamed,unnamed,unnamed,unnamed,unnamed,unnamed,unnamed,unnamed,unnamed,unnamed,unnamed,unnamed	Kcna1	Kcna1
Ensembl Genes	16225	Slc6a12	307	0.0521272	1	1	18.722	0.0534132	1	12	0.00190114	0.0833333	1	1	1	unnamed	unnamed,unnamed,unnamed,unnamed,unnamed,unnamed,unnamed,unnamed,unnamed,unnamed,unnamed,unnamed	Slc6a12	Slc6a12
Ensembl Genes	3634	Prkar1a	324	0.0563467	1	1	17.2818	0.0578643	1	13	0.00190114	0.0769231	1	1	1	unnamed	unnamed,unnamed,unnamed,unnamed,unnamed,unnamed,unnamed,unnamed,unnamed,unnamed,unnamed,unnamed,unnamed	Prkar1a	Prkar1a
Ensembl Genes	3338	Fbxl20	324	0.0563467	1	1	17.2818	0.0578643	1	13	0.00190114	0.0769231	1	1	1	unnamed	unnamed,unnamed,unnamed,unnamed,unnamed,unnamed,unnamed,unnamed,unnamed,unnamed,unnamed,unnamed,unnamed	Fbxl20	Fbxl20
Ensembl Genes	4449	Zfyve21	324	0.0563467	1	1	17.2818	0.0578643	1	13	0.00190114	0.0769231	1	1	1	unnamed	unnamed,unnamed,unnamed,unnamed,unnamed,unnamed,unnamed,unnamed,unnamed,unnamed,unnamed,unnamed,unnamed	Zfyve21	Zfyve21
Ensembl Genes	6678	Slc25a17	324	0.0563467	1	1	17.2818	0.0578643	1	13	0.00190114	0.0769231	1	1	1	unnamed	unnamed,unnamed,unnamed,unnamed,unnamed,unnamed,unnamed,unnamed,unnamed,unnamed,unnamed,unnamed,unnamed	Slc25a17	Slc25a17
Ensembl Genes	20773	Abhd5	324	0.0563467	1	1	17.2818	0.0578643	1	13	0.00190114	0.0769231	1	1	1	unnamed	unnamed,unnamed,unnamed,unnamed,unnamed,unnamed,unnamed,unnamed,unnamed,unnamed,unnamed,unnamed,unnamed	Abhd5	Abhd5
Ensembl Genes	5587	Colq	324	0.0563467	1	1	17.2818	0.0578643	1	13	0.00190114	0.0769231	1	1	1	unnamed	unnamed,unnamed,unnamed,unnamed,unnamed,unnamed,unnamed,unnamed,unnamed,unnamed,unnamed,unnamed,unnamed	Colq	Colq
Ensembl Genes	5306	Emb	324	0.0563467	1	1	17.2818	0.0578643	1	13	0.00190114	0.0769231	1	1	1	unnamed	unnamed,unnamed,unnamed,unnamed,unnamed,unnamed,unnamed,unnamed,unnamed,unnamed,unnamed,unnamed,unnamed	Emb	Emb
Ensembl Genes	701	Mdm4	324	0.0563467	1	1	17.2818	0.0578643	1	13	0.00190114	0.0769231	1	1	1	unnamed	unnamed,unnamed,unnamed,unnamed,unnamed,unnamed,unnamed,unnamed,unnamed,unnamed,unnamed,unnamed,unnamed	Mdm4	Mdm4
Ensembl Genes	12639	Plppr5	324	0.0563467	1	1	17.2818	0.0578643	1	13	0.00190114	0.0769231	1	1	1	unnamed	unnamed,unnamed,unnamed,unnamed,unnamed,unnamed,unnamed,unnamed,unnamed,unnamed,unnamed,unnamed,unnamed	Plppr5	Plppr5
Ensembl Genes	12121	Gucy1b3	324	0.0563467	1	1	17.2818	0.0578643	1	13	0.00190114	0.0769231	1	1	1	unnamed	unnamed,unnamed,unnamed,unnamed,unnamed,unnamed,unnamed,unnamed,unnamed,unnamed,unnamed,unnamed,unnamed	Gucy1b3	Gucy1b3
Ensembl Genes	19742	Keap1	324	0.0563467	1	1	17.2818	0.0578643	1	13	0.00190114	0.0769231	1	1	1	unnamed	unnamed,unnamed,unnamed,unnamed,unnamed,unnamed,unnamed,unnamed,unnamed,unnamed,unnamed,unnamed,unnamed	Keap1	Keap1
Ensembl Genes	12983	Cntfr	324	0.0563467	1	1	17.2818	0.0578643	1	13	0.00190114	0.0769231	1	1	1	unnamed	unnamed,unnamed,unnamed,unnamed,unnamed,unnamed,unnamed,unnamed,unnamed,unnamed,unnamed,unnamed,unnamed	Cntfr	Cntfr
Ensembl Genes	12049	Arhgef26	324	0.0563467	1	1	17.2818	0.0578643	1	13	0.00190114	0.0769231	1	1	1	unnamed	unnamed,unnamed,unnamed,unnamed,unnamed,unnamed,unnamed,unnamed,unnamed,unnamed,unnamed,unnamed,unnamed	Arhgef26	Arhgef26
Ensembl Genes	17477	Abcc8	324	0.0563467	1	1	17.2818	0.0578643	1	13	0.00190114	0.0769231	1	1	1	unnamed	unnamed,unnamed,unnamed,unnamed,unnamed,unnamed,unnamed,unnamed,unnamed,unnamed,unnamed,unnamed,unnamed	Abcc8	Abcc8
Ensembl Genes	1473	Sowahc	324	0.0563467	1	1	17.2818	0.0578643	1	13	0.00190114	0.0769231	1	1	1	unnamed	unnamed,unnamed,unnamed,unnamed,unnamed,unnamed,unnamed,unnamed,unnamed,unnamed,unnamed,unnamed,unnamed	Sowahc	Sowahc
Ensembl Genes	14334	Cib4	324	0.0563467	1	1	17.2818	0.0578643	1	13	0.00190114	0.0769231	1	1	1	unnamed	unnamed,unnamed,unnamed,unnamed,unnamed,unnamed,unnamed,unnamed,unnamed,unnamed,unnamed,unnamed,unnamed	Cib4	Cib4
Ensembl Genes	11648	Prex1	340	0.0601008	1	1	5.04862	0.396148	2	89	0.00380228	0.0224719	1	1	1	unnamed,unnamed	unnamed,unnamed,unnamed,unnamed,unnamed,unnamed,unnamed,unnamed,unnamed,unnamed,unnamed,unnamed,unnamed,unnamed,unnamed,unnamed,unnamed,unnamed,unnamed,unnamed,unnamed,unnamed,unnamed,unnamed,unnamed,unnamed,unnamed,unnamed,unnamed,unnamed,unnamed,unnamed,unnamed,unnamed,unnamed,unnamed,unnamed,unnamed,unnamed,unnamed,unnamed,unnamed,unnamed,unnamed,unnamed,unnamed,unnamed,unnamed,unnamed,unnamed…	Prex1	Prex1
Ensembl Genes	20748	Mobp	341	0.0605474	1	1	16.0474	0.0623154	1	14	0.00190114	0.0714286	1	1	1	unnamed	unnamed,unnamed,unnamed,unnamed,unnamed,unnamed,unnamed,unnamed,unnamed,unnamed,unnamed,unnamed,unnamed,unnamed	Mobp	Mobp
Ensembl Genes	20431	Morf4l1	341	0.0605474	1	1	16.0474	0.0623154	1	14	0.00190114	0.0714286	1	1	1	unnamed	unnamed,unnamed,unnamed,unnamed,unnamed,unnamed,unnamed,unnamed,unnamed,unnamed,unnamed,unnamed,unnamed,unnamed	Morf4l1	Morf4l1
Ensembl Genes	2221	Limk2	341	0.0605474	1	1	16.0474	0.0623154	1	14	0.00190114	0.0714286	1	1	1	unnamed	unnamed,unnamed,unnamed,unnamed,unnamed,unnamed,unnamed,unnamed,unnamed,unnamed,unnamed,unnamed,unnamed,unnamed	Limk2	Limk2
Ensembl Genes	3635	Fam20a	341	0.0605474	1	1	16.0474	0.0623154	1	14	0.00190114	0.0714286	1	1	1	unnamed	unnamed,unnamed,unnamed,unnamed,unnamed,unnamed,unnamed,unnamed,unnamed,unnamed,unnamed,unnamed,unnamed,unnamed	Fam20a	Fam20a
Ensembl Genes	328	2004-03-01	341	0.0605474	1	1	16.0474	0.0623154	1	14	0.00190114	0.0714286	1	1	1	unnamed	unnamed,unnamed,unnamed,unnamed,unnamed,unnamed,unnamed,unnamed,unnamed,unnamed,unnamed,unnamed,unnamed,unnamed	2004-03-01	2004-03-01
Ensembl Genes	3008	Doc2b	341	0.0605474	1	1	16.0474	0.0623154	1	14	0.00190114	0.0714286	1	1	1	unnamed	unnamed,unnamed,unnamed,unnamed,unnamed,unnamed,unnamed,unnamed,unnamed,unnamed,unnamed,unnamed,unnamed,unnamed	Doc2b	Doc2b
Ensembl Genes	20339	Myo5a	341	0.0605474	1	1	16.0474	0.0623154	1	14	0.00190114	0.0714286	1	1	1	unnamed	unnamed,unnamed,unnamed,unnamed,unnamed,unnamed,unnamed,unnamed,unnamed,unnamed,unnamed,unnamed,unnamed,unnamed	Myo5a	Myo5a
Ensembl Genes	13765	Fgr	341	0.0605474	1	1	16.0474	0.0623154	1	14	0.00190114	0.0714286	1	1	1	unnamed	unnamed,unnamed,unnamed,unnamed,unnamed,unnamed,unnamed,unnamed,unnamed,unnamed,unnamed,unnamed,unnamed,unnamed	Fgr	Fgr
Ensembl Genes	18543	Gm498	341	0.0605474	1	1	16.0474	0.0623154	1	14	0.00190114	0.0714286	1	1	1	unnamed	unnamed,unnamed,unnamed,unnamed,unnamed,unnamed,unnamed,unnamed,unnamed,unnamed,unnamed,unnamed,unnamed,unnamed	Gm498	Gm498
Ensembl Genes	15074	Arl6ip4	341	0.0605474	1	1	16.0474	0.0623154	1	14	0.00190114	0.0714286	1	1	1	unnamed	unnamed,unnamed,unnamed,unnamed,unnamed,unnamed,unnamed,unnamed,unnamed,unnamed,unnamed,unnamed,unnamed,unnamed	Arl6ip4	Arl6ip4
Ensembl Genes	14448	Stk32b	341	0.0605474	1	1	16.0474	0.0623154	1	14	0.00190114	0.0714286	1	1	1	unnamed	unnamed,unnamed,unnamed,unnamed,unnamed,unnamed,unnamed,unnamed,unnamed,unnamed,unnamed,unnamed,unnamed,unnamed	Stk32b	Stk32b
Ensembl Genes	18211	Arhgap17	341	0.0605474	1	1	16.0474	0.0623154	1	14	0.00190114	0.0714286	1	1	1	unnamed	unnamed,unnamed,unnamed,unnamed,unnamed,unnamed,unnamed,unnamed,unnamed,unnamed,unnamed,unnamed,unnamed,unnamed	Arhgap17	Arhgap17
Ensembl Genes	16647	Usp29	341	0.0605474	1	1	16.0474	0.0623154	1	14	0.00190114	0.0714286	1	1	1	unnamed	unnamed,unnamed,unnamed,unnamed,unnamed,unnamed,unnamed,unnamed,unnamed,unnamed,unnamed,unnamed,unnamed,unnamed	Usp29	Usp29
Ensembl Genes	2220	Pik3ip1	354	0.0647295	1	1	14.9776	0.0667665	1	15	0.00190114	0.0666667	1	1	1	unnamed	unnamed,unnamed,unnamed,unnamed,unnamed,unnamed,unnamed,unnamed,unnamed,unnamed,unnamed,unnamed,unnamed,unnamed,unnamed	Pik3ip1	Pik3ip1
Ensembl Genes	2556	Cdkn2aipnl	354	0.0647295	1	1	14.9776	0.0667665	1	15	0.00190114	0.0666667	1	1	1	unnamed	unnamed,unnamed,unnamed,unnamed,unnamed,unnamed,unnamed,unnamed,unnamed,unnamed,unnamed,unnamed,unnamed,unnamed,unnamed	Cdkn2aipnl	Cdkn2aipnl
Ensembl Genes	20319	Mns1	354	0.0647295	1	1	14.9776	0.0667665	1	15	0.00190114	0.0666667	1	1	1	unnamed	unnamed,unnamed,unnamed,unnamed,unnamed,unnamed,unnamed,unnamed,unnamed,unnamed,unnamed,unnamed,unnamed,unnamed,unnamed	Mns1	Mns1
Ensembl Genes	3614	Bptf	354	0.0647295	1	1	14.9776	0.0667665	1	15	0.00190114	0.0666667	1	1	1	unnamed	unnamed,unnamed,unnamed,unnamed,unnamed,unnamed,unnamed,unnamed,unnamed,unnamed,unnamed,unnamed,unnamed,unnamed,unnamed	Bptf	Bptf
Ensembl Genes	8655	Memo1	354	0.0647295	1	1	14.9776	0.0667665	1	15	0.00190114	0.0666667	1	1	1	unnamed	unnamed,unnamed,unnamed,unnamed,unnamed,unnamed,unnamed,unnamed,unnamed,unnamed,unnamed,unnamed,unnamed,unnamed,unnamed	Memo1	Memo1
Ensembl Genes	20185	Arid3b	354	0.0647295	1	1	14.9776	0.0667665	1	15	0.00190114	0.0666667	1	1	1	unnamed	unnamed,unnamed,unnamed,unnamed,unnamed,unnamed,unnamed,unnamed,unnamed,unnamed,unnamed,unnamed,unnamed,unnamed,unnamed	Arid3b	Arid3b
Ensembl Genes	7621	Scaf4	354	0.0647295	1	1	14.9776	0.0667665	1	15	0.00190114	0.0666667	1	1	1	unnamed	unnamed,unnamed,unnamed,unnamed,unnamed,unnamed,unnamed,unnamed,unnamed,unnamed,unnamed,unnamed,unnamed,unnamed,unnamed	Scaf4	Scaf4
Ensembl Genes	680	Rab7b	354	0.0647295	1	1	14.9776	0.0667665	1	15	0.00190114	0.0666667	1	1	1	unnamed	unnamed,unnamed,unnamed,unnamed,unnamed,unnamed,unnamed,unnamed,unnamed,unnamed,unnamed,unnamed,unnamed,unnamed,unnamed	Rab7b	Rab7b
Ensembl Genes	401	Ap1s3	354	0.0647295	1	1	14.9776	0.0667665	1	15	0.00190114	0.0666667	1	1	1	unnamed	unnamed,unnamed,unnamed,unnamed,unnamed,unnamed,unnamed,unnamed,unnamed,unnamed,unnamed,unnamed,unnamed,unnamed,unnamed	Ap1s3	Ap1s3
Ensembl Genes	11253	Gfra4	354	0.0647295	1	1	14.9776	0.0667665	1	15	0.00190114	0.0666667	1	1	1	unnamed	unnamed,unnamed,unnamed,unnamed,unnamed,unnamed,unnamed,unnamed,unnamed,unnamed,unnamed,unnamed,unnamed,unnamed,unnamed	Gfra4	Gfra4
Ensembl Genes	13899	Ubr4	354	0.0647295	1	1	14.9776	0.0667665	1	15	0.00190114	0.0666667	1	1	1	unnamed	unnamed,unnamed,unnamed,unnamed,unnamed,unnamed,unnamed,unnamed,unnamed,unnamed,unnamed,unnamed,unnamed,unnamed,unnamed	Ubr4	Ubr4
Ensembl Genes	13860	Cdc42	354	0.0647295	1	1	14.9776	0.0667665	1	15	0.00190114	0.0666667	1	1	1	unnamed	unnamed,unnamed,unnamed,unnamed,unnamed,unnamed,unnamed,unnamed,unnamed,unnamed,unnamed,unnamed,unnamed,unnamed,unnamed	Cdc42	Cdc42
Ensembl Genes	17762	Gucy2d	354	0.0647295	1	1	14.9776	0.0667665	1	15	0.00190114	0.0666667	1	1	1	unnamed	unnamed,unnamed,unnamed,unnamed,unnamed,unnamed,unnamed,unnamed,unnamed,unnamed,unnamed,unnamed,unnamed,unnamed,unnamed	Gucy2d	Gucy2d
Ensembl Genes	14447	Evc2	354	0.0647295	1	1	14.9776	0.0667665	1	15	0.00190114	0.0666667	1	1	1	unnamed	unnamed,unnamed,unnamed,unnamed,unnamed,unnamed,unnamed,unnamed,unnamed,unnamed,unnamed,unnamed,unnamed,unnamed,unnamed	Evc2	Evc2
Ensembl Genes	10420	Lypd6	354	0.0647295	1	1	14.9776	0.0667665	1	15	0.00190114	0.0666667	1	1	1	unnamed	unnamed,unnamed,unnamed,unnamed,unnamed,unnamed,unnamed,unnamed,unnamed,unnamed,unnamed,unnamed,unnamed,unnamed,unnamed	Lypd6	Lypd6
Ensembl Genes	1578	Susd2	354	0.0647295	1	1	14.9776	0.0667665	1	15	0.00190114	0.0666667	1	1	1	unnamed	unnamed,unnamed,unnamed,unnamed,unnamed,unnamed,unnamed,unnamed,unnamed,unnamed,unnamed,unnamed,unnamed,unnamed,unnamed	Susd2	Susd2
Ensembl Genes	17295	Vstm2b	354	0.0647295	1	1	14.9776	0.0667665	1	15	0.00190114	0.0666667	1	1	1	unnamed	unnamed,unnamed,unnamed,unnamed,unnamed,unnamed,unnamed,unnamed,unnamed,unnamed,unnamed,unnamed,unnamed,unnamed,unnamed	Vstm2b	Vstm2b
Ensembl Genes	15824	Tigd2	354	0.0647295	1	1	14.9776	0.0667665	1	15	0.00190114	0.0666667	1	1	1	unnamed	unnamed,unnamed,unnamed,unnamed,unnamed,unnamed,unnamed,unnamed,unnamed,unnamed,unnamed,unnamed,unnamed,unnamed,unnamed	Tigd2	Tigd2
Ensembl Genes	4110	Daam1	372	0.0649091	1	1	4.83147	0.413952	2	93	0.00380228	0.0215054	1	1	1	unnamed,unnamed	unnamed,unnamed,unnamed,unnamed,unnamed,unnamed,unnamed,unnamed,unnamed,unnamed,unnamed,unnamed,unnamed,unnamed,unnamed,unnamed,unnamed,unnamed,unnamed,unnamed,unnamed,unnamed,unnamed,unnamed,unnamed,unnamed,unnamed,unnamed,unnamed,unnamed,unnamed,unnamed,unnamed,unnamed,unnamed,unnamed,unnamed,unnamed,unnamed,unnamed,unnamed,unnamed,unnamed,unnamed,unnamed,unnamed,unnamed,unnamed,unnamed,unnamed…	Daam1	Daam1
Ensembl Genes	20562	Cacna2d2	373	0.068893	1	1	14.0415	0.0712176	1	16	0.00190114	0.0625	1	1	1	unnamed	unnamed,unnamed,unnamed,unnamed,unnamed,unnamed,unnamed,unnamed,unnamed,unnamed,unnamed,unnamed,unnamed,unnamed,unnamed,unnamed	Cacna2d2	Cacna2d2
Ensembl Genes	5307	Hcn1	373	0.068893	1	1	14.0415	0.0712176	1	16	0.00190114	0.0625	1	1	1	unnamed	unnamed,unnamed,unnamed,unnamed,unnamed,unnamed,unnamed,unnamed,unnamed,unnamed,unnamed,unnamed,unnamed,unnamed,unnamed,unnamed	Hcn1	Hcn1
Ensembl Genes	19488	Zdhhc7	373	0.068893	1	1	14.0415	0.0712176	1	16	0.00190114	0.0625	1	1	1	unnamed	unnamed,unnamed,unnamed,unnamed,unnamed,unnamed,unnamed,unnamed,unnamed,unnamed,unnamed,unnamed,unnamed,unnamed,unnamed,unnamed	Zdhhc7	Zdhhc7
Ensembl Genes	7686	Bace2	373	0.068893	1	1	14.0415	0.0712176	1	16	0.00190114	0.0625	1	1	1	unnamed	unnamed,unnamed,unnamed,unnamed,unnamed,unnamed,unnamed,unnamed,unnamed,unnamed,unnamed,unnamed,unnamed,unnamed,unnamed,unnamed	Bace2	Bace2
Ensembl Genes	19083	Rasd2	373	0.068893	1	1	14.0415	0.0712176	1	16	0.00190114	0.0625	1	1	1	unnamed	unnamed,unnamed,unnamed,unnamed,unnamed,unnamed,unnamed,unnamed,unnamed,unnamed,unnamed,unnamed,unnamed,unnamed,unnamed,unnamed	Rasd2	Rasd2
Ensembl Genes	681	Slc26a9	373	0.068893	1	1	14.0415	0.0712176	1	16	0.00190114	0.0625	1	1	1	unnamed	unnamed,unnamed,unnamed,unnamed,unnamed,unnamed,unnamed,unnamed,unnamed,unnamed,unnamed,unnamed,unnamed,unnamed,unnamed,unnamed	Slc26a9	Slc26a9
Ensembl Genes	9749	Pank1	373	0.068893	1	1	14.0415	0.0712176	1	16	0.00190114	0.0625	1	1	1	unnamed	unnamed,unnamed,unnamed,unnamed,unnamed,unnamed,unnamed,unnamed,unnamed,unnamed,unnamed,unnamed,unnamed,unnamed,unnamed,unnamed	Pank1	Pank1
Ensembl Genes	1474	P4ha1	373	0.068893	1	1	14.0415	0.0712176	1	16	0.00190114	0.0625	1	1	1	unnamed	unnamed,unnamed,unnamed,unnamed,unnamed,unnamed,unnamed,unnamed,unnamed,unnamed,unnamed,unnamed,unnamed,unnamed,unnamed,unnamed	P4ha1	P4ha1
Ensembl Genes	18632	Adprhl1	373	0.068893	1	1	14.0415	0.0712176	1	16	0.00190114	0.0625	1	1	1	unnamed	unnamed,unnamed,unnamed,unnamed,unnamed,unnamed,unnamed,unnamed,unnamed,unnamed,unnamed,unnamed,unnamed,unnamed,unnamed,unnamed	Adprhl1	Adprhl1
Ensembl Genes	14871	Galnt9	373	0.068893	1	1	14.0415	0.0712176	1	16	0.00190114	0.0625	1	1	1	unnamed	unnamed,unnamed,unnamed,unnamed,unnamed,unnamed,unnamed,unnamed,unnamed,unnamed,unnamed,unnamed,unnamed,unnamed,unnamed,unnamed	Galnt9	Galnt9
Ensembl Genes	1181	Traf5	373	0.068893	1	1	14.0415	0.0712176	1	16	0.00190114	0.0625	1	1	1	unnamed	unnamed,unnamed,unnamed,unnamed,unnamed,unnamed,unnamed,unnamed,unnamed,unnamed,unnamed,unnamed,unnamed,unnamed,unnamed,unnamed	Traf5	Traf5
Ensembl Genes	15455	Ica1	373	0.068893	1	1	14.0415	0.0712176	1	16	0.00190114	0.0625	1	1	1	unnamed	unnamed,unnamed,unnamed,unnamed,unnamed,unnamed,unnamed,unnamed,unnamed,unnamed,unnamed,unnamed,unnamed,unnamed,unnamed,unnamed	Ica1	Ica1
Ensembl Genes	18195	Scnn1b	373	0.068893	1	1	14.0415	0.0712176	1	16	0.00190114	0.0625	1	1	1	unnamed	unnamed,unnamed,unnamed,unnamed,unnamed,unnamed,unnamed,unnamed,unnamed,unnamed,unnamed,unnamed,unnamed,unnamed,unnamed,unnamed	Scnn1b	Scnn1b
Ensembl Genes	1513	Hk1	386	0.0730381	1	1	13.2155	0.0756687	1	17	0.00190114	0.0588235	1	1	1	unnamed	unnamed,unnamed,unnamed,unnamed,unnamed,unnamed,unnamed,unnamed,unnamed,unnamed,unnamed,unnamed,unnamed,unnamed,unnamed,unnamed,unnamed	Hk1	Hk1
Ensembl Genes	15	Pcmtd1	386	0.0730381	1	1	13.2155	0.0756687	1	17	0.00190114	0.0588235	1	1	1	unnamed	unnamed,unnamed,unnamed,unnamed,unnamed,unnamed,unnamed,unnamed,unnamed,unnamed,unnamed,unnamed,unnamed,unnamed,unnamed,unnamed,unnamed	Pcmtd1	Pcmtd1
Ensembl Genes	20200	Rec114	386	0.0730381	1	1	13.2155	0.0756687	1	17	0.00190114	0.0588235	1	1	1	unnamed	unnamed,unnamed,unnamed,unnamed,unnamed,unnamed,unnamed,unnamed,unnamed,unnamed,unnamed,unnamed,unnamed,unnamed,unnamed,unnamed,unnamed	Rec114	Rec114
Ensembl Genes	4409	Cyp46a1	386	0.0730381	1	1	13.2155	0.0756687	1	17	0.00190114	0.0588235	1	1	1	unnamed	unnamed,unnamed,unnamed,unnamed,unnamed,unnamed,unnamed,unnamed,unnamed,unnamed,unnamed,unnamed,unnamed,unnamed,unnamed,unnamed,unnamed	Cyp46a1	Cyp46a1
Ensembl Genes	8055	Fkbp5	386	0.0730381	1	1	13.2155	0.0756687	1	17	0.00190114	0.0588235	1	1	1	unnamed	unnamed,unnamed,unnamed,unnamed,unnamed,unnamed,unnamed,unnamed,unnamed,unnamed,unnamed,unnamed,unnamed,unnamed,unnamed,unnamed,unnamed	Fkbp5	Fkbp5
Ensembl Genes	3337	Stac2	386	0.0730381	1	1	13.2155	0.0756687	1	17	0.00190114	0.0588235	1	1	1	unnamed	unnamed,unnamed,unnamed,unnamed,unnamed,unnamed,unnamed,unnamed,unnamed,unnamed,unnamed,unnamed,unnamed,unnamed,unnamed,unnamed,unnamed	Stac2	Stac2
Ensembl Genes	13900	Iffo2	386	0.0730381	1	1	13.2155	0.0756687	1	17	0.00190114	0.0588235	1	1	1	unnamed	unnamed,unnamed,unnamed,unnamed,unnamed,unnamed,unnamed,unnamed,unnamed,unnamed,unnamed,unnamed,unnamed,unnamed,unnamed,unnamed,unnamed	Iffo2	Iffo2
Ensembl Genes	11027	Aven	386	0.0730381	1	1	13.2155	0.0756687	1	17	0.00190114	0.0588235	1	1	1	unnamed	unnamed,unnamed,unnamed,unnamed,unnamed,unnamed,unnamed,unnamed,unnamed,unnamed,unnamed,unnamed,unnamed,unnamed,unnamed,unnamed,unnamed	Aven	Aven
Ensembl Genes	10232	Ntng2	386	0.0730381	1	1	13.2155	0.0756687	1	17	0.00190114	0.0588235	1	1	1	unnamed	unnamed,unnamed,unnamed,unnamed,unnamed,unnamed,unnamed,unnamed,unnamed,unnamed,unnamed,unnamed,unnamed,unnamed,unnamed,unnamed,unnamed	Ntng2	Ntng2
Ensembl Genes	11635	Cdh22	386	0.0730381	1	1	13.2155	0.0756687	1	17	0.00190114	0.0588235	1	1	1	unnamed	unnamed,unnamed,unnamed,unnamed,unnamed,unnamed,unnamed,unnamed,unnamed,unnamed,unnamed,unnamed,unnamed,unnamed,unnamed,unnamed,unnamed	Cdh22	Cdh22
Ensembl Genes	1178	Nek2	386	0.0730381	1	1	13.2155	0.0756687	1	17	0.00190114	0.0588235	1	1	1	unnamed	unnamed,unnamed,unnamed,unnamed,unnamed,unnamed,unnamed,unnamed,unnamed,unnamed,unnamed,unnamed,unnamed,unnamed,unnamed,unnamed,unnamed	Nek2	Nek2
Ensembl Genes	13413	Glis1	386	0.0730381	1	1	13.2155	0.0756687	1	17	0.00190114	0.0588235	1	1	1	unnamed	unnamed,unnamed,unnamed,unnamed,unnamed,unnamed,unnamed,unnamed,unnamed,unnamed,unnamed,unnamed,unnamed,unnamed,unnamed,unnamed,unnamed	Glis1	Glis1
Ensembl Genes	12153	Cd1d1	386	0.0730381	1	1	13.2155	0.0756687	1	17	0.00190114	0.0588235	1	1	1	unnamed	unnamed,unnamed,unnamed,unnamed,unnamed,unnamed,unnamed,unnamed,unnamed,unnamed,unnamed,unnamed,unnamed,unnamed,unnamed,unnamed,unnamed	Cd1d1	Cd1d1
Ensembl Genes	13419	Slc1a7	386	0.0730381	1	1	13.2155	0.0756687	1	17	0.00190114	0.0588235	1	1	1	unnamed	unnamed,unnamed,unnamed,unnamed,unnamed,unnamed,unnamed,unnamed,unnamed,unnamed,unnamed,unnamed,unnamed,unnamed,unnamed,unnamed,unnamed	Slc1a7	Slc1a7
Ensembl Genes	19220	Irx3	400	0.0736186	1	1	4.49327	0.44511	2	100	0.00380228	0.02	1	1	1	unnamed,unnamed	unnamed,unnamed,unnamed,unnamed,unnamed,unnamed,unnamed,unnamed,unnamed,unnamed,unnamed,unnamed,unnamed,unnamed,unnamed,unnamed,unnamed,unnamed,unnamed,unnamed,unnamed,unnamed,unnamed,unnamed,unnamed,unnamed,unnamed,unnamed,unnamed,unnamed,unnamed,unnamed,unnamed,unnamed,unnamed,unnamed,unnamed,unnamed,unnamed,unnamed,unnamed,unnamed,unnamed,unnamed,unnamed,unnamed,unnamed,unnamed,unnamed,unnamed…	Irx3	Irx3
Ensembl Genes	2749	Tekt3	401	0.0771647	1	1	12.4813	0.0801198	1	18	0.00190114	0.0555556	1	1	1	unnamed	unnamed,unnamed,unnamed,unnamed,unnamed,unnamed,unnamed,unnamed,unnamed,unnamed,unnamed,unnamed,unnamed,unnamed,unnamed,unnamed,unnamed,unnamed	Tekt3	Tekt3
Ensembl Genes	18631	Grtp1	401	0.0771647	1	1	12.4813	0.0801198	1	18	0.00190114	0.0555556	1	1	1	unnamed	unnamed,unnamed,unnamed,unnamed,unnamed,unnamed,unnamed,unnamed,unnamed,unnamed,unnamed,unnamed,unnamed,unnamed,unnamed,unnamed,unnamed,unnamed	Grtp1	Grtp1
Ensembl Genes	3009	Rph3al	401	0.0771647	1	1	12.4813	0.0801198	1	18	0.00190114	0.0555556	1	1	1	unnamed	unnamed,unnamed,unnamed,unnamed,unnamed,unnamed,unnamed,unnamed,unnamed,unnamed,unnamed,unnamed,unnamed,unnamed,unnamed,unnamed,unnamed,unnamed	Rph3al	Rph3al
Ensembl Genes	3922	Itgb1bp1	401	0.0771647	1	1	12.4813	0.0801198	1	18	0.00190114	0.0555556	1	1	1	unnamed	unnamed,unnamed,unnamed,unnamed,unnamed,unnamed,unnamed,unnamed,unnamed,unnamed,unnamed,unnamed,unnamed,unnamed,unnamed,unnamed,unnamed,unnamed	Itgb1bp1	Itgb1bp1
Ensembl Genes	7085	Emp2	401	0.0771647	1	1	12.4813	0.0801198	1	18	0.00190114	0.0555556	1	1	1	unnamed	unnamed,unnamed,unnamed,unnamed,unnamed,unnamed,unnamed,unnamed,unnamed,unnamed,unnamed,unnamed,unnamed,unnamed,unnamed,unnamed,unnamed,unnamed	Emp2	Emp2
Ensembl Genes	4699	Gmnn	401	0.0771647	1	1	12.4813	0.0801198	1	18	0.00190114	0.0555556	1	1	1	unnamed	unnamed,unnamed,unnamed,unnamed,unnamed,unnamed,unnamed,unnamed,unnamed,unnamed,unnamed,unnamed,unnamed,unnamed,unnamed,unnamed,unnamed,unnamed	Gmnn	Gmnn
Ensembl Genes	17267	Chst8	401	0.0771647	1	1	12.4813	0.0801198	1	18	0.00190114	0.0555556	1	1	1	unnamed	unnamed,unnamed,unnamed,unnamed,unnamed,unnamed,unnamed,unnamed,unnamed,unnamed,unnamed,unnamed,unnamed,unnamed,unnamed,unnamed,unnamed,unnamed	Chst8	Chst8
Ensembl Genes	10622	Lrrc55	401	0.0771647	1	1	12.4813	0.0801198	1	18	0.00190114	0.0555556	1	1	1	unnamed	unnamed,unnamed,unnamed,unnamed,unnamed,unnamed,unnamed,unnamed,unnamed,unnamed,unnamed,unnamed,unnamed,unnamed,unnamed,unnamed,unnamed,unnamed	Lrrc55	Lrrc55
Ensembl Genes	1116	Ccdc121	401	0.0771647	1	1	12.4813	0.0801198	1	18	0.00190114	0.0555556	1	1	1	unnamed	unnamed,unnamed,unnamed,unnamed,unnamed,unnamed,unnamed,unnamed,unnamed,unnamed,unnamed,unnamed,unnamed,unnamed,unnamed,unnamed,unnamed,unnamed	Ccdc121	Ccdc121
Ensembl Genes	15825	Gprin3	401	0.0771647	1	1	12.4813	0.0801198	1	18	0.00190114	0.0555556	1	1	1	unnamed	unnamed,unnamed,unnamed,unnamed,unnamed,unnamed,unnamed,unnamed,unnamed,unnamed,unnamed,unnamed,unnamed,unnamed,unnamed,unnamed,unnamed,unnamed	Gprin3	Gprin3
Ensembl Genes	13228	Cdk5rap2	401	0.0771647	1	1	12.4813	0.0801198	1	18	0.00190114	0.0555556	1	1	1	unnamed	unnamed,unnamed,unnamed,unnamed,unnamed,unnamed,unnamed,unnamed,unnamed,unnamed,unnamed,unnamed,unnamed,unnamed,unnamed,unnamed,unnamed,unnamed	Cdk5rap2	Cdk5rap2
Ensembl Genes	11634	1700025C18Rik	401	0.0771647	1	1	12.4813	0.0801198	1	18	0.00190114	0.0555556	1	1	1	unnamed	unnamed,unnamed,unnamed,unnamed,unnamed,unnamed,unnamed,unnamed,unnamed,unnamed,unnamed,unnamed,unnamed,unnamed,unnamed,unnamed,unnamed,unnamed	1700025C18Rik	1700025C18Rik
Ensembl Genes	15302	Ap5z1	401	0.0771647	1	1	12.4813	0.0801198	1	18	0.00190114	0.0555556	1	1	1	unnamed	unnamed,unnamed,unnamed,unnamed,unnamed,unnamed,unnamed,unnamed,unnamed,unnamed,unnamed,unnamed,unnamed,unnamed,unnamed,unnamed,unnamed,unnamed	Ap5z1	Ap5z1
Ensembl Genes	1469	Edar	401	0.0771647	1	1	12.4813	0.0801198	1	18	0.00190114	0.0555556	1	1	1	unnamed	unnamed,unnamed,unnamed,unnamed,unnamed,unnamed,unnamed,unnamed,unnamed,unnamed,unnamed,unnamed,unnamed,unnamed,unnamed,unnamed,unnamed,unnamed	Edar	Edar
Ensembl Genes	3012	Vps53	415	0.0812729	1	1	11.8244	0.0845709	1	19	0.00190114	0.0526316	1	1	1	unnamed	unnamed,unnamed,unnamed,unnamed,unnamed,unnamed,unnamed,unnamed,unnamed,unnamed,unnamed,unnamed,unnamed,unnamed,unnamed,unnamed,unnamed,unnamed,unnamed	Vps53	Vps53
Ensembl Genes	20249	Dennd4a	415	0.0812729	1	1	11.8244	0.0845709	1	19	0.00190114	0.0526316	1	1	1	unnamed	unnamed,unnamed,unnamed,unnamed,unnamed,unnamed,unnamed,unnamed,unnamed,unnamed,unnamed,unnamed,unnamed,unnamed,unnamed,unnamed,unnamed,unnamed,unnamed	Dennd4a	Dennd4a
Ensembl Genes	3930	Grhl1	415	0.0812729	1	1	11.8244	0.0845709	1	19	0.00190114	0.0526316	1	1	1	unnamed	unnamed,unnamed,unnamed,unnamed,unnamed,unnamed,unnamed,unnamed,unnamed,unnamed,unnamed,unnamed,unnamed,unnamed,unnamed,unnamed,unnamed,unnamed,unnamed	Grhl1	Grhl1
Ensembl Genes	8654	Srd5a2	415	0.0812729	1	1	11.8244	0.0845709	1	19	0.00190114	0.0526316	1	1	1	unnamed	unnamed,unnamed,unnamed,unnamed,unnamed,unnamed,unnamed,unnamed,unnamed,unnamed,unnamed,unnamed,unnamed,unnamed,unnamed,unnamed,unnamed,unnamed,unnamed	Srd5a2	Srd5a2
Ensembl Genes	19807	Jam3	415	0.0812729	1	1	11.8244	0.0845709	1	19	0.00190114	0.0526316	1	1	1	unnamed	unnamed,unnamed,unnamed,unnamed,unnamed,unnamed,unnamed,unnamed,unnamed,unnamed,unnamed,unnamed,unnamed,unnamed,unnamed,unnamed,unnamed,unnamed,unnamed	Jam3	Jam3
Ensembl Genes	8553	Kdm4b	415	0.0812729	1	1	11.8244	0.0845709	1	19	0.00190114	0.0526316	1	1	1	unnamed	unnamed,unnamed,unnamed,unnamed,unnamed,unnamed,unnamed,unnamed,unnamed,unnamed,unnamed,unnamed,unnamed,unnamed,unnamed,unnamed,unnamed,unnamed,unnamed	Kdm4b	Kdm4b
Ensembl Genes	400	Scg2	415	0.0812729	1	1	11.8244	0.0845709	1	19	0.00190114	0.0526316	1	1	1	unnamed	unnamed,unnamed,unnamed,unnamed,unnamed,unnamed,unnamed,unnamed,unnamed,unnamed,unnamed,unnamed,unnamed,unnamed,unnamed,unnamed,unnamed,unnamed,unnamed	Scg2	Scg2
Ensembl Genes	2610	Sparc	415	0.0812729	1	1	11.8244	0.0845709	1	19	0.00190114	0.0526316	1	1	1	unnamed	unnamed,unnamed,unnamed,unnamed,unnamed,unnamed,unnamed,unnamed,unnamed,unnamed,unnamed,unnamed,unnamed,unnamed,unnamed,unnamed,unnamed,unnamed,unnamed	Sparc	Sparc
Ensembl Genes	11172	Fgf7	415	0.0812729	1	1	11.8244	0.0845709	1	19	0.00190114	0.0526316	1	1	1	unnamed	unnamed,unnamed,unnamed,unnamed,unnamed,unnamed,unnamed,unnamed,unnamed,unnamed,unnamed,unnamed,unnamed,unnamed,unnamed,unnamed,unnamed,unnamed,unnamed	Fgf7	Fgf7
Ensembl Genes	19508	Slc7a5	415	0.0812729	1	1	11.8244	0.0845709	1	19	0.00190114	0.0526316	1	1	1	unnamed	unnamed,unnamed,unnamed,unnamed,unnamed,unnamed,unnamed,unnamed,unnamed,unnamed,unnamed,unnamed,unnamed,unnamed,unnamed,unnamed,unnamed,unnamed,unnamed	Slc7a5	Slc7a5
Ensembl Genes	14972	Ksr2	415	0.0812729	1	1	11.8244	0.0845709	1	19	0.00190114	0.0526316	1	1	1	unnamed	unnamed,unnamed,unnamed,unnamed,unnamed,unnamed,unnamed,unnamed,unnamed,unnamed,unnamed,unnamed,unnamed,unnamed,unnamed,unnamed,unnamed,unnamed,unnamed	Ksr2	Ksr2
Ensembl Genes	12154	Kirrel	415	0.0812729	1	1	11.8244	0.0845709	1	19	0.00190114	0.0526316	1	1	1	unnamed	unnamed,unnamed,unnamed,unnamed,unnamed,unnamed,unnamed,unnamed,unnamed,unnamed,unnamed,unnamed,unnamed,unnamed,unnamed,unnamed,unnamed,unnamed,unnamed	Kirrel	Kirrel
Ensembl Genes	18126	Far1	415	0.0812729	1	1	11.8244	0.0845709	1	19	0.00190114	0.0526316	1	1	1	unnamed	unnamed,unnamed,unnamed,unnamed,unnamed,unnamed,unnamed,unnamed,unnamed,unnamed,unnamed,unnamed,unnamed,unnamed,unnamed,unnamed,unnamed,unnamed,unnamed	Far1	Far1
Ensembl Genes	15091	Zfp664	415	0.0812729	1	1	11.8244	0.0845709	1	19	0.00190114	0.0526316	1	1	1	unnamed	unnamed,unnamed,unnamed,unnamed,unnamed,unnamed,unnamed,unnamed,unnamed,unnamed,unnamed,unnamed,unnamed,unnamed,unnamed,unnamed,unnamed,unnamed,unnamed	Zfp664	Zfp664
Ensembl Genes	17287	Uri1	415	0.0812729	1	1	11.8244	0.0845709	1	19	0.00190114	0.0526316	1	1	1	unnamed	unnamed,unnamed,unnamed,unnamed,unnamed,unnamed,unnamed,unnamed,unnamed,unnamed,unnamed,unnamed,unnamed,unnamed,unnamed,unnamed,unnamed,unnamed,unnamed	Uri1	Uri1
Ensembl Genes	5077	Med10	430	0.0853629	1	1	11.2332	0.089022	1	20	0.00190114	0.05	1	1	1	unnamed	unnamed,unnamed,unnamed,unnamed,unnamed,unnamed,unnamed,unnamed,unnamed,unnamed,unnamed,unnamed,unnamed,unnamed,unnamed,unnamed,unnamed,unnamed,unnamed,unnamed	Med10	Med10
Ensembl Genes	4450	Ppp1r13b	430	0.0853629	1	1	11.2332	0.089022	1	20	0.00190114	0.05	1	1	1	unnamed	unnamed,unnamed,unnamed,unnamed,unnamed,unnamed,unnamed,unnamed,unnamed,unnamed,unnamed,unnamed,unnamed,unnamed,unnamed,unnamed,unnamed,unnamed,unnamed,unnamed	Ppp1r13b	Ppp1r13b
Ensembl Genes	3230	Car10	430	0.0853629	1	1	11.2332	0.089022	1	20	0.00190114	0.05	1	1	1	unnamed	unnamed,unnamed,unnamed,unnamed,unnamed,unnamed,unnamed,unnamed,unnamed,unnamed,unnamed,unnamed,unnamed,unnamed,unnamed,unnamed,unnamed,unnamed,unnamed,unnamed	Car10	Car10
Ensembl Genes	5614	Gdf10	430	0.0853629	1	1	11.2332	0.089022	1	20	0.00190114	0.05	1	1	1	unnamed	unnamed,unnamed,unnamed,unnamed,unnamed,unnamed,unnamed,unnamed,unnamed,unnamed,unnamed,unnamed,unnamed,unnamed,unnamed,unnamed,unnamed,unnamed,unnamed,unnamed	Gdf10	Gdf10
Ensembl Genes	4326	Gpr68	430	0.0853629	1	1	11.2332	0.089022	1	20	0.00190114	0.05	1	1	1	unnamed	unnamed,unnamed,unnamed,unnamed,unnamed,unnamed,unnamed,unnamed,unnamed,unnamed,unnamed,unnamed,unnamed,unnamed,unnamed,unnamed,unnamed,unnamed,unnamed,unnamed	Gpr68	Gpr68
Ensembl Genes	9229	Loxhd1	430	0.0853629	1	1	11.2332	0.089022	1	20	0.00190114	0.05	1	1	1	unnamed	unnamed,unnamed,unnamed,unnamed,unnamed,unnamed,unnamed,unnamed,unnamed,unnamed,unnamed,unnamed,unnamed,unnamed,unnamed,unnamed,unnamed,unnamed,unnamed,unnamed	Loxhd1	Loxhd1
Ensembl Genes	9676	Pgm5	430	0.0853629	1	1	11.2332	0.089022	1	20	0.00190114	0.05	1	1	1	unnamed	unnamed,unnamed,unnamed,unnamed,unnamed,unnamed,unnamed,unnamed,unnamed,unnamed,unnamed,unnamed,unnamed,unnamed,unnamed,unnamed,unnamed,unnamed,unnamed,unnamed	Pgm5	Pgm5
Ensembl Genes	317	Ikzf2	430	0.0853629	1	1	11.2332	0.089022	1	20	0.00190114	0.05	1	1	1	unnamed	unnamed,unnamed,unnamed,unnamed,unnamed,unnamed,unnamed,unnamed,unnamed,unnamed,unnamed,unnamed,unnamed,unnamed,unnamed,unnamed,unnamed,unnamed,unnamed,unnamed	Ikzf2	Ikzf2
Ensembl Genes	6759	Fbln1	430	0.0853629	1	1	11.2332	0.089022	1	20	0.00190114	0.05	1	1	1	unnamed	unnamed,unnamed,unnamed,unnamed,unnamed,unnamed,unnamed,unnamed,unnamed,unnamed,unnamed,unnamed,unnamed,unnamed,unnamed,unnamed,unnamed,unnamed,unnamed,unnamed	Fbln1	Fbln1
Ensembl Genes	6007	Defb48	430	0.0853629	1	1	11.2332	0.089022	1	20	0.00190114	0.05	1	1	1	unnamed	unnamed,unnamed,unnamed,unnamed,unnamed,unnamed,unnamed,unnamed,unnamed,unnamed,unnamed,unnamed,unnamed,unnamed,unnamed,unnamed,unnamed,unnamed,unnamed,unnamed	Defb48	Defb48
Ensembl Genes	8507	Daam2	430	0.0853629	1	1	11.2332	0.089022	1	20	0.00190114	0.05	1	1	1	unnamed	unnamed,unnamed,unnamed,unnamed,unnamed,unnamed,unnamed,unnamed,unnamed,unnamed,unnamed,unnamed,unnamed,unnamed,unnamed,unnamed,unnamed,unnamed,unnamed,unnamed	Daam2	Daam2
Ensembl Genes	1180	Rd3	430	0.0853629	1	1	11.2332	0.089022	1	20	0.00190114	0.05	1	1	1	unnamed	unnamed,unnamed,unnamed,unnamed,unnamed,unnamed,unnamed,unnamed,unnamed,unnamed,unnamed,unnamed,unnamed,unnamed,unnamed,unnamed,unnamed,unnamed,unnamed,unnamed	Rd3	Rd3
Ensembl Genes	10523	Pdk1	430	0.0853629	1	1	11.2332	0.089022	1	20	0.00190114	0.05	1	1	1	unnamed	unnamed,unnamed,unnamed,unnamed,unnamed,unnamed,unnamed,unnamed,unnamed,unnamed,unnamed,unnamed,unnamed,unnamed,unnamed,unnamed,unnamed,unnamed,unnamed,unnamed	Pdk1	Pdk1
Ensembl Genes	10397	Lhx2	430	0.0853629	1	1	11.2332	0.089022	1	20	0.00190114	0.05	1	1	1	unnamed	unnamed,unnamed,unnamed,unnamed,unnamed,unnamed,unnamed,unnamed,unnamed,unnamed,unnamed,unnamed,unnamed,unnamed,unnamed,unnamed,unnamed,unnamed,unnamed,unnamed	Lhx2	Lhx2
Ensembl Genes	3011	Rflnb	430	0.0853629	1	1	11.2332	0.089022	1	20	0.00190114	0.05	1	1	1	unnamed	unnamed,unnamed,unnamed,unnamed,unnamed,unnamed,unnamed,unnamed,unnamed,unnamed,unnamed,unnamed,unnamed,unnamed,unnamed,unnamed,unnamed,unnamed,unnamed,unnamed	Rflnb	Rflnb
Ensembl Genes	1185	Sertad4	430	0.0853629	1	1	11.2332	0.089022	1	20	0.00190114	0.05	1	1	1	unnamed	unnamed,unnamed,unnamed,unnamed,unnamed,unnamed,unnamed,unnamed,unnamed,unnamed,unnamed,unnamed,unnamed,unnamed,unnamed,unnamed,unnamed,unnamed,unnamed,unnamed	Sertad4	Sertad4
Ensembl Genes	1179	Slc30a1	430	0.0853629	1	1	11.2332	0.089022	1	20	0.00190114	0.05	1	1	1	unnamed	unnamed,unnamed,unnamed,unnamed,unnamed,unnamed,unnamed,unnamed,unnamed,unnamed,unnamed,unnamed,unnamed,unnamed,unnamed,unnamed,unnamed,unnamed,unnamed,unnamed	Slc30a1	Slc30a1
Ensembl Genes	17581	Ttc23	430	0.0853629	1	1	11.2332	0.089022	1	20	0.00190114	0.05	1	1	1	unnamed	unnamed,unnamed,unnamed,unnamed,unnamed,unnamed,unnamed,unnamed,unnamed,unnamed,unnamed,unnamed,unnamed,unnamed,unnamed,unnamed,unnamed,unnamed,unnamed,unnamed	Ttc23	Ttc23
Ensembl Genes	13905	Klhdc7a	430	0.0853629	1	1	11.2332	0.089022	1	20	0.00190114	0.05	1	1	1	unnamed	unnamed,unnamed,unnamed,unnamed,unnamed,unnamed,unnamed,unnamed,unnamed,unnamed,unnamed,unnamed,unnamed,unnamed,unnamed,unnamed,unnamed,unnamed,unnamed,unnamed	Klhdc7a	Klhdc7a
Ensembl Genes	16053	Wnt7a	430	0.0853629	1	1	11.2332	0.089022	1	20	0.00190114	0.05	1	1	1	unnamed	unnamed,unnamed,unnamed,unnamed,unnamed,unnamed,unnamed,unnamed,unnamed,unnamed,unnamed,unnamed,unnamed,unnamed,unnamed,unnamed,unnamed,unnamed,unnamed,unnamed	Wnt7a	Wnt7a
Ensembl Genes	18210	Slc5a11	430	0.0853629	1	1	11.2332	0.089022	1	20	0.00190114	0.05	1	1	1	unnamed	unnamed,unnamed,unnamed,unnamed,unnamed,unnamed,unnamed,unnamed,unnamed,unnamed,unnamed,unnamed,unnamed,unnamed,unnamed,unnamed,unnamed,unnamed,unnamed,unnamed	Slc5a11	Slc5a11
Ensembl Genes	14421	Adra2c	430	0.0853629	1	1	11.2332	0.089022	1	20	0.00190114	0.05	1	1	1	unnamed	unnamed,unnamed,unnamed,unnamed,unnamed,unnamed,unnamed,unnamed,unnamed,unnamed,unnamed,unnamed,unnamed,unnamed,unnamed,unnamed,unnamed,unnamed,unnamed,unnamed	Adra2c	Adra2c
Ensembl Genes	6006	Wdfy2	452	0.0894347	1	1	10.6983	0.0934731	1	21	0.00190114	0.0476191	1	1	1	unnamed	unnamed,unnamed,unnamed,unnamed,unnamed,unnamed,unnamed,unnamed,unnamed,unnamed,unnamed,unnamed,unnamed,unnamed,unnamed,unnamed,unnamed,unnamed,unnamed,unnamed,unnamed	Wdfy2	Wdfy2
Ensembl Genes	3231	Utp18	452	0.0894347	1	1	10.6983	0.0934731	1	21	0.00190114	0.0476191	1	1	1	unnamed	unnamed,unnamed,unnamed,unnamed,unnamed,unnamed,unnamed,unnamed,unnamed,unnamed,unnamed,unnamed,unnamed,unnamed,unnamed,unnamed,unnamed,unnamed,unnamed,unnamed,unnamed	Utp18	Utp18
Ensembl Genes	700	Lrrn2	452	0.0894347	1	1	10.6983	0.0934731	1	21	0.00190114	0.0476191	1	1	1	unnamed	unnamed,unnamed,unnamed,unnamed,unnamed,unnamed,unnamed,unnamed,unnamed,unnamed,unnamed,unnamed,unnamed,unnamed,unnamed,unnamed,unnamed,unnamed,unnamed,unnamed,unnamed	Lrrn2	Lrrn2
Ensembl Genes	7404	Tmem39a	452	0.0894347	1	1	10.6983	0.0934731	1	21	0.00190114	0.0476191	1	1	1	unnamed	unnamed,unnamed,unnamed,unnamed,unnamed,unnamed,unnamed,unnamed,unnamed,unnamed,unnamed,unnamed,unnamed,unnamed,unnamed,unnamed,unnamed,unnamed,unnamed,unnamed,unnamed	Tmem39a	Tmem39a
Ensembl Genes	7765	Tcp10c	452	0.0894347	1	1	10.6983	0.0934731	1	21	0.00190114	0.0476191	1	1	1	unnamed	unnamed,unnamed,unnamed,unnamed,unnamed,unnamed,unnamed,unnamed,unnamed,unnamed,unnamed,unnamed,unnamed,unnamed,unnamed,unnamed,unnamed,unnamed,unnamed,unnamed,unnamed	Tcp10c	Tcp10c
Ensembl Genes	2748	Cdrt4	452	0.0894347	1	1	10.6983	0.0934731	1	21	0.00190114	0.0476191	1	1	1	unnamed	unnamed,unnamed,unnamed,unnamed,unnamed,unnamed,unnamed,unnamed,unnamed,unnamed,unnamed,unnamed,unnamed,unnamed,unnamed,unnamed,unnamed,unnamed,unnamed,unnamed,unnamed	Cdrt4	Cdrt4
Ensembl Genes	5613	Ptpn20	452	0.0894347	1	1	10.6983	0.0934731	1	21	0.00190114	0.0476191	1	1	1	unnamed	unnamed,unnamed,unnamed,unnamed,unnamed,unnamed,unnamed,unnamed,unnamed,unnamed,unnamed,unnamed,unnamed,unnamed,unnamed,unnamed,unnamed,unnamed,unnamed,unnamed,unnamed	Ptpn20	Ptpn20
Ensembl Genes	10325	Garnl3	452	0.0894347	1	1	10.6983	0.0934731	1	21	0.00190114	0.0476191	1	1	1	unnamed	unnamed,unnamed,unnamed,unnamed,unnamed,unnamed,unnamed,unnamed,unnamed,unnamed,unnamed,unnamed,unnamed,unnamed,unnamed,unnamed,unnamed,unnamed,unnamed,unnamed,unnamed	Garnl3	Garnl3
Ensembl Genes	2033	Llph	452	0.0894347	1	1	10.6983	0.0934731	1	21	0.00190114	0.0476191	1	1	1	unnamed	unnamed,unnamed,unnamed,unnamed,unnamed,unnamed,unnamed,unnamed,unnamed,unnamed,unnamed,unnamed,unnamed,unnamed,unnamed,unnamed,unnamed,unnamed,unnamed,unnamed,unnamed	Llph	Llph
Ensembl Genes	14425	Acox3	452	0.0894347	1	1	10.6983	0.0934731	1	21	0.00190114	0.0476191	1	1	1	unnamed	unnamed,unnamed,unnamed,unnamed,unnamed,unnamed,unnamed,unnamed,unnamed,unnamed,unnamed,unnamed,unnamed,unnamed,unnamed,unnamed,unnamed,unnamed,unnamed,unnamed,unnamed	Acox3	Acox3
Ensembl Genes	10964	Kcna4	452	0.0894347	1	1	10.6983	0.0934731	1	21	0.00190114	0.0476191	1	1	1	unnamed	unnamed,unnamed,unnamed,unnamed,unnamed,unnamed,unnamed,unnamed,unnamed,unnamed,unnamed,unnamed,unnamed,unnamed,unnamed,unnamed,unnamed,unnamed,unnamed,unnamed,unnamed	Kcna4	Kcna4
Ensembl Genes	10171	Nacc2	452	0.0894347	1	1	10.6983	0.0934731	1	21	0.00190114	0.0476191	1	1	1	unnamed	unnamed,unnamed,unnamed,unnamed,unnamed,unnamed,unnamed,unnamed,unnamed,unnamed,unnamed,unnamed,unnamed,unnamed,unnamed,unnamed,unnamed,unnamed,unnamed,unnamed,unnamed	Nacc2	Nacc2
Ensembl Genes	19551	Rab4a	452	0.0894347	1	1	10.6983	0.0934731	1	21	0.00190114	0.0476191	1	1	1	unnamed	unnamed,unnamed,unnamed,unnamed,unnamed,unnamed,unnamed,unnamed,unnamed,unnamed,unnamed,unnamed,unnamed,unnamed,unnamed,unnamed,unnamed,unnamed,unnamed,unnamed,unnamed	Rab4a	Rab4a
Ensembl Genes	14894	Grk3	452	0.0894347	1	1	10.6983	0.0934731	1	21	0.00190114	0.0476191	1	1	1	unnamed	unnamed,unnamed,unnamed,unnamed,unnamed,unnamed,unnamed,unnamed,unnamed,unnamed,unnamed,unnamed,unnamed,unnamed,unnamed,unnamed,unnamed,unnamed,unnamed,unnamed,unnamed	Grk3	Grk3
Ensembl Genes	11647	Sulf2	466	0.0906959	1	1	3.97634	0.502974	2	113	0.00380228	0.0176991	1	1	1	unnamed,unnamed	unnamed,unnamed,unnamed,unnamed,unnamed,unnamed,unnamed,unnamed,unnamed,unnamed,unnamed,unnamed,unnamed,unnamed,unnamed,unnamed,unnamed,unnamed,unnamed,unnamed,unnamed,unnamed,unnamed,unnamed,unnamed,unnamed,unnamed,unnamed,unnamed,unnamed,unnamed,unnamed,unnamed,unnamed,unnamed,unnamed,unnamed,unnamed,unnamed,unnamed,unnamed,unnamed,unnamed,unnamed,unnamed,unnamed,unnamed,unnamed,unnamed,unnamed…	Sulf2	Sulf2
Ensembl Genes	5158	Serinc5	467	0.0934885	1	1	10.212	0.0979242	1	22	0.00190114	0.0454546	1	1	1	unnamed	unnamed,unnamed,unnamed,unnamed,unnamed,unnamed,unnamed,unnamed,unnamed,unnamed,unnamed,unnamed,unnamed,unnamed,unnamed,unnamed,unnamed,unnamed,unnamed,unnamed,unnamed,unnamed	Serinc5	Serinc5
Ensembl Genes	5552	Cacna2d3	467	0.0934885	1	1	10.212	0.0979242	1	22	0.00190114	0.0454546	1	1	1	unnamed	unnamed,unnamed,unnamed,unnamed,unnamed,unnamed,unnamed,unnamed,unnamed,unnamed,unnamed,unnamed,unnamed,unnamed,unnamed,unnamed,unnamed,unnamed,unnamed,unnamed,unnamed,unnamed	Cacna2d3	Cacna2d3
Ensembl Genes	6053	Dpysl2	467	0.0934885	1	1	10.212	0.0979242	1	22	0.00190114	0.0454546	1	1	1	unnamed	unnamed,unnamed,unnamed,unnamed,unnamed,unnamed,unnamed,unnamed,unnamed,unnamed,unnamed,unnamed,unnamed,unnamed,unnamed,unnamed,unnamed,unnamed,unnamed,unnamed,unnamed,unnamed	Dpysl2	Dpysl2
Ensembl Genes	6677	Mchr1	467	0.0934885	1	1	10.212	0.0979242	1	22	0.00190114	0.0454546	1	1	1	unnamed	unnamed,unnamed,unnamed,unnamed,unnamed,unnamed,unnamed,unnamed,unnamed,unnamed,unnamed,unnamed,unnamed,unnamed,unnamed,unnamed,unnamed,unnamed,unnamed,unnamed,unnamed,unnamed	Mchr1	Mchr1
Ensembl Genes	2334	Slc1a4	467	0.0934885	1	1	10.212	0.0979242	1	22	0.00190114	0.0454546	1	1	1	unnamed	unnamed,unnamed,unnamed,unnamed,unnamed,unnamed,unnamed,unnamed,unnamed,unnamed,unnamed,unnamed,unnamed,unnamed,unnamed,unnamed,unnamed,unnamed,unnamed,unnamed,unnamed,unnamed	Slc1a4	Slc1a4
Ensembl Genes	2712	Map2k3	467	0.0934885	1	1	10.212	0.0979242	1	22	0.00190114	0.0454546	1	1	1	unnamed	unnamed,unnamed,unnamed,unnamed,unnamed,unnamed,unnamed,unnamed,unnamed,unnamed,unnamed,unnamed,unnamed,unnamed,unnamed,unnamed,unnamed,unnamed,unnamed,unnamed,unnamed,unnamed	Map2k3	Map2k3
Ensembl Genes	18548	Ano1	467	0.0934885	1	1	10.212	0.0979242	1	22	0.00190114	0.0454546	1	1	1	unnamed	unnamed,unnamed,unnamed,unnamed,unnamed,unnamed,unnamed,unnamed,unnamed,unnamed,unnamed,unnamed,unnamed,unnamed,unnamed,unnamed,unnamed,unnamed,unnamed,unnamed,unnamed,unnamed	Ano1	Ano1
Ensembl Genes	10427	Rif1	467	0.0934885	1	1	10.212	0.0979242	1	22	0.00190114	0.0454546	1	1	1	unnamed	unnamed,unnamed,unnamed,unnamed,unnamed,unnamed,unnamed,unnamed,unnamed,unnamed,unnamed,unnamed,unnamed,unnamed,unnamed,unnamed,unnamed,unnamed,unnamed,unnamed,unnamed,unnamed	Rif1	Rif1
Ensembl Genes	19550	Rhou	467	0.0934885	1	1	10.212	0.0979242	1	22	0.00190114	0.0454546	1	1	1	unnamed	unnamed,unnamed,unnamed,unnamed,unnamed,unnamed,unnamed,unnamed,unnamed,unnamed,unnamed,unnamed,unnamed,unnamed,unnamed,unnamed,unnamed,unnamed,unnamed,unnamed,unnamed,unnamed	Rhou	Rhou
Ensembl Genes	5143	Atp6ap1l	476	0.0975242	1	1	9.76798	0.102375	1	23	0.00190114	0.0434783	1	1	1	unnamed	unnamed,unnamed,unnamed,unnamed,unnamed,unnamed,unnamed,unnamed,unnamed,unnamed,unnamed,unnamed,unnamed,unnamed,unnamed,unnamed,unnamed,unnamed,unnamed,unnamed,unnamed,unnamed,unnamed	Atp6ap1l	Atp6ap1l
Ensembl Genes	4420	Rtl1	476	0.0975242	1	1	9.76798	0.102375	1	23	0.00190114	0.0434783	1	1	1	unnamed	unnamed,unnamed,unnamed,unnamed,unnamed,unnamed,unnamed,unnamed,unnamed,unnamed,unnamed,unnamed,unnamed,unnamed,unnamed,unnamed,unnamed,unnamed,unnamed,unnamed,unnamed,unnamed,unnamed	Rtl1	Rtl1
Ensembl Genes	5611	Mapk8	476	0.0975242	1	1	9.76798	0.102375	1	23	0.00190114	0.0434783	1	1	1	unnamed	unnamed,unnamed,unnamed,unnamed,unnamed,unnamed,unnamed,unnamed,unnamed,unnamed,unnamed,unnamed,unnamed,unnamed,unnamed,unnamed,unnamed,unnamed,unnamed,unnamed,unnamed,unnamed,unnamed	Mapk8	Mapk8
Ensembl Genes	9748	Slc16a12	476	0.0975242	1	1	9.76798	0.102375	1	23	0.00190114	0.0434783	1	1	1	unnamed	unnamed,unnamed,unnamed,unnamed,unnamed,unnamed,unnamed,unnamed,unnamed,unnamed,unnamed,unnamed,unnamed,unnamed,unnamed,unnamed,unnamed,unnamed,unnamed,unnamed,unnamed,unnamed,unnamed	Slc16a12	Slc16a12
Ensembl Genes	3857	Dtnb	476	0.0975242	1	1	9.76798	0.102375	1	23	0.00190114	0.0434783	1	1	1	unnamed	unnamed,unnamed,unnamed,unnamed,unnamed,unnamed,unnamed,unnamed,unnamed,unnamed,unnamed,unnamed,unnamed,unnamed,unnamed,unnamed,unnamed,unnamed,unnamed,unnamed,unnamed,unnamed,unnamed	Dtnb	Dtnb
Ensembl Genes	6387	Rspo2	476	0.0975242	1	1	9.76798	0.102375	1	23	0.00190114	0.0434783	1	1	1	unnamed	unnamed,unnamed,unnamed,unnamed,unnamed,unnamed,unnamed,unnamed,unnamed,unnamed,unnamed,unnamed,unnamed,unnamed,unnamed,unnamed,unnamed,unnamed,unnamed,unnamed,unnamed,unnamed,unnamed	Rspo2	Rspo2
Ensembl Genes	7767	Afdn	476	0.0975242	1	1	9.76798	0.102375	1	23	0.00190114	0.0434783	1	1	1	unnamed	unnamed,unnamed,unnamed,unnamed,unnamed,unnamed,unnamed,unnamed,unnamed,unnamed,unnamed,unnamed,unnamed,unnamed,unnamed,unnamed,unnamed,unnamed,unnamed,unnamed,unnamed,unnamed,unnamed	Afdn	Afdn
Ensembl Genes	1485	Spock2	476	0.0975242	1	1	9.76798	0.102375	1	23	0.00190114	0.0434783	1	1	1	unnamed	unnamed,unnamed,unnamed,unnamed,unnamed,unnamed,unnamed,unnamed,unnamed,unnamed,unnamed,unnamed,unnamed,unnamed,unnamed,unnamed,unnamed,unnamed,unnamed,unnamed,unnamed,unnamed,unnamed	Spock2	Spock2
Ensembl Genes	11536	Rprd1b	476	0.0975242	1	1	9.76798	0.102375	1	23	0.00190114	0.0434783	1	1	1	unnamed	unnamed,unnamed,unnamed,unnamed,unnamed,unnamed,unnamed,unnamed,unnamed,unnamed,unnamed,unnamed,unnamed,unnamed,unnamed,unnamed,unnamed,unnamed,unnamed,unnamed,unnamed,unnamed,unnamed	Rprd1b	Rprd1b
Ensembl Genes	14870	Fbrsl1	476	0.0975242	1	1	9.76798	0.102375	1	23	0.00190114	0.0434783	1	1	1	unnamed	unnamed,unnamed,unnamed,unnamed,unnamed,unnamed,unnamed,unnamed,unnamed,unnamed,unnamed,unnamed,unnamed,unnamed,unnamed,unnamed,unnamed,unnamed,unnamed,unnamed,unnamed,unnamed,unnamed	Fbrsl1	Fbrsl1
Ensembl Genes	20318	Zfp280d	476	0.0975242	1	1	9.76798	0.102375	1	23	0.00190114	0.0434783	1	1	1	unnamed	unnamed,unnamed,unnamed,unnamed,unnamed,unnamed,unnamed,unnamed,unnamed,unnamed,unnamed,unnamed,unnamed,unnamed,unnamed,unnamed,unnamed,unnamed,unnamed,unnamed,unnamed,unnamed,unnamed	Zfp280d	Zfp280d
Ensembl Genes	17665	Saxo2	476	0.0975242	1	1	9.76798	0.102375	1	23	0.00190114	0.0434783	1	1	1	unnamed	unnamed,unnamed,unnamed,unnamed,unnamed,unnamed,unnamed,unnamed,unnamed,unnamed,unnamed,unnamed,unnamed,unnamed,unnamed,unnamed,unnamed,unnamed,unnamed,unnamed,unnamed,unnamed,unnamed	Saxo2	Saxo2
Ensembl Genes	19507	Klhdc4	476	0.0975242	1	1	9.76798	0.102375	1	23	0.00190114	0.0434783	1	1	1	unnamed	unnamed,unnamed,unnamed,unnamed,unnamed,unnamed,unnamed,unnamed,unnamed,unnamed,unnamed,unnamed,unnamed,unnamed,unnamed,unnamed,unnamed,unnamed,unnamed,unnamed,unnamed,unnamed,unnamed	Klhdc4	Klhdc4
Ensembl Genes	2609	Fat2	489	0.101542	1	1	9.36098	0.106826	1	24	0.00190114	0.0416667	1	1	1	unnamed	unnamed,unnamed,unnamed,unnamed,unnamed,unnamed,unnamed,unnamed,unnamed,unnamed,unnamed,unnamed,unnamed,unnamed,unnamed,unnamed,unnamed,unnamed,unnamed,unnamed,unnamed,unnamed,unnamed,unnamed	Fat2	Fat2
Ensembl Genes	2555	Jade2	489	0.101542	1	1	9.36098	0.106826	1	24	0.00190114	0.0416667	1	1	1	unnamed	unnamed,unnamed,unnamed,unnamed,unnamed,unnamed,unnamed,unnamed,unnamed,unnamed,unnamed,unnamed,unnamed,unnamed,unnamed,unnamed,unnamed,unnamed,unnamed,unnamed,unnamed,unnamed,unnamed,unnamed	Jade2	Jade2
Ensembl Genes	4335	Slc24a4	489	0.101542	1	1	9.36098	0.106826	1	24	0.00190114	0.0416667	1	1	1	unnamed	unnamed,unnamed,unnamed,unnamed,unnamed,unnamed,unnamed,unnamed,unnamed,unnamed,unnamed,unnamed,unnamed,unnamed,unnamed,unnamed,unnamed,unnamed,unnamed,unnamed,unnamed,unnamed,unnamed,unnamed	Slc24a4	Slc24a4
Ensembl Genes	8554	Ptprs	489	0.101542	1	1	9.36098	0.106826	1	24	0.00190114	0.0416667	1	1	1	unnamed	unnamed,unnamed,unnamed,unnamed,unnamed,unnamed,unnamed,unnamed,unnamed,unnamed,unnamed,unnamed,unnamed,unnamed,unnamed,unnamed,unnamed,unnamed,unnamed,unnamed,unnamed,unnamed,unnamed,unnamed	Ptprs	Ptprs
Ensembl Genes	19487	Crispld2	489	0.101542	1	1	9.36098	0.106826	1	24	0.00190114	0.0416667	1	1	1	unnamed	unnamed,unnamed,unnamed,unnamed,unnamed,unnamed,unnamed,unnamed,unnamed,unnamed,unnamed,unnamed,unnamed,unnamed,unnamed,unnamed,unnamed,unnamed,unnamed,unnamed,unnamed,unnamed,unnamed,unnamed	Crispld2	Crispld2
Ensembl Genes	8684	Hnrnpll	489	0.101542	1	1	9.36098	0.106826	1	24	0.00190114	0.0416667	1	1	1	unnamed	unnamed,unnamed,unnamed,unnamed,unnamed,unnamed,unnamed,unnamed,unnamed,unnamed,unnamed,unnamed,unnamed,unnamed,unnamed,unnamed,unnamed,unnamed,unnamed,unnamed,unnamed,unnamed,unnamed,unnamed	Hnrnpll	Hnrnpll
Ensembl Genes	5141	Xrcc4	489	0.101542	1	1	9.36098	0.106826	1	24	0.00190114	0.0416667	1	1	1	unnamed	unnamed,unnamed,unnamed,unnamed,unnamed,unnamed,unnamed,unnamed,unnamed,unnamed,unnamed,unnamed,unnamed,unnamed,unnamed,unnamed,unnamed,unnamed,unnamed,unnamed,unnamed,unnamed,unnamed,unnamed	Xrcc4	Xrcc4
Ensembl Genes	1891	Lta4h	489	0.101542	1	1	9.36098	0.106826	1	24	0.00190114	0.0416667	1	1	1	unnamed	unnamed,unnamed,unnamed,unnamed,unnamed,unnamed,unnamed,unnamed,unnamed,unnamed,unnamed,unnamed,unnamed,unnamed,unnamed,unnamed,unnamed,unnamed,unnamed,unnamed,unnamed,unnamed,unnamed,unnamed	Lta4h	Lta4h
Ensembl Genes	19237	Amfr	489	0.101542	1	1	9.36098	0.106826	1	24	0.00190114	0.0416667	1	1	1	unnamed	unnamed,unnamed,unnamed,unnamed,unnamed,unnamed,unnamed,unnamed,unnamed,unnamed,unnamed,unnamed,unnamed,unnamed,unnamed,unnamed,unnamed,unnamed,unnamed,unnamed,unnamed,unnamed,unnamed,unnamed	Amfr	Amfr
Ensembl Genes	13071	Slc25a51	489	0.101542	1	1	9.36098	0.106826	1	24	0.00190114	0.0416667	1	1	1	unnamed	unnamed,unnamed,unnamed,unnamed,unnamed,unnamed,unnamed,unnamed,unnamed,unnamed,unnamed,unnamed,unnamed,unnamed,unnamed,unnamed,unnamed,unnamed,unnamed,unnamed,unnamed,unnamed,unnamed,unnamed	Slc25a51	Slc25a51
Ensembl Genes	1115	Cnih3	489	0.101542	1	1	9.36098	0.106826	1	24	0.00190114	0.0416667	1	1	1	unnamed	unnamed,unnamed,unnamed,unnamed,unnamed,unnamed,unnamed,unnamed,unnamed,unnamed,unnamed,unnamed,unnamed,unnamed,unnamed,unnamed,unnamed,unnamed,unnamed,unnamed,unnamed,unnamed,unnamed,unnamed	Cnih3	Cnih3
Ensembl Genes	15595	Tbxas1	489	0.101542	1	1	9.36098	0.106826	1	24	0.00190114	0.0416667	1	1	1	unnamed	unnamed,unnamed,unnamed,unnamed,unnamed,unnamed,unnamed,unnamed,unnamed,unnamed,unnamed,unnamed,unnamed,unnamed,unnamed,unnamed,unnamed,unnamed,unnamed,unnamed,unnamed,unnamed,unnamed,unnamed	Tbxas1	Tbxas1
GO Biological Process	GO:0015734	taurine transport	1	4.71165e-15	6.05824e-11	6.05824e-11	52.2473	0.191397	10	43	0.0190114	0.232558	1	1	1	unnamed,unnamed,unnamed,unnamed,unnamed,unnamed,unnamed,unnamed,unnamed,unnamed	unnamed,unnamed,unnamed,unnamed,unnamed,unnamed,unnamed,unnamed,unnamed,unnamed,unnamed,unnamed,unnamed,unnamed,unnamed,unnamed,unnamed,unnamed,unnamed,unnamed,unnamed,unnamed,unnamed,unnamed,unnamed,unnamed,unnamed,unnamed,unnamed,unnamed,unnamed,unnamed,unnamed,unnamed,unnamed,unnamed,unnamed,unnamed,unnamed,unnamed,unnamed,unnamed,unnamed	Slc6a6	Slc6a6
GO Biological Process	GO:0042908	xenobiotic transport	2	7.22119e-10	9.28501e-06	4.6425e-06	16.5194	0.60535	10	136	0.0190114	0.0735294	1	8	8	unnamed,unnamed,unnamed,unnamed,unnamed,unnamed,unnamed,unnamed,unnamed,unnamed	unnamed,unnamed,unnamed,unnamed,unnamed,unnamed,unnamed,unnamed,unnamed,unnamed,unnamed,unnamed,unnamed,unnamed,unnamed,unnamed,unnamed,unnamed,unnamed,unnamed,unnamed,unnamed,unnamed,unnamed,unnamed,unnamed,unnamed,unnamed,unnamed,unnamed,unnamed,unnamed,unnamed,unnamed,unnamed,unnamed,unnamed,unnamed,unnamed,unnamed,unnamed,unnamed,unnamed,unnamed,unnamed,unnamed,unnamed,unnamed,unnamed,unnamed…	Slc6a6	Abcb1a,Abcb1b,Abcc1,Abcc3,Abcg2,Nr1i2,Slc2a1,Slc6a6
GO Biological Process	GO:0072348	sulfur compound transport	3	1.37398e-07	0.00176666	0.000588887	7.32598	1.638	12	368	0.0228137	0.0326087	3	33	33	unnamed,unnamed,unnamed,unnamed,unnamed,unnamed,unnamed,unnamed,unnamed,unnamed,unnamed,unnamed	unnamed,unnamed,unnamed,unnamed,unnamed,unnamed,unnamed,unnamed,unnamed,unnamed,unnamed,unnamed,unnamed,unnamed,unnamed,unnamed,unnamed,unnamed,unnamed,unnamed,unnamed,unnamed,unnamed,unnamed,unnamed,unnamed,unnamed,unnamed,unnamed,unnamed,unnamed,unnamed,unnamed,unnamed,unnamed,unnamed,unnamed,unnamed,unnamed,unnamed,unnamed,unnamed,unnamed,unnamed,unnamed,unnamed,unnamed,unnamed,unnamed,unnamed…	Slc1a4,Slc26a9,Slc6a6	Abcc1,Ctns,Racgap1,Slc13a1,Slc13a4,Slc19a2,Slc19a3,Slc1a1,Slc1a4,Slc25a10,Slc25a19,Slc25a26,Slc26a1,Slc26a10,Slc26a11,Slc26a2,Slc26a3,Slc26a4,Slc26a5,Slc26a6,Slc26a7,Slc26a8,Slc26a9,Slc33a1,Slc35b2,Slc35b3,Slc35f3,Slc38a7,Slc44a4,Slc5a6,Slc6a6,Slc7a9,Slc9a3r1
GO Biological Process	GO:0006836	neurotransmitter transport	4	2.36407e-06	0.0303972	0.00759929	3.32952	6.30721	21	1417	0.0399239	0.01482	10	123	125	unnamed,unnamed,unnamed,unnamed,unnamed,unnamed,unnamed,unnamed,unnamed,unnamed,unnamed,unnamed,unnamed,unnamed,unnamed,unnamed,unnamed,unnamed,unnamed,unnamed,unnamed	unnamed,unnamed,unnamed,unnamed,unnamed,unnamed,unnamed,unnamed,unnamed,unnamed,unnamed,unnamed,unnamed,unnamed,unnamed,unnamed,unnamed,unnamed,unnamed,unnamed,unnamed,unnamed,unnamed,unnamed,unnamed,unnamed,unnamed,unnamed,unnamed,unnamed,unnamed,unnamed,unnamed,unnamed,unnamed,unnamed,unnamed,unnamed,unnamed,unnamed,unnamed,unnamed,unnamed,unnamed,unnamed,unnamed,unnamed,unnamed,unnamed,unnamed…	Cacna1a,Cadps,Cplx3,Doc2b,Ica1,Ptprn2,Slc6a1,Slc6a12,Slc6a6,Wnt7a	Atp1a2,Brsk1,Cacna1a,Cacna1b,Cadps,Cadps2,Cln8,Cplx1,Cplx2,Cplx3,Cplx4,Ddc,Dgki,Doc2a,Doc2b,Doc2g,Dvl1,Gabra2,Gm379,Ica1,Kcnj10,Lin7a,Lin7b,Lin7c,Nf1,Nlgn1,Nrxn1,Nrxn2,Nrxn3,Otof,P2rx7,Pak1,Park2,Park7,Pclo,Pdzd11,Ppfia3,Ppt1,Psen1,Ptprn2,Rab3a,Rims1,Rims2,Rims3,Rims4,Rph3a,Scrib,Slc17a6,Slc17a7,Slc17a8,Slc18a1,Slc18a2,Slc18a3,Slc22a1,Slc22a2,Slc22a3,Slc32a1,Slc6a1,Slc6a11,Slc6a12,Slc6a13,Slc6a14…
GO Biological Process	GO:0003218	cardiac left ventricle formation	5	8.30372e-06	0.106769	0.0213539	18.415	0.271517	5	61	0.0095057	0.0819672	1	2	2	unnamed,unnamed,unnamed,unnamed,unnamed	unnamed,unnamed,unnamed,unnamed,unnamed,unnamed,unnamed,unnamed,unnamed,unnamed,unnamed,unnamed,unnamed,unnamed,unnamed,unnamed,unnamed,unnamed,unnamed,unnamed,unnamed,unnamed,unnamed,unnamed,unnamed,unnamed,unnamed,unnamed,unnamed,unnamed,unnamed,unnamed,unnamed,unnamed,unnamed,unnamed,unnamed,unnamed,unnamed,unnamed,unnamed,unnamed,unnamed,unnamed,unnamed,unnamed,unnamed,unnamed,unnamed,unnamed…	Tbx5	Hand1,Tbx5
GO Biological Process	GO:0006828	manganese ion transport	6	1.13978e-05	0.146553	0.0244256	9.41703	0.743334	7	167	0.013308	0.0419162	4	15	15	unnamed,unnamed,unnamed,unnamed,unnamed,unnamed,unnamed	unnamed,unnamed,unnamed,unnamed,unnamed,unnamed,unnamed,unnamed,unnamed,unnamed,unnamed,unnamed,unnamed,unnamed,unnamed,unnamed,unnamed,unnamed,unnamed,unnamed,unnamed,unnamed,unnamed,unnamed,unnamed,unnamed,unnamed,unnamed,unnamed,unnamed,unnamed,unnamed,unnamed,unnamed,unnamed,unnamed,unnamed,unnamed,unnamed,unnamed,unnamed,unnamed,unnamed,unnamed,unnamed,unnamed,unnamed,unnamed,unnamed,unnamed…	Atp2c1,Hrh1,Slc30a10,Trpc7	Atp2c1,Hrh1,Mmgt2,Slc11a1,Slc11a2,Slc30a10,Slc39a14,Trpc1,Trpc2,Trpc3,Trpc4,Trpc5,Trpc6,Trpc7,Trpm2
GO Biological Process	GO:0021541	ammon gyrus development	7	1.40888e-05	0.181153	0.0258791	61.2719	0.0489621	3	11	0.00570342	0.272727	1	1	1	unnamed,unnamed,unnamed	unnamed,unnamed,unnamed,unnamed,unnamed,unnamed,unnamed,unnamed,unnamed,unnamed,unnamed	Lrp8	Lrp8
GO Biological Process	GO:1903825	organic acid transmembrane transport	8	1.46326e-05	0.188146	0.0235182	3.59821	4.44665	16	999	0.0304183	0.016016	7	80	84	unnamed,unnamed,unnamed,unnamed,unnamed,unnamed,unnamed,unnamed,unnamed,unnamed,unnamed,unnamed,unnamed,unnamed,unnamed,unnamed	unnamed,unnamed,unnamed,unnamed,unnamed,unnamed,unnamed,unnamed,unnamed,unnamed,unnamed,unnamed,unnamed,unnamed,unnamed,unnamed,unnamed,unnamed,unnamed,unnamed,unnamed,unnamed,unnamed,unnamed,unnamed,unnamed,unnamed,unnamed,unnamed,unnamed,unnamed,unnamed,unnamed,unnamed,unnamed,unnamed,unnamed,unnamed,unnamed,unnamed,unnamed,unnamed,unnamed,unnamed,unnamed,unnamed,unnamed,unnamed,unnamed,unnamed…	Emb,Slc16a12,Slc1a4,Slc1a7,Slc6a6,Slc7a1,Slc7a5	AU018091,Emb,Mpc1,Mpc2,Nat3,Ntsr1,Pqlc2,Slc13a3,Slc13a5,Slc16a1,Slc16a11,Slc16a12,Slc16a3,Slc16a7,Slc16a8,Slc17a3,Slc17a5,Slc17a6,Slc17a8,Slc1a1,Slc1a2,Slc1a3,Slc1a4,Slc1a6,Slc1a7,Slc22a12,Slc22a19,Slc22a20,Slc22a27,Slc22a28,Slc22a30,Slc22a6,Slc25a10,Slc25a12,Slc25a13,Slc25a15,Slc25a18,Slc25a22,Slc25a29,Slc2a9,Slc36a1,Slc36a2,Slc36a3,Slc36a4,Slc38a10,Slc38a11,Slc38a2,Slc38a3,Slc38a4,Slc38a6,Slc38…
GO Biological Process	GO:0046879	hormone secretion	9	2.00992e-05	0.258435	0.028715	3.20693	5.61284	18	1261	0.0342205	0.0142744	11	74	77	unnamed,unnamed,unnamed,unnamed,unnamed,unnamed,unnamed,unnamed,unnamed,unnamed,unnamed,unnamed,unnamed,unnamed,unnamed,unnamed,unnamed,unnamed	unnamed,unnamed,unnamed,unnamed,unnamed,unnamed,unnamed,unnamed,unnamed,unnamed,unnamed,unnamed,unnamed,unnamed,unnamed,unnamed,unnamed,unnamed,unnamed,unnamed,unnamed,unnamed,unnamed,unnamed,unnamed,unnamed,unnamed,unnamed,unnamed,unnamed,unnamed,unnamed,unnamed,unnamed,unnamed,unnamed,unnamed,unnamed,unnamed,unnamed,unnamed,unnamed,unnamed,unnamed,unnamed,unnamed,unnamed,unnamed,unnamed,unnamed…	Cartpt,Cplx3,Ghsr,Il6,Ildr2,Myo5a,Ptprn2,Smad2,Smpd3,Snx19,Tbx3	Acvr2b,Adm,Adora3,Agtr2,Anxa1,Aqp1,Btk,Cacna1c,Cartpt,Cdk16,Cga,Cplx1,Cplx3,Crhr1,Cyb5r4,Dio2,Edn1,Edn3,Exoc3l,Fam129b,Fam3b,Ffar1,Ffar4,Fkbp1b,Foxd1,Fzd4,Gata3,Ghrh,Ghrhr,Ghsr,Hnf1a,Hnf1b,Htt,Il1rn,Il6,Ildr2,Inhba,Lep,Ltbp4,Ly6e,Lyn,Mafa,Mc4r,Myo5a,Neurod1,Npff,Park7,Pclo,Pdx1,Ptprn,Ptprn2,Rab11b,Rab11fip2,Rab11fip5,Rab1a,Raf1,Rapgef4,Rbm4,Rims2,Selenom,Selenot,Slc30a8,Smad2,Smpd3,Snap23,Snx19,S…
GO Biological Process	GO:0006829	zinc II ion transport	10	2.03359e-05	0.261479	0.0261479	6.14581	1.46441	9	329	0.0171103	0.0273556	5	28	28	unnamed,unnamed,unnamed,unnamed,unnamed,unnamed,unnamed,unnamed,unnamed	unnamed,unnamed,unnamed,unnamed,unnamed,unnamed,unnamed,unnamed,unnamed,unnamed,unnamed,unnamed,unnamed,unnamed,unnamed,unnamed,unnamed,unnamed,unnamed,unnamed,unnamed,unnamed,unnamed,unnamed,unnamed,unnamed,unnamed,unnamed,unnamed,unnamed,unnamed,unnamed,unnamed,unnamed,unnamed,unnamed,unnamed,unnamed,unnamed,unnamed,unnamed,unnamed,unnamed,unnamed,unnamed,unnamed,unnamed,unnamed,unnamed,unnamed…	Ap3b1,Slc30a1,Slc30a10,Slc39a13,Slc39a8	Ap3b1,Ap3d1,Mt3,Slc30a1,Slc30a10,Slc30a2,Slc30a3,Slc30a4,Slc30a5,Slc30a6,Slc30a7,Slc30a8,Slc30a9,Slc39a1,Slc39a10,Slc39a11,Slc39a12,Slc39a13,Slc39a14,Slc39a2,Slc39a3,Slc39a4,Slc39a5,Slc39a6,Slc39a7,Slc39a8,Slc39a9,Trpm2
[truncated: 3,000 more rows]

## Sheet: rGREAT_DAR_lower expressed
Ontology	ID	Desc	Rank	HyperP	HyperBonfP	HyperFdrQ	RegionFoldEnrich	ExpFgRegions	FgRegionsHit	BgRegionsHit	FgSetTermCov	TermCov	NumFgGenesHit	NumBgGenesHit	TotalGenes	FgRegionNames	BgRegionNames	FgGeneNames	BgGeneNames
Ensembl Genes	17792	Ucp3	1	1.91001e-06	0.0408646	0.0408646	120.585	0.0248788	3	12	0.0122449	0.25	1	1	1	unnamed,unnamed,unnamed	unnamed,unnamed,unnamed,unnamed,unnamed,unnamed,unnamed,unnamed,unnamed,unnamed,unnamed,unnamed	Ucp3	Ucp3
[truncated: 3,387 more rows]

## Sheet: ToppGene_higher expressed
Category	ID	Name	Source	p-value	q-value Bonferroni	q-value FDR B&H	q-value FDR B&Y	Hit Count in Query List	Hit Count in Genome	Hit in Query List
[truncated: 3,000 more rows]

[truncated: 2 more sheets: ToppGene_lower expressed, Table legend]
