# Supplementary material for: PRDM16 determines specification of ventricular cardiomyocytes by suppressing alternative cell fates
Source: Life Sci Alliance. 2024 Sep 20;7(12):e202402719. doi: 10.26508/lsa.202402719 (PMC11415600; doi:10.26508/lsa.202402719)
Supplement: Supplementary file 8 [file LSA-2024-02719_TableS7.xlsx]

## Sheet: DEG_Atrial_overlap
Gene	avg_log2FC	p_val_adj			Gene	avg_log2FC	p_val_adj
Fgf12	6.01054	0	UP		Kcnd2	-1.98866	1.002e-111	DOWN
Ryr3	4.7623	0			Fgf14	-0.904761	1.11408e-37
Nppa	4.22478	0			Dapk1	-0.858849	1.90016e-49
Myl4	2.08625	2.20822e-281			Cers6	-0.643458	7.01981e-32
Epha4	2.06077	6.76759e-174			Mtus2	-0.511586	1.04549e-21
Lrrc4c	2.02034	1.05245e-122			Kank1	-0.494879	5.30078e-18
Fras1	1.81429	7.83264e-145			Rora	-0.473086	2.17769e-23
Ankrd1	1.69716	3.47925e-147			Cpq	-0.463684	5.75749e-26
Tmem163	1.56736	4.71225e-136			Rhobtb1	-0.437408	1.8713e-11
Dkk3	1.50109	1.46042e-251			Fbxw7	-0.430015	1.93382e-14
Nav3	1.48239	2.37016e-57			Atrnl1	-0.417738	5.61435e-08
Cdk14	1.45929	2.28997e-130			Aff2	-0.381846	1.58082e-07
Slit3	1.43208	1.18621e-83			Dpyd	-0.377183	7.26794e-05
Arhgap31	1.42634	2.38126e-94			Mgrn1	-0.342063	1.02827e-10
Slco3a1	1.4074	2.06806e-118			Nudt4	-0.336861	2.93704e-06
Pam	1.40493	8.52638e-141			Ppp1r9a	-0.318224	9.76243e-08
Hcn1	1.35696	7.07649e-44			Eml1	-0.318191	3.02514e-07
Prune2	1.34399	7.4834e-56			Tbc1d4	-0.309928	5.14582e-11
Camk1d	1.33683	1.4251e-63			Plekhg5	-0.297385	2.00039e-11
Rgs6	1.32477	2.86451e-90			Fam214a	-0.294291	0.000307857
Tbx5	1.30727	3.84494e-116			Myo5b	-0.292525	3.66981e-14
Psd3	1.2508	4.45858e-47			Ptgfrn	-0.288175	3.09622e-10
Gpx3	1.20998	9.22592e-202			Ncald	-0.285261	3.60243e-10
Tmem108	1.13832	2.26511e-95			Zswim6	-0.273641	0.00446682
Spon1	1.134	1.93193e-92			Apbb2	-0.251262	7.55135e-07
A330102I10Rik	1.09417	2.797e-58			Arhgap20	-0.249431	2.33139e-06
Angpt1	1.06708	6.33203e-05			Cd2ap	-0.2494	4.74803e-06
Kctd8	1.008	7.2657e-38			Cers4	-0.246442	0.0365211
Chrm2	0.999182	3.22544e-77			Epb41	-0.243122	0.0238967
App	0.914746	8.03948e-73			Kcnj2	-0.237273	1.44524e-06
Rabgap1l	0.896878	9.19454e-86			Nacc2	-0.231511	8.70625e-10
Sytl2	0.882067	1.44603e-109			Rarb	-0.229618	0.011259
Creb3l2	0.86399	1.49957e-69			Atcayos	-0.204148	0.00102685
Tbc1d1	0.836009	2.00078e-59			Btbd9	-0.202812	0.0496751
Plekha7	0.834062	9.13283e-60			Sox6	-0.19358	8.27028e-11
Itga6	0.833911	7.70776e-84			Sik1	-0.189613	0.000107874
Rgs12	0.825104	4.45747e-57			Corin	-0.169664	3.34155e-05
Ap1s3	0.817541	3.07973e-87			Ndst1	-0.154474	0.0114163
Prkag2	0.815415	3.44692e-43			Rxfp1	-0.151458	8.22389e-07
Adam33	0.801729	6.47773e-122
Gnao1	0.785598	9.75463e-81
Cacna2d2	0.768389	1.16479e-87
Ica1	0.762172	5.25827e-87
Grip1	0.762121	5.61899e-38
Myl7	0.760094	7.91263e-118
Ror2	0.746353	3.97024e-60
Epha3	0.732385	1.13412e-41
Lrp8	0.723305	1.62311e-104
Smpx	0.721487	5.41088e-30
Myo3b	0.719991	3.32643e-94
Tpm2	0.717282	3.66252e-58
Xirp2	0.688769	5.72422e-25
Zfp462	0.675769	8.69928e-51
Slc16a12	0.661406	7.24782e-69
Stard13	0.656071	2.78446e-39
Cdh13	0.645584	4.05629e-50
1700025G04Rik	0.625767	3.20106e-36
Ddhd1	0.623863	6.58229e-51
Arfgef1	0.60724	6.79106e-39
Peg3	0.60353	1.55266e-38
Mboat2	0.584251	7.51728e-36
Col4a6	0.583356	6.70614e-46
Pdgfc	0.583187	2.98073e-46
Ano4	0.581878	9.95669e-29
Adamts19	0.580005	3.41667e-23
Trabd2b	0.574998	2.1013e-10
Gabrg3	0.55778	4.7744e-21
Gria3	0.553202	3.0921e-19
Pgm5	0.552179	1.47923e-16
Ect2	0.547045	0.00345164
Tsc22d1	0.545861	1.15648e-36
Fam49a	0.532406	7.27267e-44
Hivep3	0.526813	5.21191e-22
Ppfibp1	0.521155	3.03452e-28
Ehbp1	0.51272	2.49043e-43
Lncpint	0.511156	1.36545e-26
Tfpi	0.504927	1.71154e-23
Dzip3	0.482909	2.70574e-26
Nrg2	0.477502	8.52404e-53
Gsg1l	0.472052	4.44262e-12
9330158H04Rik	0.470682	2.99772e-36
Arid3b	0.469357	2.63414e-30
Col4a5	0.468682	5.20249e-19
Sphkap	0.466926	3.59749e-38
9330182L06Rik	0.464047	4.83459e-53
Gng2	0.458519	3.49652e-48
Zdhhc2	0.45351	5.07922e-28
Ptk2b	0.451379	1.70326e-41
Tulp4	0.449772	6.40702e-16
Myl1	0.445435	9.16669e-47
Sema6d	0.444856	6.94929e-16
Daam2	0.427877	1.07942e-27
Pard3b	0.424397	7.32174e-10
Grhl1	0.422847	6.06975e-54
Arhgef26	0.420373	5.14917e-57
Art1	0.419191	4.01807e-33
Tiam2	0.418124	2.83651e-27
Colec12	0.410392	2.40557e-28
Ccn4	0.406332	1.46019e-40
Syk	0.405727	1.02361e-18
Clu	0.404795	4.55047e-49
Mgp	0.404692	1.89214e-37
Unc5b	0.404226	2.25042e-50
Abcc8	0.399357	1.69632e-12
Palmd	0.397423	3.88108e-11
Atf6	0.396992	1.90365e-12
Dtnb	0.394531	1.29265e-21
Copa	0.389187	7.99951e-11
Tenm2	0.386308	2.0136e-12
Adarb1	0.379696	3.14847e-11
Jph1	0.379518	4.01238e-09
Mylk4	0.376925	0.00282082
Adam22	0.374726	2.05593e-13
Ildr2	0.368412	7.49627e-58
Art3	0.363321	6.14375e-14
Zfp579	0.362788	1.36311e-23
Sec23a	0.357997	3.84089e-08
Dipk2a	0.356127	2.48269e-18
Cdh11	0.352254	6.73754e-08
Stk32b	0.34769	5.3053e-38
Utrn	0.340657	7.73311e-15
D7Ertd443e	0.337518	1.09451e-10
Tshz1	0.335768	6.27642e-09
Arpp21	0.33245	1.68234e-28
Arl5a	0.325114	7.23648e-18
Parp8	0.323643	6.97626e-07
Cdh3	0.322237	2.34724e-21
Timp3	0.320327	5.56064e-12
Ablim2	0.31923	1.38987e-07
Bicd1	0.317729	4.18018e-12
Hspa4l	0.317053	4.60139e-11
Atp8a2	0.315822	1.40412e-10
Sipa1l1	0.315303	5.89169e-11
Nbea	0.312554	0.00016238
Gm19277	0.308655	1.37274e-15
Clcn5	0.307161	1.86545e-08
Gprin3	0.302297	5.56101e-39
Mast4	0.301764	2.0052e-11
Myl9	0.301386	2.08214e-13
Podn	0.301155	5.73749e-29
Runx1t1	0.299646	2.11418e-12
Zfp608	0.294121	1.11758e-09
Fbln1	0.293567	1.32009e-24
Cst3	0.293506	1.80469e-12
Arl6ip1	0.293434	1.11967e-09
Man1a2	0.289742	1.73613e-07
Plxna4	0.287928	0.0216893
Cpeb1	0.287913	1.18259e-09
Pcsk5	0.287037	1.60737e-12
Tgfb2	0.285789	3.21932e-09
Trim54	0.284724	1.07e-19
Tgm2	0.284057	3.685e-16
Kazn	0.282559	6.67121e-25
Igfbp5	0.277627	5.59234e-08
Map1b	0.276665	1.77922e-05
Pkp4	0.270695	7.42935e-05
Sfrp1	0.270648	2.23432e-20
Rnf144b	0.266921	1.07219e-10
Alox8	0.262091	6.3836e-36
Ssr3	0.261335	1.32315e-14
Epha7	0.260689	0.00643661
Sec61a1	0.258275	1.52379e-16
Mef2c	0.258135	8.08898e-05
Slc24a4	0.257466	1.05959e-27
Hdgfl3	0.255768	1.71446e-08
Mtss1	0.255211	9.64006e-05
Scn10a	0.254805	3.34311e-37
Cacna1h	0.253754	6.49938e-15
Grn	0.25123	1.35224e-18
Mgmt	0.250222	0.0119762
Trim11	0.249112	6.74951e-13
Fign	0.248327	0.0206909
Emp2	0.245133	2.70983e-12
Parm1	0.240112	0.00340388
9330188P03Rik	0.236732	1.78775e-08
Tmem39a	0.23617	5.15543e-10
Ugcg	0.234937	8.20778e-10
Adamtsl2	0.231729	4.61909e-11
Ubb	0.228375	1.43984e-16
Gja5	0.228236	4.88176e-28
Setd7	0.227687	2.76588e-06
Ctdspl	0.227534	5.41779e-10
Kcna4	0.227306	4.46032e-13
Flnb	0.227238	4.30482e-18
Cpe	0.22612	5.05226e-06
Adar	0.224016	2.28594e-07
Pde2a	0.224016	3.31869e-18
Osbp2	0.223917	2.40717e-05
Cd44	0.2239	1.70095e-13
Atp2c1	0.223146	0.00090844
Usp29	0.222763	7.28274e-24
Itgav	0.222376	7.80083e-14
Cdk7	0.221628	1.3301e-05
Mybphl	0.221379	7.40438e-35
Fam114a1	0.220404	5.46943e-22
B230216N24Rik	0.217574	3.2401e-12
Ctsl	0.217361	4.73587e-15
Bace2	0.213346	3.38305e-22
Kcnj5	0.211906	0.00297852
Il1r1	0.208491	1.72641e-27
Best3	0.207116	1.72858e-13
Cyp2d22	0.206829	2.02528e-19
Slc37a1	0.206571	3.56188e-08
Ptpn13	0.20499	1.57554e-08
Rfxank	0.203091	3.64515e-09
Kcnk3	0.202573	0.00571692
Rbfox2	0.202113	0.000439928
Htt	0.201294	0.00441444
Efhd2	0.200141	7.40747e-25
Ipo5	0.199149	0.0111028
Zswim8	0.198635	7.51744e-06
Pxdc1	0.197654	3.12633e-26
Lrrc4	0.197603	1.09312e-05
Pla2g4a	0.19608	1.5822e-14
Ppp1r2	0.195585	0.000304425
Tjp2	0.194998	0.0085407
Mbp	0.194996	1.98807e-33
Chst11	0.191673	1.0563e-15
Mtmr12	0.1915	8.95066e-09
Casc4	0.190539	3.19339e-05
Cdcp1	0.190501	2.03213e-36
Dapp1	0.189868	5.96248e-07
Arfgap1	0.189743	3.1773e-07
Stard10	0.18919	2.41894e-18
Scarb1	0.187967	1.52817e-06
4833412C05Rik	0.18404	5.35602e-27
Arhgap24	0.178313	4.65581e-07
Cxadr	0.176451	0.00283342
Gne	0.170833	0.00361643
Psip1	0.169907	1.88883e-06
Zfp9	0.168785	1.15707e-13
Pbxip1	0.168047	0.000186966
Tmem165	0.166695	0.000190648
Cavin2	0.165471	0.00249373
Map3k8	0.159818	5.08854e-09
Dennd2c	0.157891	7.72113e-15
Qsox1	0.153981	0.0152811
Tnip1	0.151349	0.000628257
Lims2	0.14871	7.17975e-12
Rcn2	0.147119	2.97112e-05
Mpdz	0.145528	0.00897202
Chic1	0.143656	0.000116408
Fgl2	0.141929	3.79352e-05
Ephb4	0.140779	0.0243072
Txndc5	0.13948	3.17106e-06
Gpc1	0.137753	0.00119845
Tex9	0.136658	1.002e-07
Arhgap1	0.136334	0.00142877
Fam78a	0.13494	0.00800655
Cracr2a	0.134213	1.20564e-06
Igsf9b	0.133448	1.05931e-05
Selenos	0.131644	1.33236e-06
Nynrin	0.130769	1.15275e-07
Slc16a6	0.129983	5.85545e-08
Sec23ip	0.129446	0.000394228
Maged1	0.129251	0.0166544
Jam3	0.119629	6.55323e-05
Ttll7	0.119385	7.62124e-08
Slc41a1	0.118006	0.0241817
Tbcel	0.117342	0.0109267
Ppp1r3c	0.115796	0.000941938
Ikbip	0.112526	0.000709142
Wnk4	0.110486	7.8274e-11
Ttc39b	0.109549	0.00412297
Btg2	0.0942307	0.0173601
Mlec	0.090553	0.0336581
Npc2	0.0813916	0.00205365
Slc39a7	0.0811407	0.0173411
Mapk12	0.0801826	2.01676e-05
Igf2	0.079146	0.00307082
P3h1	0.0724161	0.00129451
Ier3	0.0704979	0.037602
Dcbld2	0.0656505	0.0044968

## Sheet: DEG_ventiruclar overlap
Gene	avg_log2FC	p_val_adj			Gene	avg_log2FC	p_val_adj
Abcc9	-0.445452	1.17405e-25			Tenm3	1.07327	4.40319e-27	UP
Abcd3	-0.265843	1.21142e-05			Tlr4	1.05058	5.18876e-49
Ablim1	-0.674951	1.19895e-66			Ripor2	0.981521	2.41551e-21
Acacb	-0.517523	6.16856e-38			Ddc	0.857797	3.23681e-36
Acadm	-0.281043	0.00117644			Dpysl3	0.739585	2.22735e-44
Aco2	-0.321658	2.64456e-12			Sulf2	0.637223	8.97536e-41
Acsl1	-0.292182	1.23854e-09			Gask1b	0.6168	3.99774e-27
Acta2	-1.04432	1.95465e-25			Igf2bp2	0.609595	1.92271e-29
Adcy9	-0.584313	3.24143e-35			Gfra2	0.541017	2.08462e-85
Adipor2	-0.292453	0.00020919			Cp	0.510334	1.11111e-24
Akap1	-0.235276	0.0010975			Bcl2	0.509322	4.58919e-21
Ammecr1	-0.261142	0.008862			Creb5	0.496173	5.2534e-17
Ank2	-0.976425	2.138e-138			Mapk4	0.462727	7.54888e-21
Arhgef3	-0.261582	0.00024242			Coro2b	0.45523	1.52192e-51
Asb15	-0.443426	7.65353e-23			Nrp1	0.443484	2.22449e-17
Astn2	-0.349687	0.000259713			Pvt1	0.440905	2.19893e-22
Bcl2l11	-0.600316	1.50041e-25			Uqcr11	0.421855	1.88194e-24
Bri3bp	-0.373673	1.87514e-12			Rplp2	0.39498	9.14937e-23
Cachd1	-0.373092	2.33626e-11			Igf1	0.376731	1.06625e-13
Cacna1c	-0.865691	1.35233e-175			Cox7a2	0.360135	1.94676e-13
Cd36	-0.162471	2.73621e-07			Myoz2	0.35902	1.70306e-17
Cdh2	-0.419946	8.50862e-36			Atp5g1	0.33576	2.30786e-13
Cecr2	-0.543724	2.93837e-27			Ndufa4	0.318808	5.11681e-11
Chchd3	-0.221417	2.43307e-14			S100a1	0.315463	3.68799e-21
Ckm	-0.268992	0.000129956			Atp5mpl	0.312868	9.96233e-09
Ckmt2	-0.259656	2.96542e-05			Crnde	0.308267	4.54873e-21
Cluh	-0.291106	2.17789e-06			Mid2	0.301897	1.17529e-07
Cmss1	-0.49643	2.11367e-22			Ndufa13	0.28655	5.77334e-09
Coq8a	-0.497317	4.2627e-23			Ush1c	0.282206	0.001876
Cped1	-0.380572	5.62148e-07			Cox4i1	0.275752	1.18316e-05
D830005E20Rik	-0.985337	3.20809e-113			Atp5k	0.275385	6.56739e-11
D830032E09Rik	-0.354999	2.38947e-09			Atp5md	0.258817	6.04105e-06
Dct	-0.225274	9.61959e-06			Cox6b1	0.255197	4.37567e-05
Decr1	-0.325694	1.08536e-07			Tpi1	0.246995	1.69921e-08
Ebf1	-0.918663	1.7229e-05			Gls	0.246464	2.47252e-06
Eci1	-0.259058	0.000725719			Atp5g3	0.242618	0.0057095
Eepd1	-0.270573	0.000268105			Cox6a1	0.239134	1.14773e-05
Efnb3	-0.108886	0.0345644			Rps15a	0.237472	6.37555e-13
Epb41l4a	-0.682185	5.26648e-41			Trps1	0.234371	5.90037e-12
Etfdh	-0.243843	0.00450876			Cox6c	0.233418	0.000383782
Fgf13	-0.58443	2.24469e-57			1700042O10Rik	0.228611	1.89769e-12
Fgf16	-0.13968	0.0142562			Gnai2	0.223071	8.79928e-06
Fgf9	-0.194187	0.000183094			Atp5j2	0.205892	0.00022553
Fhl2	-0.734469	1.94075e-71			Cox5b	0.197704	0.000587608
Fhod3	-0.628913	4.9687e-103			Uqcrb	0.19526	0.00024649
Fmn1	-0.748966	9.60018e-26			Ndufc1	0.195054	5.25833e-06
Fsd1l	-1.06027	5.80103e-89			Ndufb8	0.192688	0.0140001
Gm5860	-0.172194	7.05454e-06			Cspg4	0.185377	1.78486e-10
Gpam	-0.257967	0.00426767			1500009L16Rik	0.181531	6.7062e-12
Gpcpd1	-0.823078	3.30412e-44			Cox17	0.176389	0.00640872
Gpr157	-0.144881	0.00150404			P3h2	0.175013	3.76434e-07
Hadha	-0.406074	5.73375e-22			Ptgds	0.169613	8.95163e-07
Hadhb	-0.341939	5.85723e-14			Fam129a	0.162173	1.87541e-05
Hand2os1	-0.439478	4.69437e-25			Cycs	0.159731	0.001282
Hey2	-0.24409	1.20977e-10			Nme2	0.159558	0.00674242
Hmgcs2	-0.166274	1.74737e-05			Chmp4c	0.157851	0.00162667
Il13ra1	-0.294766	7.80156e-06			Uqcrfs1	0.154833	0.00378402
Il15ra	-0.238663	0.00434905			Ndufb7	0.137728	0.0228712
Impa2	-0.173365	0.0120133			Ndufb9	0.137554	0.0252851
Ip6k3	-0.185177	1.71173e-06			Irx2	0.137201	9.6776e-11
Itga9	-0.551507	7.36013e-33			Pgk1	0.135583	0.00442825
Ivns1abp	-0.875207	3.61106e-87			Ran	0.129848	0.0404395
Jam2	-0.217548	3.65076e-09			Gpr22	0.128588	9.63555e-06
Kcne1	-0.630002	1.63177e-41			Gm15934	0.124201	1.23735e-06
Kcnip2	-0.657048	2.45592e-30			St3gal4	0.116114	0.0218016
Kifc3	-0.145816	0.0120636			Mxra7	0.112895	1.16051e-19
Ky	-0.308509	1.00885e-12			Neurl1b	0.103588	0.000274876
Larp1b	-0.264701	6.20166e-06			Lynx1	0.103181	0.00429182
Lclat1	-0.676674	7.46187e-45			Atp6v1g1	0.10232	2.93608e-06
Lims1	-0.560923	1.62023e-37			Stc2	0.100664	1.17166e-05
Lmo7	-0.218773	6.52985e-08			Bmp7	0.0905938	0.000106367
Lrrc1	-0.30764	1.29487e-06			Rps27l	0.0848589	0.000157746
Lrrc39	-0.306495	1.20974e-07
Lrtm1	-0.64547	2.8905e-49
Macrod1	-0.621229	3.80041e-28
Map3k5	-0.448386	1.28109e-18
Mfhas1	-0.295841	4.21049e-05
Mfn1	-0.252881	2.85168e-08
Mfn2	-0.274338	7.6709e-05
Mlxipl	-0.258723	0.0115024
Mov10l1	-0.21893	0.0369422
Mpped2	-0.554425	6.44617e-10
Mtus1	-0.250286	3.94686e-06
Mybpc3	-0.245325	2.75517e-05
Myh7b	-0.495981	1.918e-24
Myo5c	-0.23513	0.00185837
Nceh1	-0.555327	8.84851e-11
Nckap5	-0.67514	6.38566e-73
Ndufs1	-0.266388	0.000102135
Nipsnap2	-0.360371	1.69738e-12
Ntn4	-0.758461	1.25545e-38
Ogdh	-0.338257	1.57724e-15
Osbpl8	-0.411281	4.74493e-20
Pacsin2	-0.621544	7.24649e-32
Pde1c	-0.550784	9.3444e-37
Pdk4	-0.54303	4.13337e-07
Phtf2	-0.507538	5.50131e-31
Plce1	-0.406063	2.63741e-14
Plekhh1	-0.300325	3.04332e-08
Plekhm2	-0.449716	2.57838e-19
Pln	-0.427588	1.05214e-33
Ppargc1b	-0.626415	5.91441e-72
Ppfia1	-0.288442	0.0025046
Pptc7	-0.286019	4.01885e-06
Prdm16	-0.234102	6.93789e-06
Prkca	-0.325684	3.36861e-14
Rftn1	-0.485151	2.42119e-15
Rmdn1	-0.289059	3.0833e-06
Ror1	-0.331583	3.40389e-16
Rpl3l	-0.142684	1.1713e-07
Sbk1	-0.392253	3.28508e-13
Sh2d4a	-0.406313	1.15369e-17
Sh3kbp1	-0.357295	3.07246e-10
Slc25a13	-0.697416	9.89737e-42
Slc25a34	-0.161592	0.000316067
Slc35f1	-0.539761	4.61417e-13
Slc38a3	-0.222137	4.73011e-10
Slk	-0.23114	1.41093e-05
Smg1	-0.229187	1.24103e-07
Snta1	-0.283716	1.26967e-06
Sntb1	-0.983249	4.28994e-63
Sorcs2	-0.311566	6.71501e-06
Stk39	-0.827846	3.12814e-80
Suclg2	-0.306888	6.36301e-08
Tec	-0.333565	1.97056e-05
Tmem164	-0.343032	3.55692e-06
Tnfaip2	-0.213334	1.11458e-11
Tnfaip8	-1.11652	7.52899e-71	DOWN
Tnik	-0.227991	0.00137548
Tnnt2	-0.491481	1.80921e-56
Tox	-1.04629	1.2951e-68
Trak2	-0.232593	0.000521928
Trio	-0.212249	0.00108826
Ube2g1	-0.212018	0.000606634
Ucp3	-0.536828	5.84667e-35
Usp13	-0.346145	1.49494e-13
Vegfa	-0.35911	5.20014e-15
Wdr72	-0.427199	4.92671e-18
Yipf7	-0.277536	1.16159e-06
Zhx2	-0.498717	3.13376e-23

## Sheet: DEG_conduction_overlap
Gene	avg_log2FC	p_val_adj			Gene	avg_log2FC	p_val_adj
1700025G04Rik	0.625767	3.20106e-36			Smtn	-0.965389	9.27637e-90	DOWN
6430548M08Rik	0.191072	8.52314e-17			Ebf1	-0.918663	1.7229e-05
Abcg2	0.325674	1.14245e-14			Fgf14	-0.904761	1.11408e-37
Ablim2	0.31923	1.38987e-07			Pde7b	-0.720454	1.02545e-21
Ablim3	0.144111	4.29085e-05			Filip1l	-0.711865	4.88148e-64
Adamts1	0.213516	5.75104e-06			Ldlrad4	-0.613062	1.29897e-31
Adamtsl2	0.231729	4.61909e-11			Adcy9	-0.584313	3.24143e-35
Adarb1	0.379696	3.14847e-11			Mpped2	-0.554425	6.44617e-10
Adora1	0.169137	4.38718e-08			Sned1	-0.536554	3.4401e-26
Alox8	0.262091	6.3836e-36			Foxp1	-0.531071	1.57253e-41
Anxa2	0.0638541	0.00393938			Itpr1	-0.499925	4.19178e-25
Apoe	0.212868	3.27003e-12			Rfx2	-0.430409	3.28099e-17
App	0.914746	8.03948e-73			Atrnl1	-0.417738	5.61435e-08
Arhgap17	0.152817	0.020563			Grk5	-0.417653	1.73178e-08
Arhgap24	0.178313	4.65581e-07			Ptprg	-0.402085	2.93301e-17
Arhgap31	1.42634	2.38126e-94			Atxn1	-0.391299	4.10654e-25
Arhgdia	0.163995	1.26639e-08			Stxbp6	-0.390048	9.09253e-07
Arl5a	0.325114	7.23648e-18			Pitpnm2	-0.341659	2.8647e-07
Arpp21	0.33245	1.68234e-28			Phactr1	-0.338109	1.52539e-08
Atp11a	0.612113	1.26415e-40			Heg1	-0.336325	4.37733e-11
Atp1b1	0.399127	1.26426e-11			Tns3	-0.3278	1.60204e-10
Atp8b2	0.140793	3.76892e-05			Ptprd	-0.327096	6.65807e-12
B2m	0.16005	8.15488e-08			Plxdc2	-0.323391	0.0468882
Bcl2	0.509322	4.58919e-21			Atxn7	-0.32233	3.31852e-07
Bgn	0.296255	1.7966e-34			Crtc3	-0.315741	0.00354208
Btg3	0.163916	2.89521e-05			Sorcs2	-0.311566	6.71501e-06
Bub1b	0.237244	1.3714e-05			Sh3pxd2a	-0.311253	0.00029376
C430049B03Rik	0.402065	1.00042e-07			Rapgef2	-0.295881	1.60591e-07
Cacna1h	0.253754	6.49938e-15			Ptgfrn	-0.288175	3.09622e-10
Cacna2d2	0.768389	1.16479e-87			Ncald	-0.285261	3.60243e-10
Cald1	0.503079	4.21238e-25			Apbb2	-0.251262	7.55135e-07
Camk1d	1.33683	1.4251e-63			Cers4	-0.246442	0.0365211
Ccdc80	0.193166	1.19749e-11			Ahnak	-0.242204	0.00119156
Ccnb2	0.0711532	0.0376711			Micall1	-0.239227	0.0157075
Ccnd2	0.35077	2.87248e-17			Shroom4	-0.23211	9.7132e-07
Cd44	0.2239	1.70095e-13			Trio	-0.212249	0.00108826
Cdc42bpa	0.33556	9.94689e-05			Ankrd11	-0.211862	0.0022143
Cdh13	0.645584	4.05629e-50			Rasgrp3	-0.196673	3.74018e-08
Cdk14	1.45929	2.28997e-130			Epas1	-0.162961	0.00177639
Cdon	0.257361	4.72937e-07			Rere	-0.152902	0.0130274
Cenpc1	0.261461	0.000739481			Dlc1	-0.13953	0.0166763
Cep170	0.375478	1.3049e-21
Cep192	0.211942	0.0110404
Cfl1	0.149248	0.0323264
Cit	0.16787	0.000712697
Clic1	0.167387	4.78719e-13
Cntn3	0.302279	1.11402e-06
Col1a1	0.30639	5.41244e-13
Col1a2	0.185783	5.99071e-13
Col3a1	0.108945	4.44816e-09
Col4a1	0.433137	2.14283e-18
Col4a2	0.329471	2.47976e-09
Col6a2	0.0705994	0.000154939
Colec12	0.410392	2.40557e-28
Colq	0.614905	3.39926e-40
Coro1c	0.142781	2.42872e-05
Creb3l2	0.86399	1.49957e-69
Cspg4	0.185377	1.78486e-10
Ctdspl	0.227534	5.41779e-10
Cyp2d22	0.206829	2.02528e-19
Dab2ip	0.427107	3.04983e-24
Ddr2	0.153342	2.74678e-12
Dgki	0.228079	0.00313932
Disc1	0.13706	1.17302e-05
Dlgap4	0.253068	8.45899e-06
Dpysl2	0.466229	1.25397e-56
Dpysl3	0.739585	2.22735e-44
Eef1a1	0.489479	1.1874e-21
Efhd2	0.200141	7.40747e-25
Eln	0.926174	2.69149e-41
Epb41l2	0.376035	9.68454e-14
Ephb3	0.159679	2.53872e-10
Ephb4	0.140779	0.0243072
Erc2	0.314902	1.74494e-08
Etv5	0.332377	2.24598e-36
Fabp4	0.466568	2.2161e-27
Fam114a1	0.220404	5.46943e-22
Fam129a	0.162173	1.87541e-05
Fam49a	0.532406	7.27267e-44
Fat1	0.290047	3.47428e-08
Fbln1	0.293567	1.32009e-24
Fbn2	1.16817	7.23185e-90
Fgf12	6.01054	0	UP
Fgfr1	0.163232	0.00319976
Flnb	0.227238	4.30482e-18
Fn1	0.227252	1.14483e-09
Fstl1	0.399437	2.53029e-25
Furin	0.204383	5.48345e-06
Gabrg3	0.55778	4.7744e-21
Galnt18	0.371039	0.00035453
Gas6	0.370006	1.16595e-16
Gja5	0.228236	4.88176e-28
Glis3	0.160583	2.29932e-05
Gm12295	0.925086	5.32246e-44
Gnai2	0.223071	8.79928e-06
Gnao1	0.785598	9.75463e-81
Gne	0.170833	0.00361643
Gng2	0.458519	3.49652e-48
Golim4	0.221808	1.20669e-08
Gpx3	1.20998	9.22592e-202
Grhl1	0.422847	6.06975e-54
Gria3	0.553202	3.0921e-19
Grip1	0.762121	5.61899e-38
Grn	0.25123	1.35224e-18
Gsg1l	0.472052	4.44262e-12
H3f3a	0.256553	0.00220308
Hdac7	0.178195	4.93753e-05
Hecw2	1.12058	1.4265e-102
Hif3a	0.236004	2.84409e-27
Hivep3	0.526813	5.21191e-22
Hnrnpd	0.196443	0.00289143
Ier5	0.104135	1.61155e-06
Igf2bp2	0.609595	1.92271e-29
Igfbp5	0.277627	5.59234e-08
Igfbp7	0.216864	8.46844e-11
Igsf9b	0.133448	1.05931e-05
Irx2	0.137201	9.6776e-11
Itga6	0.833911	7.70776e-84
Jam3	0.119629	6.55323e-05
Kcnq1ot1	0.133527	0.035189
Kif26b	0.611703	4.87519e-26
Kif4	0.337316	4.40555e-06
Klhl6	0.368976	3.39163e-35
Lhfpl2	0.600289	1.45381e-40
Lrrc8c	0.141966	1.26705e-06
Map1b	0.276665	1.77922e-05
Mapk12	0.0801826	2.01676e-05
Marcks	0.176696	4.76483e-07
Mast2	0.422006	1.90021e-20
Mcam	0.219999	2.69336e-23
Mcc	0.604881	1.25527e-34
Meg3	0.398752	8.31294e-17
Mest	0.869063	4.89335e-61
Mgp	0.404692	1.89214e-37
Mib1	0.223214	0.00015099
Mki67	0.4061	3.32362e-06
Mpdz	0.145528	0.00897202
Mtss1	0.255211	9.64006e-05
Myef2	0.303579	8.30504e-12
Myh10	0.570883	5.92536e-33
Myl9	0.301386	2.08214e-13
Myo5a	0.518293	3.67359e-35
Nav3	1.48239	2.37016e-57
Nbea	0.312554	0.00016238
Ncam1	0.346594	8.28598e-06
Neb	0.328511	9.50213e-12
Nova1	0.273254	6.95334e-20
Nppa	4.22478	0
Nynrin	0.130769	1.15275e-07
Parm1	0.240112	0.00340388
Pbxip1	0.168047	0.000186966
Pcolce	0.14883	4.65349e-08
Pdzrn3	0.63098	7.33908e-43
Pea15a	0.127299	5.55547e-09
Per2	0.0937336	0.000160457
Phlda1	0.365715	3.11333e-36
Pik3r3	0.258041	0.000155784
Pip4k2a	0.28253	1.60552e-12
Pip5k1c	0.227947	8.74395e-28
Plxna4	0.287928	0.0216893
Podn	0.301155	5.73749e-29
Ppfia4	0.245564	1.67853e-09
Ppm1e	0.376064	4.94142e-08
Prkag2	0.815415	3.44692e-43
Psd3	1.2508	4.45858e-47
Psip1	0.169907	1.88883e-06
Ptma	0.225746	0.046657
Ptms	0.235307	1.2522e-06
Rabgap1l	0.896878	9.19454e-86
Racgap1	0.21711	9.20692e-06
Reck	0.194177	9.05555e-14
Rgl1	0.316198	2.03048e-12
Rgs12	0.825104	4.45747e-57
Rgs6	1.32477	2.86451e-90
Rgs7	0.310709	0.000238132
Rian	0.323643	6.91655e-06
Rpl3	0.253184	4.42614e-09
Rrbp1	0.193817	0.00406157
Ryr3	4.7623	0
S100a11	0.148163	6.74979e-09
S1pr1	0.270765	8.81419e-20
Scn10a	0.254805	3.34311e-37
Scn5a	0.286496	5.8374e-08
Sec31a	0.305599	4.38289e-08
Sema6d	0.444856	6.94929e-16
Serpinh1	0.154552	0.0157136
Sfrp1	0.270648	2.23432e-20
Sh3bgrl	0.226843	2.62898e-05
Sipa1l1	0.315303	5.89169e-11
Slc16a12	0.661406	7.24782e-69
Slc6a6	2.21442	1.52712e-221
Slco3a1	1.4074	2.06806e-118
Slit3	1.43208	1.18621e-83
Soga1	0.237146	4.45638e-11
Sparc	0.736969	2.53829e-54
Sphkap	0.466926	3.59749e-38
Spred1	0.534671	2.57908e-48
Srgap1	0.346663	4.54953e-08
Srgap2	0.2952	4.31958e-11
Srgap3	0.527497	5.53788e-62
Stard10	0.18919	2.41894e-18
Stard13	0.656071	2.78446e-39
Stk32a	0.635832	1.31267e-68
Sulf2	0.637223	8.97536e-41
Sv2a	0.211926	4.98075e-06
Sytl2	0.882067	1.44603e-109
Tacc1	0.425425	1.29458e-27
Tagln2	0.140415	1.01622e-05
Taok3	0.137418	5.28218e-05
Tbc1d1	0.836009	2.00078e-59
Tbcel	0.117342	0.0109267
Tbx3	0.251885	4.58604e-17
Tbx5	1.30727	3.84494e-116
Tenm3	1.07327	4.40319e-27
Tex9	0.136658	1.002e-07
Tgfb1i1	0.109512	1.92282e-06
Thbs4	0.658788	9.11977e-60
Thsd4	1.0019	4.74466e-43
Thsd7a	0.812414	0.000809019
Timp3	0.320327	5.56064e-12
Tln1	0.205529	3.24835e-09
Tmem108	1.13832	2.26511e-95
Tmem163	1.56736	4.71225e-136
Tmem39a	0.23617	5.15543e-10
Tmsb10	0.34249	3.51569e-28
Tmsb4x	0.562599	3.30501e-34
Tpm2	0.717282	3.66252e-58
Tpm4	0.145222	3.57684e-07
Tpx2	0.303848	0.000170171
Trerf1	0.193845	2.4934e-06
Trim2	0.245971	6.77826e-06
Trps1	0.234371	5.90037e-12
Tshz1	0.335768	6.27642e-09
Tuba1a	0.314399	1.34158e-31
Tubb5	0.267417	1.12436e-18
Tulp4	0.449772	6.40702e-16
Unc5b	0.404226	2.25042e-50
Utrn	0.340657	7.73311e-15
Vim	0.241962	6.28195e-18
Wipf3	0.307038	2.60706e-16
Zc3h7a	0.216628	0.0485365
Zfp462	0.675769	8.69928e-51
Zfp52	0.197292	0.000185308
Zfp579	0.362788	1.36311e-23
Zfp697	0.25421	9.1074e-06
Zyx	0.116081	0.00637418

## Sheet: DEG_working_overlap
Gene	avg_log2FC	p_val_adj			Gene	avg_log2FC	p_val_adj
Kcnd2	-1.98866	3.10362e-116	DOWN		Prune2	1.34399	2.31792e-60	UP
Pde3a	-1.18234	1.17557e-120			Msra	1.11406	2.76531e-88
Tnfaip8	-1.11652	2.33204e-75			Smpx	0.721487	1.67597e-34
Ppargc1a	-1.07477	6.22236e-59			Raph1	0.551292	1.52185e-09
Limch1	-0.900709	1.16517e-75			Rps29	0.537889	5.66858e-33
Ivns1abp	-0.875207	1.1185e-91			mt-Nd1	0.449251	4.29088e-13
Ppara	-0.871335	8.85058e-69			Uqcr11	0.421855	5.82915e-29
Stk39	-0.827846	9.68915e-85			Rplp2	0.39498	2.83394e-27
Gpcpd1	-0.823078	1.02342e-48			Cox6a2	0.390697	1.2077e-21
Jph2	-0.773437	7.71985e-73			Cfl2	0.381237	3.76874e-22
Fhl2	-0.734469	6.0113e-76			Rps8	0.380884	2.20669e-21
Ghr	-0.724337	4.19122e-61			Myoz2	0.35902	5.27508e-22
Slc25a13	-0.697416	3.06562e-46			Rps2	0.358236	7.12948e-20
Cacnb2	-0.689514	1.03639e-103			Atp5g1	0.33576	7.1484e-18
Lclat1	-0.676674	2.31125e-49			Ndufa4	0.318808	1.58489e-15
Ablim1	-0.674951	3.71365e-71			Rps3	0.318669	5.73558e-26
Kcnip2	-0.657048	7.60699e-35			Hspa4l	0.317053	1.42524e-15
Lrtm1	-0.64547	8.95309e-54			Uqcrq	0.307996	2.50692e-13
Acyp2	-0.630096	2.01122e-50			Ndufa13	0.28655	1.78824e-13
Pacsin2	-0.621544	2.24454e-36			Cox4i1	0.275752	3.66474e-10
Macrod1	-0.621229	1.17715e-32			Prepl	0.27562	9.64225e-11
Fblim1	-0.61482	2.3022e-36			Atp5k	0.275385	2.03419e-15
Nceh1	-0.555327	2.74075e-15			Chchd2	0.263411	2.65309e-10
Itga9	-0.551507	2.27974e-37			Ssr3	0.261335	4.09833e-19
Agtr1a	-0.539665	1.53449e-22			Eif1	0.258977	1.47648e-16
Acss1	-0.523699	1.06159e-26			Mef2c	0.258135	2.50549e-09
Lpin1	-0.522311	1.93337e-26			mt-Cytb	0.257254	5.30663e-11
Phtf2	-0.507538	1.70398e-35			Rps9	0.249558	3.95303e-13
Asb2	-0.473561	4.78267e-26			Tpi1	0.246995	5.26315e-13
Nexn	-0.472851	5.59167e-56			Fth1	0.246546	2.67766e-11
Lpl	-0.44744	7.14445e-21			Atp5j	0.243526	3.41793e-08
Atp2a2	-0.445501	1.32025e-67			Atp5g3	0.242618	1.76847e-07
Abcc9	-0.445452	3.63651e-30			Cox7c	0.240541	9.99515e-09
Fbxw7	-0.430015	5.98985e-19			Chchd10	0.236254	2.12548e-17
Ppp2r5a	-0.429357	3.62914e-22			Cox6c	0.233418	1.18873e-08
Pln	-0.427588	3.25892e-38			Osbp2	0.223917	7.456e-10
Cdh2	-0.419946	2.63547e-40			BC005537	0.222598	3.78692e-07
Osbpl8	-0.411281	1.4697e-24			Rps25	0.215194	4.10592e-15
Hadha	-0.406074	1.77598e-26			Ndufa1	0.214717	1.05584e-13
Slc4a4	-0.40181	1.08127e-16			Rpl4	0.213945	1.36363e-12
Srl	-0.395603	2.4335e-16			Ppm1b	0.206829	2.81626e-09
Asb14	-0.365567	5.88347e-18			Atp5j2	0.205892	6.98559e-09
Stau2	-0.358832	2.49215e-17			Glul	0.205606	1.02876e-10
Actn2	-0.358424	1.99107e-26			Htt	0.201294	1.36734e-07
Sh3kbp1	-0.357295	9.51669e-15			Ipo5	0.199149	3.43901e-07
Usp13	-0.346145	4.63046e-18			Ndufc1	0.195054	1.62872e-10
Hadhb	-0.341939	1.81423e-18			Eef1g	0.187307	1.11086e-08
Ogdh	-0.338257	4.88536e-20			Cacna2d1	0.187018	8.92794e-08
Tmem135	-0.33661	6.42495e-16			Vamp5	0.181584	4.18831e-10
Gata6	-0.329976	2.54689e-19			mt-Co1	0.178319	1.35923e-15
Ryr2	-0.326114	2.55132e-36			Ndufa2	0.167667	4.31555e-11
Decr1	-0.325694	3.36182e-12			Cycs	0.159731	3.97089e-08
Fars2	-0.316429	1.73942e-13			Uqcrfs1	0.154833	1.17207e-07
Tmem117	-0.311729	1.09075e-07			Gars	0.143928	1.21543e-07
Klhl31	-0.307538	8.36834e-10			Ndufb9	0.137554	7.83184e-07
Suclg2	-0.306888	1.97089e-12			Fam122b	0.136815	2.95002e-08
Etfa	-0.303617	2.61502e-13			Pgk1	0.135583	1.37161e-07
Il13ra1	-0.294766	2.41647e-10			Atp5d	0.133954	2.24818e-07
Myo5b	-0.292525	1.13669e-18			Prnp	0.133946	1.12717e-07
Tcea3	-0.29125	3.6367e-12			Pgm2	0.13099	1.19174e-12
Tmem38a	-0.291125	9.06934e-10			Ppp1r3c	0.115796	2.91757e-08
Cluh	-0.291106	6.74583e-11			Prpf19	0.109059	5.05458e-07
Cpeb3	-0.289414	8.16795e-19			Prdx5	0.0469232	7.76381e-07
Pptc7	-0.286019	1.2448e-10
Ube2b	-0.281995	4.06761e-09
Acadm	-0.281043	3.64391e-08
Yipf7	-0.277536	3.59792e-11
Mfn2	-0.274338	2.376e-09
Tfrc	-0.272096	4.06951e-07
Ckm	-0.268992	4.02528e-09
Gja1	-0.268663	6.26198e-10
Ndufs1	-0.266388	3.16355e-09
Abcd3	-0.265843	3.75226e-10
Larp1b	-0.264701	1.92091e-10
Ckmt2	-0.259656	9.18513e-10
Eci1	-0.259058	2.24785e-08
Gpam	-0.257967	1.32187e-07
Acaa2	-0.253944	3.27703e-08
Mfn1	-0.252881	8.83283e-13
Cnksr3	-0.252732	2.66492e-07
Mybpc3	-0.245325	8.53389e-10
Abhd2	-0.245104	7.34052e-07
Etfdh	-0.243843	1.39655e-07
Rhot1	-0.227275	9.77512e-07
Dct	-0.225274	2.97958e-10
Slc38a3	-0.222137	1.46511e-14
Chchd3	-0.221417	7.53621e-19
Pdlim5	-0.217181	5.40846e-07
Galm	-0.19281	5.64845e-08
Rxrg	-0.179749	3.85535e-09
Cd36	-0.162471	8.47518e-12
Ndst1	-0.154474	3.5361e-07
Gpr157	-0.144881	4.65865e-08
Rpl3l	-0.142684	3.62801e-12
Actc1	-0.134099	1.28191e-06
Mlip	-0.124238	5.79133e-08
Efnb3	-0.108886	1.0706e-06

## Sheet: DEG_atrial_unique
Gene	avg_log2FC	p_val_adj				Gene	avg_log2FC	p_val_adj
Myl4	2.08625	2.20822e-281				Kcnd2	-1.98866	1.002e-111
Epha4	2.06077	6.76759e-174				Dapk1	-0.858849	1.90016e-49
Lrrc4c	2.02034	1.05245e-122				Cers6	-0.643458	7.01981e-32
Fras1	1.81429	7.83264e-145				Mtus2	-0.511586	1.04549e-21
Ankrd1	1.69716	3.47925e-147				Kank1	-0.494879	5.30078e-18
Dkk3	1.50109	1.46042e-251				Rora	-0.473086	2.17769e-23
Pam	1.40493	8.52638e-141				Cpq	-0.463684	5.75749e-26
Hcn1	1.35696	7.07649e-44				Rhobtb1	-0.437408	1.8713e-11
Prune2	1.34399	7.4834e-56				Fbxw7	-0.430015	1.93382e-14
Spon1	1.134	1.93193e-92				Aff2	-0.381846	1.58082e-07
A330102I10Rik	1.09417	2.797e-58				Dpyd	-0.377183	7.26794e-05
Angpt1	1.06708	6.33203e-05				Mgrn1	-0.342063	1.02827e-10
Kctd8	1.008	7.2657e-38				Nudt4	-0.336861	2.93704e-06
Chrm2	0.999182	3.22544e-77				Ppp1r9a	-0.318224	9.76243e-08
Plekha7	0.834062	9.13283e-60				Eml1	-0.318191	3.02514e-07
Ap1s3	0.817541	3.07973e-87				Tbc1d4	-0.309928	5.14582e-11
Adam33	0.801729	6.47773e-122				Plekhg5	-0.297385	2.00039e-11
Ica1	0.762172	5.25827e-87				Fam214a	-0.294291	0.000307857
Myl7	0.760094	7.91263e-118				Myo5b	-0.292525	3.66981e-14
Ror2	0.746353	3.97024e-60				Zswim6	-0.273641	0.00446682
Epha3	0.732385	1.13412e-41				Arhgap20	-0.249431	2.33139e-06
Lrp8	0.723305	1.62311e-104				Cd2ap	-0.2494	4.74803e-06
Smpx	0.721487	5.41088e-30				Epb41	-0.243122	0.0238967
Myo3b	0.719991	3.32643e-94				Kcnj2	-0.237273	1.44524e-06
Xirp2	0.688769	5.72422e-25				Nacc2	-0.231511	8.70625e-10
Ddhd1	0.623863	6.58229e-51				Rarb	-0.229618	0.011259
Arfgef1	0.60724	6.79106e-39				Atcayos	-0.204148	0.00102685
Peg3	0.60353	1.55266e-38				Btbd9	-0.202812	0.0496751
Mboat2	0.584251	7.51728e-36				Sox6	-0.19358	8.27028e-11
Col4a6	0.583356	6.70614e-46				Sik1	-0.189613	0.000107874
Pdgfc	0.583187	2.98073e-46				Corin	-0.169664	3.34155e-05
Ano4	0.581878	9.95669e-29				Ndst1	-0.154474	0.0114163
Adamts19	0.580005	3.41667e-23				Rxfp1	-0.151458	8.22389e-07
Trabd2b	0.574998	2.1013e-10
Pgm5	0.552179	1.47923e-16
Ect2	0.547045	0.00345164
Tsc22d1	0.545861	1.15648e-36
Ppfibp1	0.521155	3.03452e-28
Ehbp1	0.51272	2.49043e-43
Lncpint	0.511156	1.36545e-26
Tfpi	0.504927	1.71154e-23
Dzip3	0.482909	2.70574e-26
Nrg2	0.477502	8.52404e-53
9330158H04Rik	0.470682	2.99772e-36
Arid3b	0.469357	2.63414e-30
Col4a5	0.468682	5.20249e-19
9330182L06Rik	0.464047	4.83459e-53
Zdhhc2	0.45351	5.07922e-28
Ptk2b	0.451379	1.70326e-41
Myl1	0.445435	9.16669e-47
Daam2	0.427877	1.07942e-27
Pard3b	0.424397	7.32174e-10
Arhgef26	0.420373	5.14917e-57
Art1	0.419191	4.01807e-33
Tiam2	0.418124	2.83651e-27
Ccn4	0.406332	1.46019e-40
Syk	0.405727	1.02361e-18
Clu	0.404795	4.55047e-49
Abcc8	0.399357	1.69632e-12
Palmd	0.397423	3.88108e-11
Atf6	0.396992	1.90365e-12
Dtnb	0.394531	1.29265e-21
Copa	0.389187	7.99951e-11
Tenm2	0.386308	2.0136e-12
Jph1	0.379518	4.01238e-09
Mylk4	0.376925	0.00282082
Adam22	0.374726	2.05593e-13
Ildr2	0.368412	7.49627e-58
Art3	0.363321	6.14375e-14
Sec23a	0.357997	3.84089e-08
Dipk2a	0.356127	2.48269e-18
Cdh11	0.352254	6.73754e-08
Stk32b	0.34769	5.3053e-38
D7Ertd443e	0.337518	1.09451e-10
Parp8	0.323643	6.97626e-07
Cdh3	0.322237	2.34724e-21
Bicd1	0.317729	4.18018e-12
Hspa4l	0.317053	4.60139e-11
Atp8a2	0.315822	1.40412e-10
Gm19277	0.308655	1.37274e-15
Clcn5	0.307161	1.86545e-08
Gprin3	0.302297	5.56101e-39
Mast4	0.301764	2.0052e-11
Runx1t1	0.299646	2.11418e-12
Zfp608	0.294121	1.11758e-09
Cst3	0.293506	1.80469e-12
Arl6ip1	0.293434	1.11967e-09
Man1a2	0.289742	1.73613e-07
Cpeb1	0.287913	1.18259e-09
Pcsk5	0.287037	1.60737e-12
Tgfb2	0.285789	3.21932e-09
Trim54	0.284724	1.07e-19
Tgm2	0.284057	3.685e-16
Kazn	0.282559	6.67121e-25
Pkp4	0.270695	7.42935e-05
Rnf144b	0.266921	1.07219e-10
Ssr3	0.261335	1.32315e-14
Epha7	0.260689	0.00643661
Sec61a1	0.258275	1.52379e-16
Mef2c	0.258135	8.08898e-05
Slc24a4	0.257466	1.05959e-27
Hdgfl3	0.255768	1.71446e-08
Mgmt	0.250222	0.0119762
Trim11	0.249112	6.74951e-13
Fign	0.248327	0.0206909
Emp2	0.245133	2.70983e-12
9330188P03Rik	0.236732	1.78775e-08
Ugcg	0.234937	8.20778e-10
Ubb	0.228375	1.43984e-16
Setd7	0.227687	2.76588e-06
Kcna4	0.227306	4.46032e-13
Cpe	0.22612	5.05226e-06
Adar	0.224016	2.28594e-07
Pde2a	0.224016	3.31869e-18
Osbp2	0.223917	2.40717e-05
Atp2c1	0.223146	0.00090844
Usp29	0.222763	7.28274e-24
Itgav	0.222376	7.80083e-14
Cdk7	0.221628	1.3301e-05
Mybphl	0.221379	7.40438e-35
B230216N24Rik	0.217574	3.2401e-12
Ctsl	0.217361	4.73587e-15
Bace2	0.213346	3.38305e-22
Kcnj5	0.211906	0.00297852
Il1r1	0.208491	1.72641e-27
Best3	0.207116	1.72858e-13
Slc37a1	0.206571	3.56188e-08
Ptpn13	0.20499	1.57554e-08
Rfxank	0.203091	3.64515e-09
Kcnk3	0.202573	0.00571692
Rbfox2	0.202113	0.000439928
Htt	0.201294	0.00441444
Ipo5	0.199149	0.0111028
Zswim8	0.198635	7.51744e-06
Pxdc1	0.197654	3.12633e-26
Lrrc4	0.197603	1.09312e-05
Pla2g4a	0.19608	1.5822e-14
Ppp1r2	0.195585	0.000304425
Tjp2	0.194998	0.0085407
Mbp	0.194996	1.98807e-33
Chst11	0.191673	1.0563e-15
Mtmr12	0.1915	8.95066e-09
Casc4	0.190539	3.19339e-05
Cdcp1	0.190501	2.03213e-36
Dapp1	0.189868	5.96248e-07
Arfgap1	0.189743	3.1773e-07
Scarb1	0.187967	1.52817e-06
4833412C05Rik	0.18404	5.35602e-27
Cxadr	0.176451	0.00283342
Zfp9	0.168785	1.15707e-13
Tmem165	0.166695	0.000190648
Cavin2	0.165471	0.00249373
Map3k8	0.159818	5.08854e-09
Dennd2c	0.157891	7.72113e-15
Qsox1	0.153981	0.0152811
Tnip1	0.151349	0.000628257
Lims2	0.14871	7.17975e-12
Rcn2	0.147119	2.97112e-05
Chic1	0.143656	0.000116408
Fgl2	0.141929	3.79352e-05
Txndc5	0.13948	3.17106e-06
Gpc1	0.137753	0.00119845
Arhgap1	0.136334	0.00142877
Fam78a	0.13494	0.00800655
Cracr2a	0.134213	1.20564e-06
Selenos	0.131644	1.33236e-06
Slc16a6	0.129983	5.85545e-08
Sec23ip	0.129446	0.000394228
Maged1	0.129251	0.0166544
Ttll7	0.119385	7.62124e-08
Slc41a1	0.118006	0.0241817
Ppp1r3c	0.115796	0.000941938
Ikbip	0.112526	0.000709142
Wnk4	0.110486	7.8274e-11
Ttc39b	0.109549	0.00412297
Btg2	0.0942307	0.0173601
Mlec	0.090553	0.0336581
Npc2	0.0813916	0.00205365
Slc39a7	0.0811407	0.0173411
Igf2	0.079146	0.00307082
P3h1	0.0724161	0.00129451
Ier3	0.0704979	0.037602
Dcbld2	0.0656505	0.0044968

## Sheet: DEG_conduction_unique
Gene	avg_log2FC	p_val_adj			Gene	avg_log2FC	p_val_adj
Slc6a6	2.21442	1.52712e-221			Dlc1	-0.13953	0.0166763
Fbn2	1.16817	7.23185e-90			Rere	-0.152902	0.0130274
Hecw2	1.12058	1.4265e-102			Epas1	-0.162961	0.00177639
Tenm3	1.07327	4.40319e-27			Rasgrp3	-0.196673	3.74018e-08
Thsd4	1.0019	4.74466e-43			Ankrd11	-0.211862	0.0022143
Eln	0.926174	2.69149e-41			Trio	-0.212249	0.00108826
Gm12295	0.925086	5.32246e-44			Shroom4	-0.23211	9.7132e-07
Mest	0.869063	4.89335e-61			Micall1	-0.239227	0.0157075
Thsd7a	0.812414	0.000809019			Ahnak	-0.242204	0.00119156
Dpysl3	0.739585	2.22735e-44			Rapgef2	-0.295881	1.60591e-07
Sparc	0.736969	2.53829e-54			Sh3pxd2a	-0.311253	0.00029376
Thbs4	0.658788	9.11977e-60			Sorcs2	-0.311566	6.71501e-06
Sulf2	0.637223	8.97536e-41			Crtc3	-0.315741	0.00354208
Stk32a	0.635832	1.31267e-68			Atxn7	-0.32233	3.31852e-07
Pdzrn3	0.63098	7.33908e-43			Plxdc2	-0.323391	0.0468882
Colq	0.614905	3.39926e-40			Ptprd	-0.327096	6.65807e-12
Atp11a	0.612113	1.26415e-40			Tns3	-0.3278	1.60204e-10
Kif26b	0.611703	4.87519e-26			Heg1	-0.336325	4.37733e-11
Igf2bp2	0.609595	1.92271e-29			Phactr1	-0.338109	1.52539e-08
Mcc	0.604881	1.25527e-34			Pitpnm2	-0.341659	2.8647e-07
Lhfpl2	0.600289	1.45381e-40			Stxbp6	-0.390048	9.09253e-07
Myh10	0.570883	5.92536e-33			Atxn1	-0.391299	4.10654e-25
Tmsb4x	0.562599	3.30501e-34			Ptprg	-0.402085	2.93301e-17
Spred1	0.534671	2.57908e-48			Grk5	-0.417653	1.73178e-08
Srgap3	0.527497	5.53788e-62			Rfx2	-0.430409	3.28099e-17
Myo5a	0.518293	3.67359e-35			Itpr1	-0.499925	4.19178e-25
Bcl2	0.509322	4.58919e-21			Foxp1	-0.531071	1.57253e-41
Cald1	0.503079	4.21238e-25			Sned1	-0.536554	3.4401e-26
Eef1a1	0.489479	1.1874e-21			Mpped2	-0.554425	6.44617e-10
Fabp4	0.466568	2.2161e-27			Adcy9	-0.584313	3.24143e-35
Dpysl2	0.466229	1.25397e-56			Ldlrad4	-0.613062	1.29897e-31
Col4a1	0.433137	2.14283e-18			Filip1l	-0.711865	4.88148e-64
Dab2ip	0.427107	3.04983e-24			Pde7b	-0.720454	1.02545e-21
Tacc1	0.425425	1.29458e-27			Ebf1	-0.918663	1.7229e-05
Mast2	0.422006	1.90021e-20			Smtn	-0.965389	9.27637e-90
Mki67	0.4061	3.32362e-06
C430049B03Rik	0.402065	1.00042e-07
Fstl1	0.399437	2.53029e-25
Atp1b1	0.399127	1.26426e-11
Meg3	0.398752	8.31294e-17
Ppm1e	0.376064	4.94142e-08
Epb41l2	0.376035	9.68454e-14
Cep170	0.375478	1.3049e-21
Galnt18	0.371039	0.00035453
Gas6	0.370006	1.16595e-16
Klhl6	0.368976	3.39163e-35
Phlda1	0.365715	3.11333e-36
Ccnd2	0.35077	2.87248e-17
Srgap1	0.346663	4.54953e-08
Ncam1	0.346594	8.28598e-06
Tmsb10	0.34249	3.51569e-28
Kif4	0.337316	4.40555e-06
Cdc42bpa	0.33556	9.94689e-05
Etv5	0.332377	2.24598e-36
Col4a2	0.329471	2.47976e-09
Neb	0.328511	9.50213e-12
Abcg2	0.325674	1.14245e-14
Rian	0.323643	6.91655e-06
Rgl1	0.316198	2.03048e-12
Erc2	0.314902	1.74494e-08
Tuba1a	0.314399	1.34158e-31
Rgs7	0.310709	0.000238132
Wipf3	0.307038	2.60706e-16
Col1a1	0.30639	5.41244e-13
Sec31a	0.305599	4.38289e-08
Tpx2	0.303848	0.000170171
Myef2	0.303579	8.30504e-12
Cntn3	0.302279	1.11402e-06
Bgn	0.296255	1.7966e-34
Srgap2	0.2952	4.31958e-11
Fat1	0.290047	3.47428e-08
Scn5a	0.286496	5.8374e-08
Pip4k2a	0.28253	1.60552e-12
Nova1	0.273254	6.95334e-20
S1pr1	0.270765	8.81419e-20
Tubb5	0.267417	1.12436e-18
Cenpc1	0.261461	0.000739481
Pik3r3	0.258041	0.000155784
Cdon	0.257361	4.72937e-07
H3f3a	0.256553	0.00220308
Zfp697	0.25421	9.1074e-06
Rpl3	0.253184	4.42614e-09
Dlgap4	0.253068	8.45899e-06
Tbx3	0.251885	4.58604e-17
Trim2	0.245971	6.77826e-06
Ppfia4	0.245564	1.67853e-09
Vim	0.241962	6.28195e-18
Bub1b	0.237244	1.3714e-05
Soga1	0.237146	4.45638e-11
Hif3a	0.236004	2.84409e-27
Ptms	0.235307	1.2522e-06
Trps1	0.234371	5.90037e-12
Dgki	0.228079	0.00313932
Pip5k1c	0.227947	8.74395e-28
Fn1	0.227252	1.14483e-09
Sh3bgrl	0.226843	2.62898e-05
Ptma	0.225746	0.046657
Mib1	0.223214	0.00015099
Gnai2	0.223071	8.79928e-06
Golim4	0.221808	1.20669e-08
Mcam	0.219999	2.69336e-23
Racgap1	0.21711	9.20692e-06
Igfbp7	0.216864	8.46844e-11
Zc3h7a	0.216628	0.0485365
Adamts1	0.213516	5.75104e-06
Apoe	0.212868	3.27003e-12
Cep192	0.211942	0.0110404
Sv2a	0.211926	4.98075e-06
Tln1	0.205529	3.24835e-09
Furin	0.204383	5.48345e-06
Zfp52	0.197292	0.000185308
Hnrnpd	0.196443	0.00289143
Reck	0.194177	9.05555e-14
Trerf1	0.193845	2.4934e-06
Rrbp1	0.193817	0.00406157
Ccdc80	0.193166	1.19749e-11
6430548M08Rik	0.191072	8.52314e-17
Col1a2	0.185783	5.99071e-13
Cspg4	0.185377	1.78486e-10
Hdac7	0.178195	4.93753e-05
Marcks	0.176696	4.76483e-07
Adora1	0.169137	4.38718e-08
Cit	0.16787	0.000712697
Clic1	0.167387	4.78719e-13
Arhgdia	0.163995	1.26639e-08
Btg3	0.163916	2.89521e-05
Fgfr1	0.163232	0.00319976
Fam129a	0.162173	1.87541e-05
Glis3	0.160583	2.29932e-05
B2m	0.16005	8.15488e-08
Ephb3	0.159679	2.53872e-10
Serpinh1	0.154552	0.0157136
Ddr2	0.153342	2.74678e-12
Arhgap17	0.152817	0.020563
Cfl1	0.149248	0.0323264
Pcolce	0.14883	4.65349e-08
S100a11	0.148163	6.74979e-09
Tpm4	0.145222	3.57684e-07
Ablim3	0.144111	4.29085e-05
Coro1c	0.142781	2.42872e-05
Lrrc8c	0.141966	1.26705e-06
Atp8b2	0.140793	3.76892e-05
Tagln2	0.140415	1.01622e-05
Taok3	0.137418	5.28218e-05
Irx2	0.137201	9.6776e-11
Disc1	0.13706	1.17302e-05
Kcnq1ot1	0.133527	0.035189
Pea15a	0.127299	5.55547e-09
Zyx	0.116081	0.00637418
Tgfb1i1	0.109512	1.92282e-06
Col3a1	0.108945	4.44816e-09
Ier5	0.104135	1.61155e-06
Per2	0.0937336	0.000160457
Ccnb2	0.0711532	0.0376711
Col6a2	0.0705994	0.000154939
Anxa2	0.0638541	0.00393938

## Sheet: Table legend
Table S7. Full list of DEGs in bar graphs from Figure 4C,D and Figure S6A,B
Table S7 contains 6 tabs: differentially expressed genes (DEGs) overlapping with a published (i) atrial cardiomyocyte gene list (Cao et al., 2023) (tab1; corresponding to Fig. 4C_top); (ii) ventricular cardiomyocyte gene list (Cao et al., 2023) (tab2; corresponding to Fig. 4C_bottom); (iii) conduction cardiomyocyte gene list (Shekhar et al., 2018) (tab3; corresponding to Fig. 4D_top); (iv) a work…
