# Supplementary material for: PRDM16 determines specification of ventricular cardiomyocytes by suppressing alternative cell fates
Source: Life Sci Alliance. 2024 Sep 20;7(12):e202402719. doi: 10.26508/lsa.202402719 (PMC11415600; doi:10.26508/lsa.202402719)
Supplement: Supplementary file 9 [file LSA-2024-02719_TableS8.xlsx]

## Sheet: DAR_atrial_overlap
Chr	avg_log2FC	p_val_adj	closest_gene			Chr	avg_log2FC	p_val_adj	closest_gene
chr2-5700851-5701373	4.80943	8.64275e-32	Camk1d	more OPEN		chr13-53067725-53068635	-0.916965	0.00225454	Ror2	more CLOSED
chr5-119794041-119794517	4.59516	1.07755e-38	Tbx5			chr11-111214833-111215446	-0.967706	0.046833	Kcnj2
chr2-113036255-113036958	4.0621	1.73962e-32	Ryr3			chr13-60659144-60660491	-0.977588	0.000449238	Dapk1
chr14-33358726-33359248	3.7193	1.99251e-33	Arhgap22			chr11-86916377-86917094	-0.983875	0.017084	Ypel2
chr5-119796421-119796815	3.64637	1.05793e-27	Tbx5			chr17-42927162-42928623	-1.04253	0.0037172	Cd2ap
chr3-135843317-135844048	3.31511	9.81283e-13	Slc39a8			chr13-74025090-74026769	-1.2339	7.85214e-05	Tppp
chr9-30484024-30484836	3.23894	5.60836e-18	Snx19			chr18-20670611-20671295	-1.24018	2.79558e-07	Ttr
chr2-112984722-112985200	3.22985	1.86376e-10	Ryr3			chr19-24676279-24676876	-1.24084	0.00277403	Tmem252
chr13-69684664-69685188	3.21695	3.30771e-10	Ube2ql1			chr7-130574229-130574944	-1.37285	0.0111856	Fgfr2
chr1-40311136-40311503	3.18226	6.44734e-14	Il1r1			chr13-60653874-60654518	-1.54945	2.7134e-05	Dapk1
chr1-132932157-132932646	2.84904	2.5158e-11	Lrrn2			chr8-46940855-46941670	-1.56104	0.00945836	Enpp6
chr2-71836093-71836515	2.63709	3.19714e-09	Itga6			chr14-29041159-29042775	-1.6736	1.96995e-12	Cacna2d3
chr1-69211117-69211467	2.63248	1.00519e-06	Erbb4			chr9-57493279-57493900	-1.76686	0.000881984	Rpp25
chr4-148003793-148005045	2.62729	3.82164e-60	Clcn6			chr3-38246260-38246761	-1.78361	0.00796953	Ankrd50
chr7-68905594-68906134	2.61067	4.07922e-06	Arrdc4			chr9-61630111-61630855	-1.78542	3.21264e-05	Tle3
chr19-24692702-24693209	2.59567	3.95805e-14	Pgm5			chr2-145936877-145937647	-1.99238	5.80241e-11	Cfap61
chr3-89440600-89440973	2.48581	4.91822e-12	Pbxip1			chr1-40660876-40661155	-2.05577	0.0168845	Slc9a2
chr5-96513165-96513829	2.47885	5.4414e-08	Fras1			chr6-21047615-21048363	-2.24816	9.80063e-05	Kcnd2
chr13-69751448-69752090	2.44374	6.64282e-09	Ube2ql1			chr18-20642832-20643216	-2.45535	2.86422e-06	Ttr
chr4-87026630-87027211	2.42951	1.56506e-15	Slc24a2			chr8-66759461-66760067	-2.66618	5.37067e-07	Npy1r
chr5-148146252-148146904	2.42471	1.33834e-11	Mtus2			chr11-21036113-21036698	-2.82931	6.89611e-09	Peli1
chr4-45766663-45766974	2.41898	3.22159e-07	Gm12409
chr2-124332832-124333187	2.4132	1.06222e-05	Sema6d
chr7-101871015-101871692	2.35138	2.05763e-13	Folr1
chr5-35019301-35019991	2.20962	9.01516e-08	Rgs12
chr9-119623187-119623811	2.20409	9.76819e-05	Scn10a
chr10-60805464-60805815	2.20044	1.02513e-08	Unc5b
chr7-144759512-144759972	2.19453	3.36671e-07	Ano1
chr10-24730818-24731882	2.16452	7.00564e-09	Enpp1
chr2-5577471-5578264	2.11802	0.000133983	Camk1d
chr1-118738725-118739149	2.08308	1.94523e-07	Tfcp2l1
chr11-67276587-67277397	2.0739	2.33738e-10	Myh8
chr11-54904019-54904637	2.04234	1.61774e-17	Gpx3
chr2-131061430-131061985	2.03032	3.58272e-06	Adam33
chr8-110508336-110509169	2.01731	2.355e-08	Hydin
chr5-119875313-119875807	1.99927	8.4393e-07	Tbx5
chr17-49500249-49500529	1.97838	0.00262096	Daam2
chr11-5889249-5889479	1.9656	1.11796e-05	Myl7
chr7-112148799-112149385	1.92487	3.69531e-09	Dkk3
chr14-7886952-7887229	1.91408	0.0020725	Flnb
chr19-4420103-4420817	1.89895	5.32164e-07	Rhod
chr7-4979529-4980039	1.88097	0.00280293	Zfp579
chr5-5290145-5290982	1.82993	0.000271099	Cdk14
chr7-144054857-144055443	1.82345	0.010819	Shank2
chr1-72326352-72326929	1.81923	2.38811e-06	Xrcc5
chr1-130803787-130804703	1.81598	1.882e-14	Fcamr
chr1-9859079-9859603	1.81216	0.00187663	Sgk3
chr11-69196703-69197614	1.81136	1.49924e-08	Alox8
chr4-107811736-107812018	1.80588	0.020615	Lrp8
chr5-142524736-142525730	1.78945	0.00118286	Radil
chr6-59261552-59262220	1.78891	1.5119e-07	Tigd2
chr2-26039930-26040302	1.77088	4.79592e-06	Nacc2
chr16-28564049-28565170	1.76796	3.13741e-08	Fgf12
chr4-147999995-148000671	1.76181	2.27178e-21	Nppa
chr5-37510099-37510694	1.72512	2.89152e-08	Stk32b
chr9-107462896-107463847	1.72227	1.27309e-12	Cacna2d2
chr12-12306852-12307275	1.69563	0.000864952	Fam49a
chr2-5518950-5519497	1.69291	0.0186748	Camk1d
chr11-35627846-35628156	1.6878	0.0103916	Slit3
chr2-93404639-93405462	1.68558	0.00419159	Cd82
chr16-38672379-38672716	1.6806	0.00849032	Arhgap31
chr8-64539920-64540441	1.67379	0.0182275	Cpe
chr1-98084567-98085012	1.66528	0.00213669	Pam
chr7-132296407-132296947	1.65861	0.0254508	Fgfr2
chr2-113153191-113153774	1.64574	0.000619852	Ryr3
chr7-74524231-74525005	1.63809	0.000929621	Slco3a1
chr1-166308693-166309557	1.61916	5.32087e-09	Ildr2
chr9-61380245-61381274	1.6126	3.58182e-08	Tle3
chr5-30036999-30037515	1.6027	0.0269589	Il6
chr9-30477025-30477658	1.60255	0.000953026	Snx19
chr2-113216628-113217475	1.58256	9.50987e-17	Ryr3
chr15-42872221-42872912	1.5579	0.0132146	Rspo2
chr7-4953733-4954373	1.55669	5.41147e-10	Sbk2
chr9-57849776-57850301	1.55644	0.0226326	Arid3b
chr8-75046226-75046786	1.55636	1.9012e-09	Tom1
chr11-104576659-104578489	1.54241	5.51714e-19	Myl4
chr1-170802572-170803082	1.52579	0.000851768	Atf6
chr12-102117740-102118371	1.52316	0.000114634	Slc24a4
chr7-6777098-6778046	1.52145	2.33507e-05	Peg3
chr5-25001494-25001925	1.50795	0.00385055	Prkag2
chr6-36555517-36556057	1.49909	0.00119283	Chrm2
chr13-117567180-117567643	1.49544	0.0358225	Hcn1
chr19-36109408-36109612	1.48448	0.0422419	Ankrd1
chr4-108019280-108019789	1.47608	0.000362033	Podn
chr7-68620738-68621461	1.46021	0.00217826	Arrdc4
chr2-5713296-5715229	1.44632	1.6693e-16	Camk1d
chr2-164432486-164433290	1.44614	0.00167173	Sdc4
chr7-116244535-116245037	1.41915	0.0364595	Plekha7
chr1-79631413-79631872	1.41175	0.0395368	Ap1s3
chr16-85148494-85149163	1.3992	3.72845e-05	App
chr19-34753096-34753581	1.39349	0.00460183	Slc16a12
chr3-108364296-108365108	1.38553	9.7283e-09	Mybphl
chr5-96622565-96623265	1.3722	0.0010069	Fras1
chr1-127677226-127678013	1.36531	1.01915e-06	Tmem163
chr16-84989899-84990295	1.35421	0.00661689	App
chr13-34651013-34653328	1.34011	2.01003e-21	Pxdc1
chr1-191981088-191981809	1.33248	6.18379e-09	Rd3
chr3-38633148-38634336	1.31669	0.0184253	Ankrd50
chr7-136496053-136497062	1.29807	0.00356952	Mgmt
chr18-61952418-61953989	1.29444	0.0219809	Sh3tc2
chr5-96616812-96617535	1.26302	4.51059e-05	Fras1
chr8-93868632-93869501	1.26162	1.07306e-05	Gnao1
chr16-28445848-28446939	1.26147	1.16974e-05	Fgf12
chr18-36045146-36045610	1.23568	0.0252881	Nrg2
chr7-67803181-67803932	1.22151	4.92001e-06	4833412C05Rik
chr5-34954572-34954883	1.21247	0.00336277	Rgs12
chr6-32339176-32339637	1.21158	0.000739088	Plxna4
chr3-80913055-80913821	1.20132	0.0498706	Glrb
chr7-112157673-112159285	1.20115	9.15458e-06	Dkk3
chr12-82838211-82838956	1.19587	0.00335301	Rgs6
chr10-60814130-60815038	1.19432	0.000261612	Unc5b
chr3-135825073-135826687	1.19414	2.83381e-06	Slc39a8
chr17-30550031-30551010	1.15801	0.0014314	Btbd9
chr9-90145626-90146314	1.15515	0.0168889	Adamts7
chr2-107518867-107520067	1.11467	0.00693559	Kcna4
chr11-54905865-54906322	1.10322	0.0194026	Gpx3
chr15-82379569-82381042	1.07788	1.15375e-05	Cyp2d22
chr2-158127777-158128154	1.0778	0.0152344	Tgm2
chr12-82722888-82723464	1.0774	0.00470107	Rgs6
chr3-108363578-108364074	1.06145	0.000177066	Mybphl
chr11-104589718-104590644	1.05836	9.61e-05	Myl4
chr15-77068330-77069313	1.04511	8.92973e-05	Rbfox2
chr9-119634198-119634638	1.0415	0.00388618	Scn10a
chr7-4963681-4964679	1.03917	0.0109298	Sbk2
chr3-62338484-62340062	1.03528	0.00110392	Arhgef26
chr9-58815547-58816707	1.03061	0.04664	Hcn4
chr19-36110188-36110803	1.02411	8.31846e-07	Ankrd1
chr15-85229874-85230686	1.00563	0.000507205	Fbln1
chr5-9265584-9266715	0.987885	0.00245433	9330182L06Rik
chr14-29721447-29723043	0.973495	0.000471523	Cacna2d3
chr5-64159264-64160954	0.967728	0.00011314	Tbc1d1
chr5-119877029-119877723	0.947391	0.00707068	Tbx5
chr19-36110978-36111611	0.923947	0.00216197	Ankrd1
chr11-35120829-35121736	0.911809	0.0170512	Slit3
chr5-142549951-142551447	0.867962	7.85242e-09	Radil
chr16-97356187-97357862	0.846674	0.00436434	Bace2
chr6-8777284-8778489	0.843947	0.00128381	Ica1
chr18-36195871-36197589	0.813757	0.00424013	Nrg2
chr4-107801599-107804030	0.808392	1.28109e-09	Lrp8
chr4-43522844-43523853	0.804804	0.00149991	Tpm2
chr3-103101832-103103088	0.79894	0.00103996	Dennd2c
chr12-3571870-3573038	0.772252	1.61401e-05	Dtnb
chr19-36128978-36130369	0.765431	6.88477e-05	Ankrd1
chr18-83827127-83828693	0.738355	0.0173655	Tshz1
chr8-40423139-40424611	0.708949	0.000256763	Zdhhc2
chr4-141873907-141875142	0.708288	0.00842865	Efhd2
chr13-52576945-52578251	0.674207	0.0278972	Syk
chr7-74553821-74555746	0.658402	0.00068587	Slco3a1
chr4-142238054-142239729	0.598245	0.0102954	Kazn
chr7-116237062-116238114	0.591003	0.0140658	Plekha7
chr17-56739780-56741126	0.561139	0.0493554	Nrtn
chr19-36119341-36120505	0.547678	0.0476768	Ankrd1

## Sheet: DAR_ventiruclar_overlap
Chr	avg_log2FC	p_val_adj	closest_gene			Chr	avg_log2FC	p_val_adj	closest_gene
chr6-5498727-5498978	-2.47904	0.000556871	Pdk4	more CLOSED		chr2-174116773-174117318	3.48252	6.18099e-26	Npepl1	more OPEN
chr9-83964127-83964708	-2.18457	0.00228001	Bckdhb			chr7-82371303-82371838	3.08007	2.09113e-13	Adamtsl3
chr6-119409610-119410223	-2.00465	0.000187529	Adipor2			chr6-126559771-126560419	2.53807	5.29778e-09	Kcna5
chr7-3423025-3423865	-1.81636	8.879e-06	Cacng6			chr12-86671967-86672640	2.12426	2.79629e-06	Vash1
chr5-20820947-20821972	-1.80742	8.87169e-11	Phtf2			chr7-46214036-46214745	2.02348	6.7102e-07	Ush1c
chr9-118799133-118799549	-1.79302	0.0025605	Itga9			chr18-77467890-77468874	1.97411	1.47823e-13	Rnf165
chr4-53638430-53639146	-1.71761	4.45211e-12	Fsd1l			chr18-73970815-73971476	1.79494	0.000641791	Mapk4
chr5-138381851-138382500	-1.66133	0.00725086	Gm10874			chr8-75194452-75194903	1.78769	0.00359055	Rasd2
chr6-24543038-24543516	-1.63796	0.000203745	Asb15			chr5-36069406-36070168	1.65478	6.56783e-11	Sorcs2
chr13-74245285-74246182	-1.57171	1.48001e-06	Ahrr			chr7-144970972-144971609	1.65179	6.46577e-05	Ccnd1
chr1-89182707-89183921	-1.56546	0.00226688	Sh3bp4			chr14-71128198-71129052	1.61119	1.40105e-12	Gfra2
chr18-49998481-49999139	-1.50081	7.56846e-05	Tnfaip8			chr6-53336962-53337881	1.5919	8.77965e-09	Creb5
chr10-121153346-121154161	-1.42914	0.000405581	Wif1			chr8-120004021-120004656	1.46803	0.0366605	Crispld2
chr14-29017688-29018536	-1.42685	1.36355e-05	Lrtm1			chr2-168547880-168548373	1.40574	0.00955343	Nfatc2
chr14-118052053-118052704	-1.41874	4.706e-05	Dct			chr19-7141049-7141354	1.38078	0.00307582	Macrod1
chr18-57244378-57245563	-1.32752	0.00669501	Megf10			chr19-7153258-7153546	1.33742	0.0259444	Macrod1
chr5-114179449-114179940	-1.31695	0.00162349	Acacb			chr8-92323422-92324135	1.25887	0.0153426	Crnde
chr16-21742997-21743961	-1.31506	0.00193301	Ehhadh			chr11-116813926-116814934	1.24168	0.0147849	Mxra7
chr14-32093267-32094073	-1.30847	0.00961855	Oxnad1			chr11-116821020-116821643	1.04194	0.000338597	Mxra7
chr17-50079933-50081290	-1.25116	0.000776784	Rftn1			chr6-29473627-29474828	1.01177	0.00647975	Kcp
chr17-50060240-50060581	-1.242	0.0229456	Rftn1			chr9-62536125-62537244	0.951766	0.00493026	Coro2b
chr7-100472734-100473625	-1.1325	0.000312888	Ucp3			chr14-71129307-71130365	0.921724	7.99474e-06	Gfra2
chr16-92355782-92356464	-1.06076	0.000525344	Kcne1			chr14-27335491-27336627	0.792069	0.00581071	Arhgef3
chr1-170622853-170623422	-1.05489	0.0245473	Olfml2b			chr11-116827206-116828214	0.784638	0.00796141	Mxra7
chr4-100914352-100915420	-1.04899	0.0403458	Cachd1			chr14-101729111-101730294	0.668211	0.0474467	Lmo7
chr10-53175902-53176396	-1.00242	0.0475984	Slc35f1
chr19-34253845-34255683	-0.990258	0.00402832	Acta2
chr19-47561828-47562522	-0.9894	0.00209467	Slk
chr13-45493486-45494397	-0.91087	0.0057001	Gmpr
chr5-72881906-72882962	-0.88187	0.00138752	Tec
chr6-56372836-56374350	-0.867874	0.00169182	Pde1c
chr13-53008410-53009376	-0.81415	0.000899323	Nfil3

## Sheet: DAR_conduction_overlap
Chr	avg_log2FC	p_val_adj	closest_gene			Chr	avg_log2FC	p_val_adj	closest_gene
chr2-5700851-5701373	4.80943	8.64275e-32	Camk1d	more OPEN		chr19-60997320-60998140	-1.20465	0.00137598	Grk5	more CLOSED
chr5-119794041-119794517	4.59516	1.07755e-38	Tbx5			chr6-99359356-99360457	-1.37391	0.00293553	Foxp1
chr2-113036255-113036958	4.0621	1.73962e-32	Ryr3			chr10-121153346-121154161	-1.42914	0.000405581	Wif1
chr5-119796421-119796815	3.64637	1.05793e-27	Tbx5			chr15-83676210-83676649	-1.49372	0.000642003	Scube1
chr8-106349305-106349734	3.38311	1.58366e-14	Gm26786			chr1-133257108-133257362	-1.63247	0.029341	Plekha6
chr2-112984722-112985200	3.22985	1.86376e-10	Ryr3			chr9-49384859-49385998	-1.70069	8.80555e-07	Drd2
chr11-114000281-114000636	3.09266	2.17228e-08	Sdk2			chr17-56814324-56815069	-1.70461	9.02685e-09	Rfx2
chr7-82371303-82371838	3.08007	2.09113e-13	Adamtsl3			chr4-156171579-156172296	-1.7326	1.4389e-05	Agrn
chr1-132932157-132932646	2.84904	2.5158e-11	Lrrn2			chr3-38246260-38246761	-1.78361	0.00796953	Ankrd50
chr13-57847026-57847420	2.83406	1.16197e-07	Spock1			chr9-61630111-61630855	-1.78542	3.21264e-05	Tle3
chr2-71836093-71836515	2.63709	3.19714e-09	Itga6			chr3-54400158-54401102	-1.97319	2.48509e-05	Postn
chr6-126559771-126560419	2.53807	5.29778e-09	Kcna5			chr8-35218285-35218741	-2.01137	0.000117343	Ppp1r3b
chr3-87072634-87073476	2.51167	4.16127e-08	Kirrel			chr9-116674156-116674578	-2.04958	0.00240101	Rbms3
chr3-89440600-89440973	2.48581	4.91822e-12	Pbxip1			chr11-8582525-8582906	-2.09262	7.19662e-08	Tns3
chr8-25546718-25547248	2.44315	8.95866e-13	Fgfr1			chr11-50744904-50745308	-2.11374	0.00306436	Adamts2
chr4-87026630-87027211	2.42951	1.56506e-15	Slc24a2			chr3-54908372-54909052	-2.20221	0.00999109	Sertm1
chr2-124332832-124333187	2.4132	1.06222e-05	Sema6d			chr11-21036113-21036698	-2.82931	6.89611e-09	Peli1
chr13-92757677-92758489	2.36998	1.93689e-28	Thbs4
chr6-91303523-91303964	2.26077	1.52463e-06	Fbln2
chr5-35019301-35019991	2.20962	9.01516e-08	Rgs12
chr9-119623187-119623811	2.20409	9.76819e-05	Scn10a
chr10-60805464-60805815	2.20044	1.02513e-08	Unc5b
chr13-90868165-90868711	2.19339	2.32542e-07	Atp6ap1l
chr14-31552020-31552408	2.14862	7.8566e-05	Colq
chr6-91720691-91721743	2.12455	0.000134754	Slc6a6
chr12-86671967-86672640	2.12426	2.79629e-06	Vash1
chr11-113991747-113992243	2.11936	9.26341e-06	Sdk2
chr2-5577471-5578264	2.11802	0.000133983	Camk1d
chr8-106351063-106351661	2.11235	2.46946e-14	Gm26786
chr11-114011174-114011864	2.10951	5.95762e-05	Sdk2
chr11-113996286-113996734	2.08314	0.000591097	Sdk2
chr11-54904019-54904637	2.04234	1.61774e-17	Gpx3
chr8-110508336-110509169	2.01731	2.355e-08	Hydin
chr5-119875313-119875807	1.99927	8.4393e-07	Tbx5
chr5-124138929-124139776	1.99178	3.59177e-10	Pitpnm2
chr14-7886952-7887229	1.91408	0.0020725	Flnb
chr18-43281638-43282586	1.88803	2.52333e-14	Stk32a
chr7-4979529-4980039	1.88097	0.00280293	Zfp579
chr2-52306489-52306953	1.86064	0.000168188	Neb
chr1-40358498-40359154	1.83775	0.00738981	Il1rl2
chr5-5290145-5290982	1.82993	0.000271099	Cdk14
chr13-57524502-57525015	1.8278	1.09039e-06	Spock1
chr11-69196703-69197614	1.81136	1.49924e-08	Alox8
chr10-127542114-127542500	1.7997	4.22514e-06	Lrp1
chr16-28564049-28565170	1.76796	3.13741e-08	Fgf12
chr4-147999995-148000671	1.76181	2.27178e-21	Nppa
chr9-107462896-107463847	1.72227	1.27309e-12	Cacna2d2
chr12-12306852-12307275	1.69563	0.000864952	Fam49a
chr2-5518950-5519497	1.69291	0.0186748	Camk1d
chr11-35627846-35628156	1.6878	0.0103916	Slit3
chr16-38672379-38672716	1.6806	0.00849032	Arhgap31
chr18-44454351-44454968	1.66408	0.00279701	Mcc
chr5-36069406-36070168	1.65478	6.56783e-11	Sorcs2
chr2-113153191-113153774	1.64574	0.000619852	Ryr3
chr7-74524231-74525005	1.63809	0.000929621	Slco3a1
chr9-44892581-44893242	1.62498	0.00158913	Kmt2a
chr16-8666146-8666714	1.61402	2.11157e-08	Carhsp1
chr9-61380245-61381274	1.6126	3.58182e-08	Tle3
chr9-105696454-105697108	1.60156	9.3791e-05	Col6a6
chr6-91619683-91620665	1.583	2.3904e-12	Slc6a6
chr2-113216628-113217475	1.58256	9.50987e-17	Ryr3
chr8-12833594-12834067	1.56898	8.7398e-07	Atp11a
chr7-4953733-4954373	1.55669	5.41147e-10	Sbk2
chr2-157069346-157069731	1.55587	0.00147101	Soga1
chr16-21271491-21272112	1.54179	5.61765e-08	Gm16863
chr5-25001494-25001925	1.50795	0.00385055	Prkag2
chr4-108019280-108019789	1.47608	0.000362033	Podn
chr8-120004021-120004656	1.46803	0.0366605	Crispld2
chr2-5713296-5715229	1.44632	1.6693e-16	Camk1d
chr2-164432486-164433290	1.44614	0.00167173	Sdc4
chr12-111848219-111848675	1.42765	0.0161563	Ppp1r13b
chr16-85148494-85149163	1.3992	3.72845e-05	App
chr19-34753096-34753581	1.39349	0.00460183	Slc16a12
chr6-91686574-91686786	1.37127	0.0305805	Slc6a6
chr7-123297776-123298570	1.36897	0.00469633	Arhgap17
chr11-69221043-69221538	1.36565	0.000324359	Gucy2e
chr1-127677226-127678013	1.36531	1.01915e-06	Tmem163
chr16-84989899-84990295	1.35421	0.00661689	App
chr6-38960824-38961490	1.34313	6.0878e-07	Tbxas1
chr6-91729016-91730336	1.32652	2.59722e-06	Slc6a6
chr3-38633148-38634336	1.31669	0.0184253	Ankrd50
chr6-91617049-91617583	1.29499	0.0173508	Slc6a6
chr18-61952418-61953989	1.29444	0.0219809	Sh3tc2
chr6-91655989-91656421	1.27996	0.0474404	Slc6a6
chr8-93868632-93869501	1.26162	1.07306e-05	Gnao1
chr16-28445848-28446939	1.26147	1.16974e-05	Fgf12
chr6-54540104-54540785	1.23677	0.000780829	Scrn1
chr5-34954572-34954883	1.21247	0.00336277	Rgs12
chr6-32339176-32339637	1.21158	0.000739088	Plxna4
chr12-21168197-21168515	1.20753	0.00195626	Asap2
chr6-54502337-54503245	1.19879	0.000283164	Wipf3
chr6-91210590-91211181	1.19783	3.20012e-05	Fbln2
chr12-82838211-82838956	1.19587	0.00335301	Rgs6
chr10-60814130-60815038	1.19432	0.000261612	Unc5b
chr14-70179358-70179863	1.18168	0.00771662	Sorbs3
chr17-35051163-35052138	1.14862	0.000818981	Clic1
chr14-66816463-66817440	1.144	1.30286e-05	Dpysl2
chr11-32060984-32062288	1.13368	0.00107222	Nsg2
chr3-82073604-82074901	1.11637	0.00406414	Gucy1b3
chr11-55396968-55397858	1.10787	0.00223677	Sparc
chr11-54905865-54906322	1.10322	0.0194026	Gpx3
chr7-110286875-110289063	1.09834	5.08018e-16	Swap70
chr15-82379569-82381042	1.07788	1.15375e-05	Cyp2d22
chr12-82722888-82723464	1.0774	0.00470107	Rgs6
chr2-31453663-31454969	1.06828	9.15303e-05	Hmcn2
chr9-119634198-119634638	1.0415	0.00388618	Scn10a
chr7-4963681-4964679	1.03917	0.0109298	Sbk2
chr9-58815547-58816707	1.03061	0.04664	Hcn4
chr11-69235176-69236643	1.02889	0.000148651	Gucy2e
chr11-114040314-114041078	1.02546	0.000903392	Sdk2
chr15-85229874-85230686	1.00563	0.000507205	Fbln1
chr5-64159264-64160954	0.967728	0.00011314	Tbc1d1
chr9-105697663-105698387	0.967494	0.0133468	Col6a6
chr6-54530859-54531499	0.957603	0.0463107	Scrn1
chr6-91683155-91684644	0.955117	2.20515e-10	Slc6a6
chr5-119877029-119877723	0.947391	0.00707068	Tbx5
chr19-28679458-28680409	0.936905	0.00528963	Glis3
chr1-133180970-133181913	0.923468	3.07175e-05	Plekha6
chr11-35120829-35121736	0.911809	0.0170512	Slit3
chr1-192854594-192856157	0.846991	0.000677326	Sertad4
chr4-43522844-43523853	0.804804	0.00149991	Tpm2
chr18-83827127-83828693	0.738355	0.0173655	Tshz1
chr4-141873907-141875142	0.708288	0.00842865	Efhd2
chr12-46818191-46819898	0.658654	0.00088136	Nova1
chr7-74553821-74555746	0.658402	0.00068587	Slco3a1
chr9-75070575-75072172	0.649796	0.000323539	Myo5a
chr16-8671444-8672430	0.581007	0.039739	Carhsp1
chr17-56739780-56741126	0.561139	0.0493554	Nrtn
chr15-59314426-59315559	0.55433	0.00654899	Sqle
chr12-31293593-31294141	-0.983479	0.0463504	Lamb1

## Sheet: DAR_working_overlap
Chr	avg_log2FC	p_val_adj	closest_gene			Chr	avg_log2FC	p_val_adj	closest_gene
chr6-21047615-21048363	-2.24816	9.80063e-05	Kcnd2	more CLOSED		chr14-64321965-64322634	4.14299	7.84475e-34	Msra	more OPEN
chr9-83964127-83964708	-2.18457	0.00228001	Bckdhb			chr9-103379116-103379525	2.27871	4.52621e-09	Cdv3
chr13-18063521-18064174	-2.05765	0.0261278	Vdac3-ps1			chr13-24786012-24786520	1.79402	4.3574e-10	BC005537
chr5-20820947-20821972	-1.80742	8.87169e-11	Phtf2			chr19-7141049-7141354	1.38078	0.00307582	Macrod1
chr9-118799133-118799549	-1.79302	0.0025605	Itga9			chr19-7153258-7153546	1.33742	0.0259444	Macrod1
chr8-57199777-57200665	-1.7155	0.00133636	AV026068			chr10-3500662-3501611	1.21596	0.0132314	Ppp1r14c
chr5-66857071-66857729	-1.5369	0.0249915	Limch1			chr7-112885455-112885899	1.18194	0.018543	Tead1
chr18-49998481-49999139	-1.50081	7.56846e-05	Tnfaip8
chr14-29017688-29018536	-1.42685	1.36355e-05	Lrtm1
chr14-118052053-118052704	-1.41874	4.706e-05	Dct
chr5-51595546-51596034	-1.34723	0.00139411	Ppargc1a
chr5-51476877-51477661	-1.31221	0.0119034	Ppargc1a
chr12-16221097-16221510	-1.29943	0.0339812	Lpin1
chr14-55467809-55468732	-1.25608	0.00837663	Dhrs4
chr11-80283718-80284238	-1.25515	0.0314611	Rhot1
chr4-141596884-141597331	-1.21977	0.000608391	Fblim1
chr2-150663288-150663657	-1.18968	0.018862	Acss1
chr5-129730304-129730787	-1.14042	4.69618e-05	Gbas
chr9-77628480-77629114	-0.968901	0.0395777	Klhl31
chr2-114047211-114047680	-0.964007	0.00458161	Actc1
chr13-45493486-45494397	-0.91087	0.0057001	Gmpr

## Sheet: Table legend
Table S8. Full list of DARs in bar graphs from Figure S6C,D
Table S8 contains 4 tabs: differentially accessible (DARs) associated with genes overlapping with a published (i) atrial cardiomyocyte gene list (Cao et al., 2023) (tab1; corresponding to Fig. S4C_top); (ii) ventricular cardiomyocyte gene list (Cao et al., 2023) (tab2; corresponding to Fig. S4C_bottom); (iii) conduction cardiomyocyte gene list (Shekhar et al., 2018) (tab3; corresponding to Fig. S…
