# Supplementary material for: PRDM16 determines specification of ventricular cardiomyocytes by suppressing alternative cell fates
Source: Life Sci Alliance. 2024 Sep 20;7(12):e202402719. doi: 10.26508/lsa.202402719 (PMC11415600; doi:10.26508/lsa.202402719)
Supplement: Supplementary file 10 [file LSA-2024-02719_TableS9.xlsx]

## Sheet: Atrial_TF_mean_regulation_score
	Motif	Score
1	Gata5	0.534092
2	Tbx5	0.341274
3	Smad9	0.244965
4	Rel	0.235627
5	Zfp90	0.224075
6	Tbx3	0.216108
7	Nr3c1	0.212753
8	Prox1	0.208314
9	Hif1a	0.197827
10	Cxxc4	0.192741
11	Foxj3	0.186656
12	Mga	0.182189
13	Mef2c	0.177675
14	Smad4	0.167065
15	Tgif2	0.165481
16	Myb	0.162415
17	Mxi1	0.161548
18	Gata4	0.16011
19	Ybx1	0.153556
20	Atf6	0.148079
21	Zzz3	0.143775
22	Maff	0.140536
23	Ybx3	0.138741
24	Tfcp2	0.136948
25	Vdr	0.135657
26	Nfe2l3	0.135608
27	Ikzf2	0.133635
28	Tbx21	0.130682
29	Pbx3	0.129046
30	Foxp4	0.126077
31	Trps1	0.126053
32	Pknox1	0.125653
33	Glis1	0.123201
34	Rfx7	0.122726
35	Hmbox1	0.12125
36	Arid2	0.120935
37	Hnf4g	0.114156
38	Dnmt1	0.111426
39	Mxd1	0.11102
40	Prox2	0.110497
41	Mzf1	0.108363
42	Tbx20	0.10789
43	Bcl11b	0.104522
44	Foxo4	0.104328
45	Thap11	0.0991928
46	Irx5	0.0982917
47	Tigd2	0.0973814
48	Klf4	0.0957166
49	Creb3	0.0931649
50	Nkx25	0.0924236
51	Zbtb6	0.0913413
52	Cdc5l	0.0880201
53	Cic	0.0866182
54	Bbx	0.0863696
55	Klf1	0.084952
56	Jdp2	0.0840601
57	Plagl1	0.0837068
58	Junb	0.0836647
59	Mypop	0.0828209
60	Zfp653	0.0816934
61	Arid3b	0.0805681
62	Hbp1	0.0784857
63	Zbtb18	0.077129
64	Prrx2	0.0768093
65	Pax5	0.0753543
66	Hdx	0.0736505
67	Kdm2b	0.0716707
68	Tead2	0.0709213
69	Meis1	0.0705441
70	Max	0.0696417
71	Hic1	0.0681242
72	Zfp143	0.0678559
73	Mynn	0.0677055
74	Zbtb7a	0.0673597
75	Grhl1	0.0663657
76	Ddit3	0.0642267
77	Tead4	0.063581
78	Mecp2	0.0634407
79	Cbfb	0.0629869
80	Nr1d1	0.0628967
81	Zfp260	0.061471
82	Zfp41	0.0610669
83	Klf8	0.0608803
84	Nr1h3	0.0596033
85	Taf1	0.0580102
86	Zbtb1	0.0578372
87	Stat5b	0.0575832
88	Zfp12	0.0575498
89	Cebpg	0.0571815
90	Kdm2a	0.0558621
91	Hsf1	0.0538235
92	Zfp652	0.0530699
93	Prdm14	0.0521225
94	Snai1	0.0518981
95	Zfp641	0.0518852
96	Sp3	0.0507919
97	Zfp513	0.0507281
98	Foxn2	0.0503705
99	Borcs8	0.050279
100	Bhlhe41	0.048832
101	Glis2	0.0488076
102	Stat6	0.0485184
103	Zfp182	0.0484838
104	Tfdp1	0.0472414
105	Cux2	0.0470995
106	Zfp661	0.0461851
107	Mybl2	0.0458686
108	Cxxc5	0.0457252
109	Zbtb26	0.0454827
110	Zfp105	0.0451639
111	Nr2e3	0.0449612
112	Atf4	0.0445759
113	Usf2	0.0438976
114	Zkscan1	0.0434119
115	Tcf12	0.0433294
116	Zfp14	0.042414
117	Nkx21	0.0416693
118	Gata3	0.0415085
119	Pou2f1	0.0413706
120	Esr2	0.0409213
121	Atf2	0.0408206
122	Tfap2b	0.0406967
123	Tcf7l1	0.0401803
124	Zbtb32	0.0392454
125	Fosl1	0.0391515
126	Pitx2	0.0382524
127	Crebzf	0.0381975
128	Smad5	0.0373208
129	Irx1	0.0368167
130	Jund	0.0367892
131	Zkscan17	0.0366887
132	Nkx63	0.0365004
133	Foxo6	0.0361847
134	Zfp110	0.0358334
135	Zfp354a	0.035629
136	Foxk2	0.0351665
137	Rfx8	0.035057
138	Tef	0.0350235
139	Onecut2	0.0343297
140	Creb5	0.0342772
141	Hoxc6	0.0337219
142	Klf5	0.0326621
143	Nfkb1	0.0325014
144	Patz1	0.0324541
145	Foxd3	0.0323548
146	Zfp174	0.0322696
147	Pou4f1	0.0318154
148	Maz	0.0317028
149	Phf21a	0.0315717
150	Ascl2	0.0312109
151	Tfdp2	0.0308009
152	Hsf2	0.0306112
153	Zfp771	0.0304487
154	Sox9	0.0301319
155	Bach2	0.0300947
156	Lhx3	0.0294343
157	Zfp692	0.0293251
158	Ar	0.0289917
159	E2f2	0.0288894
160	Pax3	0.0288708
161	Npas2	0.0288693
162	Gata1	0.0281085
163	Zfp322a	0.0279365
164	Ubp1	0.0276495
165	Nr1h4	0.0270735
166	E2f3	0.0268777
167	Sp5	0.0267582
168	Glis3	0.0266202
169	Plag1	0.0265776
170	Pbx4	0.0263433
171	Xbp1	0.0261711
172	Zfp202	0.025658
173	Tbx15	0.0252356
174	Hoxd10	0.0250503
175	Sox4	0.0250462
176	Hmg20a	0.0249796
177	Lin54	0.0244819
178	Zfp410	0.0244198
179	Duxbl3	0.0243099
180	Arid5a	0.0242871
181	Cebpb	0.0241184
182	Zbtb14	0.0240384
183	Nfatc3	0.0238937
184	Mbd2	0.0238535
185	Mef2a	0.0235983
186	Trp53	0.0235502
187	Hinfp	0.0234616
188	Hand2	0.0234273
189	Sp6	0.0231175
190	Zfp189	0.0230591
191	Klf11	0.0229543
192	Nfe2l1	0.022606
193	Smad1	0.022146
194	Creb3l2	0.0218991
195	Egr1	0.0217306
196	Sox8	0.0215251
197	Vezf1	0.0214539
198	Hesx1	0.0209216
199	Kmt2a	0.0208013
200	Irx6	0.0206607
201	Ahctf1	0.0204159
202	Tcf7	0.020342
203	Rfx3	0.0202386
204	Atf6b	0.0202356
205	Rela	0.0198145
206	Zfp580	0.0196721
207	Thap12	0.0192755
208	Zik1	0.0185569
209	Irx2	0.018395
210	Nfic	0.0183345
211	Klf6	0.0178023
212	Cux1	0.0177703
213	Rest	0.0177621
214	Batf3	0.0176385
215	Zfp282	0.0173566
216	Pou2f3	0.0171019
217	Klf14	0.0169576
218	Msx1	0.0169331
219	Foxj1	0.0168452
220	Arnt	0.0167815
221	Foxm1	0.0164951
222	Dlx1	0.0164818
223	Zbtb37	0.0162466
224	Tbp	0.0161352
225	Arnt2	0.0160058
226	Sox18	0.0158316
227	E2f6	0.0158216
228	Sp110	0.0157648
229	Hsf5	0.0157255
230	Usf1	0.015655
231	Nr2f1	0.0155955
232	Klf12	0.015296
233	Zeb1	0.0152399
234	Zkscan2	0.0150669
235	Zbtb33	0.0149688
236	Zfp422	0.0147666
237	Zfp932	0.0147446
238	Onecut3	0.0146993
239	Hnf4a	0.0143085
240	Osr1	0.014071
241	Cebpa	0.0138754
242	Ebf4	0.0138617
243	Zfp13	0.013853
244	Zbtb43	0.0138388
245	Terf2	0.0136009
246	Lef1	0.0135349
247	Irx3	0.0134132
248	Irf9	0.0133255
249	Tgif1	0.0132495
250	Mef2b	0.0128299
251	Dnajc21	0.0127611
252	Irf6	0.0125176
253	Zfp213	0.012497
254	Sp1	0.012362
255	Zfp384	0.012247
256	Zfp558	0.0121422
257	Sox7	0.0118125
258	Hand1	0.0117442
259	Lhx4	0.0116424
260	E2f4	0.0116323
261	Zbtb48	0.0116272
262	Msx2	0.0110319
263	Mafa	0.0109819
264	Nfyc	0.0109148
265	Zscan29	0.0108547
266	Creb3l1	0.0108075
267	Phox2a	0.0107435
268	Msantd3	0.0107145
269	Nr1h2	0.0104628
270	Klf16	0.0103844
271	Hes7	0.0103739
272	Zfp382	0.010341
273	Plagl2	0.0101895
274	Ctcfl	0.010122
275	E2f5	0.0100619
276	Zic4	0.00999806
277	E2f8	0.00957933
278	Hmga2	0.00933653
279	Zfp711	0.00933205
280	Foxo3	0.00918091
281	Stat4	0.0091522
282	Hhex	0.00915144
283	Nr2f2	0.00912983
284	Rxrb	0.00909708
285	Prdm11	0.00909362
286	Lcor	0.00906481
287	Hlx	0.00876253
288	Zfp146	0.0086674
289	Hes1	0.0085474
290	Cenpb	0.00825485
291	Zfp128	0.00821988
292	Zbtb45	0.00817655
293	Clock	0.00811812
294	Zfp647	0.0080777
295	Nanog	0.00794054
296	Elk4	0.00754047
297	Hsf4	0.007523
298	Jrkl	0.0073878
299	Nr2f6	0.0073717
300	Nrf1	0.00722431
301	Hmg20b	0.00707231
302	Sox10	0.00686619
303	Fbxl19	0.00654974
304	Foxc2	0.00634867
305	Gmeb2	0.00632808
306	Tfap4	0.00628626
307	Mybl1	0.00620795
308	Pou6f2	0.006082
309	Mafg	0.00596234
310	Myc	0.00588658
311	Nr4a3	0.00585649
312	Sox11	0.00573416
313	Nfya	0.00566613
314	Gfi1	0.00566296
315	Rxra	0.00560619
316	Dmrt2	0.0055174
317	Zfp879	0.00545299
318	Foxn3	0.00518389
319	Nfyb	0.00491214
320	Atf3	0.00484006
321	Sp140	0.00482715
322	Srebf2	0.00474628
323	Mtf1	0.00459107
324	Irf1	0.00422713
325	Zfx	0.00421497
326	Tet1	0.00420133
327	Zfp287	0.00416178
328	Atoh7	0.00403146
329	Tfap2c	0.00383535
330	Zkscan5	0.00359968
331	E2f7	0.00332094
332	Irf3	0.00310468
333	Hlf	0.00291358
334	Gmeb1	0.0028876
335	Arid3a	0.00258849
336	Tcf21	0.00221932
337	Nr2c2	0.00218258
338	Elf5	0.00215061
339	Ptf1a	0.00208654
340	Mlx	0.00200168
341	Zeb2	0.00199944
342	Arntl	0.00198875
343	Zfp524	0.00192496
344	Erf	0.00174193
345	Twist2	0.00162621
346	Zfp740	0.00161449
347	Sp2	0.00158227
348	Pou5f1	0.00144315
349	Etv4	0.0014065
350	Etv1	0.00135457
351	Zfp248	0.00131234
352	Foxk1	0.00127039
353	Hes6	0.00110794
354	Prdm6	0.00109159
355	Rarb	0.000992728
356	Eomes	0.000965894
357	Rfx5	0.00092886
358	Stat2	0.000908659
359	Atf1	0.000776574
360	Hoxc5	0.000744292
361	Elf4	0.000708736
362	Crebl2	0.000676397
363	Snai3	0.000517338
364	Lcorl	0.000383006
365	Zfp113	0.000358575
366	Etv5	0.000296275
367	Lhx1	0.000168136
368	Zfp300	3.42419e-05
369	Gabpa	7.04724e-06
370	Etv3	-9.51125e-05
371	Elf2	-0.000117789
372	Zfp296	-0.000164325
373	Ehf	-0.000325938
374	Cxxc1	-0.000446467
375	Obox3	-0.000449464
376	Yy1	-0.00048173
377	Six5	-0.000559148
378	Elk3	-0.000571478
379	Elk1	-0.000677038
380	Nfat5	-0.000715495
381	Stat1	-0.000783777
382	Tcf3	-0.000925727
383	Zfp398	-0.000957716
384	Elf1	-0.000982878
385	Erg	-0.00113622
386	Etv6	-0.00115767
387	Lin28b	-0.0012038
388	Mafk	-0.00123724
389	Ets1	-0.00137037
390	Fli1	-0.00142923
391	Creb1	-0.0014457
392	Elf3	-0.00150293
393	Zfp46	-0.00171879
394	Cdx1	-0.00172564
395	Sohlh2	-0.00180151
396	Tfe3	-0.00184418
397	Pbx2	-0.00188919
398	Pax2	-0.00189853
399	Insm1	-0.00195264
400	Vax2	-0.00201291
401	Rhox8	-0.00259094
402	Mbtps2	-0.00259363
403	Crem	-0.00298636
404	Rfx1	-0.00311832
405	Zfp777	-0.00324246
406	Tfeb	-0.00354872
407	Zfp263	-0.00375367
408	Sp4	-0.00380971
409	Rbak	-0.0038134
410	Dlx6	-0.00382954
411	Zbtb22	-0.00387423
412	Zfp324	-0.00391778
413	Runx1	-0.00421674
414	Bhlhe40	-0.004272
415	Meox1	-0.00449287
416	Bcl11a	-0.00457524
417	Nfkb2	-0.00458006
418	Trp63	-0.00461619
419	Zbtb17	-0.00466946
420	Homez	-0.0051816
421	Zfp354b	-0.00541438
422	Nfil3	-0.00553843
423	Naif1	-0.00559581
424	Six1	-0.00566473
425	Pou3f1	-0.0057435
426	Ctcf	-0.0059266
427	Atf7	-0.006043
428	Pparg	-0.00624346
429	Hmga1	-0.00630517
430	Lmx1b	-0.00661662
431	Smad3	-0.00665238
432	Vsx2	-0.00672537
433	Hoxd4	-0.00676702
434	Nfatc4	-0.00693701
435	Arid5b	-0.0070823
436	Isl2	-0.00728937
437	Nr4a2	-0.00736706
438	Irx4	-0.00749014
439	Foxa2	-0.00759302
440	Zscan26	-0.00767574
441	Nfatc2	-0.00771919
442	Tlx1	-0.00797304
443	Zfp383	-0.00801589
444	Mnt	-0.0081167
445	Foxa3	-0.00855529
446	Lin28a	-0.00881137
447	Rbpj	-0.00886739
448	Ikzf3	-0.00912708
449	Zfp184	-0.00927342
450	Mlxipl	-0.00975073
451	Zfp64	-0.00977016
452	Zscan20	-0.00983001
453	Bcl6	-0.00989357
454	Irf4	-0.0100055
455	Ovol1	-0.010431
456	Sox6	-0.010581
457	Sox30	-0.010783
458	Prrxl1	-0.0108788
459	Otx1	-0.0109697
460	Klf13	-0.011146
461	Irf8	-0.0112345
462	Myog	-0.0113516
463	Nfib	-0.0113558
464	Hoxb3	-0.0114395
465	Thap1	-0.0115066
466	Klf9	-0.0120021
467	Six4	-0.0120115
468	Zfp566	-0.0124394
469	Esr1	-0.0125259
470	Zbtb12	-0.0126695
471	Meis3	-0.0130639
472	Mitf	-0.0131064
473	Zfp281	-0.0134966
474	Aire	-0.0135253
475	Foxc1	-0.0136249
476	Pou3f2	-0.0136365
477	Spdef	-0.0136797
478	Rfx2	-0.013897
479	Stat5a	-0.01413
480	E2f1	-0.0142123
481	Klf15	-0.0142503
482	Irf2	-0.0144705
483	Hoxb2	-0.0148201
484	Pax6	-0.0150109
485	Fosb	-0.0151348
486	Zbtb2	-0.0156001
487	Obox1	-0.0159189
488	Klf7	-0.0165756
489	Rorb	-0.0166232
490	Stat3	-0.0166461
491	Dmrta2	-0.0172854
492	Tfec	-0.0179718
493	Shox2	-0.018181
494	Heyl	-0.0182241
495	Spib	-0.0182743
496	Snai2	-0.0185257
497	Nfe2	-0.0185462
498	Duxbl1	-0.0187752
499	Barhl1	-0.0189689
500	Rfx4	-0.0191878
501	Zfp637	-0.0195973
502	Nr4a1	-0.0196028
503	Zfp784	-0.0200303
504	Hoxc4	-0.0201267
505	Isl1	-0.0201765
506	Hic2	-0.0202675
507	Thrb	-0.0206447
508	Msc	-0.021469
509	Lyl1	-0.0215006
510	Tbx6	-0.0215442
511	Tead1	-0.0217947
512	Zfp212	-0.0221471
513	Gbx2	-0.0224091
514	Zfp317	-0.0225346
515	Runx2	-0.0227016
516	Hey1	-0.0229217
517	Zfp467	-0.0234875
518	Hoxa3	-0.0236498
519	Mlxip	-0.024034
520	Zbtb49	-0.0253842
521	Rarg	-0.0254906
522	Egr2	-0.0254923
523	Spi1	-0.0257413
524	Nfe2l2	-0.0257544
525	Ppard	-0.026548
526	Zbtb7c	-0.0275125
527	Zic2	-0.0275535
528	Rfx6	-0.0276436
529	Zfp335	-0.0284542
530	Lhx6	-0.0300881
531	Klf2	-0.0312312
532	Bhlha15	-0.0313234
533	Hey2	-0.0313276
534	Zfp57	-0.0313355
535	Hoxd3	-0.0315085
536	Nr6a1	-0.0316292
537	Dlx5	-0.031972
538	Thra	-0.0320554
539	Sox17	-0.0323501
540	Zkscan6	-0.0323674
541	Pax1	-0.0325835
542	Mafb	-0.0328849
543	Nkx62	-0.0332297
544	Sox13	-0.0339473
545	Twist1	-0.0343099
546	Ikzf1	-0.0345267
547	Nr1d2	-0.0345602
548	Lhx5	-0.0347383
549	Ppara	-0.0349901
550	Zfp768	-0.0351239
551	Zfp449	-0.0357234
552	Ahr	-0.0360376
553	Zfp24	-0.0362586
554	Tal1	-0.0365346
555	Sp100	-0.036555
556	Zfp691	-0.0372108
557	Egr3	-0.0372847
558	Tbx2	-0.0385203
559	Irf5	-0.0395391
560	Pitx1	-0.0402931
561	Hoxa7	-0.0405867
562	Irf7	-0.0406429
563	Foxo1	-0.0408142
564	Ebf3	-0.0409113
565	Dbp	-0.0413505
566	Pou6f1	-0.0415308
567	Zfp3	-0.0415578
568	Nfix	-0.0428457
569	Nr2c1	-0.0431668
570	Meox2	-0.0433676
571	Zfp770	-0.0437633
572	Foxl2	-0.0446439
573	Fosl2	-0.0452125
574	Srebf1	-0.0455653
575	Prdm16	-0.0459633
576	Zfp454	-0.0459797
577	Rorc	-0.0467787
578	Esrrb	-0.0469694
579	Tcfl5	-0.0476849
580	Prdm5	-0.0478708
581	Ebf2	-0.0484184
582	Pou1f1	-0.0484432
583	Trp73	-0.0484784
584	Foxs1	-0.048915
585	Runx3	-0.049245
586	Zfp341	-0.0501452
587	Fos	-0.0503638
588	Nr1h5	-0.0505475
589	Dpf3	-0.0511044
590	Bcl6b	-0.0511559
591	Mef2d	-0.0523803
592	Wt1	-0.0526105
593	Tcf4	-0.0526225
594	Grhl2	-0.0546935
595	Nfia	-0.0548284
596	Ebf1	-0.0549779
597	Zbtb3	-0.0550712
598	Gli1	-0.0556641
599	Maf	-0.0566591
600	Sox12	-0.0570939
601	Gbx1	-0.0574591
602	Bach1	-0.0590683
603	Jun	-0.0591826
604	Zfp276	-0.0593448
605	Setbp1	-0.0598097
606	Meis2	-0.0614096
607	Tal2	-0.0629696
608	Prdm9	-0.0639198
609	Lmx1a	-0.0648276
610	Nr1i3	-0.0653438
611	Zbtb20	-0.0656929
612	Ets2	-0.0659169
613	Prdm4	-0.0659744
614	Batf	-0.0661809
615	Mycn	-0.0680929
616	Pax9	-0.0691868
617	Tbx18	-0.0713619
618	Zfp69	-0.0718056
619	Foxp3	-0.073221
620	Tfap2e	-0.0733031
621	Rxrg	-0.0743226
622	Dmrt1	-0.0766688
623	Zfp423	-0.0790159
624	Nkx29	-0.0796334
625	Zfp523	-0.0803354
626	Gli2	-0.0858497
627	Klf3	-0.0878484
628	Nfatc1	-0.0888539
629	Tet3	-0.0910065
630	Gata2	-0.097623
631	Nr3c2	-0.097754
632	Tfap2a	-0.101921
633	Bhlhe22	-0.103755
634	Esrrg	-0.104958
635	Hsf3	-0.106479
636	Prdm1	-0.10655
637	Relb	-0.110241
638	Rara	-0.110248
639	Foxj2	-0.111354
640	Ybx2	-0.11254
641	Pou2f2	-0.116886
642	Zbtb7b	-0.117306
643	Rora	-0.124588
644	Zfp787	-0.125568
645	Sall4	-0.128777
646	Nr5a2	-0.136942
647	Foxp2	-0.137016
648	Hoxb4	-0.142115
649	Srf	-0.146381
650	Hnf1a	-0.150397
651	Prrx1	-0.151068
652	Esrra	-0.156498
653	Sox5	-0.156773
654	Tbr1	-0.160477
655	Tfap2d	-0.165136
656	Tcf7l2	-0.165242
657	Klf10	-0.169148
658	Foxp1	-0.189046
659	Myrf	-0.193954
660	Zfp1	-0.210299
661	Epas1	-0.219331
662	Pknox2	-0.22107
663	Pbx1	-0.225164
664	Gli3	-0.260721
665	Rreb1	-0.263927
666	Gata6	-0.434378
667	Mecom	-0.458155

## Sheet: Conduction_TF_mean_regulation_s
	Motif	Score
1	Mef2c	0.473227
2	Smad9	0.427822
3	Tbx5	0.327157
4	Gata5	0.285909
5	Tbx3	0.263692
6	Rel	0.263001
7	Pbx3	0.262708
8	Arid3b	0.225713
9	Hsf1	0.217758
10	Atf6	0.211721
11	Hmbox1	0.194604
12	Smad4	0.192475
13	Klf8	0.187051
14	Vdr	0.185275
15	Foxj3	0.181322
16	Foxp4	0.176135
17	Prox1	0.172132
18	Irx2	0.171171
19	Cdc5l	0.170738
20	Mga	0.168954
21	Hnf4g	0.166741
22	Rfx7	0.153876
23	Plagl1	0.150914
24	Rfx3	0.135636
25	Cic	0.131072
26	Zfp322a	0.12397
27	Borcs8	0.121944
28	Esr2	0.119836
29	Tbx21	0.119197
30	Ikzf2	0.11762
31	Phf21a	0.117374
32	Klf1	0.116458
33	Cxxc4	0.114596
34	Kdm2b	0.114596
35	Zbtb26	0.114505
36	Atf2	0.112675
37	Zbtb18	0.112102
38	Atf4	0.112075
39	Klf6	0.109555
40	Nr1d1	0.108799
41	Tgif2	0.108329
42	Irx5	0.108019
43	Gata4	0.106936
44	Ebf4	0.106404
45	Mbd2	0.100403
46	Tead2	0.0987781
47	Klf4	0.0965825
48	Zfp110	0.0945759
49	Pknox1	0.094418
50	Zbtb7a	0.0938973
51	Prox2	0.0928693
52	Trps1	0.0921799
53	Hand2	0.091757
54	Zbtb6	0.0907322
55	Bbx	0.089592
56	Zfp41	0.0895481
57	Zfp513	0.0854637
58	Hdx	0.0850891
59	Meis1	0.0841447
60	Arid2	0.0841239
61	Cbfb	0.0835221
62	Maff	0.0834495
63	Zfp90	0.0804256
64	Glis1	0.0792786
65	Nr1h3	0.0788789
66	Zfp653	0.0765633
67	Klf5	0.0749318
68	Hif1a	0.0738266
69	Mzf1	0.0737763
70	Bcl11b	0.0734611
71	Foxo4	0.0731459
72	Foxo6	0.0723934
73	Tfcp2	0.0709588
74	Zfp641	0.0703341
75	Sox18	0.0700723
76	Sp3	0.0698461
77	Plagl2	0.0694415
78	Nr3c1	0.0682383
79	Tbx20	0.0681625
80	Myb	0.0674489
81	Nfkb1	0.0671965
82	Srebf2	0.0669053
83	Tal1	0.0650597
84	Zfp580	0.0642141
85	Foxn2	0.0637671
86	Pou2f1	0.0617097
87	Nfya	0.0616693
88	Sox4	0.0593066
89	Mypop	0.0592191
90	Zfp143	0.0590214
91	Prdm14	0.0587499
92	Pax3	0.0585659
93	Maz	0.0581554
94	Stat5b	0.0579115
95	Hnf4a	0.0560905
96	Msx2	0.0548401
97	Mybl1	0.0547567
98	Taf1	0.0546691
99	Patz1	0.0541372
100	Hic1	0.053675
101	Hsf2	0.0533168
102	Junb	0.0530667
103	Creb5	0.052812
104	Atf6b	0.0527904
105	Usf2	0.0526465
106	Mybl2	0.0525836
107	Zfp260	0.051273
108	Ddit3	0.0506585
109	Nkx25	0.0504297
110	E2f7	0.0502942
111	Pou6f2	0.0498886
112	Sox11	0.0494813
113	Bhlhe41	0.0494603
114	Tgif1	0.0489643
115	Zfp692	0.0486042
116	Tcf7l1	0.0485386
117	Thap12	0.0480635
118	Creb3l1	0.0480215
119	Trp53	0.047975
120	Sox8	0.047937
121	Lin54	0.0462632
122	Zfp354a	0.0459768
123	Hbp1	0.0447418
124	Npas2	0.0443575
125	Glis3	0.0422651
126	Tcf7	0.0419816
127	Etv6	0.0418953
128	Gata3	0.041214
129	Hmg20a	0.0405231
130	Irx1	0.0404929
131	Irx3	0.0400467
132	Hhex	0.0398311
133	Zkscan5	0.0397971
134	Thap11	0.0395168
135	Prrx2	0.0384167
136	Trp63	0.0382074
137	Dmrt2	0.037982
138	Ybx1	0.0377825
139	Creb3l2	0.0372696
140	Zfp382	0.0367912
141	Tead4	0.0367689
142	Nfe2l3	0.0364616
143	Irf9	0.0358196
144	Batf3	0.0353158
145	Sox7	0.0352763
146	Kdm2a	0.0352178
147	Fosl1	0.0351734
148	Zfp652	0.0347973
149	Cxxc5	0.0342642
150	Zbtb1	0.034
151	Vezf1	0.0338245
152	Ybx3	0.033767
153	Foxk2	0.0337322
154	Zeb1	0.0335817
155	Smad5	0.0326652
156	Zfp932	0.0325258
157	Zfp146	0.0324863
158	Hmga2	0.0319648
159	Stat6	0.0316048
160	Sox9	0.0315251
161	Pax5	0.0315006
162	Zic4	0.0311478
163	Ar	0.0310548
164	Etv4	0.0309867
165	Glis2	0.0307895
166	Lhx3	0.0305763
167	Zfp711	0.0305265
168	Pbx4	0.0303345
169	Mef2b	0.0302615
170	Lef1	0.0302449
171	Snai1	0.0298879
172	Arid3a	0.0297205
173	Nfatc3	0.0297179
174	Xbp1	0.0297124
175	Zzz3	0.0296651
176	Plag1	0.0296389
177	Sox10	0.0291173
178	Elk4	0.0288971
179	Sp6	0.0287928
180	Jund	0.0284581
181	Zfp771	0.0277599
182	Zfp12	0.0273471
183	Smad1	0.0270437
184	Zfp189	0.027043
185	Etv1	0.0264358
186	Sp5	0.0258101
187	Cebpb	0.025529
188	Pou4f1	0.0253377
189	Mecp2	0.0251786
190	Mxi1	0.0245272
191	Nr2f2	0.0243744
192	Pax6	0.0243706
193	Kmt2a	0.0241002
194	Ascl2	0.0238081
195	Egr1	0.0237759
196	Gmeb2	0.02371
197	Jdp2	0.0228145
198	Foxd3	0.0228067
199	Klf12	0.0223967
200	Tbx15	0.0218472
201	Cux2	0.0216394
202	Cenpb	0.0216283
203	Crebzf	0.0213851
204	Zkscan1	0.02106
205	Elf4	0.0206868
206	Grhl1	0.0206011
207	Zkscan2	0.0202805
208	Zfp182	0.0198904
209	Msx1	0.0198749
210	Foxj1	0.0198171
211	E2f6	0.0197775
212	Arnt2	0.019626
213	Rfx8	0.0194786
214	Tlx1	0.0194161
215	Arid5a	0.0190758
216	Rest	0.0188349
217	Zfp647	0.0181414
218	Eomes	0.017954
219	Zfp263	0.0178073
220	Onecut3	0.0177696
221	Elf5	0.0175682
222	Zfx	0.0175238
223	Tigd2	0.0173896
224	Zfp202	0.0173088
225	Dnmt1	0.0171931
226	Zfp282	0.0169877
227	Hes7	0.0167935
228	Mafg	0.0165826
229	Klf14	0.0165708
230	E2f2	0.016478
231	Zfp13	0.0163787
232	Stat4	0.0161048
233	Nr2e3	0.0160605
234	Pitx2	0.016019
235	Zbtb45	0.0154479
236	Tfap2b	0.0154257
237	Nr2f6	0.0154247
238	Yy1	0.0153765
239	Thap1	0.0153701
240	Rhox8	0.015265
241	Creb3	0.0152203
242	Tfdp1	0.015204
243	Prdm6	0.0151922
244	Hinfp	0.0150312
245	Zbtb7c	0.0148821
246	Zfp14	0.0147119
247	Nr2f1	0.0143888
248	Gmeb1	0.0142859
249	Zbtb37	0.0141347
250	Zfp300	0.0140118
251	Zbtb33	0.0140076
252	Zfp524	0.0135356
253	Lhx4	0.0133595
254	Zfp174	0.0133471
255	Zfp879	0.0132257
256	Nkx21	0.0132064
257	Mynn	0.0129246
258	Zeb2	0.0124436
259	Mxd1	0.0124095
260	Meox1	0.0123196
261	Lcorl	0.0120086
262	Jrkl	0.0118171
263	Zbtb32	0.0117968
264	Irf3	0.0116622
265	Nr1h4	0.0115527
266	Zfp105	0.0114947
267	Pbx2	0.0114472
268	Pparg	0.0112188
269	Rxrb	0.0111982
270	E2f3	0.0109952
271	Sp1	0.0108105
272	Zfp324	0.0105444
273	Zfp661	0.00986103
274	Hesx1	0.00959375
275	Irf6	0.00947732
276	E2f4	0.00942124
277	Terf2	0.00930879
278	Duxbl3	0.00930281
279	Tfdp2	0.00930046
280	Rela	0.00928
281	Ahctf1	0.00926597
282	Tbp	0.00910014
283	Foxc2	0.00891085
284	Obox3	0.00879188
285	Zfp422	0.00852346
286	Vsx2	0.00850769
287	Zbtb14	0.00840409
288	Nr4a3	0.00824824
289	Tcf3	0.00820895
290	Zkscan17	0.00817522
291	Zfp410	0.00812243
292	Nkx63	0.00804277
293	Zfp287	0.00796038
294	Etv5	0.00773608
295	Tet1	0.00762498
296	Fosb	0.00756693
297	Snai3	0.00750195
298	Stat2	0.00741732
299	Cebpg	0.00728999
300	Mtf1	0.00713778
301	Sohlh2	0.00667566
302	Arid5b	0.00663238
303	Heyl	0.00597843
304	Zfp184	0.00578305
305	Isl2	0.00574844
306	Mafa	0.00574835
307	Osr1	0.00570306
308	Nanog	0.0056903
309	Irx6	0.00564241
310	Phox2a	0.00558838
311	Hoxd10	0.00549078
312	Usf1	0.00533291
313	Onecut2	0.00533099
314	Etv3	0.00530577
315	Rarb	0.00527535
316	Naif1	0.00524616
317	Nr4a2	0.0051647
318	Nr2c2	0.00506432
319	Pou2f3	0.00497874
320	Msantd3	0.00488354
321	Gata1	0.00484133
322	Zfp128	0.00461159
323	Tfap4	0.00447736
324	Nfyb	0.00433226
325	Dlx1	0.00429646
326	Tfap2c	0.00420518
327	Elk3	0.00418339
328	Clock	0.0041351
329	Hey1	0.00406709
330	Mafk	0.00406228
331	Hoxc5	0.00390256
332	Tead1	0.00387985
333	Zfp213	0.00386449
334	Meis3	0.00364052
335	Nr1h2	0.00343228
336	Elf3	0.00310341
337	Hlf	0.00305688
338	Zik1	0.00291672
339	Klf16	0.00290455
340	Prdm11	0.00288769
341	Sp140	0.00269502
342	Cdx1	0.00260751
343	Ptf1a	0.00238065
344	Nfatc4	0.00233419
345	Gabpa	0.00232756
346	Tfeb	0.00228715
347	Zfp777	0.00217403
348	Lhx1	0.00181678
349	Hes1	0.00173521
350	Zfp248	0.00172022
351	Foxm1	0.00159201
352	Max	0.00153521
353	Zbtb43	0.00152791
354	Zfp384	0.00147615
355	Gfi1	0.00128064
356	Otx1	0.00122377
357	Smad3	0.00107758
358	Ctcf	0.000830546
359	Atf1	0.000772478
360	E2f1	0.000750425
361	E2f8	0.000666208
362	Nrf1	0.000464894
363	Vax2	0.000434287
364	Hsf5	0.000400965
365	Ctcfl	0.000371788
366	Zbtb22	0.000363741
367	Myc	0.000358284
368	Atf3	0.000328599
369	Hsf4	0.000194241
370	Elk1	0.000138658
371	Hmg20b	8.75286e-05
372	Arntl	2.32409e-05
373	Creb1	1.17834e-05
374	Cebpa	0
375	Lin28b	-0.000196922
376	Foxc1	-0.00033125
377	Hoxc4	-0.000619997
378	E2f5	-0.000667966
379	Lin28a	-0.000742645
380	Nfic	-0.000808636
381	Zbtb2	-0.000915612
382	Mycn	-0.00118816
383	Zfp212	-0.00119831
384	Fbxl19	-0.00131837
385	Tfe3	-0.00140031
386	Runx1	-0.00142683
387	Hand1	-0.00168136
388	Tcf21	-0.001957
389	Tcf12	-0.00198038
390	Lyl1	-0.00199412
391	Cux1	-0.00210511
392	Rbpj	-0.00221729
393	Runx2	-0.00229803
394	Nfat5	-0.00237723
395	Zbtb48	-0.00237893
396	Sp100	-0.00239102
397	Nfe2	-0.00245966
398	Bach2	-0.00250947
399	Mlxipl	-0.00264094
400	Klf13	-0.0028213
401	Ubp1	-0.00302456
402	Dnajc21	-0.00322451
403	Crem	-0.00334897
404	Hoxb3	-0.00336032
405	Sp4	-0.00351137
406	Prdm5	-0.0035885
407	Shox2	-0.00361536
408	Klf11	-0.00366517
409	Crebl2	-0.00366932
410	Irf1	-0.00386177
411	Ovol1	-0.00416508
412	Pou3f1	-0.0042574
413	Zfp296	-0.00427764
414	Esr1	-0.00448279
415	Mbtps2	-0.00509379
416	Insm1	-0.00512444
417	Prrxl1	-0.00524446
418	Ets1	-0.00559817
419	Hes6	-0.00564507
420	Cxxc1	-0.00592317
421	Zfp558	-0.00602394
422	Six4	-0.00604301
423	Fos	-0.00607547
424	Obox1	-0.0060955
425	Zfp637	-0.00620427
426	Nfe2l1	-0.00633289
427	Zscan20	-0.00636107
428	Bhlhe40	-0.0064216
429	Nfyc	-0.00688013
430	Erf	-0.00714033
431	Maf	-0.0079711
432	Hlx	-0.0082942
433	Hoxa3	-0.00908933
434	Sp110	-0.0092823
435	Lmx1b	-0.00935919
436	Tef	-0.00952901
437	Dlx6	-0.00957157
438	Homez	-0.00958604
439	Zfp768	-0.0097278
440	Lcor	-0.00974933
441	Foxa3	-0.00986044
442	Stat1	-0.0098732
443	Runx3	-0.0102342
444	Irf4	-0.0103444
445	Zscan29	-0.0107078
446	Zbtb12	-0.0109738
447	Mlx	-0.0110919
448	Zfp784	-0.0111737
449	Elf2	-0.0114164
450	Rorc	-0.0116652
451	Sox17	-0.0117413
452	Egr3	-0.0119617
453	Pou3f2	-0.0121202
454	Hmga1	-0.0122834
455	Sp2	-0.0126225
456	Tfap2a	-0.0127978
457	Tfec	-0.0132625
458	Zfp383	-0.014225
459	Duxbl1	-0.0147556
460	Aire	-0.0150783
461	Barhl1	-0.0162574
462	Zfp398	-0.0165342
463	Twist2	-0.0169661
464	Lhx5	-0.0171873
465	Bcl6	-0.0172877
466	Zfp566	-0.0174115
467	Zfp113	-0.0176145
468	Nr2c1	-0.0176355
469	Zfp281	-0.0177296
470	Nfib	-0.0178247
471	Zfp740	-0.0179395
472	Stat3	-0.0180115
473	Isl1	-0.0183185
474	Mnt	-0.0185308
475	Hoxb2	-0.0187496
476	Rxra	-0.0187645
477	Msc	-0.0188825
478	Myog	-0.0189539
479	Irx4	-0.0189659
480	Batf	-0.0190005
481	Nfatc2	-0.0192341
482	Rfx6	-0.0192967
483	Nfe2l2	-0.0193661
484	Ehf	-0.0194842
485	Nfil3	-0.0196148
486	Mef2a	-0.0196506
487	Rfx5	-0.0198928
488	Ikzf3	-0.0200841
489	Rbak	-0.0201595
490	Six5	-0.0203349
491	Snai2	-0.0207695
492	Irf5	-0.0208358
493	Hoxd4	-0.0212231
494	Irf8	-0.0214776
495	Nfix	-0.0217685
496	Fli1	-0.0217843
497	Tcfl5	-0.0219398
498	Rora	-0.0227664
499	Egr2	-0.0227947
500	Zfp354b	-0.0228743
501	Hoxc6	-0.0229067
502	Pitx1	-0.0229282
503	Gbx2	-0.0232344
504	Sox30	-0.0232533
505	Rfx1	-0.0234051
506	Pou6f1	-0.0234732
507	Zscan26	-0.0235741
508	Zfp64	-0.0247185
509	Zbtb49	-0.0248467
510	Ets2	-0.0256186
511	Zic2	-0.0262121
512	Pou5f1	-0.0264324
513	Zfp467	-0.0269703
514	Klf15	-0.0270694
515	Zfp57	-0.0271624
516	Lhx6	-0.0272631
517	Zfp454	-0.0272912
518	Zfp46	-0.0276284
519	Nkx62	-0.0277825
520	Bach1	-0.0280315
521	Ybx2	-0.0284681
522	Atoh7	-0.0287079
523	Meox2	-0.0287523
524	Foxa2	-0.0297025
525	Arnt	-0.0300384
526	Zfp317	-0.0301337
527	Pax1	-0.0306235
528	Atf7	-0.0312613
529	Fosl2	-0.0317432
530	Zbtb3	-0.0325322
531	Gbx1	-0.0327101
532	Klf7	-0.0337847
533	Mlxip	-0.0339744
534	Foxk1	-0.0342116
535	Trp73	-0.0351023
536	Irf7	-0.0352955
537	Mitf	-0.0359575
538	Dbp	-0.0363425
539	Hoxa7	-0.0365205
540	Erg	-0.0369205
541	Nr1h5	-0.0372
542	Pbx1	-0.0372097
543	Hoxd3	-0.0373607
544	Klf3	-0.0376803
545	Rorb	-0.0385475
546	Nfkb2	-0.038998
547	Tbx6	-0.0391979
548	Hic2	-0.0394441
549	Zfp276	-0.0401082
550	Zkscan6	-0.040147
551	Zbtb17	-0.040167
552	Pax2	-0.0410041
553	Foxn3	-0.0410116
554	Ahr	-0.0420866
555	Tbx2	-0.042094
556	Zfp449	-0.0437699
557	Rarg	-0.0441955
558	Dmrt1	-0.0459366
559	Sox6	-0.047028
560	Grhl2	-0.0472875
561	Foxs1	-0.0476046
562	Srf	-0.04781
563	Nkx29	-0.0478944
564	Tcf4	-0.0484736
565	Tal2	-0.0497032
566	Tbx18	-0.0498939
567	Mafb	-0.0512082
568	Bcl11a	-0.0512564
569	Tet3	-0.0526156
570	Stat5a	-0.0529503
571	Spi1	-0.0535871
572	Hoxb4	-0.053961
573	Klf9	-0.0539634
574	Spib	-0.0543061
575	Prdm9	-0.054656
576	Twist1	-0.0548702
577	Epas1	-0.0551164
578	Nr4a1	-0.0557182
579	Pou1f1	-0.056789
580	Spdef	-0.0578227
581	Zfp341	-0.0584536
582	Rfx4	-0.059016
583	Nfia	-0.0591155
584	Klf2	-0.0591459
585	Foxo3	-0.0594296
586	Ikzf1	-0.0594335
587	Six1	-0.0595945
588	Dlx5	-0.059992
589	Srebf1	-0.060706
590	Zfp24	-0.0613486
591	Sox13	-0.0621282
592	Nr6a1	-0.0627002
593	Tfap2d	-0.0628533
594	Hey2	-0.0634836
595	Bcl6b	-0.0638249
596	Elf1	-0.0639622
597	Bhlha15	-0.0653248
598	Zbtb20	-0.0653457
599	Zfp335	-0.0660987
600	Dmrta2	-0.0661204
601	Zfp69	-0.0668474
602	Thra	-0.0714128
603	Jun	-0.0723489
604	Prdm4	-0.0723852
605	Gli2	-0.0730308
606	Zfp691	-0.0731488
607	Meis2	-0.0731654
608	Zfp423	-0.0733449
609	Gata2	-0.0736316
610	Prdm16	-0.0740453
611	Setbp1	-0.0750894
612	Lmx1a	-0.0768273
613	Nr3c2	-0.077391
614	Prrx1	-0.0785489
615	Gli1	-0.0806211
616	Ppard	-0.0811317
617	Zbtb7b	-0.0811746
618	Prdm1	-0.0823452
619	Zfp770	-0.0833919
620	Wt1	-0.0861045
621	Ppara	-0.0868315
622	Pax9	-0.0886784
623	Tfap2e	-0.0889495
624	Irf2	-0.0905277
625	Zfp523	-0.0924248
626	Zfp787	-0.093081
627	Foxp3	-0.100625
628	Klf10	-0.101297
629	Nr1i3	-0.101377
630	Hsf3	-0.10239
631	Sox12	-0.105527
632	Nr1d2	-0.105559
633	Pou2f2	-0.106436
634	Relb	-0.113206
635	Rxrg	-0.113541
636	Zfp3	-0.114245
637	Foxj2	-0.114623
638	Bhlhe22	-0.121888
639	Nr5a2	-0.122616
640	Foxo1	-0.122794
641	Esrrb	-0.12531
642	Rara	-0.126903
643	Myrf	-0.127018
644	Nfatc1	-0.127204
645	Foxl2	-0.128041
646	Tcf7l2	-0.140399
647	Esrrg	-0.150914
648	Mef2d	-0.15211
649	Sox5	-0.159058
650	Dpf3	-0.161149
651	Tbr1	-0.16437
652	Esrra	-0.173981
653	Pknox2	-0.185064
654	Ebf3	-0.203883
655	Rfx2	-0.2197
656	Hnf1a	-0.220857
657	Sall4	-0.227566
658	Zfp1	-0.253318
659	Thrb	-0.267537
660	Gli3	-0.270599
661	Rreb1	-0.27757
662	Ebf2	-0.312099
663	Gata6	-0.317217
664	Mecom	-0.318631
665	Ebf1	-0.368232
666	Foxp1	-0.400454
667	Foxp2	-0.417258

## Sheet: Atrial_heatmap
DORC	Motif	Enrichment.Z	Enrichment.P	Enrichment.log10P	Corr	Corr.Z	Corr.P	Corr.log10P	Score
1700025G04Rik	Gata5	1.622	0.104804	0.979622	0.103122	1.04026	0.29822	0.525463	0.429726
4833412C05Rik	Gata5	1.02727	0.304292	0.516709	0.264105	1.8459	0.0649071	1.18771	0.456617
9330158H04Rik	Gata5	1.32288	0.185877	0.730775	0.169801	1.75669	0.0789709	1.10253	0.601767
9330182L06Rik	Gata5	1.86837	0.0617098	1.20965	0.310307	2.86372	0.00418701	2.3781	1.18284
9330188P03Rik	Gata5	0.796915	0.4255	0.3711	0.233814	2.10154	0.0355938	1.44863	0.350715
A330102I10Rik	Gata5	0.742912	0.457535	0.339576	0.27863	1.95684	0.0503662	1.29786	0.314387
Abcc8	Gata5	2.94612	0.00321787	2.49243	0.216706	1.54573	0.122169	0.913039	0.903112
Ablim2	Gata5	1.83829	0.0660197	1.18033	0.129234	1.01007	0.31246	0.505205	0.446297
Adam22	Gata5	0.381712	0.702675	0.153246	0.222071	1.93899	0.0525029	1.27982	0.143703
Adam33	Gata5	3.3893	0.000700719	3.15446	0.36142	1.81058	0.0702057	1.15363	1.14962
Adamts19	Gata5	1.55783	0.119273	0.92346	0.247199	1.87825	0.0603465	1.21935	0.763409
Adamtsl2	Gata5	1.55317	0.120383	0.919435	0.27402	1.76724	0.0771882	1.11245	0.725198
Adar	Gata5	0.479549	0.631548	0.199593	0.0999646	0.931373	0.35166	0.453876	0.118548
Adarb1	Gata5	4.21964	2.44692e-05	4.61138	0.307755	2.36346	0.0181053	1.74219	1.74162
Alox8	Gata5	2.48992	0.0127773	1.89356	0.342472	2.36014	0.0182681	1.73831	1.51128
Angpt1	Gata5	0.881926	0.377817	0.422719	-0.0148872	-0.551803	0.581084	-0.235761	-0.131146
Ankrd1	Gata5	4.30325	1.68307e-05	4.7739	0.227261	1.26615	0.205458	0.687277	0.687248
Ano4	Gata5	2.07427	0.0380539	1.4196	0.0916392	0.586095	0.557811	0.253513	0.240605
Ap1s3	Gata5	2.03052	0.0423032	1.37363	0.306868	2.03278	0.0420746	1.37598	1.08303
App	Gata5	2.83884	0.00452776	2.34412	0.286208	1.75361	0.0794971	1.09965	1.07746
Arfgap1	Gata5	1.43541	0.151171	0.820531	0.00984947	-0.133902	0.89348	-0.048915	0.0411576
Arfgef1	Gata5	2.0075	0.0446969	1.34972	0.260226	1.66747	0.0954209	1.02036	0.866931
Arhgap1	Gata5	1.29341	0.195868	0.708037	0.206363	1.6242	0.104334	0.981576	0.553206
Arhgap20	Gata5	1.8964	0.0579073	1.23727	0.137925	1.6603	0.0968546	1.01388	0.826367
Arhgap31	Gata5	1.35613	0.175058	0.756819	0.347614	1.82139	0.0685468	1.16401	0.635253
Arhgef26	Gata5	2.37047	0.0177653	1.75043	0.305583	2.04176	0.0411757	1.38536	1.23501
Arid3b	Gata5	0.565669	0.571619	0.242894	0.26418	2.10943	0.0349071	1.45709	0.231678
Arl5a	Gata5	0.426799	0.669526	0.174233	0.133163	0.728746	0.466157	0.331468	0.0842949
Arl6ip1	Gata5	1.8454	0.0649797	1.18722	0.152647	1.12701	0.259738	0.585464	0.511674
Arpp21	Gata5	5.65417	1.56597e-08	7.80522	0.225568	1.63116	0.102857	0.987766	0.987766
Art1	Gata5	0.00946076	0.992452	0.0032907	0.17626	1.37892	0.167919	0.774901	0.00273638
Art3	Gata5	1.86101	0.062743	1.20243	0.121738	1.10435	0.269439	0.569539	0.501308
Atcayos	Gata5	1.19866	0.230661	0.637027	-0.0974199	-1.43191	0.152171	-0.817669	-0.458756
Atf6	Gata5	1.72869	0.0838643	1.07642	-0.0563528	-0.869021	0.384835	-0.414725	-0.36009
Atp2c1	Gata5	-0.76332	0.445272	-0.351374	0.0464707	0.34656	0.728922	0.137319	0
B230216N24Rik	Gata5	2.252	0.0243225	1.61399	0.251929	1.96778	0.0490933	1.30898	1.14133
Bace2	Gata5	2.0328	0.0420726	1.376	0.28592	1.80998	0.0702986	1.15305	0.960929
Best3	Gata5	0.730665	0.464984	0.332562	-0.0316962	-0.460974	0.644817	-0.190563	-0.0915303
Btbd9	Gata5	1.08592	0.277514	0.556715	0.229066	2.50663	0.0121889	1.91403	0.543148
Btg2	Gata5	0.81369	0.415823	0.381092	0.16292	1.74264	0.0813961	1.0894	0.33407
Cacna1h	Gata5	2.21094	0.0270399	1.568	0.332299	2.42332	0.0153793	1.81306	1.37672
Cacna2d2	Gata5	0.840621	0.40056	0.397332	0.335575	1.89311	0.0583433	1.23401	0.360979
Camk1d	Gata5	1.81139	0.0700805	1.1544	0.221781	1.66296	0.09632	1.01628	0.79683
Cd2ap	Gata5	1.32222	0.186094	0.730267	-0.0288272	-0.483352	0.628846	-0.201456	-0.156197
Cd44	Gata5	3.07778	0.00208546	2.6808	0.115804	0.820709	0.411812	0.385301	0.384009
Cdcp1	Gata5	1.49617	0.134608	0.870929	0.133988	1.00858	0.313178	0.504208	0.39187
Cdh13	Gata5	0.759477	0.447567	0.349142	0.194103	1.67634	0.0936707	1.0284	0.301626
Cdh3	Gata5	2.32776	0.0199249	1.7006	0.308441	1.99516	0.0460259	1.337	1.18686
Cdk14	Gata5	1.53308	0.125257	0.902198	0.279798	2.07853	0.037661	1.42411	0.800792
Cers6	Gata5	0.322746	0.746888	0.126745	-0.105889	-1.37712	0.168475	-0.773464	-0.102631
Chrm2	Gata5	0.810386	0.417718	0.379116	0.108351	0.314584	0.753077	0.12316	0.0674139
Chst11	Gata5	4.26944	1.95965e-05	4.70782	0.280002	2.466	0.0136632	1.86445	1.86383
Clu	Gata5	3.85128	0.000117504	3.92995	0.2541	1.53443	0.124925	0.903351	0.902994
Col4a6	Gata5	3.41724	0.000632588	3.19888	0.0897861	0.415081	0.678083	0.168717	0.168587
Colec12	Gata5	2.19102	0.0284502	1.54592	0.18031	2.09073	0.0365524	1.43708	1.19407
Copa	Gata5	2.34135	0.0192141	1.71638	0.176053	1.26373	0.206326	0.685447	0.654479
Corin	Gata5	0.694846	0.487152	0.312336	-0.114156	-1.51317	0.130237	-0.885266	-0.256535
Cracr2a	Gata5	1.02645	0.30468	0.516156	0.149898	1.7794	0.075174	1.12393	0.447392
Creb3l2	Gata5	2.47246	0.0134186	1.87229	0.235084	1.71526	0.0862971	1.064	1.00631
Ctsl	Gata5	0.940019	0.347208	0.459411	0.157367	1.14206	0.253427	0.596146	0.290185
Cxadr	Gata5	0.622649	0.533515	0.272853	-0.0646845	-0.786109	0.431804	-0.364713	-0.133745
Cyp2d22	Gata5	3.16307	0.00156115	2.80656	0.407719	2.40353	0.0162376	1.78948	1.75023
D7Ertd443e	Gata5	2.22033	0.0263962	1.57846	0.129314	1.00562	0.314601	0.50224	0.477957
Daam2	Gata5	0.707783	0.47908	0.319592	0.208721	1.21006	0.226256	0.645399	0.224068
Dapk1	Gata5	0.720782	0.471044	0.326939	-0.0276755	-0.460712	0.645005	-0.190437	-0.0903245
Dapp1	Gata5	0.417399	0.676386	0.169805	-0.0807282	-1.14192	0.253489	-0.596042	-0.120091
Ddhd1	Gata5	0.830516	0.406247	0.39121	0.276565	1.55641	0.11961	0.922234	0.32124
Dennd2c	Gata5	2.58294	0.00979622	2.00894	0.345815	2.00598	0.0448584	1.34816	1.26588
Dkk3	Gata5	1.36272	0.172971	0.762027	0.3788	2.29644	0.0216505	1.66453	0.719248
Dtnb	Gata5	4.92814	8.3015e-07	6.08084	0.217267	1.57367	0.115564	0.937177	0.937174
Dzip3	Gata5	2.19066	0.0284767	1.54551	0.198233	1.44375	0.14881	0.827369	0.761831
Ect2	Gata5	0.777169	0.437059	0.35946	-0.0740608	-0.710392	0.477461	-0.321062	-0.151293
Efhd2	Gata5	2.13336	0.0328953	1.48287	0.363587	2.51352	0.0119534	1.92251	1.35207
Ehbp1	Gata5	1.58899	0.112063	0.950536	0.0479034	0.165373	0.86865	0.061155	0.0538574
Eml1	Gata5	2.82058	0.00479362	2.31934	0.0273969	0.105178	0.916234	0.0379934	0.0378031
Emp2	Gata5	0.67131	0.502023	0.299276	0.215213	1.67696	0.0935495	1.02896	0.260737
Epha3	Gata5	1.44248	0.149168	0.826324	0.291494	2.79483	0.00519272	2.28461	0.813648
Epha4	Gata5	2.86751	0.00413718	2.3833	0.277621	1.72956	0.0837088	1.07723	1.05799
Ephb4	Gata5	1.80645	0.0708475	1.14968	0.124064	0.635841	0.52488	0.27994	0.252945
Fam49a	Gata5	2.48367	0.0130038	1.88593	0.161056	1.27567	0.202072	0.694494	0.672748
Fam78a	Gata5	0.568558	0.569656	0.244387	0.171453	1.19527	0.231981	0.634548	0.174257
Fbln1	Gata5	2.54385	0.0109638	1.96004	0.333642	1.9982	0.0456954	1.34013	1.25059
Fgf12	Gata5	2.29931	0.0214872	1.66782	0.335882	1.66508	0.0958961	1.0182	0.938085
Fgl2	Gata5	2.12306	0.0337489	1.47174	-0.000146407	-0.365269	0.714911	-0.145748	-0.139942
Fign	Gata5	-0.704414	0.481175	-0.317697	0.0529216	0.638991	0.522829	0.28164	0
Flnb	Gata5	1.62944	0.103221	0.986233	0.166904	1.20084	0.229813	0.638625	0.509602
Fras1	Gata5	1.73591	0.082579	1.08313	0.303273	2.37904	0.0173579	1.7605	1.00655
Gabrg3	Gata5	1.87553	0.06072	1.21667	0.23077	1.81044	0.0702273	1.15349	0.897281
Gja5	Gata5	1.81935	0.068858	1.16205	0.387516	2.5673	0.0102495	1.9893	1.10567
Gm19277	Gata5	2.13368	0.0328686	1.48322	0.309286	2.33759	0.0194085	1.71201	1.28702
Gnao1	Gata5	1.31769	0.187607	0.72675	0.131114	1.2901	0.197017	0.705497	0.458842
Gne	Gata5	4.10558	4.03297e-05	4.39438	0.101466	1.51626	0.129455	0.887883	0.887765
Gng2	Gata5	2.84826	0.00439588	2.35695	0.197558	1.86846	0.0616985	1.20973	1.18162
Gpc1	Gata5	2.66896	0.00760855	2.1187	0.147042	1.15109	0.249694	0.602592	0.592775
Gprin3	Gata5	0.5432	0.586992	0.231368	0.19227	1.2561	0.209078	0.679691	0.171764
Gpx3	Gata5	2.20413	0.0275149	1.56043	0.383055	2.36416	0.0180711	1.74301	1.34593
Grhl1	Gata5	3.05493	0.00225114	2.6476	0.376095	1.99215	0.0463548	1.33391	1.31424
Gria3	Gata5	0.294679	0.768239	0.114503	0.0965154	0.736731	0.461286	0.33603	0.0579188
Grip1	Gata5	0.420467	0.674144	0.171247	0.0813667	0.543395	0.586858	0.231467	0.0627956
Grn	Gata5	1.68861	0.0912932	1.03956	0.00605396	0.00523233	0.995825	0.00181688	0.00165069
Gsg1l	Gata5	1.46538	0.142819	0.845215	0.179254	2.11015	0.0348453	1.45786	0.762739
Hcn1	Gata5	2.99069	0.00278348	2.55541	0.376324	2.2807	0.0225663	1.64654	1.5971
Hivep3	Gata5	1.46962	0.141664	0.84874	0.187912	1.57495	0.115268	0.938292	0.6187
Hspa4l	Gata5	0.784157	0.432948	0.363564	0.232012	2.16176	0.0306368	1.51376	0.346478
Ier3	Gata5	0.886176	0.375523	0.425364	-0.148949	-1.62295	0.104601	-0.980464	-0.355716
Il1r1	Gata5	1.45456	0.14579	0.836272	0.166973	1.72748	0.0840817	1.0753	0.662314
Ildr2	Gata5	1.68726	0.0915528	1.03833	0.284368	1.43642	0.150883	0.821358	0.640881
Ipo5	Gata5	1.80989	0.0703129	1.15297	0.0697933	0.595242	0.551682	0.258311	0.234179
Itga6	Gata5	1.64278	0.100428	0.998143	0.300669	2.25506	0.0241294	1.61745	0.913162
Itgav	Gata5	2.04399	0.0409545	1.3877	-0.000225487	-0.207095	0.835935	-0.0778273	-0.0743504
Jam3	Gata5	1.33803	0.180885	0.742597	0.304088	2.05644	0.0397401	1.40077	0.670731
Jph1	Gata5	-0.116553	0.907214	-0.0422901	0.15639	1.69953	0.0892201	1.04954	0
Kank1	Gata5	1.2063	0.227703	0.642631	-0.0189979	-0.448813	0.653566	-0.18471	-0.135222
Kazn	Gata5	1.86317	0.0624385	1.20455	0.293708	2.08912	0.0366965	1.43538	1.01393
Kcnd2	Gata5	0.381994	0.702466	0.153375	-0.124151	-0.850809	0.394875	-0.40354	-0.08621
Kcnj2	Gata5	-0.150577	0.880309	-0.0553648	0.0575095	0.324393	0.745641	0.12747	0
Kcnj5	Gata5	2.19923	0.0278614	1.555	0.0221564	0.240576	0.809884	0.0915773	0.0887461
Kcnk3	Gata5	1.39588	0.162752	0.788474	0.181473	1.30285	0.192627	0.715283	0.489417
Kctd8	Gata5	1.43103	0.152421	0.816954	0.0949383	0.550928	0.581683	0.235314	0.190142
Lims2	Gata5	0.869023	0.384835	0.414726	0.167603	1.20163	0.229508	0.639203	0.278998
Lncpint	Gata5	2.61279	0.00898067	2.04669	0.2954	1.96314	0.0496301	1.30425	1.23534
Lrp8	Gata5	3.00351	0.00266886	2.57368	0.326246	1.99107	0.0464737	1.33279	1.30964
Lrrc4	Gata5	1.43952	0.150003	0.823901	0.0166373	-0.203448	0.838785	-0.0763494	0.0640055
Lrrc4c	Gata5	1.93074	0.0535147	1.27153	0.368169	2.10099	0.0356418	1.44804	1.05924
Man1a2	Gata5	2.15399	0.0312411	1.50527	0.0703012	0.37532	0.707422	0.150321	0.144746
Map1b	Gata5	1.53146	0.125656	0.900818	0.0873084	0.833091	0.404793	0.392767	0.319135
Map3k8	Gata5	1.26494	0.205892	0.68636	0.055052	0.247882	0.804226	0.094622	0.0733828
Mapk12	Gata5	1.95743	0.0502967	1.29846	0.12242	1.4633	0.143386	0.843492	0.729388
Mast4	Gata5	2.06991	0.0384603	1.41499	-0.032037	-0.529691	0.596326	-0.224516	-0.213354
Mbp	Gata5	1.19349	0.232679	0.633243	0.350699	2.72924	0.00634797	2.19736	0.624245
Mgmt	Gata5	3.42967	0.000604319	3.21873	0.300207	2.18847	0.0286357	1.54309	1.53428
Mgp	Gata5	1.87652	0.0605845	1.21764	0.144451	0.8249	0.409429	0.387822	0.351437
Mgrn1	Gata5	0.824136	0.409862	0.387362	-0.0712618	-0.646629	0.517872	-0.285777	-0.145404
Mpdz	Gata5	2.20509	0.0274478	1.56149	0.214915	2.05126	0.0402418	1.39532	1.17662
Mtmr12	Gata5	0.664311	0.506491	0.295428	0.0696831	0.642623	0.520469	0.283605	0.117278
Mtss1	Gata5	1.5612	0.118477	0.926366	0.197386	1.6849	0.092007	1.03618	0.699876
Mtus2	Gata5	-0.663543	0.506983	-0.295007	-0.0752556	-0.729386	0.465766	-0.331833	0
Mybphl	Gata5	2.26096	0.0237619	1.62412	0.302404	2.53906	0.0111151	1.95409	1.46076
Myl1	Gata5	0.769862	0.441382	0.355186	0.17844	1.30662	0.191341	0.718192	0.261007
Myl4	Gata5	1.65604	0.097713	1.01005	0.415413	2.24596	0.0247066	1.60719	0.920799
Myl7	Gata5	1.91896	0.054989	1.25972	0.463001	2.70118	0.00690931	2.16057	1.211
Myl9	Gata5	3.35915	0.000781819	3.10689	0.222002	2.08495	0.0370735	1.43094	1.42221
Mylk4	Gata5	0.0673283	0.94632	0.0239618	0.0324402	-0.111804	0.910979	-0.0404916	0.0020803
Myo5b	Gata5	0.821886	0.411142	0.386008	0.0698949	0.95402	0.340073	0.468427	0.213677
Nav3	Gata5	1.07894	0.280612	0.551893	0.164723	1.68592	0.0918107	1.03711	0.460096
Ncald	Gata5	0.660701	0.508804	0.29345	0.0171466	0.0823952	0.934332	0.0294986	0.0142394
Ndst1	Gata5	0.231539	0.816896	0.0878334	0.00976683	0.0532897	0.957501	0.0188607	0.00339278
Nppa	Gata5	2.51226	0.0119961	1.92096	0.382316	1.93932	0.0524625	1.28015	1.19498
Nrg2	Gata5	3.50036	0.000464626	3.3329	0.386023	2.16315	0.0305299	1.51527	1.50891
Nudt4	Gata5	3.77028	0.000163065	3.78764	-0.0693506	-0.793969	0.427214	-0.369355	-0.36926
Nynrin	Gata5	2.45917	0.0139258	1.85618	0.156969	1.20856	0.226833	0.644294	0.624153
P3h1	Gata5	1.22122	0.222002	0.653642	0.22491	1.76927	0.0768491	1.11436	0.550073
Palmd	Gata5	2.79232	0.00523313	2.28124	-0.0703807	-0.621812	0.534066	-0.272405	-0.270427
Pam	Gata5	2.1875	0.028706	1.54203	0.236915	2.24156	0.0249901	1.60223	1.2759
Parp8	Gata5	2.02355	0.0430161	1.36637	0.278813	2.94514	0.00322812	2.49105	1.33625
Pcsk5	Gata5	0.710336	0.477496	0.32103	0.0630299	0.60533	0.54496	0.263636	0.117908
Pde2a	Gata5	1.07683	0.281555	0.550436	0.17742	1.15093	0.249761	0.602475	0.336304
Peg3	Gata5	0.414319	0.678641	0.16836	0.136548	0.810581	0.417607	0.379233	0.0899936
Pgm5	Gata5	-0.327155	0.74355	-0.12869	0.0992548	1.20402	0.22858	0.640961	0
Pkp4	Gata5	3.37955	0.000726047	3.13904	0.0577602	0.294194	0.768609	0.114294	0.114199
Pla2g4a	Gata5	-0.0565784	0.954881	-0.0200507	0.0714095	0.251822	0.801179	0.0962706	0
Plekha7	Gata5	2.1166	0.0342937	1.46479	0.336806	2.01354	0.0440575	1.35598	1.11441
Plekhg5	Gata5	1.23753	0.21589	0.665767	-0.0250712	-0.168315	0.866335	-0.0623139	-0.0480837
Podn	Gata5	1.86097	0.062749	1.20239	0.319029	2.56201	0.0104069	1.98268	1.13964
Ppfibp1	Gata5	2.311	0.0208328	1.68125	0.308255	1.79996	0.0718671	1.14347	1.03999
Ppp1r2	Gata5	0.240098	0.810254	0.0913787	0.101598	0.871039	0.383733	0.415971	0.0540068
Ppp1r3c	Gata5	1.44299	0.149025	0.826742	-0.0679032	-0.571468	0.567683	-0.245894	-0.199208
Prkag2	Gata5	2.41223	0.0158552	1.79983	0.158703	1.31063	0.189982	0.721286	0.692878
Prune2	Gata5	0.646894	0.517701	0.285921	0.0600266	0.38052	0.703559	0.152699	0.0670055
Psd3	Gata5	2.86833	0.00412639	2.38443	0.234548	2.25916	0.0238737	1.62208	1.55437
Psip1	Gata5	0.20023	0.841301	0.0750487	0.251957	2.24615	0.0246945	1.6074	0.0730303
Ptgfrn	Gata5	1.14554	0.251986	0.598623	-0.0292694	-0.523317	0.600754	-0.221303	-0.15406
Ptk2b	Gata5	1.08845	0.276397	0.558466	0.263365	2.10953	0.0348987	1.45719	0.520497
Ptpn13	Gata5	0.427476	0.669033	0.174553	0.111953	1.33862	0.180693	0.743059	0.13737
Pxdc1	Gata5	2.38587	0.0170388	1.76856	0.373796	2.0495	0.0404133	1.39348	1.24593
Qsox1	Gata5	0.199513	0.841862	0.0747592	-0.0293166	-0.445906	0.655665	-0.183318	-0.0243167
Rabgap1l	Gata5	1.13588	0.256005	0.591752	0.135568	1.5362	0.12449	0.904864	0.457641
Rcn2	Gata5	1.81632	0.0693206	1.15914	0.0299963	0.0201491	0.983924	0.00703825	0.00654666
Rgs12	Gata5	2.8647	0.00417409	2.37944	0.228701	1.56801	0.116878	0.932266	0.918781
Rgs6	Gata5	3.1176	0.0018233	2.73914	0.172714	1.50992	0.131063	0.882521	0.877302
Rhobtb1	Gata5	0.22563	0.821489	0.0853983	-0.0280949	-0.489606	0.624412	-0.204528	-0.03014
Rnf144b	Gata5	1.22382	0.22102	0.655568	0.320221	2.06706	0.0387284	1.41197	0.6
Ror2	Gata5	-0.355039	0.722561	-0.141126	0.137192	1.29391	0.195695	0.70842	0
Rora	Gata5	0.0536088	0.957247	0.018976	0.0318901	0.138492	0.889852	0.0506824	0.00205001
Runx1t1	Gata5	-0.0259072	0.979331	-0.00907033	0.172321	1.69294	0.0904673	1.04351	0
Ryr3	Gata5	3.12391	0.00178468	2.74844	0.459001	1.91796	0.0551155	1.25873	1.24564
Scarb1	Gata5	0.665101	0.505986	0.295862	0.262174	2.67525	0.00746727	2.12684	0.292707
Scn10a	Gata5	1.67691	0.0935599	1.02891	0.270237	2.17749	0.0294437	1.53101	0.919919
Sec23a	Gata5	1.07866	0.280741	0.551694	0.142514	1.06399	0.287332	0.541616	0.312108
Sec61a1	Gata5	2.97174	0.00296113	2.52854	0.0918461	0.749028	0.45384	0.343097	0.341552
Sema6d	Gata5	1.23843	0.215555	0.666441	0.413301	3.88085	0.000104093	3.98258	0.666277
Setd7	Gata5	0.752362	0.451834	0.345021	0.210561	1.4897	0.136303	0.865493	0.27856
Sfrp1	Gata5	3.55648	0.00037586	3.42497	0.155191	1.02699	0.304424	0.516521	0.516148
Sik1	Gata5	1.83036	0.0671955	1.17266	0.00362775	-0.299296	0.764714	-0.116501	0.107614
Sipa1l1	Gata5	0	1	0	0.206813	1.57809	0.114545	0.941025	0
Slc16a12	Gata5	3.01862	0.00253932	2.59528	0.144031	1.03857	0.299005	0.524322	0.521744
Slc16a6	Gata5	0.547519	0.584022	0.233571	0.147755	1.47147	0.141164	0.850275	0.191962
Slc24a4	Gata5	3.34682	0.000817442	3.08754	0.401107	2.31815	0.0204409	1.6895	1.67281
Slc37a1	Gata5	-0.206779	0.836183	-0.0776988	-0.0124281	-0.251556	0.801384	-0.0961591	0
Slc39a7	Gata5	2.83316	0.00460908	2.33639	0.129646	0.835032	0.4037	0.393942	0.390995
Slc41a1	Gata5	-0.220513	0.825472	-0.0832978	0.0328841	-0.0258645	0.979365	-0.00905524	0
Slco3a1	Gata5	3.47309	0.0005145	3.28861	0.229036	1.57589	0.115052	0.939107	0.937392
Slit3	Gata5	1.62966	0.103174	0.98643	0.253852	1.61161	0.107048	0.970423	0.700761
Smpx	Gata5	1.83301	0.0668017	1.17521	0.122188	0.801191	0.423021	0.373638	0.335768
Sox6	Gata5	2.30783	0.0210085	1.6776	0.0130955	-0.341547	0.732692	-0.135079	0.131763
Sphkap	Gata5	-0.834181	0.404179	-0.393426	0.269184	2.24946	0.0244835	1.61113	0
Spon1	Gata5	2.11877	0.0341099	1.46712	0.303823	2.11309	0.0345935	1.46101	1.17055
Stard10	Gata5	0.883349	0.377047	0.423604	0.298369	1.91896	0.0549888	1.25973	0.385838
Stard13	Gata5	2.84648	0.00442049	2.35453	0.314468	2.11424	0.0344952	1.46224	1.41158
Stk32b	Gata5	2.72029	0.00652255	2.18558	0.172253	1.35074	0.176779	0.752569	0.739574
Syk	Gata5	3.669	0.000243504	3.61349	0.214431	1.53904	0.123794	0.907299	0.906551
Sytl2	Gata5	1.13055	0.258245	0.587968	0.289702	2.39302	0.0167105	1.77701	0.567607
Tbc1d1	Gata5	1.55564	0.119793	0.921568	0.297839	1.87962	0.0601598	1.22069	0.762591
Tbc1d4	Gata5	1.78532	0.0742095	1.12954	-0.0795747	-0.933057	0.350791	-0.454952	-0.399062
Tbcel	Gata5	2.48044	0.0131222	1.88199	0.0927624	1.08286	0.278872	0.554594	0.540102
Tbx5	Gata5	2.10719	0.0351009	1.45468	0.408501	2.03717	0.0416329	1.38056	1.12336
Tenm2	Gata5	1.14634	0.251653	0.599197	0.160075	1.40713	0.159389	0.797542	0.430707
Tex9	Gata5	0.548043	0.583663	0.233838	0.0612881	0.401828	0.68781	0.162531	0.0604689
Tfpi	Gata5	2.45129	0.0142345	1.84666	0.128799	1.07097	0.284184	0.546401	0.531102
Tgfb2	Gata5	2.14951	0.0315937	1.5004	0.298551	2.63499	0.00841389	2.075	1.40075
Tgm2	Gata5	-0.772873	0.439597	-0.356945	-0.0856771	-1.10961	0.267165	-0.57322	0
Tiam2	Gata5	1.13262	0.257373	0.589438	0.194366	1.34273	0.179361	0.746273	0.4083
Timp3	Gata5	0.644835	0.519034	0.284804	0.193564	1.60445	0.108616	0.964108	0.243155
Tjp2	Gata5	2.48274	0.0130377	1.8848	0.116376	0.682141	0.49515	0.305263	0.299528
Tmem108	Gata5	0.483766	0.628552	0.201659	0.133295	0.823472	0.41024	0.386962	0.107385
Tmem163	Gata5	3.31692	0.000910173	3.04088	0.375204	2.2268	0.0259608	1.58568	1.5711
Tmem39a	Gata5	-0.559979	0.575494	-0.239959	0.141363	1.1703	0.241881	0.616398	0
Tnip1	Gata5	2.74978	0.00596355	2.2245	0.212193	1.49073	0.136032	0.866359	0.850214
Tpm2	Gata5	2.34717	0.0189167	1.72315	0.21414	1.52849	0.126392	0.898282	0.844915
Trabd2b	Gata5	2.0022	0.0452637	1.34425	0.223015	1.85929	0.0629861	1.20075	0.977164
Trim11	Gata5	2.67966	0.00736977	2.13255	-0.0270994	-0.33916	0.734489	-0.134015	-0.132859
Trim54	Gata5	1.48312	0.138042	0.85999	0.304754	1.79456	0.0727246	1.13832	0.697394
Tshz1	Gata5	0.7	0.483927	0.31522	0.245288	1.8705	0.0614144	1.21173	0.287669
Ttc39b	Gata5	0.965428	0.334331	0.475824	0.206678	2.12719	0.0334045	1.47619	0.447859
Ttll7	Gata5	2.72532	0.00642392	2.1922	0.0707812	0.318415	0.75017	0.12484	0.123912
Tulp4	Gata5	1.62711	0.103713	0.984166	0.218693	1.93416	0.0530931	1.27496	0.820162
Ugcg	Gata5	0.97532	0.329401	0.482275	0.0614887	0.64455	0.519219	0.284649	0.169034
Unc5b	Gata5	2.51161	0.0120181	1.92016	0.251919	1.7438	0.0811942	1.09048	1.0351
Usp29	Gata5	2.29061	0.0219859	1.65786	0.361638	1.97549	0.0482124	1.31684	1.16028
Utrn	Gata5	3.36113	0.000776231	3.11001	0.104355	1.06706	0.285947	0.543715	0.542874
Xirp2	Gata5	1.977	0.0480411	1.31839	0.203451	1.75635	0.0790278	1.10222	0.909134
Zdhhc2	Gata5	2.72655	0.00639996	2.19382	0.198127	1.13948	0.254503	0.594307	0.58624
Zfp462	Gata5	0.698718	0.484728	0.314502	0.0899997	0.924674	0.355136	0.449606	0.175406
Zfp579	Gata5	3.5583	0.000373263	3.42799	0.385839	2.12822	0.0333185	1.47731	1.47264
Zfp608	Gata5	1.11219	0.266057	0.575025	0.137074	0.69248	0.488636	0.311014	0.204337
Zswim8	Gata5	3.63376	0.000279321	3.5539	0.219387	2.00054	0.0454415	1.34255	1.34001
1700025G04Rik	Prdm16	0.857433	0.391206	0.407595	-0.0255006	-0.402252	0.687499	-0.162728	-0.0916485
4833412C05Rik	Prdm16	1.58907	0.112045	0.950609	-0.000857608	-0.299994	0.764182	-0.116803	-0.102041
9330158H04Rik	Prdm16	-0.567525	0.570357	-0.243853	-0.163006	-1.8827	0.0597416	-1.22372	0
9330182L06Rik	Prdm16	0.0879995	0.929877	0.0315745	-0.135598	-1.74053	0.0817653	-1.08743	-0.0289048
9330188P03Rik	Prdm16	-0.46772	0.639985	-0.19383	-0.0272954	-0.637834	0.523581	-0.281016	0
A330102I10Rik	Prdm16	2.00536	0.0449245	1.34752	0.0518732	0.0322074	0.974307	0.0113043	0.0107901
Abcc8	Prdm16	-0.149992	0.880771	-0.0551372	-0.0632783	-0.809195	0.418403	-0.378405	0
Ablim2	Prdm16	0.852455	0.393962	0.404546	0.0937835	0.619771	0.535409	0.271315	0.14361
Adam22	Prdm16	1.30792	0.1909	0.719195	0.0788166	0.522584	0.601264	0.220935	0.169166
Adam33	Prdm16	0.0866138	0.930978	0.0310604	-0.159745	-1.37141	0.170246	-0.768922	-0.0256131
Adamts19	Prdm16	2.17078	0.0299475	1.52364	-0.00356608	-0.296483	0.766861	-0.115283	-0.111347
Adamtsl2	Prdm16	1.28034	0.200425	0.698048	-0.00832412	-0.487044	0.626227	-0.203268	-0.154195
Adar	Prdm16	0.500284	0.616875	0.209803	0.0790949	0.678858	0.497228	0.303445	0.0929244
Adarb1	Prdm16	-0.067238	0.946392	-0.0239288	0.000224847	-0.455267	0.648917	-0.187811	0
Alox8	Prdm16	0.722066	0.470254	0.327667	-0.177502	-1.50884	0.13134	-0.881602	-0.267742
Angpt1	Prdm16	0.697102	0.485739	0.313597	0.101932	0.654633	0.512704	0.290133	0.125285
Ankrd1	Prdm16	-0.0710885	0.943327	-0.0253376	-0.124641	-1.14225	0.253349	-0.596282	0
Ano4	Prdm16	1.20235	0.229226	0.639735	0.11302	0.798038	0.424848	0.371766	0.254388
Ap1s3	Prdm16	1.18766	0.234968	0.628991	0.0708219	0.170136	0.864903	0.0630326	0.0473787
App	Prdm16	-0.22768	0.819895	-0.0862416	-0.0861201	-1.12702	0.259733	-0.585473	0
Arfgap1	Prdm16	-0.595177	0.551725	-0.258277	0.132622	1.33962	0.180367	0.743842	0
Arfgef1	Prdm16	1.09463	0.273677	0.562762	0.182045	1.06036	0.288979	0.539134	0.315542
Arhgap1	Prdm16	0.408333	0.683029	0.165561	0.0838265	0.379553	0.704277	0.152257	0.0427451
Arhgap20	Prdm16	1.58538	0.112879	0.947387	-0.0329631	-0.530542	0.595736	-0.224946	-0.192892
Arhgap31	Prdm16	1.02584	0.304968	0.515746	-0.0982508	-0.996039	0.319231	-0.495895	-0.278318
Arhgef26	Prdm16	-0.308834	0.757448	-0.120647	0.0115617	-0.197051	0.843788	-0.0737669	0
Arid3b	Prdm16	-0.405279	0.685273	-0.164137	-0.213664	-2.14221	0.0321765	-1.49246	0
Arl5a	Prdm16	0.405527	0.68509	0.164252	-0.0308112	-0.712882	0.475919	-0.322467	-0.0783334
Arl6ip1	Prdm16	-0.830657	0.406167	-0.391295	0.0797389	0.378215	0.705271	0.151644	0
Arpp21	Prdm16	-0.220244	0.825681	-0.0831875	-0.0608713	-0.841615	0.400004	-0.397936	0
Art1	Prdm16	-1.15077	0.249829	-0.602357	0.140117	1.0082	0.31336	0.503956	0
Art3	Prdm16	-0.323838	0.746061	-0.127226	-0.0797774	-1.1264	0.259995	-0.585035	0
Atcayos	Prdm16	1.2701	0.204048	0.690267	0.20932	2.00059	0.0454365	1.34259	0.619403
Atf6	Prdm16	0.738547	0.460182	0.33707	0.20492	1.81507	0.0695125	1.15794	0.303027
Atp2c1	Prdm16	0.844701	0.398278	0.399814	0.0793304	0.75619	0.449535	0.347236	0.174721
B230216N24Rik	Prdm16	0.510293	0.609846	0.21478	-0.0695394	-0.815003	0.415071	-0.381878	-0.112502
Bace2	Prdm16	1.23538	0.216691	0.66416	-0.139506	-1.39901	0.161809	-0.790998	-0.464153
Best3	Prdm16	0.107556	0.914348	0.0388885	0.0685529	0.856607	0.391662	0.407088	0.02324
Btbd9	Prdm16	1.62652	0.103838	0.983642	0.0447084	0.356424	0.721523	0.14175	0.124684
Btg2	Prdm16	0.701826	0.482787	0.316244	-0.100462	-1.15862	0.246611	-0.607987	-0.21443
Cacna1h	Prdm16	1.81226	0.0699467	1.15523	-0.0276166	-0.535532	0.592282	-0.227471	-0.207048
Cacna2d2	Prdm16	1.13964	0.254435	0.594423	-0.0564209	-0.701321	0.483103	-0.31596	-0.211394
Camk1d	Prdm16	-0.475714	0.634278	-0.19772	0.000387484	-0.426732	0.669575	-0.174201	0
Cd2ap	Prdm16	1.8857	0.0593358	1.22668	0.264443	2.20986	0.0271151	1.56679	1.07139
Cd44	Prdm16	-0.382791	0.701875	-0.15374	-0.101331	-1.36203	0.17319	-0.761477	0
Cdcp1	Prdm16	-0.62836	0.529768	-0.275914	-0.0498762	-0.867695	0.385562	-0.413906	0
Cdh13	Prdm16	0.434156	0.664175	0.177718	-0.0576338	-1.02907	0.303449	-0.517915	-0.115726
Cdh3	Prdm16	-0.419325	0.674979	-0.17071	-0.0979246	-1.08844	0.276402	-0.558458	0
Cdk14	Prdm16	1.37455	0.169272	0.771414	-0.101057	-1.08887	0.276211	-0.558759	-0.399323
Cers6	Prdm16	1.28731	0.197987	0.703362	0.193067	1.60343	0.108839	0.963214	0.544732
Chrm2	Prdm16	0.599705	0.548703	0.260663	-0.0555353	-1.08457	0.278111	-0.555781	-0.171202
Chst11	Prdm16	0.290338	0.771558	0.112632	-0.213962	-2.15293	0.0313239	-1.50412	-0.108622
Clu	Prdm16	2.43819	0.014761	1.83088	0.110157	0.391426	0.695482	0.157714	0.154916
Col4a6	Prdm16	0.329237	0.741976	0.12961	0.123886	0.728966	0.466022	0.331593	0.0643814
Colec12	Prdm16	1.44744	0.147773	0.830405	-0.0710926	-0.874771	0.381698	-0.41828	-0.325078
Copa	Prdm16	0.460346	0.645268	0.19026	0.0263352	-0.225345	0.821711	-0.085281	0.0283739
Corin	Prdm16	0.272217	0.785455	0.104879	0.142252	1.65206	0.0985215	1.00647	0.093346
Cracr2a	Prdm16	0.960969	0.336568	0.472927	-0.0985863	-1.47599	0.139947	-0.854035	-0.367124
Creb3l2	Prdm16	0.403116	0.686863	0.16313	-0.107497	-1.13209	0.257597	-0.589059	-0.114907
Ctsl	Prdm16	0.697723	0.48535	0.313945	0.0388329	0.0270962	0.978383	0.00949109	0.00485868
Cxadr	Prdm16	0.865945	0.38652	0.412828	-0.0221222	-0.287099	0.774036	-0.111239	-0.0648073
Cyp2d22	Prdm16	1.19874	0.23063	0.637084	-0.297086	-2.09341	0.0363128	-1.43994	-0.587425
D7Ertd443e	Prdm16	1.10328	0.269908	0.568785	0.129867	1.01163	0.311716	0.506241	0.303216
Daam2	Prdm16	0.179396	0.857627	0.0667017	0.0555384	0.10879	0.913369	0.0393536	0.00538985
Dapk1	Prdm16	-0.4733	0.635999	-0.196543	0.311381	2.52618	0.0115312	1.93813	0
Dapp1	Prdm16	-0.396428	0.691789	-0.160026	0.066051	0.655672	0.512035	0.2907	0
Ddhd1	Prdm16	0.792295	0.428188	0.368365	0.111851	0.374226	0.708237	0.149822	0.0792683
Dennd2c	Prdm16	0.784628	0.432672	0.363841	-0.160868	-1.40595	0.159738	-0.796592	-0.281253
Dkk3	Prdm16	0.657065	0.511139	0.291461	-0.16308	-1.62457	0.104255	-0.981904	-0.250182
Dtnb	Prdm16	0.955173	0.33949	0.469173	-0.223185	-1.94671	0.0515701	-1.2876	-0.427648
Dzip3	Prdm16	1.12578	0.260257	0.584598	-0.0261624	-0.714799	0.474733	-0.32355	-0.213648
Ect2	Prdm16	-0.899508	0.368382	-0.433702	0.0152561	0.351845	0.724954	0.139689	0
Efhd2	Prdm16	1.88436	0.059516	1.22537	-0.112932	-1.16736	0.243065	-0.614278	-0.540435
Ehbp1	Prdm16	1.91865	0.0550289	1.25941	0.0325951	-0.0102722	0.991804	-0.00357411	0.00337666
Eml1	Prdm16	-1.11415	0.265214	-0.576403	0.117325	1.3569	0.174814	0.757424	0
Emp2	Prdm16	-0.783603	0.433273	-0.363238	-0.0364414	-0.568384	0.569775	-0.244297	0
Epha3	Prdm16	0.363296	0.716384	0.144854	-0.0213698	-0.349903	0.726412	-0.138817	-0.0350779
Epha4	Prdm16	-0.105008	0.91637	-0.0379292	-0.0583277	-0.855035	0.392532	-0.406125	0
Ephb4	Prdm16	0.0320882	0.974402	0.011262	0.0504696	-0.0264711	0.978882	-0.00926984	0.000234841
Fam49a	Prdm16	-0.0741651	0.940879	-0.0264662	-0.0845858	-1.1627	0.244951	-0.610921	0
Fam78a	Prdm16	0.594155	0.552408	0.25774	-0.0541402	-0.916006	0.359664	-0.444103	-0.146673
Fbln1	Prdm16	1.87345	0.0610059	1.21463	-0.162552	-1.59278	0.111209	-0.95386	-0.781384
Fgf12	Prdm16	0.309208	0.757163	0.120811	-0.0570006	-0.866523	0.386203	-0.413184	-0.0700972
Fgl2	Prdm16	0.627892	0.530074	0.275663	0.0515585	0.231313	0.817072	0.0877398	0.0390361
Fign	Prdm16	0.671709	0.501769	0.299496	-0.00278331	-0.134103	0.893321	-0.0489923	-0.0237191
Flnb	Prdm16	0.151715	0.879412	0.0558078	0.0712523	0.288343	0.773084	0.111773	0.0120494
Fras1	Prdm16	-0.614626	0.538801	-0.268571	-0.0485967	-0.704586	0.481068	-0.317794	0
Gabrg3	Prdm16	1.23683	0.216149	0.665247	0.15339	1.05563	0.291139	0.535899	0.352266
Gja5	Prdm16	0.840662	0.400537	0.397357	-0.0390078	-0.700103	0.483863	-0.315278	-0.160777
Gm19277	Prdm16	1.71946	0.0855303	1.06788	-0.0367624	-0.702917	0.482108	-0.316856	-0.278682
Gnao1	Prdm16	0.750646	0.452866	0.34403	-0.0500832	-0.528726	0.596996	-0.224029	-0.108183
Gne	Prdm16	-0.117557	0.906419	-0.0426711	0.0232727	0.348323	0.727597	0.138109	0
Gng2	Prdm16	0.178182	0.85858	0.0662192	-0.218806	-2.05585	0.0397969	-1.40015	-0.0633817
Gpc1	Prdm16	2.77718	0.00548333	2.26096	-0.0847466	-1.27945	0.200739	-0.697368	-0.687988
Gprin3	Prdm16	1.1577	0.246985	0.60733	-0.0459825	-0.788976	0.430126	-0.366404	-0.243458
Gpx3	Prdm16	-0.0793914	0.936721	-0.0283896	-0.0977273	-1.03031	0.302864	-0.518753	0
Grhl1	Prdm16	1.43086	0.152469	0.816818	0.0147343	-0.325237	0.745001	-0.127843	0.10575
Gria3	Prdm16	0.401898	0.687759	0.162564	-0.0784813	-1.17791	0.238833	-0.621906	-0.117856
Grip1	Prdm16	-1.6434	0.100299	-0.998701	0.0852784	0.587937	0.556575	0.254476	0
Grn	Prdm16	-0.479519	0.63157	-0.199579	-0.0241163	-0.342863	0.731701	-0.135666	0
Gsg1l	Prdm16	-1.45581	0.145446	-0.837299	-0.00684011	-0.0878201	0.93002	-0.0315079	0
Hcn1	Prdm16	1.89904	0.0575595	1.23988	-0.0992514	-1.09204	0.274815	-0.56096	-0.499549
Hivep3	Prdm16	0.236699	0.81289	0.0899681	-0.00393504	-0.342605	0.731895	-0.135551	-0.0223518
Hspa4l	Prdm16	1.73804	0.0822033	1.08511	0.103557	0.768942	0.441928	0.354649	0.311755
Ier3	Prdm16	-0.630993	0.528045	-0.277329	0.156441	1.74652	0.0807214	1.09301	0
Il1r1	Prdm16	0.219524	0.826242	0.0828927	-0.138485	-1.55231	0.120588	-0.918697	-0.0720166
Ildr2	Prdm16	0.617162	0.537128	0.269922	-0.227618	-1.82509	0.0679879	-1.16757	-0.245195
Ipo5	Prdm16	-0.284699	0.775874	-0.110209	0.00645753	-0.105538	0.915949	-0.0381288	0
Itga6	Prdm16	1.12321	0.261349	0.582779	-0.0554277	-0.806696	0.419842	-0.376914	-0.24301
Itgav	Prdm16	-1.71515	0.0863171	-1.0639	-0.0621573	-0.984136	0.325049	-0.488052	0
Jam3	Prdm16	1.80948	0.0703764	1.15257	-0.185838	-1.49845	0.134017	-0.87284	-0.71005
Jph1	Prdm16	0.106924	0.914849	0.0386504	0.0759807	0.806281	0.420081	0.376667	0.0219933
Kank1	Prdm16	-0.549472	0.582682	-0.234569	0.359052	2.64927	0.00806649	2.09332	0
Kazn	Prdm16	0.471494	0.637288	0.195664	-0.24901	-2.24988	0.0244565	-1.61161	-0.189661
Kcnd2	Prdm16	-1.59752	0.110149	-0.95802	0.210103	2.36884	0.0178441	1.7485	0
Kcnj2	Prdm16	2.17387	0.029715	1.52702	0.158981	1.32052	0.186662	0.728944	0.676067
Kcnj5	Prdm16	-1.77088	0.0765814	-1.11588	0.170615	2.03258	0.0420954	1.37577	0
Kcnk3	Prdm16	0.400799	0.688568	0.162053	0.0481731	-0.00721936	0.99424	-0.00250884	0.000779781
Kctd8	Prdm16	-0.382881	0.701808	-0.153782	-0.134242	-1.56077	0.118578	-0.925995	0
Lims2	Prdm16	0.765782	0.443806	0.352807	-0.131415	-1.53021	0.125964	-0.899754	-0.28915
Lncpint	Prdm16	-0.741316	0.458502	-0.338659	0.102762	0.413399	0.679314	0.167929	0
Lrp8	Prdm16	0.315322	0.752517	0.123483	-0.132397	-1.10219	0.270379	-0.568027	-0.0864873
Lrrc4	Prdm16	0.993337	0.320546	0.49411	0.142763	1.20206	0.229339	0.639522	0.322054
Lrrc4c	Prdm16	0.920553	0.357284	0.446987	-0.0817444	-1.06881	0.285153	-0.544922	-0.267159
Man1a2	Prdm16	-0.189404	0.849776	-0.0706955	0.0435547	0.0762716	0.939203	0.0272405	0
Map1b	Prdm16	-0.800349	0.423509	-0.373137	0.125612	1.31785	0.187554	0.726874	0
Map3k8	Prdm16	0.601785	0.547317	0.261761	-0.0768638	-1.32638	0.184715	-0.733499	-0.200016
Mapk12	Prdm16	-0.493101	0.621941	-0.206251	-0.0257839	-0.558423	0.576556	-0.239159	0
Mast4	Prdm16	-0.0579324	0.953802	-0.0205416	0.0902822	0.996916	0.318805	0.496474	0
Mbp	Prdm16	0.929627	0.352564	0.452762	-0.159629	-1.58881	0.112102	-0.950385	-0.371465
Mgmt	Prdm16	0.858008	0.390888	0.407947	-0.0713679	-0.725759	0.467986	-0.329767	-0.170089
Mgp	Prdm16	0.764925	0.444316	0.352308	-0.0488392	-0.67649	0.498729	-0.302135	-0.141793
Mgrn1	Prdm16	-0.1258	0.899891	-0.0458103	0.0312634	0.51116	0.609239	0.215212	0
Mpdz	Prdm16	1.32667	0.184617	0.733727	-0.0477561	-1.08869	0.276289	-0.558637	-0.387324
Mtmr12	Prdm16	0.0852169	0.932089	0.0305427	0.0136067	-0.0532924	0.957499	-0.0188617	0.00125531
Mtss1	Prdm16	1.70396	0.0883879	1.05361	-0.0763869	-1.06975	0.284733	-0.545562	-0.458478
Mtus2	Prdm16	0.37461	0.70795	0.149997	0.242571	2.0784	0.0376725	1.42398	0.1433
Mybphl	Prdm16	0.909445	0.363115	0.439956	0.0208515	-0.0401077	0.968007	-0.0141214	0.00894046
Myl1	Prdm16	0.456182	0.648259	0.188251	-0.075922	-1.24587	0.212811	-0.672006	-0.140794
Myl4	Prdm16	0.865387	0.386826	0.412484	-0.164053	-1.27111	0.203689	-0.691033	-0.290965
Myl7	Prdm16	1.71334	0.0866505	1.06223	-0.062375	-0.716053	0.473959	-0.324259	-0.284381
Myl9	Prdm16	1.23658	0.216245	0.665055	-0.110297	-1.42944	0.152877	-0.815657	-0.473579
Mylk4	Prdm16	0.359092	0.719526	0.142954	0.154887	1.06389	0.287379	0.541544	0.0968403
Myo5b	Prdm16	1.21551	0.224172	0.649418	0.0283261	0.447329	0.654637	0.183999	0.135454
Nav3	Prdm16	1.6812	0.0927244	1.03281	0.0431065	0.223531	0.823123	0.0845355	0.0759672
Ncald	Prdm16	-1.77919	0.0752081	-1.12374	0.0327733	0.278404	0.780703	0.107514	0
Ndst1	Prdm16	2.56204	0.010406	1.98272	0.0833261	1.0243	0.305693	0.514715	0.50457
Nppa	Prdm16	-0.13822	0.890066	-0.0505776	-0.145135	-1.14119	0.253789	-0.595527	0
Nrg2	Prdm16	2.60312	0.00923804	2.03442	0.0920134	0.241728	0.808991	0.0920562	0.0911099
Nudt4	Prdm16	-1.68589	0.091817	-1.03708	0.0893817	1.09429	0.273828	0.562522	0
Nynrin	Prdm16	1.02093	0.30729	0.512452	-0.173067	-1.71647	0.0860759	-1.06512	-0.435434
P3h1	Prdm16	0.668763	0.503647	0.297874	-0.0995601	-1.11425	0.26517	-0.576476	-0.197045
Palmd	Prdm16	0.340202	0.733705	0.134479	0.230583	2.6169	0.0088733	2.05191	0.133082
Pam	Prdm16	-0.557587	0.577127	-0.238729	-0.104466	-1.26181	0.207016	-0.683996	0
Parp8	Prdm16	0.307959	0.758114	0.120266	-0.0808091	-1.25866	0.208154	-0.681615	-0.0923397
Pcsk5	Prdm16	-0.465055	0.641892	-0.192538	-0.0424791	-0.632917	0.526788	-0.278364	0
Pde2a	Prdm16	-1.27459	0.202454	-0.693674	-0.206424	-2.05313	0.0400599	-1.39729	0
Peg3	Prdm16	-0.605484	0.544857	-0.263717	-0.116183	-1.5019	0.133122	-0.87575	0
Pgm5	Prdm16	-0.413244	0.679428	-0.167857	-0.0564137	-0.818273	0.413201	-0.383838	0
Pkp4	Prdm16	-0.982856	0.325678	-0.487211	0.0618477	0.338257	0.735169	0.133613	0
Pla2g4a	Prdm16	-0.81198	0.416803	-0.380069	0.03464	-0.0802512	0.936037	-0.0287068	0
Plekha7	Prdm16	0.643738	0.519746	0.284209	-0.108007	-1.18754	0.235014	-0.628906	-0.198863
Plekhg5	Prdm16	0.731925	0.464214	0.333281	0.121774	1.63393	0.102275	0.990233	0.284823
Podn	Prdm16	2.05926	0.039469	1.40374	-0.0398779	-0.562471	0.573795	-0.241243	-0.228694
Ppfibp1	Prdm16	0.848213	0.396319	0.401955	-0.0601233	-0.735371	0.462114	-0.335251	-0.170511
Ppp1r2	Prdm16	0.968118	0.332985	0.477575	-0.258632	-2.51269	0.0119814	-1.92149	-0.467275
Ppp1r3c	Prdm16	0.264575	0.791337	0.101639	0.0806597	1.2999	0.193634	0.713017	0.0800118
Prkag2	Prdm16	1.19555	0.231871	0.634753	0.000832522	-0.243034	0.807979	-0.0925998	0.0693039
Prune2	Prdm16	0.722383	0.470059	0.327848	0.0195365	-0.0762731	0.939202	-0.0272411	0.0142231
Psd3	Prdm16	0.892443	0.372155	0.429276	-0.102185	-1.39399	0.163322	-0.786956	-0.323584
Psip1	Prdm16	1.49577	0.134713	0.870592	0.013712	-0.250573	0.802144	-0.0957476	0.0815514
Ptgfrn	Prdm16	0.831271	0.405821	0.391666	0.101986	0.839558	0.401156	0.396686	0.190993
Ptk2b	Prdm16	-0.119609	0.904793	-0.0434509	-0.0834887	-1.0863	0.277345	-0.556979	0
Ptpn13	Prdm16	1.08029	0.280013	0.552822	-0.164176	-1.91921	0.0549571	-1.25998	-0.495418
Pxdc1	Prdm16	0.494835	0.620717	0.207106	-0.319912	-2.12102	0.0339203	-1.46954	-0.198197
Qsox1	Prdm16	-0.490211	0.623985	-0.204826	0.152054	1.50003	0.133607	0.874172	0
Rabgap1l	Prdm16	1.09288	0.274445	0.561545	-0.0304935	-0.563418	0.57315	-0.241732	-0.160964
Rcn2	Prdm16	-1.93702	0.0527432	-1.27783	0.0414008	0.135667	0.892085	0.0495939	0
Rgs12	Prdm16	-0.344317	0.730608	-0.136316	-0.0698311	-0.871258	0.383614	-0.416106	0
Rgs6	Prdm16	-0.608272	0.543007	-0.265195	0.207836	1.8826	0.059754	1.22363	0
Rhobtb1	Prdm16	0.67937	0.496903	0.303728	0.220602	2.1874	0.0287133	1.54192	0.291283
Rnf144b	Prdm16	0.635053	0.525394	0.279515	-0.0535592	-0.879258	0.379261	-0.421062	-0.151568
Ror2	Prdm16	-0.233453	0.815409	-0.0886243	-0.137458	-1.71141	0.0870061	-1.06045	0
Rora	Prdm16	-0.449229	0.653266	-0.18491	0.0198837	0.00153696	0.998774	0.000532909	0
Runx1t1	Prdm16	0.138257	0.890037	0.0505919	-0.0460188	-0.78282	0.433733	-0.362778	-0.0279214
Ryr3	Prdm16	0.313266	0.754078	0.122584	-0.155429	-1.21008	0.226247	-0.645417	-0.0916666
Scarb1	Prdm16	2.67028	0.00757873	2.1204	-0.186655	-1.86061	0.0627987	-1.20205	-1.15551
Scn10a	Prdm16	2.43528	0.0148803	1.82739	-0.111724	-1.37461	0.169252	-0.771467	-0.740852
Sec23a	Prdm16	0.711295	0.476902	0.321571	0.192771	1.57233	0.115873	0.936017	0.26961
Sec61a1	Prdm16	-0.525303	0.599373	-0.222303	0.172609	1.62088	0.105044	0.97863	0
Sema6d	Prdm16	2.7036	0.00685928	2.16372	0.0457212	0.201787	0.840084	0.0756775	0.0751108
Setd7	Prdm16	3.36277	0.000771655	3.11258	0.0232958	-0.224803	0.822132	-0.0850583	0.0849858
Sfrp1	Prdm16	0.264822	0.791147	0.101743	-0.134014	-1.56075	0.118583	-0.925977	-0.0883559
Sik1	Prdm16	-0.369658	0.711637	-0.147741	0.0973332	0.779149	0.435892	0.360621	0
Sipa1l1	Prdm16	0.134715	0.892837	0.0492277	0.0645711	0.177268	0.859298	0.0658561	0.00659817
Slc16a12	Prdm16	-0.889807	0.37357	-0.427628	-0.0345596	-0.662306	0.507775	-0.294328	0
Slc16a6	Prdm16	0.814207	0.415527	0.381401	0.0681458	0.548015	0.583681	0.233824	0.121092
Slc24a4	Prdm16	-0.0438044	0.96506	-0.0154456	0.0400717	-0.0957554	0.923715	-0.0344621	0
Slc37a1	Prdm16	0.342581	0.731914	0.13554	-0.00811314	-0.197637	0.843329	-0.0740029	-0.0186351
Slc39a7	Prdm16	0.124832	0.900657	0.0454408	-0.101861	-1.60315	0.108902	-0.962964	-0.0402551
Slc41a1	Prdm16	0.843099	0.399173	0.398839	-0.00591145	-0.451683	0.651497	-0.186087	-0.102038
Slco3a1	Prdm16	1.04252	0.29717	0.526995	-0.0488944	-0.776264	0.437593	-0.358929	-0.218443
Slit3	Prdm16	1.49262	0.135537	0.867942	-0.222857	-2.01702	0.0436939	-1.35958	-0.761179
Smpx	Prdm16	-0.67342	0.50068	-0.30044	0.0352666	-0.058821	0.953095	-0.0208639	0
Sox6	Prdm16	-0.923382	0.355808	-0.448784	-0.0424246	-0.900027	0.368106	-0.434027	0
Sphkap	Prdm16	2.78756	0.00531068	2.27485	-0.085599	-1.02295	0.30633	-0.513811	-0.508619
Spon1	Prdm16	-0.307631	0.758363	-0.120123	-0.0789482	-1.04066	0.298032	-0.525737	0
Stard10	Prdm16	0.0815196	0.935029	0.029175	-0.260605	-2.08902	0.0367062	-1.43526	-0.0280688
Stard13	Prdm16	1.80133	0.0716503	1.14478	-0.143125	-1.40516	0.159972	-0.795955	-0.657261
Stk32b	Prdm16	2.12054	0.0339609	1.46902	-0.0924765	-1.18407	0.236386	-0.626378	-0.58117
Syk	Prdm16	-0.811054	0.417335	-0.379515	-0.0927767	-1.15893	0.246485	-0.608209	0
Sytl2	Prdm16	0.706185	0.480073	0.318693	-0.0122065	-0.494434	0.621	-0.206908	-0.0953127
Tbc1d1	Prdm16	0.542318	0.5876	0.230919	-0.153979	-1.46678	0.142436	-0.846382	-0.189539
Tbc1d4	Prdm16	1.43415	0.15153	0.8195	0.149445	1.36724	0.171549	0.765612	0.52712
Tbcel	Prdm16	0.763204	0.445341	0.351307	0.137881	1.63833	0.101352	0.994167	0.299679
Tbx5	Prdm16	0.0920101	0.92669	0.0330655	-0.132117	-1.05947	0.289385	-0.538524	-0.0232353
Tenm2	Prdm16	2.0167	0.0437271	1.35925	-0.00824196	-0.452294	0.651057	-0.186381	-0.17632
Tex9	Prdm16	0.391254	0.69561	0.157634	0.0994445	0.795537	0.426301	0.370283	0.0833504
Tfpi	Prdm16	1.14693	0.251409	0.599619	0.108028	0.857906	0.390944	0.407885	0.264348
Tgfb2	Prdm16	1.73139	0.083382	1.07893	-0.0500358	-0.846021	0.397541	-0.400618	-0.34894
Tgm2	Prdm16	1.31957	0.18698	0.728205	0.186877	2.04704	0.0406543	1.39089	0.657513
Tiam2	Prdm16	1.60857	0.10771	0.967744	0.067201	0.230361	0.817811	0.0873468	0.0770489
Timp3	Prdm16	1.32616	0.184786	0.733331	0.068945	0.389562	0.69686	0.156854	0.123276
Tjp2	Prdm16	-0.486782	0.626413	-0.203139	0.214954	1.5962	0.110444	0.956858	0
Tmem108	Prdm16	0.447055	0.654835	0.183868	-0.018692	-0.655577	0.512096	-0.290648	-0.0800893
Tmem163	Prdm16	0.981273	0.326458	0.486172	0.0224127	-0.217441	0.827865	-0.0820407	0.0535185
Tmem39a	Prdm16	0.661291	0.508426	0.293772	0.100424	0.740308	0.459113	0.33808	0.134236
Tnip1	Prdm16	1.33202	0.182855	0.737893	0.0553812	0.0878159	0.930023	0.0315063	0.0255718
Tpm2	Prdm16	-0.193899	0.846255	-0.0724986	-0.125235	-1.44155	0.149428	-0.825567	0
Trabd2b	Prdm16	-0.0180602	0.985591	-0.00630335	-0.15588	-1.86145	0.06268	-1.20287	0
Trim11	Prdm16	-0.0287577	0.977058	-0.0100797	-0.044525	-0.542265	0.587636	-0.230892	0
Trim54	Prdm16	1.10122	0.270801	0.56735	-0.144162	-1.34364	0.179065	-0.746989	-0.39645
Tshz1	Prdm16	2.13571	0.0327029	1.48541	0.248961	1.90477	0.0568103	1.24557	1.05722
Ttc39b	Prdm16	1.38956	0.164664	0.783402	0.0401584	0.201273	0.840485	0.0754701	0.0621055
Ttll7	Prdm16	1.25778	0.208472	0.680953	0.0328101	-0.0685679	0.945334	-0.0244149	0.0192106
Tulp4	Prdm16	0.648457	0.516689	0.28677	0.0303095	-0.0126902	0.989875	-0.00441965	0.00213045
Ugcg	Prdm16	1.0797	0.280274	0.552417	0.0716913	0.77448	0.438647	0.357885	0.224769
Unc5b	Prdm16	0.0463174	0.963057	0.0163479	-0.230519	-1.80491	0.0710895	-1.14819	-0.0151652
Usp29	Prdm16	0.273353	0.784582	0.105362	-0.142133	-1.33657	0.181363	-0.741451	-0.0842567
Utrn	Prdm16	0.379545	0.704283	0.152253	0.039588	0.329848	0.741515	0.12988	0.0345341
Xirp2	Prdm16	-0.406973	0.684028	-0.164926	-0.0313146	-0.64344	0.519939	-0.284048	0
Zdhhc2	Prdm16	0.104523	0.916755	0.0377469	-0.264472	-2.31929	0.0203793	-1.69081	-0.036944
Zfp462	Prdm16	-0.105972	0.915604	-0.0382922	-0.125528	-1.52744	0.126653	-0.897385	0
Zfp579	Prdm16	-0.308849	0.757436	-0.120654	-0.141712	-1.15871	0.246574	-0.608053	0
Zfp608	Prdm16	-0.413388	0.679322	-0.167924	-0.149108	-1.69949	0.089226	-1.04951	0
Zswim8	Prdm16	-0.196413	0.844287	-0.0735099	-0.0868021	-1.10078	0.270991	-0.567046	0
1700025G04Rik	Rel	1.02814	0.303884	0.517292	0.157319	1.64809	0.099335	1.0029	0.428253
4833412C05Rik	Rel	2.50921	0.0121002	1.91721	0.16506	1.04375	0.296602	0.527826	0.515539
9330158H04Rik	Rel	-0.520983	0.602379	-0.22013	0.0185295	0.102474	0.91838	0.0369775	0
9330182L06Rik	Rel	0.110662	0.911884	0.0400604	0.0422502	0.0958627	0.92363	0.0345021	0.00293244
9330188P03Rik	Rel	0.904393	0.365787	0.436772	0.106757	0.768544	0.442164	0.354417	0.189624
A330102I10Rik	Rel	-0.307959	0.758114	-0.120266	0.152104	0.882936	0.377271	0.423347	0
Abcc8	Rel	1.01699	0.30916	0.509816	0.137279	0.877677	0.380119	0.42008	0.242785
Ablim2	Rel	0.799842	0.423802	0.372836	0.275155	2.61663	0.00888021	2.05158	0.367624
Adam22	Rel	-0.776461	0.437477	-0.359045	0.140195	1.12945	0.258708	0.58719	0
Adam33	Rel	1.67866	0.0932188	1.0305	0.197655	0.810705	0.417535	0.379307	0.326213
Adamts19	Rel	0.596165	0.551065	0.258797	0.216435	1.61146	0.10708	0.97029	0.222474
Adamtsl2	Rel	1.50565	0.132157	0.878911	0.270514	1.73925	0.081991	1.08623	0.691837
Adar	Rel	0.467359	0.640243	0.193655	-0.0283832	-0.621585	0.534215	-0.272284	-0.0796519
Adarb1	Rel	2.58368	0.00977514	2.00988	0.103345	0.489897	0.624207	0.204672	0.202123
Alox8	Rel	0.409291	0.682326	0.166008	0.13806	0.839163	0.401378	0.396447	0.0916043
Angpt1	Rel	0.212842	0.83145	0.0801639	0.154238	1.19481	0.23216	0.634213	0.060191
Ankrd1	Rel	1.04933	0.294026	0.531614	0.100398	0.397907	0.690699	0.160711	0.106992
Ano4	Rel	0.957448	0.338341	0.470645	0.197833	1.63875	0.101266	0.994535	0.392175
Ap1s3	Rel	0.410306	0.681581	0.166482	0.231963	1.4417	0.149387	0.825687	0.137184
App	Rel	-0.632217	0.527245	-0.277987	0.0786713	0.147937	0.882393	0.0543381	0
Arfgap1	Rel	2.30073	0.0214067	1.66945	0.0994096	0.941008	0.346701	0.460045	0.442871
Arfgef1	Rel	1.54582	0.122148	0.913113	0.228131	1.41824	0.15612	0.806542	0.586368
Arhgap1	Rel	1.06088	0.288744	0.539487	0.110696	0.652479	0.514092	0.288959	0.18416
Arhgap20	Rel	-0.720934	0.47095	-0.327025	0.143896	1.73685	0.0824143	1.084	0
Arhgap31	Rel	1.38792	0.165161	0.782094	0.171415	0.707986	0.478954	0.319706	0.247944
Arhgef26	Rel	0.972636	0.330734	0.480521	0.137556	0.762325	0.445866	0.350796	0.201255
Arid3b	Rel	0.112227	0.910643	0.0406518	0.154223	1.13108	0.258021	0.588345	0.0297931
Arl5a	Rel	0.682871	0.494688	0.305669	0.261733	1.8591	0.0630131	1.20057	0.278577
Arl6ip1	Rel	0.67514	0.499587	0.301389	0.0706222	0.284583	0.775963	0.110159	0.0516412
Arpp21	Rel	1.23754	0.215885	0.665777	0.0976172	0.526583	0.598483	0.222948	0.164205
Art1	Rel	-0.477009	0.633355	-0.198353	0.101603	0.613155	0.539774	0.267788	0
Art3	Rel	0.754842	0.450344	0.346456	0.113564	1.01388	0.310642	0.50774	0.206845
Atcayos	Rel	0.633822	0.526197	0.278852	0.0582377	0.309941	0.756606	0.12113	0.0532142
Atf6	Rel	0.526683	0.598414	0.222998	0.178291	1.5415	0.123194	0.909411	0.188501
Atp2c1	Rel	0.776404	0.437511	0.359011	0.155557	1.70643	0.0879279	1.05587	0.312498
B230216N24Rik	Rel	1.44177	0.149366	0.825747	0.0483413	0.205429	0.837237	0.0771516	0.0647204
Bace2	Rel	1.1141	0.265236	0.576367	0.180174	1.01233	0.311378	0.506712	0.306251
Best3	Rel	-2.34182	0.0191898	-1.71693	-0.0416779	-0.592164	0.553741	-0.256694	0
Btbd9	Rel	-1.15582	0.247756	-0.605976	0.135836	1.41926	0.155823	0.807368	0
Btg2	Rel	0.483205	0.62895	0.201384	0.161497	1.72697	0.0841726	1.07483	0.180336
Cacna1h	Rel	1.98886	0.0467167	1.33053	0.151807	0.939502	0.347473	0.459079	0.422558
Cacna2d2	Rel	-0.0245181	0.980439	-0.00857925	0.159392	0.727039	0.467202	0.330495	0
Camk1d	Rel	1.01598	0.309639	0.509144	0.13613	0.854516	0.392819	0.405807	0.235954
Cd2ap	Rel	0.11217	0.910689	0.04063	0.164401	1.29113	0.196658	0.706289	0.0323338
Cd44	Rel	2.53325	0.011301	1.94688	0.0905902	0.567253	0.570542	0.243712	0.240034
Cdcp1	Rel	1.35902	0.174142	0.759097	0.229004	1.97818	0.0479083	1.31959	0.670181
Cdh13	Rel	0.984143	0.325045	0.488056	0.258933	2.37307	0.0176409	1.75348	0.472432
Cdh3	Rel	1.68991	0.0910452	1.04074	0.120821	0.571454	0.567692	0.245887	0.216775
Cdk14	Rel	0.617614	0.53683	0.270164	0.172749	1.18825	0.234736	0.62942	0.190068
Cers6	Rel	1.25787	0.208439	0.681021	0.138771	1.06211	0.288186	0.540327	0.35996
Chrm2	Rel	0.382957	0.701751	0.153817	0.174976	0.883381	0.37703	0.423624	0.0892688
Chst11	Rel	1.53676	0.124351	0.905349	0.0750927	0.54994	0.58236	0.234808	0.197709
Clu	Rel	0.931096	0.351804	0.453699	0.149466	0.703564	0.481704	0.31722	0.177804
Col4a6	Rel	1.0788	0.280675	0.551796	0.210685	1.52793	0.12653	0.897808	0.429818
Colec12	Rel	1.2812	0.200122	0.698705	-0.0535491	-0.667832	0.504241	-0.297362	-0.219356
Copa	Rel	0.780554	0.435065	0.361446	0.170222	1.20575	0.227915	0.642227	0.248858
Corin	Rel	1.26866	0.204564	0.689172	0.0843662	0.93749	0.348507	0.457789	0.317152
Cracr2a	Rel	-0.363462	0.71626	-0.144929	0.136835	1.60826	0.107778	0.967469	0
Creb3l2	Rel	1.14656	0.251563	0.599354	0.144767	0.964598	0.334746	0.475284	0.29921
Ctsl	Rel	-0.393781	0.693743	-0.158801	0.197604	1.52054	0.128374	0.891522	0
Cxadr	Rel	2.12547	0.0335478	1.47434	0.0813589	0.926135	0.354376	0.450536	0.424772
Cyp2d22	Rel	2.13669	0.032623	1.48648	0.0774749	0.296443	0.766892	0.115266	0.110981
D7Ertd443e	Rel	0.252772	0.800444	0.096669	0.226696	2.06515	0.0389087	1.40995	0.0924765
Daam2	Rel	1.92547	0.0541711	1.26623	0.186041	1.047	0.295097	0.530035	0.477187
Dapk1	Rel	-0.274922	0.783376	-0.10603	0.108543	0.739296	0.459727	0.3375	0
Dapp1	Rel	0.257149	0.797064	0.0985068	0.195186	2.23718	0.0252747	1.59731	0.0957211
Ddhd1	Rel	0.670283	0.502678	0.298711	0.273166	1.53202	0.125517	0.901299	0.247875
Dennd2c	Rel	1.65713	0.0974928	1.01103	0.174102	0.849688	0.395499	0.402855	0.34253
Dkk3	Rel	0.66176	0.508125	0.29403	0.174495	0.818104	0.413298	0.383737	0.147876
Dtnb	Rel	0.940227	0.347101	0.459544	0.0788887	0.467662	0.640026	0.193802	0.116354
Dzip3	Rel	2.51714	0.0118313	1.92697	0.269277	2.12715	0.0334079	1.47615	1.3483
Ect2	Rel	1.12648	0.259962	0.585089	-0.0430335	-0.341388	0.732812	-0.135008	-0.0956792
Efhd2	Rel	1.43517	0.15124	0.820334	0.28314	1.8921	0.0584774	1.23301	0.697078
Ehbp1	Rel	1.21921	0.222765	0.652153	0.166651	1.52787	0.126545	0.897756	0.493333
Eml1	Rel	-0.0457387	0.963519	-0.0161399	0.0930423	1.0189	0.308248	0.5111	0
Emp2	Rel	-0.0931209	0.925808	-0.0334793	0.157245	1.15975	0.246152	0.608797	0
Epha3	Rel	1.00903	0.31296	0.50451	0.135094	1.22278	0.221414	0.654796	0.332472
Epha4	Rel	-0.378685	0.704922	-0.151859	0.221372	1.29681	0.194695	0.710644	0
Ephb4	Rel	1.27121	0.203653	0.691108	0.196704	1.28956	0.197203	0.705087	0.44286
Fam49a	Rel	1.55734	0.11939	0.923031	0.0847093	0.517815	0.604588	0.218541	0.185888
Fam78a	Rel	-0.097504	0.922326	-0.0351155	0.0765026	0.306652	0.759108	0.119696	0
Fbln1	Rel	2.61454	0.00893482	2.04891	0.20977	1.10173	0.270581	0.567703	0.557366
Fgf12	Rel	0.445099	0.656248	0.182932	0.17958	0.657924	0.510587	0.291931	0.0800003
Fgl2	Rel	0.414048	0.678839	0.168233	0.223285	2.21273	0.0269165	1.56998	0.162738
Fign	Rel	-0.170276	0.864793	-0.063088	0.0502635	0.6021	0.547107	0.261927	0
Flnb	Rel	-1.01671	0.309292	-0.509632	0.144231	0.984548	0.324846	0.488322	0
Fras1	Rel	0.933262	0.350685	0.455083	0.112975	0.711351	0.476867	0.321603	0.180244
Gabrg3	Rel	0.91618	0.359573	0.444213	0.168575	1.20375	0.228686	0.640761	0.295824
Gja5	Rel	1.82408	0.0681397	1.1666	0.277955	1.728	0.0839876	1.07579	0.834446
Gm19277	Rel	1.64096	0.100806	0.996515	0.198173	1.36131	0.173416	0.760912	0.590506
Gnao1	Rel	0.866394	0.386274	0.413104	-0.0861962	-0.891223	0.37281	-0.428513	-0.21107
Gne	Rel	2.04162	0.0411895	1.38521	0.0967673	1.44608	0.148156	0.82928	0.736972
Gng2	Rel	2.02896	0.0424621	1.372	0.0736863	0.700942	0.483339	0.315748	0.29647
Gpc1	Rel	1.29586	0.195023	0.709915	0.0948519	0.603831	0.545956	0.262842	0.197565
Gprin3	Rel	-0.193135	0.846853	-0.0721918	0.09464	0.418081	0.675888	0.170125	0
Gpx3	Rel	2.02789	0.0425717	1.37088	0.134228	0.607364	0.543609	0.264713	0.249462
Grhl1	Rel	2.15734	0.0309793	1.50893	0.240299	1.1213	0.26216	0.581433	0.545128
Gria3	Rel	0.224004	0.822754	0.0847298	0.106823	0.849512	0.395597	0.402747	0.0492107
Grip1	Rel	-0.731523	0.46446	-0.333052	0.20255	1.92325	0.0544482	1.26402	0
Grn	Rel	-0.319628	0.74925	-0.125373	0.117334	1.28915	0.197344	0.704775	0
Gsg1l	Rel	0.855799	0.392109	0.406593	0.184523	2.17238	0.0298268	1.52539	0.386962
Hcn1	Rel	1.31912	0.187131	0.727855	0.22124	1.18086	0.23766	0.624043	0.419854
Hivep3	Rel	1.07042	0.284429	0.546026	0.255965	2.25516	0.0241235	1.61756	0.520437
Hspa4l	Rel	-0.638179	0.523357	-0.281202	0.00365064	-0.314321	0.753277	-0.123045	0
Ier3	Rel	0.136763	0.891218	0.0500159	0.11946	1.3385	0.180734	0.742961	0.0405394
Il1r1	Rel	0.666144	0.505319	0.296434	0.0880637	0.880203	0.378749	0.421648	0.159468
Ildr2	Rel	0.386664	0.699005	0.15552	0.156701	0.623138	0.533194	0.273115	0.0657573
Ipo5	Rel	-0.0195652	0.98439	-0.0068327	0.0868167	0.783597	0.433277	0.363235	0
Itga6	Rel	1.58501	0.112963	0.947064	0.108006	0.598529	0.549487	0.260043	0.221575
Itgav	Rel	0.319738	0.749167	0.125421	0.12924	1.41728	0.156402	0.805756	0.103255
Jam3	Rel	1.30423	0.192156	0.716346	0.128573	0.782904	0.433683	0.362827	0.265597
Jph1	Rel	-0.4412	0.659068	-0.18107	0.0184505	0.167197	0.867215	0.061873	0
Kank1	Rel	0.338308	0.735131	0.133635	0.0940379	0.477505	0.633003	0.198595	0.0444115
Kazn	Rel	1.90961	0.0561835	1.25039	0.148647	0.92937	0.352697	0.452598	0.409978
Kcnd2	Rel	-0.0457914	0.963477	-0.0161589	-0.111205	-0.726113	0.467769	-0.329968	0
Kcnj2	Rel	1.36848	0.171163	0.766589	0.133648	1.07183	0.283796	0.546994	0.391064
Kcnj5	Rel	0.56828	0.569845	0.244243	0.14282	1.69707	0.0896836	1.04729	0.215794
Kcnk3	Rel	0.699488	0.484247	0.314933	0.165362	1.14452	0.25241	0.597894	0.211529
Kctd8	Rel	1.50131	0.133276	0.875249	0.173743	1.27705	0.201586	0.695539	0.511456
Lims2	Rel	1.221	0.222086	0.653479	0.0885113	0.479045	0.631906	0.199347	0.146512
Lncpint	Rel	1.78909	0.0736	1.13312	0.31281	2.1032	0.0354482	1.45041	0.972898
Lrp8	Rel	1.94472	0.0518087	1.2856	0.170074	0.937782	0.348356	0.457976	0.417803
Lrrc4	Rel	0.278963	0.780273	0.107753	0.0346	-0.00327652	0.997386	-0.00113686	0.000249543
Lrrc4c	Rel	1.56671	0.117183	0.931137	0.231262	1.13642	0.255779	0.592135	0.46472
Man1a2	Rel	1.56915	0.116612	0.933257	0.177052	1.56889	0.116674	0.933027	0.658209
Map1b	Rel	-1.56935	0.116566	-0.93343	0.161081	1.76672	0.0772744	1.11196	0
Map3k8	Rel	-1.33921	0.180502	-0.743518	0.165667	1.56794	0.116895	0.932204	0
Mapk12	Rel	1.62485	0.104194	0.982158	0.0414034	0.358109	0.720262	0.14251	0.125281
Mast4	Rel	1.25021	0.211222	0.675261	0.0391111	0.358275	0.720138	0.142584	0.108323
Mbp	Rel	2.88612	0.00390025	2.40891	0.186227	1.33759	0.181029	0.742252	0.734655
Mgmt	Rel	0.967641	0.333224	0.477264	0.14537	0.974094	0.33001	0.481473	0.257066
Mgp	Rel	1.20478	0.22829	0.641513	0.128613	0.701877	0.482756	0.316273	0.221243
Mgrn1	Rel	-0.120157	0.904359	-0.0436593	0.0644927	0.886409	0.375397	0.425509	0
Mpdz	Rel	2.28502	0.0223117	1.65147	0.105017	0.737543	0.460792	0.336495	0.325301
Mtmr12	Rel	0.572633	0.566893	0.246499	0.0442991	0.327604	0.743211	0.128888	0.0512042
Mtss1	Rel	0.916967	0.35916	0.444712	0.0524733	0.226822	0.820562	0.0858883	0.0530522
Mtus2	Rel	-0.118242	0.905876	-0.0429315	0.106868	0.879553	0.379102	0.421244	0
Mybphl	Rel	3.18368	0.00145415	2.83739	0.166673	1.2957	0.19508	0.709786	0.707189
Myl1	Rel	1.4954	0.134809	0.87028	0.264141	2.16663	0.0302633	1.51908	0.793193
Myl4	Rel	1.40571	0.159809	0.796398	0.05244	0.0428932	0.965787	0.0151188	0.0126671
Myl7	Rel	2.12226	0.0338157	1.47088	0.178142	0.848354	0.396241	0.402041	0.380221
Myl9	Rel	1.49883	0.133918	0.87316	0.0610049	0.38225	0.702276	0.153492	0.12951
Mylk4	Rel	1.36007	0.173808	0.75993	0.172835	1.23622	0.216377	0.664789	0.452746
Myo5b	Rel	1.09469	0.273654	0.562798	0.0443723	0.64292	0.520276	0.283766	0.186049
Nav3	Rel	0.0909611	0.927524	0.0326751	-0.0683934	-1.11721	0.263904	-0.578554	-0.0238104
Ncald	Rel	1.03812	0.299212	0.52402	0.0476912	0.465523	0.641557	0.192765	0.12563
Ndst1	Rel	0.904793	0.365575	0.437024	0.0122235	0.0857187	0.93169	0.0307286	0.0192413
Nppa	Rel	1.18805	0.234814	0.629276	0.309383	1.51336	0.130188	0.885429	0.475692
Nrg2	Rel	1.03752	0.299494	0.523611	0.193878	0.907438	0.364175	0.43869	0.256019
Nudt4	Rel	-1.06743	0.285779	-0.543969	-0.0698353	-0.799734	0.423865	-0.372772	0
Nynrin	Rel	1.40351	0.160464	0.794623	0.0314147	0.0957962	0.923682	0.0344773	0.0287573
P3h1	Rel	1.25385	0.209897	0.677994	0.204657	1.58929	0.111996	0.950798	0.525223
Palmd	Rel	2.16229	0.0305957	1.51434	0.0342052	0.503651	0.614506	0.211474	0.203217
Pam	Rel	2.08921	0.0366887	1.43547	0.226005	2.1296	0.0332046	1.4788	1.1632
Parp8	Rel	1.03978	0.298441	0.525141	0.0827524	0.653291	0.513568	0.289402	0.181286
Pcsk5	Rel	-1.56361	0.117908	-0.928456	0.0931048	0.958287	0.337918	0.471189	0
Pde2a	Rel	0.0648124	0.948323	0.0230435	0.225757	1.55442	0.120085	0.92051	0.0202109
Peg3	Rel	0.934206	0.350198	0.455687	0.127127	0.724376	0.468835	0.32898	0.18386
Pgm5	Rel	0.257842	0.796529	0.0987984	0.0671563	0.78703	0.431264	0.365256	0.0534108
Pkp4	Rel	0.924555	0.355197	0.44953	0.155469	1.34747	0.17783	0.749996	0.328029
Pla2g4a	Rel	0.332313	0.739653	0.130972	0.123179	0.719358	0.47192	0.326132	0.0642328
Plekha7	Rel	1.68375	0.0922308	1.03512	0.204157	1.05894	0.289628	0.53816	0.449593
Plekhg5	Rel	-0.706136	0.480104	-0.318665	-0.00429709	0.0866481	0.930951	0.0310731	0
Podn	Rel	1.22038	0.222321	0.653019	0.189071	1.43066	0.152528	0.816651	0.467324
Ppfibp1	Rel	0.445512	0.65595	0.183129	0.21565	1.16261	0.244986	0.610858	0.130629
Ppp1r2	Rel	2.45713	0.0140051	1.85371	-0.00159912	-0.0983176	0.92168	-0.0354198	-0.0349033
Ppp1r3c	Rel	0.646156	0.518178	0.285521	-0.0572506	-0.437283	0.661906	-0.179203	-0.0772231
Prkag2	Rel	0.120948	0.903732	0.0439602	0.0873692	0.608608	0.542784	0.265373	0.0195489
Prune2	Rel	-1.69875	0.0893668	-1.04882	0.0606091	0.387092	0.698688	0.155717	0
Psd3	Rel	1.73565	0.0826263	1.08288	0.103475	0.837168	0.402498	0.395236	0.344989
Psip1	Rel	0.172817	0.862795	0.0640923	0.151016	1.18832	0.234709	0.629471	0.0481778
Ptgfrn	Rel	1.94307	0.0520075	1.28393	0.143015	1.26558	0.205665	0.68684	0.607345
Ptk2b	Rel	0.709013	0.478317	0.320285	0.218516	1.69631	0.0898278	1.04659	0.279693
Ptpn13	Rel	-0.742178	0.45798	-0.339154	0.0906506	1.08729	0.276907	0.557666	0
Pxdc1	Rel	1.68212	0.0925451	1.03365	0.0978876	0.390759	0.695975	0.157406	0.140195
Qsox1	Rel	0.389177	0.697145	0.156677	0.0653808	0.570107	0.568605	0.245189	0.0608054
Rabgap1l	Rel	1.02178	0.306883	0.513028	0.0401891	0.330263	0.741201	0.130064	0.0858568
Rcn2	Rel	1.19246	0.233081	0.632493	0.156023	1.29668	0.19474	0.710545	0.417447
Rgs12	Rel	1.62055	0.105115	0.978336	0.0530458	0.132756	0.894386	0.0484748	0.0431173
Rgs6	Rel	0.179048	0.8579	0.0665632	0.0375561	0.0757559	0.939613	0.0270508	0.00374273
Rhobtb1	Rel	1.18081	0.237678	0.624011	0.139751	1.31711	0.187802	0.726299	0.419253
Rnf144b	Rel	1.2216	0.221859	0.653924	0.223111	1.30159	0.193056	0.714317	0.42936
Ror2	Rel	0.29941	0.764627	0.11655	0.0294888	0.115385	0.90814	0.041847	0.009493
Rora	Rel	-2.28441	0.0223473	-1.65077	0.0961002	0.870924	0.383796	0.4159	0
Runx1t1	Rel	1.69457	0.0901578	1.045	0.144464	1.37707	0.16849	0.773426	0.613577
Ryr3	Rel	2.01568	0.0438334	1.35819	0.257145	0.890319	0.373295	0.427948	0.39711
Scarb1	Rel	0.174011	0.861857	0.0645648	0.00806229	0.107201	0.91463	0.0387546	0.0051522
Scn10a	Rel	1.62702	0.103733	0.984085	0.221346	1.72282	0.0849206	1.07099	0.745104
Sec23a	Rel	2.84221	0.00448026	2.3487	0.0629774	0.259491	0.795256	0.0994929	0.0989923
Sec61a1	Rel	0.442719	0.657969	0.181795	0.178334	1.68268	0.0924361	1.03416	0.161412
Sema6d	Rel	2.56869	0.0102084	1.99104	0.181136	1.55714	0.119438	0.922856	0.891342
Setd7	Rel	0.988909	0.322708	0.491191	0.0465359	-0.0120291	0.990402	-0.00418831	0.00283229
Sfrp1	Rel	1.42501	0.154154	0.812045	0.187632	1.31727	0.18775	0.726421	0.504509
Sik1	Rel	-0.0891231	0.928984	-0.0319917	-0.0427984	-0.833609	0.404501	-0.39308	0
Sipa1l1	Rel	0	1	0	0.0380366	-0.0840482	0.933018	-0.0301099	0
Slc16a12	Rel	3.4683	0.000523766	3.28086	0.194575	1.51995	0.128523	0.89102	0.88948
Slc16a6	Rel	1.19778	0.231003	0.636382	0.15774	1.5873	0.112446	0.949057	0.498292
Slc24a4	Rel	0.23266	0.816025	0.0882964	0.288775	1.56709	0.117093	0.93147	0.0769802
Slc37a1	Rel	-0.371111	0.710555	-0.148403	-0.0568568	-0.806721	0.419827	-0.376929	0
Slc39a7	Rel	0.865322	0.386862	0.412444	0.078541	0.296808	0.766613	0.115424	0.067069
Slc41a1	Rel	0.813933	0.415683	0.381238	0.0768496	0.456698	0.647888	0.1885	0.10004
Slco3a1	Rel	1.60562	0.108357	0.965142	0.162324	1.01129	0.311876	0.506018	0.412919
Slit3	Rel	1.21982	0.222533	0.652606	0.0804078	0.291383	0.770759	0.113082	0.0852485
Smpx	Rel	0.712934	0.475886	0.322497	0.0848958	0.432217	0.665584	0.176797	0.0836893
Sox6	Rel	0.137151	0.890912	0.0501653	0.257058	2.11249	0.0346446	1.46036	0.0483269
Sphkap	Rel	1.01361	0.310769	0.507562	0.196779	1.58161	0.113738	0.944094	0.40987
Spon1	Rel	-0.731464	0.464496	-0.333018	0.294311	2.03472	0.0418795	1.378	0
Stard10	Rel	0.607229	0.543699	0.264642	0.0781927	0.340244	0.733672	0.134498	0.0562709
Stard13	Rel	1.66492	0.0959297	1.01805	0.0125078	-0.208177	0.835091	-0.0782665	0.0701163
Stk32b	Rel	-0.182199	0.855427	-0.0678172	0.148611	1.12436	0.26086	0.583593	0
Syk	Rel	2.39215	0.0167501	1.77598	0.0563281	0.150545	0.880334	0.0553524	0.0543647
Sytl2	Rel	0.639507	0.522493	0.281919	0.139673	0.958141	0.337992	0.471094	0.165016
Tbc1d1	Rel	2.27477	0.0229199	1.63979	0.23407	1.40732	0.159334	0.797692	0.748114
Tbc1d4	Rel	-0.0492456	0.960724	-0.0174016	0.178847	1.66256	0.0964008	1.01592	0
Tbcel	Rel	1.04587	0.29562	0.529266	0.0316073	0.329953	0.741436	0.129926	0.0873144
Tbx5	Rel	0.942367	0.346005	0.460918	0.213184	0.918402	0.358408	0.445622	0.236271
Tenm2	Rel	2.05362	0.0400128	1.3978	0.212998	1.99177	0.0463958	1.33352	1.07288
Tex9	Rel	1.26837	0.204665	0.688955	0.189613	1.72592	0.0843619	1.07385	0.565812
Tfpi	Rel	0.982439	0.325884	0.486938	0.188019	1.67844	0.093261	1.0303	0.410327
Tgfb2	Rel	2.32408	0.0201215	1.69634	0.234017	1.99055	0.0465305	1.33226	1.18233
Tgm2	Rel	0.782905	0.433683	0.362828	0.193215	2.12044	0.0339689	1.46892	0.343978
Tiam2	Rel	0.434073	0.664236	0.177678	0.124943	0.735455	0.462062	0.335299	0.0865148
Timp3	Rel	0.77259	0.439765	0.356779	0.181709	1.48888	0.136519	0.864806	0.287141
Tjp2	Rel	0.0555354	0.955712	0.019673	0.200194	1.45934	0.144472	0.840216	0.0167751
Tmem108	Rel	-1.64463	0.100046	-0.999801	0.0607665	0.117667	0.906332	0.0427129	0
Tmem163	Rel	2.2277	0.0259004	1.58669	0.274	1.52563	0.127102	0.895849	0.824749
Tmem39a	Rel	2.57387	0.0100568	1.99754	0.243805	2.24627	0.0246869	1.60753	1.46224
Tnip1	Rel	0.893642	0.371513	0.430026	0.224707	1.60269	0.109003	0.96256	0.356527
Tpm2	Rel	1.15975	0.246149	0.608802	0.111006	0.625908	0.531375	0.274599	0.189279
Trabd2b	Rel	0.641185	0.521403	0.282827	0.0226636	-0.108159	0.91387	-0.0391158	0.0182818
Trim11	Rel	0.782901	0.433685	0.362825	0.102452	1.17084	0.241665	0.616786	0.243711
Trim54	Rel	1.72876	0.0838524	1.07648	0.241669	1.35355	0.175879	0.754785	0.610863
Tshz1	Rel	1.19595	0.231717	0.635042	0.146485	0.948778	0.342733	0.465044	0.305366
Ttc39b	Rel	-0.46903	0.639049	-0.194466	0.120768	1.13357	0.256973	0.590112	0
Ttll7	Rel	1.7902	0.0734223	1.13417	0.133377	0.956362	0.338889	0.469942	0.411807
Tulp4	Rel	2.31223	0.0207649	1.68267	0.127324	0.989907	0.32222	0.491848	0.473281
Ugcg	Rel	-0.00665175	0.994693	-0.00231107	-0.0741822	-1.08322	0.278713	-0.554843	0
Unc5b	Rel	0.326406	0.744117	0.128359	-0.048547	-0.466358	0.640959	-0.19317	-0.0418531
Usp29	Rel	0.619649	0.535489	0.271249	0.24484	1.2076	0.227202	0.643588	0.193124
Utrn	Rel	2.31467	0.0206312	1.68548	0.0554519	0.510419	0.609758	0.214842	0.209146
Xirp2	Rel	1.1273	0.259617	0.585667	0.151255	1.2228	0.221404	0.654815	0.373105
Zdhhc2	Rel	2.7957	0.00517879	2.28577	0.123797	0.583722	0.559408	0.252272	0.250504
Zfp462	Rel	-0.0365646	0.970832	-0.0128558	0.0888609	0.911718	0.361917	0.441391	0
Zfp579	Rel	0.403697	0.686436	0.1634	0.121059	0.478495	0.632298	0.199078	0.0532031
Zfp608	Rel	-0.224574	0.822311	-0.0849639	0.0912234	0.309247	0.757134	0.120827	0
Zswim8	Rel	1.11986	0.262775	0.580416	0.0695139	0.482509	0.629444	0.201043	0.138575
1700025G04Rik	Smad9	-0.302948	0.76193	-0.118085	0.0787207	0.766598	0.44332	0.353282	0
4833412C05Rik	Smad9	1.63958	0.101093	0.995281	0.280949	1.98231	0.0474447	1.32381	0.84242
9330158H04Rik	Smad9	-0.3411	0.733029	-0.134879	0.173105	1.79282	0.0730019	1.13667	0
9330182L06Rik	Smad9	0.286058	0.774834	0.110792	0.141648	1.12221	0.261772	0.582076	0.0789507
9330188P03Rik	Smad9	1.02668	0.304572	0.51631	0.0774737	0.461328	0.644563	0.190735	0.123309
A330102I10Rik	Smad9	0.771998	0.440116	0.356433	0.203848	1.32212	0.186128	0.730189	0.264141
Abcc8	Smad9	0.474619	0.635059	0.197186	0.284291	2.11418	0.0344996	1.46219	0.18866
Ablim2	Smad9	-0.303771	0.761302	-0.118443	0.0765286	0.429799	0.667342	0.175652	0
Adam22	Smad9	1.79825	0.0721366	1.14184	0.132113	1.04955	0.293926	0.531761	0.462357
Adam33	Smad9	0.906847	0.364488	0.438317	0.409799	2.10596	0.0352081	1.45336	0.412443
Adamts19	Smad9	1.30867	0.190646	0.719773	0.205532	1.5169	0.129291	0.888431	0.529754
Adamtsl2	Smad9	1.32578	0.184912	0.733034	0.305796	2.02094	0.0432857	1.36366	0.657194
Adar	Smad9	-1.2271	0.219784	-0.658003	0.128733	1.27946	0.200736	0.697374	0
Adarb1	Smad9	1.11427	0.265165	0.576483	0.261297	1.93764	0.0526675	1.27846	0.517316
Alox8	Smad9	1.61434	0.106453	0.972842	0.322949	2.21487	0.0267692	1.57236	0.884814
Angpt1	Smad9	0.699109	0.484484	0.314721	0.106211	0.698819	0.484665	0.314558	0.134105
Ankrd1	Smad9	-0.226901	0.8205	-0.0859212	0.33131	1.97826	0.0478989	1.31967	0
Ano4	Smad9	-0.148359	0.88206	-0.054502	0.142832	1.09355	0.274154	0.562006	0
Ap1s3	Smad9	1.20476	0.228298	0.641499	0.292183	1.9169	0.0552508	1.25766	0.567135
App	Smad9	-0.530272	0.595923	-0.22481	0.319799	2.01349	0.0440627	1.35593	0
Arfgap1	Smad9	0.511817	0.608779	0.21554	0.0712343	0.602845	0.546612	0.262321	0.084798
Arfgef1	Smad9	2.25732	0.0239883	1.62	0.309143	2.04733	0.0406258	1.3912	1.19627
Arhgap1	Smad9	1.06839	0.285346	0.544628	0.204874	1.60907	0.107601	0.968184	0.441
Arhgap20	Smad9	-0.0665627	0.94693	-0.0236822	-0.00623034	-0.187819	0.851018	-0.0700611	0
Arhgap31	Smad9	2.03716	0.0416337	1.38056	0.388364	2.07889	0.037627	1.4245	1.10961
Arhgef26	Smad9	0.867012	0.385936	0.413485	0.303135	2.02312	0.043061	1.36592	0.384705
Arid3b	Smad9	1.13765	0.255267	0.593006	0.260121	2.07332	0.0381425	1.41859	0.547183
Arl5a	Smad9	-0.161709	0.871535	-0.059715	0.213998	1.43943	0.15003	0.823822	0
Arl6ip1	Smad9	1.67794	0.0933595	1.02984	0.18335	1.44234	0.149208	0.826209	0.640853
Arpp21	Smad9	1.07004	0.284601	0.545764	0.265463	1.97556	0.0482047	1.31691	0.496092
Art1	Smad9	-2.18831	0.0286471	-1.54292	0.195299	1.57421	0.115438	0.93765	0
Art3	Smad9	1.91605	0.0553594	1.25681	0.205381	2.03028	0.0423282	1.37337	1.02071
Atcayos	Smad9	0.069529	0.944569	0.0247665	0.0402431	0.108576	0.913539	0.0392729	0.00208643
Atf6	Smad9	-1.44157	0.149424	-0.825579	0.0166472	-0.119082	0.905211	-0.0432504	0
Atp2c1	Smad9	-0.475658	0.634318	-0.197693	0.123759	1.31004	0.190183	0.720829	0
B230216N24Rik	Smad9	1.65076	0.0987876	1.0053	0.179159	1.33785	0.180945	0.742453	0.581935
Bace2	Smad9	1.11909	0.263101	0.579878	0.290085	1.8414	0.065563	1.18334	0.506662
Best3	Smad9	-0.997516	0.318514	-0.496871	-0.0924766	-1.25982	0.207736	-0.682489	0
Btbd9	Smad9	-0.538747	0.590061	-0.229103	0.0594151	0.527951	0.597534	0.223638	0
Btg2	Smad9	0.142422	0.886747	0.0522003	0.173953	1.86418	0.0622968	1.20553	0.0487585
Cacna1h	Smad9	1.69801	0.0895058	1.04815	0.36882	2.72356	0.00645825	2.18988	1.02052
Cacna2d2	Smad9	1.58638	0.112653	0.948257	0.336961	1.90228	0.057134	1.24311	0.786879
Camk1d	Smad9	1.61396	0.106536	0.972503	0.200641	1.46342	0.143352	0.843595	0.629642
Cd2ap	Smad9	-0.32732	0.743426	-0.128763	-0.033314	-0.524556	0.599892	-0.221927	0
Cd44	Smad9	1.02297	0.306322	0.513822	0.113922	0.801795	0.422672	0.373997	0.222196
Cdcp1	Smad9	-0.0243487	0.980574	-0.00851944	0.25479	2.24131	0.0250059	1.60196	0
Cdh13	Smad9	-1.58563	0.112824	-0.947598	0.170648	1.42427	0.154368	0.811441	0
Cdh3	Smad9	-0.620702	0.534796	-0.271812	0.401334	2.70005	0.00693292	2.15908	0
Cdk14	Smad9	1.13517	0.256306	0.591242	0.251024	1.83923	0.0658819	1.18123	0.515271
Cers6	Smad9	0.28559	0.775192	0.110591	-0.0245261	-0.56594	0.571435	-0.243033	-0.0439973
Chrm2	Smad9	1.98026	0.0476747	1.32171	0.237705	1.41892	0.155921	0.807094	0.707384
Chst11	Smad9	0.630771	0.52819	0.277209	0.15658	1.3119	0.189553	0.72227	0.209276
Clu	Smad9	0.304065	0.761079	0.11857	0.249591	1.49862	0.133973	0.872983	0.100679
Col4a6	Smad9	1.0778	0.281122	0.551105	0.220846	1.62146	0.104919	0.979146	0.447885
Colec12	Smad9	1.20693	0.227458	0.643099	-0.0431523	-0.545194	0.58562	-0.232384	-0.167572
Copa	Smad9	0.41848	0.675596	0.170313	0.161801	1.12198	0.261869	0.581915	0.118874
Corin	Smad9	-0.557474	0.577203	-0.238671	-0.0616921	-0.865532	0.386747	-0.412573	0
Cracr2a	Smad9	-0.122188	0.90275	-0.0444325	0.144765	1.71216	0.0868675	1.06114	0
Creb3l2	Smad9	1.37743	0.168381	0.773707	0.193354	1.36843	0.171179	0.766551	0.507608
Ctsl	Smad9	-0.518412	0.604171	-0.21884	0.0697758	0.318155	0.750368	0.124726	0
Cxadr	Smad9	1.10096	0.270913	0.567169	-0.0844383	-1.01771	0.308817	-0.510298	-0.304459
Cyp2d22	Smad9	2.23631	0.0253314	1.59634	0.283916	1.61362	0.10661	0.972203	0.888601
D7Ertd443e	Smad9	-0.869053	0.384818	-0.414745	0.168115	1.42778	0.153356	0.814299	0
Daam2	Smad9	0.75042	0.453002	0.3439	0.353026	2.24751	0.0246076	1.60893	0.331184
Dapk1	Smad9	-0.54212	0.587736	-0.230818	-0.0709674	-0.842088	0.399739	-0.398224	0
Dapp1	Smad9	-0.81549	0.414792	-0.38217	0.0906642	0.957107	0.338513	0.470424	0
Ddhd1	Smad9	0.717607	0.473	0.325139	0.313441	1.82109	0.0685934	1.16372	0.293156
Dennd2c	Smad9	1.37596	0.168834	0.772539	0.314529	1.7953	0.0726061	1.13903	0.639819
Dkk3	Smad9	0.670489	0.502546	0.298824	0.42735	2.64775	0.00810302	2.09135	0.295355
Dtnb	Smad9	1.22415	0.220896	0.655811	0.204659	1.4729	0.140778	0.851464	0.480727
Dzip3	Smad9	0.00408425	0.996741	0.00141757	0.178554	1.25445	0.209678	0.678447	0.00111995
Ect2	Smad9	1.82365	0.0682049	1.16618	-0.114695	-1.19365	0.232614	-0.633365	-0.545226
Efhd2	Smad9	1.28506	0.19877	0.701649	0.248569	1.62506	0.104149	0.982346	0.549417
Ehbp1	Smad9	-0.336231	0.736697	-0.132711	0.0054272	-0.321994	0.747457	-0.126414	0
Eml1	Smad9	0.827004	0.408235	0.38909	0.0657087	0.638444	0.523184	0.281345	0.143974
Emp2	Smad9	0.684833	0.493449	0.306757	0.270039	2.16614	0.0303006	1.51855	0.293455
Epha3	Smad9	-0.987933	0.323185	-0.490548	0.18274	1.70169	0.0888139	1.05152	0
Epha4	Smad9	-0.666415	0.505146	-0.296583	0.383101	2.54106	0.0110518	1.95657	0
Ephb4	Smad9	-0.290235	0.771636	-0.112587	0.265389	1.9077	0.0564304	1.24849	0
Fam49a	Smad9	-0.759082	0.447804	-0.348912	0.231069	1.97066	0.0487627	1.31191	0
Fam78a	Smad9	0.0329606	0.973706	0.0115721	0.271476	2.13136	0.0330592	1.48071	0.0111846
Fbln1	Smad9	1.36967	0.17079	0.767537	0.3293	1.96678	0.0492091	1.30795	0.674495
Fgf12	Smad9	1.86154	0.0626674	1.20296	0.377164	1.93109	0.0534719	1.27187	0.947736
Fgl2	Smad9	-1.85129	0.0641274	-1.19296	0.101091	0.802833	0.422071	0.374614	0
Fign	Smad9	0.801446	0.422874	0.373789	-0.0774284	-1.17006	0.241979	-0.616223	-0.249858
Flnb	Smad9	0.971201	0.331448	0.479585	0.236404	1.86386	0.062341	1.20523	0.428144
Fras1	Smad9	2.03047	0.0423091	1.37357	0.296704	2.32147	0.0202614	1.69333	1.20962
Gabrg3	Smad9	-1.27581	0.202024	-0.694597	0.236997	1.87118	0.0613198	1.2124	0
Gja5	Smad9	1.69713	0.0896715	1.04735	0.363631	2.38432	0.0171105	1.76674	0.977788
Gm19277	Smad9	1.7254	0.0844558	1.07337	0.326956	2.49284	0.0126725	1.89714	1.01747
Gnao1	Smad9	1.75992	0.0784221	1.10556	0.070545	0.682117	0.495165	0.30525	0.271845
Gne	Smad9	0.485104	0.627603	0.202315	0.0543815	0.81298	0.41623	0.380667	0.106457
Gng2	Smad9	1.48462	0.137645	0.861239	0.129742	1.22928	0.218968	0.659618	0.486152
Gpc1	Smad9	1.0233	0.306164	0.514045	0.132701	1.00072	0.316963	0.498991	0.278944
Gprin3	Smad9	1.78655	0.074011	1.1307	0.176033	1.11673	0.264109	0.578216	0.496791
Gpx3	Smad9	0.215125	0.82967	0.0810946	0.41462	2.58702	0.00968102	2.01408	0.0802323
Grhl1	Smad9	0.571548	0.567628	0.245936	0.388021	2.06863	0.0385807	1.41363	0.233357
Gria3	Smad9	0.254925	0.798781	0.0975722	0.162305	1.45654	0.145244	0.837902	0.0819661
Grip1	Smad9	-0.624152	0.532528	-0.273658	0.0750412	0.471371	0.637376	0.195604	0
Grn	Smad9	0.799554	0.423969	0.372666	-0.023912	-0.340506	0.733476	-0.134614	-0.0723864
Gsg1l	Smad9	-0.142351	0.886803	-0.0521729	0.0741709	0.869007	0.384843	0.414716	0
Hcn1	Smad9	1.06749	0.285752	0.544011	0.400026	2.44879	0.0143338	1.84364	0.528724
Hivep3	Smad9	1.17299	0.2408	0.618343	0.277177	2.46718	0.0136183	1.86588	0.600086
Hspa4l	Smad9	1.55057	0.121004	0.917199	0.15622	1.33996	0.180257	0.744108	0.553697
Ier3	Smad9	-0.858461	0.390638	-0.408226	-0.0475741	-0.504441	0.613952	-0.211866	0
Il1r1	Smad9	-0.24769	0.804374	-0.0945418	0.140704	1.44541	0.148342	0.828736	0
Ildr2	Smad9	-0.127859	0.898261	-0.0465975	0.338701	1.78253	0.0746623	1.1269	0
Ipo5	Smad9	0.309753	0.756749	0.121048	0.0651452	0.543813	0.58657	0.23168	0.0460313
Itga6	Smad9	2.15764	0.0309558	1.50926	0.208031	1.45855	0.144689	0.839563	0.766582
Itgav	Smad9	-1.09835	0.27205	-0.565352	-0.00126229	-0.220104	0.82579	-0.0831302	0
Jam3	Smad9	0.644489	0.519258	0.284617	0.275878	1.85175	0.0640618	1.1934	0.259594
Jph1	Smad9	0.990801	0.321783	0.492437	0.104177	1.1195	0.262927	0.580165	0.300939
Kank1	Smad9	0.83419	0.404174	0.393431	0.00859452	-0.222696	0.823772	-0.084193	0.0481776
Kazn	Smad9	1.48748	0.136889	0.863631	0.212289	1.43818	0.150382	0.822805	0.574001
Kcnd2	Smad9	0.229072	0.818813	0.0868153	-0.117863	-0.790249	0.429382	-0.367156	-0.0473957
Kcnj2	Smad9	-1.87359	0.0609874	-1.21476	-0.0129281	-0.367081	0.713559	-0.14657	0
Kcnj5	Smad9	0.758389	0.448218	0.34851	0.000504152	-0.0207821	0.983419	-0.0072612	0.00399157
Kcnk3	Smad9	0.462577	0.643668	0.191338	0.207728	1.56088	0.118551	0.926095	0.163732
Kctd8	Smad9	2.32526	0.0200578	1.69772	0.328404	2.70212	0.00688997	2.16178	1.57171
Lims2	Smad9	1.07371	0.282952	0.548287	0.200106	1.49858	0.133983	0.87295	0.421333
Lncpint	Smad9	0.824478	0.409668	0.387568	0.305594	2.04515	0.0408402	1.38891	0.362733
Lrp8	Smad9	0.489609	0.624411	0.20453	0.325045	1.98296	0.0473716	1.32448	0.192328
Lrrc4	Smad9	0.910789	0.362407	0.440804	0.0294672	-0.0604752	0.951777	-0.0214647	0.0135626
Lrrc4c	Smad9	1.51995	0.128524	0.891016	0.465542	2.78702	0.00531956	2.27412	0.875627
Man1a2	Smad9	-0.164205	0.86957	-0.0606956	0.087897	0.572056	0.567284	0.2462	0
Map1b	Smad9	-1.04081	0.297964	-0.525836	0.0517354	0.382893	0.701799	0.153787	0
Map3k8	Smad9	0.444834	0.65644	0.182805	0.139311	1.25341	0.210055	0.677667	0.137507
Mapk12	Smad9	0.761462	0.446381	0.350294	0.104416	1.21769	0.22334	0.651033	0.244105
Mast4	Smad9	0.015515	0.987621	0.00540953	0.0605031	0.625257	0.531802	0.27425	0.00252434
Mbp	Smad9	1.37483	0.169186	0.771636	0.204228	1.48991	0.136249	0.865668	0.549161
Mgmt	Smad9	-0.500169	0.616956	-0.209746	0.291226	2.11803	0.0341724	1.46632	0
Mgp	Smad9	1.33756	0.181039	0.742229	0.175081	1.06281	0.287867	0.540809	0.380082
Mgrn1	Smad9	0.51571	0.606057	0.217487	-0.00904447	0.0559747	0.955362	0.0198321	-0.00770495
Mpdz	Smad9	-0.158271	0.874244	-0.0583675	0.104248	0.728352	0.466398	0.331243	0
Mtmr12	Smad9	0.529255	0.596628	0.224296	0.0865019	0.851347	0.394577	0.403868	0.121599
Mtss1	Smad9	-1.07554	0.282133	-0.549546	0.247825	2.19242	0.0283495	1.54745	0
Mtus2	Smad9	-0.0163383	0.986964	-0.00569848	0.0626745	0.489135	0.624746	0.204297	0
Mybphl	Smad9	0.383851	0.701089	0.154227	0.252194	2.07911	0.0376074	1.42473	0.147319
Myl1	Smad9	1.03068	0.302693	0.518998	0.26561	2.18137	0.029156	1.53527	0.490766
Myl4	Smad9	0.809955	0.417966	0.378859	0.404053	2.17701	0.02948	1.53047	0.361387
Myl7	Smad9	2.12878	0.0332722	1.47792	0.398919	2.28437	0.0223498	1.65073	1.2606
Myl9	Smad9	1.95807	0.0502223	1.2991	0.153697	1.36256	0.17302	0.761904	0.668466
Mylk4	Smad9	-0.12512	0.900429	-0.0455506	0.152558	1.04153	0.29763	0.526323	0
Myo5b	Smad9	-0.50083	0.616491	-0.210073	-0.0301188	-0.265069	0.790957	-0.101847	0
Nav3	Smad9	1.2022	0.229287	0.639621	0.08816	0.765281	0.444104	0.352515	0.242935
Ncald	Smad9	-1.28976	0.197133	-0.705241	0.0213062	0.134569	0.892953	0.0491716	0
Ndst1	Smad9	-0.0681938	0.945631	-0.0242781	0.0617986	0.74013	0.459221	0.337978	0
Nppa	Smad9	0.837766	0.402162	0.395599	0.389374	1.98054	0.0476431	1.322	0.365881
Nrg2	Smad9	1.00309	0.315816	0.500565	0.441776	2.52751	0.0114876	1.93977	0.489889
Nudt4	Smad9	1.38799	0.16514	0.782148	-0.148909	-1.74039	0.0817909	-1.08729	-0.631855
Nynrin	Smad9	0.456246	0.648213	0.188282	0.207978	1.66063	0.0967873	1.01418	0.166049
P3h1	Smad9	0.686959	0.492109	0.307939	0.240496	1.90778	0.0564193	1.24857	0.283359
Palmd	Smad9	-0.426357	0.669847	-0.174024	-0.136769	-1.33622	0.181476	-0.741181	0
Pam	Smad9	0.217577	0.827759	0.0820963	0.105247	0.890329	0.373289	0.427955	0.0496087
Parp8	Smad9	-0.210108	0.833584	-0.0790508	0.209293	2.13249	0.0329666	1.48193	0
Pcsk5	Smad9	0.492418	0.622424	0.205914	0.120809	1.28342	0.199345	0.700395	0.156337
Pde2a	Smad9	0.857688	0.391065	0.407751	0.238453	1.66039	0.0968362	1.01396	0.346757
Peg3	Smad9	0.351085	0.725524	0.139348	0.245175	1.80451	0.0711515	1.14782	0.127812
Pgm5	Smad9	1.84782	0.0646291	1.18957	0.0539273	0.615172	0.538441	0.268862	0.245444
Pkp4	Smad9	-0.851695	0.394383	-0.404081	0.118446	0.94837	0.342941	0.464781	0
Pla2g4a	Smad9	-0.0495338	0.960494	-0.0175054	0.174979	1.18718	0.235158	0.62864	0
Plekha7	Smad9	1.65931	0.0970531	1.01299	0.353736	2.13538	0.0327299	1.48505	0.897544
Plekhg5	Smad9	1.24634	0.212639	0.672356	-0.013765	-0.0295528	0.976424	-0.0103617	-0.0081376
Podn	Smad9	1.48145	0.138486	0.858593	0.243474	1.90427	0.0568757	1.24507	0.727032
Ppfibp1	Smad9	0.217995	0.827433	0.0822673	0.403395	2.45475	0.0140981	1.85084	0.0809922
Ppp1r2	Smad9	1.07282	0.283354	0.547671	0.126637	1.10624	0.268623	0.570857	0.32252
Ppp1r3c	Smad9	0.698558	0.484828	0.314412	-0.130055	-1.35437	0.17562	-0.755426	-0.240104
Prkag2	Smad9	0.676405	0.498783	0.302088	0.138796	1.11472	0.264971	0.576802	0.199564
Prune2	Smad9	-0.936723	0.348901	-0.457297	0.0887607	0.704687	0.481005	0.31785	0
Psd3	Smad9	0.545913	0.585126	0.232751	0.10196	0.820732	0.411799	0.385315	0.121495
Psip1	Smad9	-0.526851	0.598297	-0.223083	0.341421	3.18369	0.00145412	2.8374	0
Ptgfrn	Smad9	0.581704	0.560766	0.251218	0.0404191	0.200284	0.841259	0.0750705	0.0313885
Ptk2b	Smad9	0.871215	0.383637	0.41608	0.278253	2.24671	0.0246586	1.60803	0.399206
Ptpn13	Smad9	0.330776	0.740814	0.130291	0.114067	1.36357	0.172702	0.762702	0.104812
Pxdc1	Smad9	0.351369	0.725311	0.139476	0.297219	1.58912	0.112032	0.950657	0.121429
Qsox1	Smad9	-1.72328	0.0848377	-1.07141	-0.0875896	-1.07112	0.284115	-0.546505	0
Rabgap1l	Smad9	-1.07529	0.282244	-0.549375	0.115534	1.28289	0.199531	0.699989	0
Rcn2	Smad9	-1.39087	0.164265	-0.784455	-0.013813	-0.423599	0.671858	-0.172722	0
Rgs12	Smad9	2.37627	0.0174886	1.75725	0.300328	2.15327	0.0312974	1.50449	1.3166
Rgs6	Smad9	0.414104	0.678798	0.16826	0.129284	1.04909	0.294138	0.531449	0.111666
Rhobtb1	Smad9	0.205061	0.837524	0.0770025	0.00296082	-0.155318	0.876571	-0.0572131	0.00879797
Rnf144b	Smad9	-0.0568503	0.954664	-0.0201492	0.385779	2.58382	0.0097713	2.01005	0
Ror2	Smad9	1.20459	0.228361	0.641379	0.179689	1.75892	0.0785904	1.10463	0.539096
Rora	Smad9	0.98592	0.324172	0.489224	-0.114179	-1.52769	0.12659	-0.897602	-0.387507
Runx1t1	Smad9	0.647313	0.517429	0.286149	0.145398	1.38766	0.165241	0.781882	0.223902
Ryr3	Smad9	1.66103	0.0967081	1.01454	0.594131	2.6059	0.00916321	2.03795	0.978872
Scarb1	Smad9	2.0193	0.0434566	1.36194	0.0787657	0.821729	0.411231	0.385914	0.3597
Scn10a	Smad9	1.81317	0.069805	1.15611	0.231587	1.81806	0.0690552	1.1608	0.872766
Sec23a	Smad9	0.159477	0.873293	0.0588399	0.296503	2.62156	0.00875278	2.05785	0.0582887
Sec61a1	Smad9	0.343939	0.730892	0.136147	0.0945013	0.777692	0.436751	0.359766	0.0713864
Sema6d	Smad9	2.09726	0.0359705	1.44405	0.173254	1.47824	0.139343	0.855916	0.768783
Setd7	Smad9	0.57649	0.564284	0.248502	0.23982	1.75758	0.0788188	1.10337	0.222844
Sfrp1	Smad9	-0.275744	0.782745	-0.10638	0.294483	2.27334	0.0230057	1.63816	0
Sik1	Smad9	-0.753794	0.450973	-0.345849	0.0880738	0.672584	0.501212	0.299978	0
Sipa1l1	Smad9	2.06305	0.0391083	1.40773	0.146254	0.981693	0.326251	0.486448	0.452718
Slc16a12	Smad9	0.544068	0.586395	0.23181	0.213975	1.70471	0.0882489	1.05429	0.205585
Slc16a6	Smad9	0.465782	0.641372	0.19289	0.017998	-0.0336907	0.973124	-0.0118319	0.00420628
Slc24a4	Smad9	0.605184	0.545056	0.263559	0.405081	2.34472	0.0190411	1.72031	0.25671
Slc37a1	Smad9	-0.809172	0.418416	-0.378391	0.00251674	-0.0648099	0.948325	-0.0230426	0
Slc39a7	Smad9	1.04309	0.296908	0.527378	0.257268	2.17913	0.0293221	1.5328	0.498223
Slc41a1	Smad9	0.549503	0.582661	0.234584	0.0909174	0.611106	0.541129	0.266699	0.0923225
Slco3a1	Smad9	1.20102	0.229744	0.638755	0.22212	1.51735	0.129178	0.888811	0.482481
Slit3	Smad9	-0.77472	0.438505	-0.358025	0.367174	2.4742	0.0133536	1.8744	0
Smpx	Smad9	-0.650743	0.515212	-0.288014	0.202689	1.59767	0.110116	0.958151	0
Sox6	Smad9	-0.543444	0.586824	-0.231492	0.163867	1.17508	0.239964	0.619854	0
Sphkap	Smad9	2.19748	0.0279864	1.55305	0.193005	1.5468	0.121911	0.913956	0.834204
Spon1	Smad9	-0.121071	0.903635	-0.0440069	0.295372	2.04346	0.0410072	1.38714	0
Stard10	Smad9	0.436161	0.66272	0.17867	0.289168	1.85299	0.0638843	1.19461	0.164775
Stard13	Smad9	1.15426	0.248392	0.604863	0.19871	1.22392	0.220981	0.655646	0.382494
Stk32b	Smad9	0.764262	0.444711	0.351922	0.164389	1.27544	0.202154	0.694317	0.254172
Syk	Smad9	1.2057	0.227932	0.642194	0.257655	1.91864	0.0550293	1.25941	0.567964
Sytl2	Smad9	-1.40401	0.160316	-0.795023	0.296274	2.45588	0.0140542	1.85219	0
Tbc1d1	Smad9	1.88038	0.060057	1.22144	0.34891	2.25788	0.0239531	1.62064	1.08317
Tbc1d4	Smad9	-1.36653	0.171773	-0.765045	-0.0479946	-0.615862	0.537986	-0.269229	0
Tbcel	Smad9	0.464815	0.642064	0.192422	0.0620508	0.704754	0.480964	0.317888	0.0892593
Tbx5	Smad9	-0.0732793	0.941584	-0.026141	0.519951	2.67556	0.0074605	2.12723	0
Tenm2	Smad9	0.0922311	0.926514	0.0331478	0.128746	1.06104	0.288673	0.539594	0.0233164
Tex9	Smad9	1.92555	0.0541608	1.26631	0.0984219	0.784984	0.432463	0.364051	0.334231
Tfpi	Smad9	0.266833	0.789597	0.102594	0.212193	1.92642	0.0540525	1.26718	0.0963836
Tgfb2	Smad9	1.72257	0.0849657	1.07076	0.227763	1.9281	0.0538423	1.26888	0.87214
Tgm2	Smad9	-0.341353	0.732838	-0.134992	-0.0688971	-0.915274	0.360048	-0.44364	0
Tiam2	Smad9	0.829068	0.407066	0.390335	0.206064	1.44505	0.148444	0.828437	0.305321
Timp3	Smad9	0.583295	0.559695	0.252049	0.0613834	0.315846	0.75212	0.123713	0.0501921
Tjp2	Smad9	-0.833912	0.404331	-0.393263	0.127584	0.786061	0.431832	0.364685	0
Tmem108	Smad9	1.1687	0.242526	0.615242	0.177331	1.25201	0.210567	0.676609	0.395747
Tmem163	Smad9	1.26725	0.205064	0.68811	0.337883	1.96823	0.0490417	1.30943	0.612522
Tmem39a	Smad9	0.379961	0.703974	0.152443	0.109505	0.83569	0.403329	0.39434	0.0844049
Tnip1	Smad9	0.941051	0.346679	0.460073	0.210781	1.4781	0.139382	0.855794	0.358784
Tpm2	Smad9	0.748077	0.454414	0.342548	0.33468	2.58339	0.00978357	2.0095	0.337477
Trabd2b	Smad9	-0.379044	0.704655	-0.152023	0.207879	1.71066	0.0871438	1.05976	0
Trim11	Smad9	0.85385	0.393188	0.4054	0.0923679	1.0533	0.292203	0.534316	0.243744
Trim54	Smad9	0.17263	0.862942	0.0640182	0.318633	1.89157	0.0585478	1.23249	0.0599984
Tshz1	Smad9	0.668847	0.503593	0.29792	0.158427	1.06019	0.289059	0.539014	0.189039
Ttc39b	Smad9	-0.461636	0.644343	-0.190883	0.16438	1.63798	0.101426	0.993849	0
Ttll7	Smad9	0.255431	0.79839	0.0977848	0.117047	0.789934	0.429566	0.36697	0.0530592
Tulp4	Smad9	-0.582065	0.560523	-0.251407	0.229173	2.04247	0.0411053	1.3861	0
Ugcg	Smad9	-1.10402	0.269585	-0.569305	0.0165213	0.0718918	0.942688	0.025632	0
Unc5b	Smad9	0.848705	0.396046	0.402255	0.200266	1.36385	0.172615	0.762922	0.300772
Usp29	Smad9	0.398775	0.690059	0.161114	0.458708	2.61368	0.00895724	2.04783	0.15937
Utrn	Smad9	0.182907	0.854871	0.0680995	0.185926	1.99553	0.0459853	1.33738	0.0647223
Xirp2	Smad9	1.06674	0.286088	0.543501	0.222127	1.94726	0.0515039	1.28816	0.49099
Zdhhc2	Smad9	0.0414768	0.966916	0.0146113	0.247976	1.51219	0.130486	0.884436	0.0126766
Zfp462	Smad9	2.68018	0.00735832	2.13322	0.016351	0.0867564	0.930865	0.0311132	0.0308759
Zfp579	Smad9	1.14311	0.252993	0.596892	0.393689	2.17714	0.0294702	1.53062	0.560656
Zfp608	Smad9	0.252425	0.800713	0.0965234	0.177302	1.02871	0.303616	0.517675	0.0648862
Zswim8	Smad9	0.101429	0.91921	0.0365852	0.158879	1.38767	0.165237	0.781893	0.0303234
1700025G04Rik	Tbx5	0.0785285	0.937408	0.0280715	0.175928	1.85678	0.0633421	1.19831	0.0262385
4833412C05Rik	Tbx5	0.689083	0.490771	0.309121	0.353165	2.56718	0.0102531	1.98915	0.304525
9330158H04Rik	Tbx5	-0.345173	0.729964	-0.136698	0.177197	1.83757	0.0661261	1.17963	0
9330182L06Rik	Tbx5	-0.46214	0.643981	-0.191127	0.214444	1.87388	0.0609475	1.21504	0
9330188P03Rik	Tbx5	0.195552	0.844961	0.0731634	0.106919	0.770247	0.441154	0.35541	0.0393595
A330102I10Rik	Tbx5	0.53886	0.589983	0.22916	0.349254	2.55628	0.0105798	1.97552	0.225979
Abcc8	Tbx5	2.69394	0.00706127	2.15112	0.395865	3.05262	0.00226849	2.64426	2.03088
Ablim2	Tbx5	1.63112	0.102864	0.987735	0.123672	0.948834	0.342705	0.46508	0.38688
Adam22	Tbx5	0.915769	0.359788	0.443953	0.294121	2.65136	0.00801675	2.096	0.437802
Adam33	Tbx5	1.08969	0.275848	0.55933	0.54414	2.92618	0.00343148	2.46452	0.555435
Adamts19	Tbx5	1.00833	0.313296	0.504046	0.390707	3.12281	0.00179134	2.74682	0.502344
Adamtsl2	Tbx5	-0.0500091	0.960115	-0.0176767	0.430638	3.01771	0.00254694	2.59398	0
Adar	Tbx5	-0.31909	0.749659	-0.125136	0.136334	1.37143	0.170241	0.768935	0
Adarb1	Tbx5	1.27159	0.20352	0.691393	0.309502	2.37947	0.0173373	1.76102	0.662882
Alox8	Tbx5	2.42102	0.0154771	1.81031	0.412249	2.87933	0.00398527	2.39954	1.71218
Angpt1	Tbx5	1.43103	0.152421	0.816954	0.138964	1.03707	0.299701	0.523312	0.391002
Ankrd1	Tbx5	1.5137	0.130102	0.885715	0.480409	2.99869	0.00271144	2.5668	0.877912
Ano4	Tbx5	0.661438	0.508332	0.293853	0.197969	1.6401	0.100984	0.995747	0.25338
Ap1s3	Tbx5	0.470578	0.637942	0.195219	0.454174	3.19517	0.00139748	2.85466	0.194874
App	Tbx5	0.870086	0.384253	0.415383	0.429298	2.86067	0.00422752	2.37391	0.41245
Arfgap1	Tbx5	1.11266	0.265853	0.575358	0.0929442	0.863409	0.387913	0.411266	0.259134
Arfgef1	Tbx5	0.712934	0.475886	0.322497	0.398966	2.74483	0.00605418	2.21794	0.319611
Arhgap1	Tbx5	0.168019	0.866568	0.0621973	0.264695	2.21669	0.0266441	1.5744	0.0604192
Arhgap20	Tbx5	0.954176	0.339995	0.468528	-0.0112767	-0.252516	0.800643	-0.0965613	-0.0612687
Arhgap31	Tbx5	1.29959	0.193741	0.712778	0.538674	3.02871	0.002456	2.60977	0.708362
Arhgef26	Tbx5	2.08181	0.0373596	1.4276	0.421483	2.92427	0.00345266	2.46185	1.39058
Arid3b	Tbx5	0.609836	0.54197	0.266024	0.283082	2.27762	0.0227494	1.64303	0.257754
Arl5a	Tbx5	0.648716	0.516522	0.286911	0.289162	2.10025	0.035707	1.44725	0.272633
Arl6ip1	Tbx5	1.31883	0.187228	0.72763	0.360247	3.25913	0.00111755	2.95173	0.725528
Arpp21	Tbx5	1.14651	0.251583	0.599318	0.297234	2.24983	0.0244597	1.61155	0.568814
Art1	Tbx5	0.0158539	0.987351	0.00552846	0.26936	2.33387	0.0196027	1.70769	0.00541941
Art3	Tbx5	-0.751194	0.452536	-0.344347	0.212362	2.10756	0.0350694	1.45507	0
Atcayos	Tbx5	0.673067	0.500905	0.300245	0.125139	1.05858	0.28979	0.537916	0.190078
Atf6	Tbx5	0.73382	0.463058	0.334364	0.174017	1.49759	0.134239	0.872123	0.271535
Atp2c1	Tbx5	1.14284	0.253104	0.5967	0.0911323	0.903313	0.36636	0.436092	0.278406
B230216N24Rik	Tbx5	0.554139	0.579484	0.236959	0.303855	2.41727	0.0156372	1.80584	0.232058
Bace2	Tbx5	1.45573	0.145468	0.837231	0.389033	2.58776	0.00966014	2.01502	0.81326
Best3	Tbx5	-0.475254	0.634606	-0.197496	-0.0883881	-1.20608	0.227786	-0.642472	0
Btbd9	Tbx5	-0.247487	0.804531	-0.0944572	0.211563	2.30249	0.0213076	1.67147	0
Btg2	Tbx5	-0.258792	0.795795	-0.0991986	0.171578	1.83802	0.0660598	1.18006	0
Cacna1h	Tbx5	-0.70085	0.483397	-0.315696	0.383119	2.84111	0.00449567	2.34721	0
Cacna2d2	Tbx5	0.576311	0.564405	0.248409	0.562842	3.39728	0.000680599	3.16711	0.248181
Camk1d	Tbx5	-0.0212998	0.983007	-0.0074436	0.272093	2.13784	0.0325295	1.48772	0
Cd2ap	Tbx5	0.87985	0.378941	0.421429	-0.0254702	-0.452523	0.650892	-0.186491	-0.106137
Cd44	Tbx5	1.06406	0.2873	0.541664	0.215604	1.82394	0.0681605	1.16647	0.473818
Cdcp1	Tbx5	-0.627614	0.530257	-0.275514	0.361672	3.332	0.000862229	3.06438	0
Cdh13	Tbx5	0.528258	0.59732	0.223793	0.189111	1.62269	0.104656	0.980238	0.194185
Cdh3	Tbx5	1.69171	0.0907006	1.04239	0.496513	3.42228	0.000620972	3.20693	1.03969
Cdk14	Tbx5	1.53274	0.12534	0.90191	0.373255	2.85576	0.00429337	2.3672	0.88909
Cers6	Tbx5	-0.666647	0.504997	-0.296711	-0.0177144	-0.498028	0.618464	-0.208685	0
Chrm2	Tbx5	1.38606	0.165728	0.780603	0.25633	1.57793	0.114581	0.940887	0.582827
Chst11	Tbx5	0.658677	0.510103	0.292342	0.157103	1.3168	0.187907	0.726056	0.220289
Clu	Tbx5	1.35334	0.175946	0.754621	0.400582	2.69758	0.00698445	2.15587	0.740642
Col4a6	Tbx5	0.342138	0.732247	0.135342	0.245133	1.84501	0.0650356	1.18685	0.125135
Colec12	Tbx5	0.61605	0.537861	0.26933	0.048954	0.541275	0.588318	0.230388	0.0916513
Copa	Tbx5	1.95085	0.0510746	1.2918	0.249104	1.9903	0.0465577	1.33201	1.02111
Corin	Tbx5	0.202449	0.839566	0.0759453	0.0368075	0.3504	0.726039	0.13904	0.0195207
Cracr2a	Tbx5	-0.0583561	0.953465	-0.0206952	0.125916	1.46522	0.142862	0.845084	0
Creb3l2	Tbx5	1.64624	0.0997147	1.00124	0.348707	2.65963	0.00782261	2.10665	0.971602
Ctsl	Tbx5	0.323331	0.746445	0.127002	0.233416	1.85741	0.0632534	1.19892	0.11777
Cxadr	Tbx5	-0.0577897	0.953916	-0.0204898	-0.132284	-1.57866	0.114414	-0.941521	0
Cyp2d22	Tbx5	2.06366	0.0390502	1.40838	0.409442	2.41452	0.0157558	1.80256	1.26608
D7Ertd443e	Tbx5	0.204734	0.83778	0.0768699	0.214487	1.93231	0.053321	1.2731	0.072409
Daam2	Tbx5	1.67738	0.0934682	1.02934	0.479941	3.15993	0.00157808	2.80187	1.02274
Dapk1	Tbx5	-0.339239	0.734429	-0.13405	-0.0903282	-1.01264	0.31123	-0.506919	0
Dapp1	Tbx5	0.851453	0.394518	0.403933	0.0473905	0.427138	0.669279	0.174393	0.0970434
Ddhd1	Tbx5	1.7783	0.0753552	1.12289	0.42527	2.62371	0.00869773	2.06059	1.07885
Dennd2c	Tbx5	0.977505	0.328319	0.483704	0.487809	2.96215	0.00305503	2.51498	0.480998
Dkk3	Tbx5	1.51809	0.128993	0.889434	0.449726	2.80966	0.00495936	2.30457	0.875129
Dtnb	Tbx5	0.800523	0.423408	0.373241	0.291258	2.16505	0.0303835	1.51736	0.355634
Dzip3	Tbx5	1.02383	0.305916	0.514398	0.28315	2.2606	0.0237839	1.62372	0.491573
Ect2	Tbx5	0.323316	0.746456	0.126996	-0.0566241	-0.50302	0.61495	-0.21116	-0.0446139
Efhd2	Tbx5	0.85623	0.391871	0.406857	0.400146	2.79592	0.00517519	2.28607	0.403383
Ehbp1	Tbx5	0.833696	0.404452	0.393133	0.0339857	0.00568321	0.995465	0.0019738	0.00117441
Eml1	Tbx5	-1.52389	0.127536	-0.894368	0.0407582	0.291155	0.770932	0.112984	0
Emp2	Tbx5	1.23643	0.216298	0.664948	0.390479	3.24074	0.00119221	2.92365	0.663076
Epha3	Tbx5	0.199958	0.841513	0.0749391	0.250359	2.38135	0.0172491	1.76323	0.0735305
Epha4	Tbx5	0.802875	0.422047	0.374639	0.48914	3.35686	0.000788325	3.10329	0.37417
Ephb4	Tbx5	-0.264086	0.791714	-0.101432	0.305232	2.26626	0.0234354	1.63013	0
Fam49a	Tbx5	1.03063	0.302712	0.51897	0.253506	2.19338	0.02828	1.54852	0.491562
Fam78a	Tbx5	0.165091	0.868872	0.0610441	0.267951	2.09837	0.0358721	1.44524	0.0586993
Fbln1	Tbx5	1.19022	0.233961	0.630856	0.479893	3.05662	0.00223847	2.65005	0.627685
Fgf12	Tbx5	1.58763	0.11237	0.949351	0.564872	3.14062	0.00168591	2.77316	0.943606
Fgl2	Tbx5	-0.941783	0.346304	-0.460543	0.189536	1.82333	0.0682539	1.16587	0
Fign	Tbx5	-0.883052	0.377208	-0.423419	-0.022741	-0.411083	0.681012	-0.166845	0
Flnb	Tbx5	2.33428	0.0195808	1.70817	0.342767	2.87855	0.00399507	2.39848	1.62898
Fras1	Tbx5	1.81851	0.0689864	1.16124	0.29577	2.31329	0.0207069	1.68388	1.05421
Gabrg3	Tbx5	0.733383	0.463325	0.334114	0.326208	2.7414	0.00611784	2.2134	0.331048
Gja5	Tbx5	1.32139	0.18637	0.729624	0.451892	3.06045	0.00221005	2.6556	0.725454
Gm19277	Tbx5	1.19829	0.230804	0.636756	0.332708	2.54338	0.0109785	1.95946	0.62115
Gnao1	Tbx5	1.30684	0.191266	0.718362	0.154416	1.524	0.127509	0.89446	0.531082
Gne	Tbx5	0.351985	0.72485	0.139752	-0.0153696	-0.228859	0.818979	-0.0867274	-0.0221887
Gng2	Tbx5	0.0994937	0.920746	0.03586	0.0861741	0.818642	0.412991	0.38406	0.0206896
Gpc1	Tbx5	1.23627	0.216358	0.664828	0.188732	1.58826	0.112227	0.949901	0.516693
Gprin3	Tbx5	2.066	0.0388287	1.41085	0.275115	1.96722	0.0491578	1.30841	1.06511
Gpx3	Tbx5	1.10665	0.268444	0.571146	0.470453	2.98121	0.00287112	2.54195	0.567762
Grhl1	Tbx5	1.58114	0.113846	0.943681	0.590806	3.36908	0.000754198	3.12251	0.941139
Gria3	Tbx5	-0.452898	0.650622	-0.186671	0.196685	1.83268	0.0668496	1.1749	0
Grip1	Tbx5	0.255471	0.798359	0.0978015	0.114289	0.918266	0.35848	0.445535	0.0601596
Grn	Tbx5	-0.356075	0.721784	-0.141593	0.0533776	0.551238	0.58147	0.235472	0
Gsg1l	Tbx5	1.23683	0.216149	0.665247	0.189487	2.23102	0.0256797	1.59041	0.626577
Hcn1	Tbx5	2.81391	0.00489431	2.31031	0.495242	3.12405	0.00178378	2.74866	2.17592
Hivep3	Tbx5	0.235979	0.813449	0.0896698	0.304933	2.7446	0.00605848	2.21764	0.0890668
Hspa4l	Tbx5	1.08961	0.275885	0.559272	0.232566	2.16776	0.0301766	1.52033	0.526169
Ier3	Tbx5	0.949534	0.342349	0.465531	-0.0621356	-0.665102	0.505985	-0.295862	-0.170625
Il1r1	Tbx5	0.974258	0.329928	0.481581	0.196013	2.03928	0.0414219	1.38277	0.446501
Ildr2	Tbx5	0.661699	0.508164	0.293996	0.429635	2.36181	0.0181861	1.74026	0.286418
Ipo5	Tbx5	-0.25281	0.800415	-0.0966849	0.0927926	0.849717	0.395482	0.402873	0
Itga6	Tbx5	2.31778	0.0204613	1.68907	0.383729	2.96923	0.00298551	2.52498	1.63105
Itgav	Tbx5	1.13538	0.256215	0.591396	0.0691505	0.663346	0.507109	0.294899	0.198325
Jam3	Tbx5	-0.257061	0.797132	-0.0984698	0.306635	2.07491	0.0379944	1.42028	0
Jph1	Tbx5	-0.253925	0.799553	-0.0971526	0.180439	1.96667	0.0492208	1.30785	0
Kank1	Tbx5	1.3918	0.163984	0.785199	0.073431	0.308633	0.7576	0.12056	0.098351
Kazn	Tbx5	0.52999	0.596119	0.224667	0.343673	2.4886	0.0128249	1.89195	0.22091
Kcnd2	Tbx5	0.00925186	0.992618	0.00321777	-0.13745	-0.978913	0.327623	-0.484625	-0.00216093
Kcnj2	Tbx5	0.29933	0.764689	0.116515	0.0393925	0.146541	0.883494	0.0537962	0.0120725
Kcnj5	Tbx5	1.05965	0.289303	0.538647	0.0314144	0.352326	0.724593	0.139906	0.0945984
Kcnk3	Tbx5	1.06872	0.285196	0.544857	0.183288	1.32069	0.186606	0.729074	0.378219
Kctd8	Tbx5	0.234971	0.814231	0.0892521	0.374577	3.12756	0.00176262	2.75384	0.0890775
Lims2	Tbx5	1.07871	0.280718	0.551729	0.293126	2.34841	0.0188537	1.7246	0.53124
Lncpint	Tbx5	1.16873	0.242512	0.615267	0.40131	2.81517	0.00487518	2.31201	0.608703
Lrp8	Tbx5	1.03589	0.300252	0.522513	0.464243	2.92176	0.00348056	2.45835	0.519005
Lrrc4	Tbx5	0.990391	0.321983	0.492167	0.135355	1.11951	0.262922	0.580172	0.300814
Lrrc4c	Tbx5	1.45968	0.144378	0.840498	0.510872	3.10638	0.0018939	2.72264	0.835651
Man1a2	Tbx5	0.0845171	0.932645	0.0302835	0.186737	1.67717	0.0935089	1.02915	0.0273605
Map1b	Tbx5	0.607144	0.543755	0.264596	0.0992719	0.984496	0.324872	0.488288	0.159909
Map3k8	Tbx5	0.293431	0.769192	0.113965	0.165122	1.56144	0.11842	0.926575	0.0988008
Mapk12	Tbx5	-0.682798	0.494734	-0.305628	0.10308	1.19947	0.230344	0.637623	0
Mast4	Tbx5	1.54497	0.122354	0.912381	-0.0512773	-0.76982	0.441407	-0.355161	-0.29264
Mbp	Tbx5	0.82934	0.406912	0.390499	0.285573	2.17819	0.0293917	1.53178	0.372282
Mgmt	Tbx5	0.827354	0.408036	0.389301	0.386567	2.86578	0.0041598	2.38093	0.386688
Mgp	Tbx5	1.01567	0.309789	0.508934	0.269794	1.7985	0.0720978	1.14208	0.444239
Mgrn1	Tbx5	-0.272012	0.785612	-0.104792	-0.0895519	-0.853173	0.393564	-0.404985	0
Mpdz	Tbx5	0.751594	0.452295	0.344578	0.118866	0.903094	0.366476	0.435954	0.185076
Mtmr12	Tbx5	0.288485	0.772976	0.111834	0.138313	1.49433	0.13509	0.869375	0.0949361
Mtss1	Tbx5	-0.323751	0.746127	-0.127187	0.320549	2.92416	0.00345393	2.46169	0
Mtus2	Tbx5	-0.981108	0.326539	-0.486065	0.0474472	0.354613	0.72288	0.140934	0
Mybphl	Tbx5	0.338476	0.735004	0.13371	0.248841	2.0484	0.040521	1.39232	0.127411
Myl1	Tbx5	0.917854	0.358695	0.445274	0.309435	2.62115	0.00876331	2.05733	0.438523
Myl4	Tbx5	2.48974	0.0127838	1.89334	0.526292	2.91894	0.00351228	2.45441	1.78911
Myl7	Tbx5	1.63241	0.102594	0.988878	0.567528	3.38107	0.000722046	3.14143	0.986143
Myl9	Tbx5	0.926847	0.354006	0.45099	0.199453	1.84648	0.0648227	1.18827	0.402436
Mylk4	Tbx5	0.546557	0.584683	0.233079	0.209909	1.59219	0.111342	0.95334	0.200022
Myo5b	Tbx5	-1.59339	0.111073	-0.954391	-0.0320084	-0.288101	0.773269	-0.111669	0
Nav3	Tbx5	1.7148	0.0863826	1.06357	0.12175	1.16918	0.242329	0.615594	0.511761
Ncald	Tbx5	0.243897	0.80731	0.0929595	0.0248734	0.179313	0.857692	0.0666688	0.0120753
Ndst1	Tbx5	-0.453187	0.650414	-0.18681	-0.0161095	-0.288289	0.773126	-0.11175	0
Nppa	Tbx5	1.95952	0.0500524	1.30058	0.601545	3.2197	0.00128325	2.89169	1.29012
Nrg2	Tbx5	2.09225	0.0364161	1.43871	0.562244	3.3148	0.000917094	3.03759	1.42829
Nudt4	Tbx5	0.67537	0.499441	0.301516	-0.141302	-1.64989	0.0989649	-1.00452	-0.260445
Nynrin	Tbx5	1.3369	0.181255	0.74171	0.291665	2.40233	0.0162908	1.78806	0.710873
P3h1	Tbx5	0.661846	0.50807	0.294076	0.292443	2.36943	0.0178157	1.7492	0.286649
Palmd	Tbx5	0.897109	0.369661	0.432197	-0.0780407	-0.704242	0.481282	-0.3176	-0.171964
Pam	Tbx5	0.774906	0.438395	0.358134	0.147244	1.32132	0.186394	0.729569	0.26514
Parp8	Tbx5	-0.41426	0.678684	-0.168333	0.143547	1.36395	0.172584	0.763	0
Pcsk5	Tbx5	-0.355203	0.722438	-0.1412	0.194116	2.14375	0.0320527	1.49414	0
Pde2a	Tbx5	-0.41012	0.681718	-0.166395	0.341427	2.51995	0.0117372	1.93044	0
Peg3	Tbx5	1.10825	0.267755	0.572263	0.259921	1.93944	0.052448	1.28027	0.514052
Pgm5	Tbx5	-0.705302	0.480622	-0.318196	0.0140001	0.096475	0.923143	0.0347309	0
Pkp4	Tbx5	-0.0946765	0.924572	-0.0340594	0.16837	1.48654	0.137137	0.862846	0
Pla2g4a	Tbx5	-0.213874	0.830646	-0.0805842	0.263757	1.98895	0.0467065	1.33062	0
Plekha7	Tbx5	1.2419	0.214272	0.669035	0.454466	2.86028	0.00423267	2.37339	0.662346
Plekhg5	Tbx5	-0.276573	0.782108	-0.106733	0.03134	0.524025	0.600261	0.22166	0
Podn	Tbx5	1.24002	0.214968	0.667627	0.360012	2.91879	0.00351394	2.45421	0.662089
Ppfibp1	Tbx5	0.907164	0.36432	0.438517	0.424256	2.59833	0.0093678	2.02836	0.431476
Ppp1r2	Tbx5	0.994066	0.320191	0.494591	0.0935222	0.79518	0.426509	0.370072	0.214574
Ppp1r3c	Tbx5	1.09697	0.272655	0.564386	-0.104224	-1.02898	0.303487	-0.51786	-0.306805
Prkag2	Tbx5	-0.601909	0.547235	-0.261826	0.277596	2.4807	0.0131124	1.88232	0
Prune2	Tbx5	0.586069	0.557829	0.253499	0.170324	1.62485	0.104195	0.982155	0.219034
Psd3	Tbx5	-0.43082	0.666599	-0.176135	0.0963331	0.759687	0.447442	0.349264	0
Psip1	Tbx5	0.153499	0.878005	0.0565031	0.240261	2.12357	0.0337058	1.4723	0.0544739
Ptgfrn	Tbx5	-1.47313	0.140716	-0.851657	-0.00566686	-0.278243	0.780826	-0.107446	0
Ptk2b	Tbx5	2.07852	0.0376615	1.4241	0.333271	2.75363	0.00589375	2.22961	1.36318
Ptpn13	Tbx5	0.345537	0.729691	0.136861	0.0686306	0.827498	0.407955	0.389388	0.0757389
Pxdc1	Tbx5	1.21307	0.225104	0.647617	0.394951	2.17669	0.0295041	1.53012	0.605607
Qsox1	Tbx5	-0.472989	0.636221	-0.196392	-0.0699121	-0.881458	0.37807	-0.422428	0
Rabgap1l	Tbx5	-0.296829	0.766597	-0.115433	0.12635	1.41964	0.155713	0.807675	0
Rcn2	Tbx5	1.16713	0.243156	0.614114	0.0831961	0.559014	0.576152	0.239463	0.167994
Rgs12	Tbx5	1.29399	0.195668	0.708481	0.375193	2.76499	0.0056925	2.2447	0.698436
Rgs6	Tbx5	-0.125573	0.90007	-0.0457238	0.220308	2.01494	0.0439111	1.35743	0
Rhobtb1	Tbx5	-0.0346181	0.972384	-0.0121621	-0.021745	-0.421255	0.673569	-0.171618	0
Rnf144b	Tbx5	0.153221	0.878224	0.0563946	0.454224	3.12334	0.0017881	2.74761	0.0562869
Ror2	Tbx5	1.05863	0.28977	0.537947	0.176772	1.72701	0.0841651	1.07487	0.456495
Rora	Tbx5	1.99542	0.0459971	1.33727	-0.0765932	-1.09896	0.271788	-0.56577	-0.515297
Runx1t1	Tbx5	1.09132	0.27513	0.560461	0.203344	2.04471	0.0408832	1.38845	0.516034
Ryr3	Tbx5	1.76477	0.0776021	1.11013	0.781399	3.55928	0.000371873	3.42961	1.10821
Scarb1	Tbx5	-0.0267337	0.978672	-0.00936278	0.137642	1.41673	0.156561	0.805316	0
Scn10a	Tbx5	0.268147	0.788586	0.103151	0.232854	1.82984	0.0672732	1.17216	0.0953879
Sec23a	Tbx5	-0.554539	0.57921	-0.237164	0.192558	1.57018	0.116372	0.93415	0
Sec61a1	Tbx5	-0.868521	0.385109	-0.414416	0.213415	2.06139	0.0392659	1.40598	0
Sema6d	Tbx5	-0.219738	0.826075	-0.0829803	0.228661	2.03281	0.0420719	1.37601	0
Setd7	Tbx5	0.293042	0.76949	0.113797	0.326463	2.55084	0.0107464	1.96874	0.112401
Sfrp1	Tbx5	0.447261	0.654686	0.183967	0.264383	2.00401	0.0450688	1.34612	0.173764
Sik1	Tbx5	1.2472	0.212323	0.673003	0.187389	1.81559	0.0694334	1.15843	0.573466
Sipa1l1	Tbx5	1.5919	0.111407	0.953086	0.205203	1.56223	0.118233	0.92726	0.664605
Slc16a12	Tbx5	0.298499	0.765322	0.116156	0.306084	2.58195	0.00982434	2.0077	0.114849
Slc16a6	Tbx5	0.263583	0.792101	0.101219	0.0926946	0.832777	0.40497	0.392577	0.0573501
Slc24a4	Tbx5	1.56851	0.116762	0.932699	0.525175	3.14769	0.00164568	2.78365	0.927326
Slc37a1	Tbx5	-0.404494	0.685849	-0.163771	0.0118243	0.0514947	0.958931	0.0182125	0
Slc39a7	Tbx5	0.373379	0.708866	0.149436	0.189303	1.46333	0.143377	0.843521	0.124587
Slc41a1	Tbx5	1.92491	0.0542405	1.26568	0.175254	1.53678	0.124347	0.905364	0.764868
Slco3a1	Tbx5	2.99672	0.00272905	2.56399	0.317141	2.32152	0.0202586	1.69339	1.63955
Slit3	Tbx5	0.724069	0.469024	0.328805	0.377456	2.55246	0.0106967	1.97075	0.323578
Smpx	Tbx5	1.46187	0.143777	0.84231	0.261981	2.18432	0.0289386	1.53852	0.773259
Sox6	Tbx5	-0.471126	0.637551	-0.195485	0.227947	1.81966	0.0688106	1.16234	0
Sphkap	Tbx5	0	1	0	0.314213	2.66479	0.00770365	2.1133	0
Spon1	Tbx5	0.934747	0.349919	0.456033	0.404786	2.94495	0.00323009	2.49078	0.453434
Stard10	Tbx5	0.118231	0.905885	0.0429271	0.419073	2.78444	0.00536202	2.27067	0.0426853
Stard13	Tbx5	0.774435	0.438673	0.357859	0.331966	2.24882	0.0245242	1.61041	0.344439
Stk32b	Tbx5	-0.765616	0.443905	-0.35271	0.262537	2.21522	0.0267449	1.57276	0
Syk	Tbx5	0.334608	0.737921	0.13199	0.310088	2.37913	0.0173537	1.76061	0.129322
Sytl2	Tbx5	0.424636	0.671102	0.173211	0.308223	2.57015	0.0101653	1.99288	0.171053
Tbc1d1	Tbx5	1.16611	0.24357	0.613377	0.383263	2.51232	0.0119942	1.92103	0.597494
Tbc1d4	Tbx5	-1.01722	0.30905	-0.509971	-0.103812	-1.1765	0.239394	-0.620887	0
Tbcel	Tbx5	-1.22382	0.22102	-0.655568	0.147055	1.75127	0.0798992	1.09746	0
Tbx5	Tbx5	1.62004	0.105224	0.977886	0.661756	3.48781	0.00048699	3.31248	0.976092
Tenm2	Tbx5	-0.308673	0.757571	-0.120577	0.0380804	0.0594354	0.952605	0.021087	0
Tex9	Tbx5	0.427476	0.669033	0.174553	0.184085	1.66888	0.095142	1.02163	0.154578
Tfpi	Tbx5	0.692436	0.488664	0.31099	0.278765	2.6093	0.00907281	2.04226	0.306886
Tgfb2	Tbx5	0.46638	0.640944	0.19318	0.274629	2.39611	0.0165702	1.78067	0.189167
Tgm2	Tbx5	-2.15786	0.0309385	-1.5095	0.0385038	0.328615	0.742447	0.129335	0
Tiam2	Tbx5	1.80985	0.070319	1.15293	0.281965	2.10899	0.0349451	1.45661	0.987978
Timp3	Tbx5	-0.727438	0.466958	-0.330723	0.208764	1.75263	0.0796654	1.09873	0
Tjp2	Tbx5	0.461566	0.644392	0.19085	0.200026	1.45778	0.144902	0.838924	0.15744
Tmem108	Tbx5	2.156	0.0310836	1.50747	0.189712	1.37249	0.16991	0.769782	0.708383
Tmem163	Tbx5	1.30929	0.190437	0.720249	0.513269	3.18335	0.0014558	2.8369	0.71757
Tmem39a	Tbx5	-0.764176	0.444762	-0.351872	0.164857	1.41706	0.156465	0.805582	0
Tnip1	Tbx5	0.7309	0.46484	0.332696	0.390301	3.08417	0.00204118	2.69012	0.331677
Tpm2	Tbx5	1.46181	0.143793	0.842261	0.378496	2.96684	0.00300875	2.52161	0.83455
Trabd2b	Tbx5	0.182093	0.85551	0.0677751	0.262513	2.24716	0.0246296	1.60854	0.0659722
Trim11	Tbx5	-0.0934603	0.925538	-0.0336058	0.0972743	1.11049	0.266788	0.573833	0
Trim54	Tbx5	0.995529	0.319479	0.495557	0.46721	2.93022	0.00338725	2.47015	0.492435
Tshz1	Tbx5	0.636521	0.524437	0.280307	0.277551	2.17148	0.0298948	1.5244	0.26869
Ttc39b	Tbx5	0.862851	0.388219	0.410923	0.21583	2.23303	0.0255469	1.59266	0.393782
Ttll7	Tbx5	0.595595	0.551446	0.258497	0.19982	1.63351	0.102361	0.989865	0.223763
Tulp4	Tbx5	-0.100557	0.919902	-0.0362585	0.231491	2.06643	0.0387879	1.4113	0
Ugcg	Tbx5	0.241714	0.809002	0.0920506	0.0436567	0.41746	0.676342	0.169834	0.027713
Unc5b	Tbx5	1.33122	0.183115	0.737275	0.249054	1.72273	0.0849373	1.0709	0.59774
Usp29	Tbx5	1.0247	0.305507	0.514979	0.505117	2.9188	0.00351384	2.45422	0.511523
Utrn	Tbx5	0.0292845	0.976638	0.0102665	0.15312	1.62212	0.104777	0.979733	0.00917936
Xirp2	Tbx5	0.525642	0.599137	0.222474	0.262464	2.35959	0.0182953	1.73766	0.21719
Zdhhc2	Tbx5	0.0398073	0.968247	0.0140139	0.301186	1.91003	0.0561291	1.25081	0.0132153
Zfp462	Tbx5	-1.23421	0.217123	-0.663294	0.032577	0.271363	0.786112	0.104516	0
Zfp579	Tbx5	2.00022	0.0454767	1.34221	0.518932	2.95747	0.00310175	2.50839	1.31482
Zfp608	Tbx5	1.2812	0.200122	0.698705	0.309301	2.13199	0.0330077	1.48138	0.644886
Zswim8	Tbx5	0.989282	0.322525	0.491436	0.209886	1.90431	0.0568703	1.24511	0.442428
1700025G04Rik	Zfp90	2.23281	0.0255618	1.59241	0.0299989	0.220179	0.825731	0.0831612	0.0808246
4833412C05Rik	Zfp90	0.378984	0.7047	0.151996	0.171604	1.09674	0.272754	0.564229	0.104995
9330158H04Rik	Zfp90	-0.699008	0.484547	-0.314664	0.0597004	0.552695	0.580472	0.236219	0
9330182L06Rik	Zfp90	-0.619909	0.535317	-0.271389	0.155128	1.26139	0.207167	0.683678	0
9330188P03Rik	Zfp90	0.553015	0.580253	0.236382	0.12681	0.978925	0.327617	0.484634	0.144015
A330102I10Rik	Zfp90	1.11598	0.264432	0.577685	0.228215	1.52894	0.12628	0.898665	0.446943
Abcc8	Zfp90	-0.189602	0.849621	-0.0707748	0.269022	1.98576	0.04706	1.32735	0
Ablim2	Zfp90	-1.5672	0.117069	-0.931559	0.106233	0.756838	0.449147	0.347612	0
Adam22	Zfp90	-1.39417	0.163267	-0.787102	0.213622	1.85545	0.0635326	1.197	0
Adam33	Zfp90	2.16551	0.0303483	1.51787	0.325884	1.59361	0.111023	0.954586	0.860114
Adamts19	Zfp90	-0.685907	0.492772	-0.307354	0.243626	1.84727	0.0647083	1.18904	0
Adamtsl2	Zfp90	-0.418976	0.675234	-0.170546	0.293879	1.9258	0.0541293	1.26657	0
Adar	Zfp90	2.07178	0.0382856	1.41697	0.0645875	0.503324	0.614736	0.211311	0.201014
Adarb1	Zfp90	-0.737015	0.461114	-0.336192	0.220365	1.56247	0.118178	0.927464	0
Alox8	Zfp90	1.30294	0.192596	0.715354	0.261573	1.75819	0.0787154	1.10394	0.591504
Angpt1	Zfp90	-0.620311	0.535053	-0.271603	0.161737	1.27227	0.203279	0.691908	0
Ankrd1	Zfp90	1.105	0.269158	0.569992	0.240322	1.35555	0.175244	0.756358	0.400954
Ano4	Zfp90	0.416422	0.677101	0.169346	0.160024	1.26397	0.206241	0.685624	0.128604
Ap1s3	Zfp90	-0.0890596	0.929035	-0.0319681	0.225615	1.39161	0.164041	0.785049	0
App	Zfp90	2.70133	0.00690635	2.16075	0.313621	1.9657	0.0493337	1.30686	1.25259
Arfgap1	Zfp90	0.651792	0.514535	0.288585	0.12301	1.22426	0.220853	0.655896	0.206383
Arfgef1	Zfp90	-0.994127	0.320161	-0.494631	0.21407	1.30905	0.190516	0.720069	0
Arhgap1	Zfp90	-0.65561	0.512075	-0.290666	0.170724	1.2622	0.206877	0.684289	0
Arhgap20	Zfp90	-0.17271	0.862879	-0.06405	0.0442397	0.459223	0.646074	0.189718	0
Arhgap31	Zfp90	2.34994	0.0187765	1.72639	0.416568	2.25712	0.0240009	1.61977	1.37339
Arhgef26	Zfp90	0.408347	0.683019	0.165567	0.199113	1.23105	0.218304	0.660938	0.123657
Arid3b	Zfp90	1.75536	0.0791971	1.10129	0.340097	2.78491	0.00535433	2.27129	1.07506
Arl5a	Zfp90	-0.944235	0.34505	-0.462118	0.292866	2.13281	0.0329401	1.48227	0
Arl6ip1	Zfp90	0.474048	0.635465	0.196908	0.103418	0.62141	0.53433	0.27219	0.0807926
Arpp21	Zfp90	1.36681	0.171684	0.765271	0.207921	1.47881	0.139191	0.856389	0.542152
Art1	Zfp90	2.22596	0.0260168	1.58475	0.119703	0.798812	0.424399	0.372225	0.357165
Art3	Zfp90	-1.11614	0.264363	-0.577799	0.0789714	0.630933	0.528084	0.277297	0
Atcayos	Zfp90	1.41826	0.156116	0.806552	0.0573573	0.300088	0.76411	0.116844	0.096402
Atf6	Zfp90	0.196401	0.844296	0.0735053	0.194573	1.70877	0.0874935	1.05802	0.0665537
Atp2c1	Zfp90	0.10098	0.919566	0.0364169	0.136345	1.46693	0.142395	0.846507	0.0310411
B230216N24Rik	Zfp90	-0.530337	0.595878	-0.224842	0.167959	1.24089	0.214645	0.668279	0
Bace2	Zfp90	2.12551	0.033544	1.47438	0.266564	1.66398	0.0961166	1.0172	0.898128
Best3	Zfp90	0.219899	0.82595	0.0830463	0.0532385	0.655329	0.512256	0.290513	0.0385276
Btbd9	Zfp90	-1.57219	0.115908	-0.935888	0.0442431	0.350997	0.725591	0.139308	0
Btg2	Zfp90	-0.514016	0.607241	-0.216639	0.069381	0.712274	0.476295	0.322124	0
Cacna1h	Zfp90	0.322965	0.746722	0.126841	0.229926	1.58172	0.113713	0.944189	0.110405
Cacna2d2	Zfp90	1.06546	0.286669	0.54262	0.339746	1.92071	0.0547679	1.26147	0.487134
Camk1d	Zfp90	0.674161	0.500209	0.300848	0.151385	0.998508	0.318033	0.497528	0.18101
Cd2ap	Zfp90	0.00838188	0.993312	0.00291418	0.113552	0.824166	0.409845	0.38738	0.00171745
Cd44	Zfp90	0.097648	0.922212	0.0351693	0.162357	1.28869	0.197506	0.70442	0.0279938
Cdcp1	Zfp90	-0.630049	0.528662	-0.276822	0.17393	1.41617	0.156726	0.80486	0
Cdh13	Zfp90	1.42466	0.154256	0.811759	0.100171	0.666855	0.504865	0.296825	0.235643
Cdh3	Zfp90	2.4364	0.0148343	1.82873	0.322964	2.10536	0.0352601	1.45272	1.30477
Cdk14	Zfp90	1.01285	0.311131	0.507057	0.164373	1.11859	0.263315	0.579525	0.307576
Cers6	Zfp90	-1.56641	0.117252	-0.93088	0.0925158	0.600954	0.547871	0.261322	0
Chrm2	Zfp90	-0.314876	0.752856	-0.123288	0.236547	1.40904	0.158825	0.799082	0
Chst11	Zfp90	-0.442318	0.658259	-0.181603	0.21129	1.82349	0.0682294	1.16603	0
Clu	Zfp90	0.450508	0.652345	0.185523	0.177031	0.922452	0.356293	0.448193	0.11002
Col4a6	Zfp90	3.24175	0.00118799	2.92519	0.322391	2.55617	0.0105833	1.97538	1.92964
Colec12	Zfp90	2.43998	0.0146881	1.83303	0.00394134	0.0103141	0.991771	0.00358874	0.00353582
Copa	Zfp90	0.409089	0.682475	0.165914	0.157368	1.0779	0.28108	0.55117	0.112538
Corin	Zfp90	0.0714044	0.943076	0.0254534	0.0449624	0.451067	0.651941	0.185792	0.00869104
Cracr2a	Zfp90	-0.404947	0.685516	-0.163982	-0.0465055	-0.793677	0.427383	-0.369182	0
Creb3l2	Zfp90	0.213692	0.830787	0.0805103	0.118524	0.746475	0.455381	0.341625	0.0419891
Ctsl	Zfp90	0.113835	0.909369	0.0412599	0.24619	1.97756	0.0479786	1.31895	0.0391881
Cxadr	Zfp90	1.3892	0.164772	0.783116	0.0147506	0.145206	0.884548	0.0532785	0.0440375
Cyp2d22	Zfp90	1.33568	0.181653	0.740758	0.180897	0.956319	0.338911	0.469914	0.338187
D7Ertd443e	Zfp90	1.4735	0.140617	0.851962	0.0777115	0.444161	0.656926	0.182484	0.151707
Daam2	Zfp90	-0.585915	0.557932	-0.253418	0.256936	1.55669	0.119544	0.922471	0
Dapk1	Zfp90	-0.755698	0.44983	-0.346951	-0.0698854	-0.832556	0.405095	-0.392443	0
Dapp1	Zfp90	-0.938546	0.347964	-0.458466	0.084265	0.878736	0.379545	0.420737	0
Ddhd1	Zfp90	-0.195873	0.844709	-0.0732927	0.26064	1.44212	0.149268	0.826034	0
Dennd2c	Zfp90	0.176325	0.860038	0.0654821	0.233036	1.24654	0.212566	0.672506	0.0507127
Dkk3	Zfp90	0.554684	0.579111	0.237238	0.244983	1.32815	0.184128	0.734881	0.182694
Dtnb	Zfp90	0.513351	0.607706	0.216307	0.19817	1.42104	0.155306	0.808813	0.174813
Dzip3	Zfp90	2.1076	0.0350655	1.45512	0.073291	0.241883	0.808871	0.0921209	0.0885373
Ect2	Zfp90	-0.956571	0.338784	-0.470077	-0.0447823	-0.362186	0.717213	-0.144352	0
Efhd2	Zfp90	-0.0302213	0.975891	-0.0105989	0.277198	1.84621	0.064862	1.18801	0
Ehbp1	Zfp90	0.984466	0.324886	0.488269	0.0296635	-0.0439091	0.964977	-0.0154831	0.0103921
Eml1	Zfp90	-1.7157	0.0862165	-1.06441	-0.0681146	-1.22426	0.220855	-0.655894	0
Emp2	Zfp90	1.44804	0.147607	0.830893	0.176435	1.33097	0.1832	0.737075	0.517462
Epha3	Zfp90	1.078	0.281033	0.551243	0.091075	0.780328	0.435198	0.361313	0.226268
Epha4	Zfp90	0.121593	0.903221	0.0442058	0.173714	0.930157	0.35229	0.4531	0.0281142
Ephb4	Zfp90	1.63601	0.101837	0.992095	0.192101	1.24814	0.211978	0.673709	0.534279
Fam49a	Zfp90	1.2593	0.207923	0.682097	0.0803326	0.474369	0.635237	0.197064	0.148082
Fam78a	Zfp90	0.390403	0.696239	0.157242	0.234323	1.78366	0.0744795	1.12796	0.143354
Fbln1	Zfp90	1.6394	0.101129	0.995122	0.2339	1.27636	0.201828	0.695018	0.548909
Fgf12	Zfp90	1.40399	0.160323	0.795005	0.288968	1.36279	0.17295	0.762079	0.514925
Fgl2	Zfp90	1.45152	0.146634	0.833764	0.140607	1.25878	0.208111	0.681706	0.489148
Fign	Zfp90	-1.7882	0.0737434	-1.13228	0.0973558	1.25566	0.209238	0.67936	0
Flnb	Zfp90	-1.3847	0.166145	-0.779514	0.228778	1.79112	0.0732747	1.13505	0
Fras1	Zfp90	0.969268	0.332412	0.478324	0.166138	1.17725	0.239095	0.62143	0.30801
Gabrg3	Zfp90	0.581195	0.561109	0.250953	0.158956	1.10993	0.267031	0.573438	0.168574
Gja5	Zfp90	1.33886	0.180617	0.743242	0.259818	1.58906	0.112047	0.9506	0.564752
Gm19277	Zfp90	-0.0915331	0.927069	-0.0328879	0.159076	1.01779	0.308778	0.510353	0
Gnao1	Zfp90	-0.377011	0.706165	-0.151094	0.135228	1.33139	0.183061	0.737404	0
Gne	Zfp90	-0.331448	0.740306	-0.130589	-0.00675588	-0.1002	0.920186	-0.0361244	0
Gng2	Zfp90	0.0186286	0.985137	0.00650321	0.136161	1.28978	0.197127	0.705254	0.00521352
Gpc1	Zfp90	1.70012	0.0891087	1.05008	0.0964749	0.620849	0.534699	0.271891	0.239456
Gprin3	Zfp90	3.18138	0.00146577	2.83393	0.264096	1.87264	0.0611186	1.21383	1.20416
Gpx3	Zfp90	0.871818	0.383308	0.416453	0.245341	1.39185	0.163967	0.785242	0.314773
Grhl1	Zfp90	0.658699	0.510089	0.292354	0.276272	1.35199	0.176378	0.753556	0.224391
Gria3	Zfp90	0.726342	0.467629	0.330099	0.223691	2.12816	0.0333237	1.47725	0.313927
Grip1	Zfp90	0.658557	0.51018	0.292277	0.163231	1.47554	0.140067	0.853665	0.237481
Grn	Zfp90	0.240059	0.810285	0.0913624	0.243533	2.74519	0.00604751	2.21842	0.0907479
Gsg1l	Zfp90	-0.517811	0.60459	-0.218539	0.107989	1.26844	0.204641	0.689006	0
Hcn1	Zfp90	0.511361	0.609098	0.215313	0.226542	1.21846	0.22305	0.651597	0.15721
Hivep3	Zfp90	1.38503	0.166042	0.779781	0.174863	1.44452	0.148592	0.828006	0.53766
Hspa4l	Zfp90	0.0437073	0.965138	0.0154107	0.0684978	0.388805	0.69742	0.156506	0.00460555
Ier3	Zfp90	-0.62063	0.534843	-0.271773	-0.055001	-0.586384	0.557617	-0.253664	0
Il1r1	Zfp90	0.78954	0.429796	0.366737	0.0976935	0.983601	0.325312	0.4877	0.21092
Ildr2	Zfp90	3.05007	0.00228791	2.64056	0.282789	1.42636	0.153766	0.81314	0.807706
Ipo5	Zfp90	-0.231374	0.817024	-0.0877651	0.251835	2.60944	0.00906901	2.04244	0
Itga6	Zfp90	-0.0502716	0.959906	-0.0177713	0.0617926	0.201177	0.84056	0.0754314	0
Itgav	Zfp90	0.76228	0.445893	0.350769	0.168187	1.90593	0.0566596	1.24673	0.321219
Jam3	Zfp90	1.87664	0.0605673	1.21776	0.125802	0.7628	0.445582	0.351072	0.319518
Jph1	Zfp90	1.42743	0.153456	0.814015	0.079644	0.846975	0.397009	0.401199	0.31021
Kank1	Zfp90	-0.141421	0.887537	-0.0518135	0.0106727	-0.205666	0.837052	-0.0772477	0
Kazn	Zfp90	-0.703315	0.481859	-0.31708	0.142018	0.87637	0.380829	0.41927	0
Kcnd2	Zfp90	-1.32495	0.185186	-0.732391	-0.165681	-1.25085	0.21099	-0.675739	0
Kcnj2	Zfp90	0.636072	0.52473	0.280064	0.0473974	0.225124	0.821883	0.0851902	0.0384147
Kcnj5	Zfp90	-0.193333	0.846698	-0.0722713	-0.0336421	-0.432952	0.66505	-0.177146	0
Kcnk3	Zfp90	2.71428	0.006642	2.1777	0.152406	1.01718	0.309069	0.509944	0.503543
Kctd8	Zfp90	-1.02125	0.307137	-0.512668	0.182942	1.3618	0.17326	0.761302	0
Lims2	Zfp90	1.60562	0.108357	0.965142	0.239897	1.86211	0.062587	1.20352	0.784726
Lncpint	Zfp90	2.2374	0.0252603	1.59756	0.190297	1.1176	0.263737	0.578829	0.549235
Lrp8	Zfp90	2.08591	0.0369864	1.43196	0.184612	1.03583	0.30028	0.522474	0.486569
Lrrc4	Zfp90	0.245838	0.805807	0.0937688	0.157147	1.36235	0.173087	0.761735	0.0760209
Lrrc4c	Zfp90	-0.336547	0.736459	-0.132852	0.231635	1.13906	0.254679	0.594007	0
Man1a2	Zfp90	1.67165	0.0945928	1.02414	0.273556	2.64788	0.00809985	2.09152	0.991713
Map1b	Zfp90	1.92741	0.0539288	1.26818	0.0547392	0.420909	0.673822	0.171455	0.160263
Map3k8	Zfp90	0.929305	0.352731	0.452557	0.113674	0.94747	0.343399	0.464201	0.24033
Mapk12	Zfp90	0.24983	0.802719	0.0954365	0.0879217	0.992686	0.320863	0.493681	0.0624726
Mast4	Zfp90	0.672269	0.501412	0.299805	0.0138114	0.0425204	0.966084	0.0149852	0.00740679
Mbp	Zfp90	1.25695	0.208772	0.680327	0.07039	0.357455	0.720751	0.142215	0.108434
Mgmt	Zfp90	0.404215	0.686054	0.163641	0.175853	1.21317	0.225064	0.647694	0.121069
Mgp	Zfp90	1.68673	0.0916555	1.03784	0.312279	2.1285	0.0332953	1.47762	0.913999
Mgrn1	Zfp90	-0.0166173	0.986742	-0.00579641	-0.0201414	-0.0693404	0.944719	-0.0246975	0
Mpdz	Zfp90	1.08704	0.277019	0.55749	0.0465635	0.0387968	0.969052	0.0136527	0.00982748
Mtmr12	Zfp90	-1.34196	0.179611	-0.745668	0.0813555	0.787479	0.431001	0.365521	0
Mtss1	Zfp90	0.691809	0.489057	0.31064	0.167623	1.38543	0.16592	0.780102	0.241214
Mtus2	Zfp90	-0.803012	0.421968	-0.374721	-0.0192289	-0.234427	0.814653	-0.0890271	0
Mybphl	Zfp90	0.728468	0.466327	0.331309	-0.00698846	-0.295136	0.76789	-0.114701	-0.0574319
Myl1	Zfp90	0.624528	0.532281	0.273859	0.282978	2.35566	0.01849	1.73306	0.26686
Myl4	Zfp90	1.72327	0.084839	1.0714	0.20567	0.972924	0.330591	0.480709	0.411859
Myl7	Zfp90	0.604819	0.545299	0.263365	0.226929	1.16569	0.243741	0.613071	0.183011
Myl9	Zfp90	0.671636	0.501816	0.299456	0.00408675	-0.219717	0.826092	-0.0829718	0.0393573
Mylk4	Zfp90	0.598889	0.549247	0.260233	0.214628	1.6375	0.101526	0.993423	0.225476
Myo5b	Zfp90	0.317519	0.75085	0.124447	-0.042787	-0.419485	0.674862	-0.170785	-0.0366883
Nav3	Zfp90	0.66227	0.507798	0.294309	0.169843	1.74748	0.0805541	1.09391	0.261658
Ncald	Zfp90	0.183735	0.854221	0.0684297	-0.0406672	-0.642779	0.520368	-0.28369	-0.0314798
Ndst1	Zfp90	-1.28203	0.199833	-0.699333	0.00258151	-0.0415595	0.96685	-0.014641	0
Nppa	Zfp90	0.950086	0.342069	0.465887	0.323351	1.59494	0.110725	0.955753	0.382037
Nrg2	Zfp90	1.16925	0.242303	0.615642	0.287295	1.51794	0.129029	0.889312	0.468435
Nudt4	Zfp90	-1.98699	0.046924	-1.3286	-0.17268	-2.02316	0.0430569	-1.36596	0
Nynrin	Zfp90	3.43756	0.000586974	3.23138	0.030166	0.0847291	0.932477	0.030362	0.0303435
P3h1	Zfp90	0.524315	0.60006	0.221806	0.247662	1.97147	0.0486706	1.31273	0.207941
Palmd	Zfp90	0.630835	0.528148	0.277244	0.0652676	0.837918	0.402077	0.395691	0.143955
Pam	Zfp90	0.536875	0.591354	0.228153	0.0949363	0.784522	0.432734	0.363779	0.114532
Parp8	Zfp90	0.481637	0.630064	0.200615	0.138119	1.3005	0.193429	0.713478	0.153898
Pcsk5	Zfp90	-1.15908	0.246425	-0.608316	0.0760256	0.757846	0.448543	0.348196	0
Pde2a	Zfp90	1.60227	0.109096	0.962192	0.390367	2.92846	0.00340641	2.4677	0.950276
Peg3	Zfp90	1.23893	0.21537	0.666814	0.307004	2.37025	0.0177762	1.75016	0.639562
Pgm5	Zfp90	-1.16051	0.245843	-0.609342	0.00894635	0.0308219	0.975412	0.0108121	0
Pkp4	Zfp90	1.84036	0.0657149	1.18234	0.0756709	0.487267	0.626069	0.203378	0.186658
Pla2g4a	Zfp90	-0.232427	0.816206	-0.0882001	0.269694	2.04257	0.0410954	1.38621	0
Plekha7	Zfp90	2.64392	0.00819528	2.08644	0.289257	1.67136	0.0946505	1.02388	0.991102
Plekhg5	Zfp90	-0.353379	0.723804	-0.140379	0.017261	0.351232	0.725414	0.139414	0
Podn	Zfp90	-0.884894	0.376214	-0.424565	0.157972	1.15992	0.246082	0.608921	0
Ppfibp1	Zfp90	2.3601	0.0182702	1.73826	0.288992	1.66738	0.0954381	1.02028	0.950919
Ppp1r2	Zfp90	1.51334	0.130193	0.885411	0.200874	1.80356	0.0712998	1.14691	0.716223
Ppp1r3c	Zfp90	0.0347511	0.972278	0.0122095	-0.0885891	-0.832037	0.405388	-0.392129	-0.00721844
Prkag2	Zfp90	1.92345	0.0544233	1.26421	0.075587	0.492654	0.622257	0.20603	0.191914
Prune2	Zfp90	0.621948	0.533976	0.272478	0.104437	0.881543	0.378024	0.422481	0.148653
Psd3	Zfp90	0.59588	0.551256	0.258647	0.0405995	0.155046	0.876785	0.0571069	0.0247024
Psip1	Zfp90	1.76192	0.0780836	1.10744	0.0869252	0.516673	0.605384	0.217969	0.196408
Ptgfrn	Zfp90	0.303569	0.761456	0.118355	0.0911915	0.727471	0.466938	0.330741	0.0590647
Ptk2b	Zfp90	-0.0555018	0.955739	-0.0196608	0.194168	1.47196	0.141031	0.850687	0
Ptpn13	Zfp90	0.878477	0.379685	0.420577	0.164206	1.95511	0.0505695	1.29611	0.386101
Pxdc1	Zfp90	2.49968	0.0124305	1.90551	0.355623	1.94025	0.0523496	1.28109	1.19294
Qsox1	Zfp90	0.991033	0.321669	0.49259	-0.00624428	-0.198362	0.842762	-0.0742951	-0.048983
Rabgap1l	Zfp90	-0.155556	0.876383	-0.0573059	0.0721133	0.733899	0.46301	0.334409	0
Rcn2	Zfp90	0.39534	0.692592	0.159523	0.0758349	0.484452	0.628065	0.201995	0.052731
Rgs12	Zfp90	-0.185389	0.852924	-0.0690898	0.184149	1.20399	0.228595	0.640934	0
Rgs6	Zfp90	-1.31487	0.188554	-0.724565	0.0437603	0.141589	0.887405	0.0518782	0
Rhobtb1	Zfp90	-1.48937	0.13639	-0.865219	-0.00984133	-0.293122	0.769429	-0.113832	0
Rnf144b	Zfp90	-0.443829	0.657167	-0.182325	0.206139	1.16781	0.242884	0.614601	0
Ror2	Zfp90	0.503266	0.614777	0.211282	0.0804179	0.672669	0.501158	0.300025	0.0926774
Rora	Zfp90	-0.384041	0.700948	-0.154314	0.0319127	0.13875	0.889648	0.0507818	0
Runx1t1	Zfp90	1.80507	0.071064	1.14835	0.149135	1.43003	0.152708	0.816138	0.671783
Ryr3	Zfp90	1.3555	0.175257	0.756324	0.372137	1.47574	0.140013	0.85383	0.536507
Scarb1	Zfp90	0.35538	0.722305	0.141279	0.137277	1.41304	0.157643	0.802325	0.115725
Scn10a	Zfp90	-0.549784	0.582467	-0.234728	0.0906732	0.507612	0.611726	0.213443	0
Sec23a	Zfp90	1.10663	0.268453	0.571132	0.0200181	-0.175035	0.861052	-0.0649707	0.0465531
Sec61a1	Zfp90	-0.964622	0.334734	-0.4753	0.0990764	0.82708	0.408192	0.389136	0
Sema6d	Zfp90	-1.16273	0.244937	-0.610945	0.155012	1.29566	0.195091	0.709763	0
Setd7	Zfp90	0.589639	0.555432	0.255369	0.174978	1.16392	0.244458	0.611796	0.17776
Sfrp1	Zfp90	0.629607	0.528952	0.276584	0.26983	2.05276	0.0400963	1.3969	0.261347
Sik1	Zfp90	-0.167473	0.866998	-0.061982	0.11142	0.941278	0.346563	0.460218	0
Sipa1l1	Zfp90	0.85968	0.389966	0.408974	0.0982023	0.508473	0.611121	0.213872	0.117606
Slc16a12	Zfp90	0.0737353	0.941221	0.0263084	0.0656329	0.291917	0.77035	0.113312	0.0059023
Slc16a6	Zfp90	2.94694	0.00320937	2.49358	0.0294135	0.0987274	0.921355	0.0355731	0.0354542
Slc24a4	Zfp90	-0.195922	0.844671	-0.0733122	0.200386	0.976121	0.329005	0.482798	0
Slc37a1	Zfp90	2.93032	0.00338609	2.4703	0.15396	1.82757	0.0676135	1.16997	1.15015
Slc39a7	Zfp90	0.910446	0.362588	0.440587	0.0931832	0.451017	0.651978	0.185767	0.108928
Slc41a1	Zfp90	1.70194	0.0887663	1.05175	0.216509	1.9896	0.0466353	1.33129	0.881861
Slco3a1	Zfp90	2.25569	0.0240903	1.61816	0.157848	0.973417	0.330346	0.481031	0.460324
Slit3	Zfp90	1.92867	0.0537715	1.26945	0.298493	1.95141	0.0510082	1.29236	0.991242
Smpx	Zfp90	0.336034	0.736846	0.132624	0.114382	0.723957	0.469092	0.328742	0.0653555
Sox6	Zfp90	0.185892	0.85253	0.0692905	0.230137	1.84168	0.0655214	1.18362	0.0643959
Sphkap	Zfp90	0.201709	0.840144	0.0756463	0.197352	1.5869	0.112536	0.948709	0.0664452
Spon1	Zfp90	0.55555	0.578519	0.237683	0.220966	1.4304	0.152601	0.816443	0.191899
Stard10	Zfp90	1.27354	0.202828	0.692872	0.248144	1.55884	0.119035	0.924326	0.526193
Stard13	Zfp90	0.948649	0.342799	0.46496	0.351867	2.40187	0.0163114	1.78751	0.451587
Stk32b	Zfp90	-0.110027	0.912388	-0.0398203	0.151177	1.14893	0.250584	0.601046	0
Syk	Zfp90	1.59076	0.111664	0.952087	0.127547	0.776004	0.437747	0.358777	0.30057
Sytl2	Zfp90	0.95855	0.337785	0.471359	0.0995077	0.574002	0.565967	0.247209	0.147168
Tbc1d1	Zfp90	1.32272	0.185928	0.730656	0.238508	1.44018	0.149816	0.824442	0.511606
Tbc1d4	Zfp90	1.20021	0.230058	0.638162	0.0746647	0.616141	0.537801	0.269378	0.191024
Tbcel	Zfp90	-0.81644	0.414249	-0.382739	-0.00938322	-0.174697	0.861318	-0.0648366	0
Tbx5	Zfp90	2.39669	0.0165439	1.78136	0.356561	1.73966	0.0819186	1.08662	1.01275
Tenm2	Zfp90	-0.704902	0.480871	-0.317971	0.000264894	-0.358318	0.720105	-0.142604	0
Tex9	Zfp90	-0.644071	0.519529	-0.28439	0.0834889	0.630902	0.528105	0.27728	0
Tfpi	Zfp90	0.0721995	0.942443	0.0257448	0.050826	0.271138	0.786285	0.10442	0.00537528
Tgfb2	Zfp90	-0.567748	0.570206	-0.243968	0.108601	0.738134	0.460433	0.336834	0
Tgm2	Zfp90	-1.46898	0.141838	-0.848206	0.0716326	0.712304	0.476276	0.322141	0
Tiam2	Zfp90	2.24228	0.0249433	1.60305	0.210837	1.4868	0.137067	0.863066	0.79972
Timp3	Zfp90	0.9411	0.346654	0.460104	0.121925	0.906054	0.364907	0.437817	0.232796
Tjp2	Zfp90	-1.77198	0.0763975	-1.11692	0.0514261	0.0798938	0.936322	0.0285749	0
Tmem108	Zfp90	0.496188	0.619762	0.207775	0.217425	1.64218	0.100553	0.997605	0.181777
Tmem163	Zfp90	0.309627	0.756844	0.120993	0.298774	1.69727	0.0896453	1.04747	0.108662
Tmem39a	Zfp90	-1.15351	0.248699	-0.604326	0.181909	1.59616	0.110453	0.956821	0
Tnip1	Zfp90	1.16567	0.243748	0.613059	0.185508	1.252	0.210571	0.676602	0.394703
Tpm2	Zfp90	1.66406	0.0960997	1.01728	0.190691	1.32327	0.185745	0.731082	0.578404
Trabd2b	Zfp90	0.874074	0.382078	0.417848	0.208869	1.72038	0.0853639	1.06873	0.361684
Trim11	Zfp90	-0.703002	0.482054	-0.316904	-0.0103432	-0.143857	0.885614	-0.0527558	0
Trim54	Zfp90	0.807388	0.419443	0.377327	0.257581	1.46479	0.142979	0.844727	0.298907
Tshz1	Zfp90	-0.705216	0.480676	-0.318148	0.227188	1.70165	0.0888205	1.05149	0
Ttc39b	Zfp90	-0.0391007	0.96881	-0.0137613	0.175873	1.77091	0.076576	1.11591	0
Ttll7	Zfp90	1.43799	0.150437	0.822646	0.112642	0.745034	0.456251	0.340796	0.269177
Tulp4	Zfp90	0.794885	0.42668	0.369897	0.0116686	-0.205334	0.837311	-0.0771133	0.0425234
Ugcg	Zfp90	-0.329224	0.741986	-0.129604	0.0122923	0.0180349	0.985611	0.00629444	0
Unc5b	Zfp90	1.22807	0.219419	0.658726	0.195481	1.32866	0.183961	0.735274	0.440075
Usp29	Zfp90	0.959164	0.337476	0.471757	0.284311	1.4671	0.142349	0.846647	0.364732
Utrn	Zfp90	1.0431	0.296901	0.527388	0.0753743	0.737184	0.46101	0.336289	0.206882
Xirp2	Zfp90	1.23788	0.215762	0.666025	0.192987	1.64939	0.0990683	1.00407	0.532458
Zdhhc2	Zfp90	3.65201	0.000260192	3.58471	0.226883	1.35448	0.175584	0.755514	0.754984
Zfp462	Zfp90	1.23404	0.217189	0.663162	0.0361711	0.312254	0.754848	0.122141	0.0925392
Zfp579	Zfp90	0.76879	0.442018	0.35456	0.280045	1.46907	0.141814	0.848282	0.283039
Zfp608	Zfp90	1.50572	0.132139	0.878968	0.293582	2.0006	0.045435	1.34261	0.765557
Zswim8	Zfp90	0.676286	0.498859	0.302022	0.0214393	-0.00442848	0.996467	-0.00153726	0.000769702

## Sheet: Conduction_heatmap
DORC	Motif	Enrichment.Z	Enrichment.P	Enrichment.log10P	Corr	Corr.Z	Corr.P	Corr.log10P	Score
1700025G04Rik	Gata5	-0.498839	0.617893	-0.209087	0.103122	1.04026	0.29822	0.525463	0
Abcg2	Gata5	1.65662	0.0975959	1.01057	0.0494283	0.176905	0.859583	0.0657122	0.0588429
Ablim2	Gata5	1.46819	0.142053	0.847549	0.129234	1.01007	0.31246	0.505205	0.387081
Ablim3	Gata5	-0.585633	0.558122	-0.253271	0.143694	1.30197	0.192925	0.714611	0
Adamts1	Gata5	0.352276	0.724632	0.139883	0.000623019	-0.131677	0.89524	-0.0480605	0.0127126
Adamtsl2	Gata5	-0.486376	0.626701	-0.20294	0.27402	1.76724	0.0771882	1.11245	0
Adarb1	Gata5	2.02192	0.0431849	1.36467	0.307755	2.36346	0.0181053	1.74219	1.21819
Adcy9	Gata5	-1.59168	0.111456	-0.952897	-0.0822577	-0.798388	0.424645	-0.371974	0
Adora1	Gata5	1.89452	0.0581561	1.2354	0.300127	1.72168	0.0851278	1.06993	0.859074
Ahnak	Gata5	-0.349727	0.726544	-0.138738	-0.0399288	-0.558028	0.576825	-0.238956	0
Alox8	Gata5	0.669914	0.502912	0.298508	0.342472	2.36014	0.0182681	1.73831	0.290736
Apoe	Gata5	1.44125	0.149514	0.825318	0.187035	1.8059	0.0709344	1.14914	0.678106
App	Gata5	0.918458	0.358379	0.445658	0.286208	1.75361	0.0794971	1.09965	0.387867
Arhgap17	Gata5	1.75755	0.0788239	1.10334	0.226473	1.42265	0.154838	0.810122	0.654711
Arhgap31	Gata5	-0.287106	0.774031	-0.111242	0.347614	1.82139	0.0685468	1.16401	0
Arl5a	Gata5	-0.0195123	0.984432	-0.00681409	0.133163	0.728746	0.466157	0.331468	0
Arpp21	Gata5	2.26999	0.0232081	1.63436	0.225568	1.63116	0.102857	0.987766	0.907708
Atp11a	Gata5	0.172328	0.86318	0.0638988	-0.0960122	-1.04952	0.293941	-0.53174	-0.0441215
Atxn1	Gata5	-0.476826	0.633486	-0.198263	0.0476242	0.50124	0.616202	0.210277	0
Atxn7	Gata5	-2.5061	0.0122071	-1.91339	0.0650991	0.944347	0.344992	0.462191	0
B2m	Gata5	0.407799	0.683421	0.165312	-0.0448606	-0.566796	0.570853	-0.243476	-0.0634153
Bcl2	Gata5	1.20185	0.229423	0.639362	0.331092	2.81497	0.00487822	2.31174	0.632304
Bgn	Gata5	0.0792594	0.936826	0.0283409	0.0253352	-0.018896	0.984924	-0.00659726	0.000413821
C430049B03Rik	Gata5	1.16298	0.244838	0.611121	0.204047	1.61014	0.107368	0.969125	0.486891
Cacna1h	Gata5	0.0961412	0.923408	0.0346061	0.332299	2.42332	0.0153793	1.81306	0.0340525
Cacna2d2	Gata5	0.940127	0.347153	0.45948	0.335575	1.89311	0.0583433	1.23401	0.414267
Cald1	Gata5	0.67937	0.496903	0.303728	0.129097	1.11737	0.263834	0.578669	0.200909
Camk1d	Gata5	0.540457	0.588882	0.229972	0.221781	1.66296	0.09632	1.01628	0.201708
Ccdc80	Gata5	0.606393	0.544254	0.264199	0.214956	1.74675	0.0806808	1.09323	0.235806
Ccnb2	Gata5	-0.831981	0.405419	-0.392095	-0.0504119	-0.858329	0.390711	-0.408145	0
Ccnd2	Gata5	0.22215	0.824197	0.0839687	0.011273	0.519567	0.603365	0.21942	0.0313907
Cd44	Gata5	1.87017	0.0614604	1.2114	0.115804	0.820709	0.411812	0.385301	0.348759
Cdc42bpa	Gata5	2.86833	0.00412639	2.38443	0.0135283	-0.262825	0.792686	-0.100899	0.100431
Cdh13	Gata5	0.470393	0.638074	0.195129	0.194103	1.67634	0.0936707	1.0284	0.172646
Cdk14	Gata5	-0.133656	0.893675	-0.0488205	0.279798	2.07853	0.037661	1.42411	0
Cdon	Gata5	0.377635	0.705702	0.151379	0.259235	2.21205	0.0269631	1.56923	0.146523
Cep170	Gata5	1.38952	0.164674	0.783376	0.00896149	-0.077089	0.938553	-0.0275413	0.0228841
Cfl1	Gata5	1.81334	0.0697795	1.15627	0.0723125	0.840893	0.400408	0.397497	0.354335
Cit	Gata5	0.2286	0.81918	0.0866208	0.078171	0.469681	0.638583	0.194783	0.0293517
Clic1	Gata5	1.07587	0.281987	0.549772	0.204668	1.42157	0.155151	0.809247	0.40518
Col1a1	Gata5	2.14297	0.0321152	1.49329	0.185432	1.34757	0.177798	0.750073	0.689938
Col3a1	Gata5	2.24824	0.0245607	1.60976	-0.0751879	-1.08949	0.275936	-0.559192	-0.532068
Col4a1	Gata5	2.70504	0.00682956	2.16561	0.110002	0.737726	0.460681	0.3366	0.333141
Col4a2	Gata5	1.06088	0.288744	0.539487	0.180698	1.53368	0.125109	0.902712	0.42282
Colec12	Gata5	1.73037	0.0835641	1.07798	0.18031	2.09073	0.0365524	1.43708	0.931584
Colq	Gata5	-0.937577	0.348462	-0.457845	0.173868	1.12482	0.260664	0.583919	0
Coro1c	Gata5	-0.672993	0.500952	-0.300204	0.271929	2.28563	0.022276	1.65216	0
Creb3l2	Gata5	1.3335	0.182367	0.739053	0.235084	1.71526	0.0862971	1.064	0.597005
Crtc3	Gata5	-0.0666775	0.946838	-0.0237241	0.112735	0.666932	0.504816	0.296867	0
Cspg4	Gata5	0.748522	0.454145	0.342805	0.3315	2.65007	0.00804743	2.09434	0.338625
Cyp2d22	Gata5	4.41229	1.02283e-05	4.9902	0.407719	2.40353	0.0162376	1.78948	1.78921
Ddr2	Gata5	-0.0504044	0.9598	-0.0178192	0.128846	0.867475	0.385682	0.413771	0
Dlc1	Gata5	-1.05656	0.290714	-0.536533	-0.124637	-1.16852	0.242597	-0.615115	0
Dpysl2	Gata5	0.922162	0.356444	0.448008	0.278786	1.8041	0.0712162	1.14742	0.395476
Dpysl3	Gata5	1.52364	0.127599	0.894153	0.159748	1.4888	0.136541	0.864737	0.6078
Eef1a1	Gata5	1.56992	0.116434	0.933921	0.23409	2.52196	0.0116703	1.93292	0.897068
Efhd2	Gata5	0.847218	0.396874	0.401348	0.363587	2.51352	0.0119534	1.92251	0.393529
Eln	Gata5	-0.559375	0.575906	-0.239649	0.0699163	0.563763	0.572916	0.241909	0
Epas1	Gata5	1.02896	0.3035	0.517841	0.0866005	1.02706	0.304393	0.516565	0.287763
Epb41l2	Gata5	1.37281	0.169811	0.770035	0.0411313	0.505128	0.613469	0.212207	0.168062
Ephb4	Gata5	0.0534177	0.957399	0.018907	0.124064	0.635841	0.52488	0.27994	0.00888053
Etv5	Gata5	-0.996347	0.319082	-0.496098	-0.0122746	-0.265509	0.790618	-0.102034	0
Fabp4	Gata5	1.4486	0.147449	0.831357	0.127925	1.31785	0.187553	0.726875	0.512369
Fam129a	Gata5	1.67496	0.093943	1.02714	-0.0495372	-0.596127	0.55109	-0.258777	-0.226753
Fam49a	Gata5	1.41561	0.156891	0.804403	0.161056	1.27567	0.202072	0.694494	0.485108
Fbln1	Gata5	1.24488	0.213177	0.671259	0.333642	1.9982	0.0456954	1.34013	0.603572
Fbn2	Gata5	0.666647	0.504997	0.296711	0.212298	1.20182	0.229435	0.63934	0.208612
Fgf12	Gata5	1.42176	0.155096	0.809398	0.335882	1.66508	0.0958961	1.0182	0.626868
Fgfr1	Gata5	1.03238	0.301893	0.520146	-0.0507157	-0.620394	0.534998	-0.271647	-0.170452
Flnb	Gata5	0.957317	0.338407	0.47056	0.166904	1.20084	0.229813	0.638625	0.309405
Foxp1	Gata5	-0.329419	0.741839	-0.12969	-0.0464348	-0.911872	0.361836	-0.441488	0
Fstl1	Gata5	-0.077524	0.938207	-0.0277015	0.264923	1.89368	0.0582681	1.23457	0
Furin	Gata5	-0.97531	0.329407	-0.482268	0.226421	1.51048	0.13092	0.882992	0
Gabrg3	Gata5	0.203835	0.838482	0.076506	0.23077	1.81044	0.0702273	1.15349	0.0706703
Gja5	Gata5	0.764088	0.444815	0.351821	0.387516	2.5673	0.0102495	1.9893	0.3463
Gm12295	Gata5	-1.24562	0.212905	-0.671815	0.0512525	0.361361	0.71783	0.143978	0
Gnao1	Gata5	0.206779	0.836183	0.0776988	0.131114	1.2901	0.197017	0.705497	0.0612514
Gne	Gata5	3.09903	0.00194154	2.71185	0.101466	1.51626	0.129455	0.887883	0.882249
Gng2	Gata5	2.20732	0.0272919	1.56397	0.197558	1.86846	0.0616985	1.20973	1.05895
Gpx3	Gata5	1.73816	0.0821826	1.08522	0.383055	2.36416	0.0180711	1.74301	1.00538
Grhl1	Gata5	1.63587	0.101866	0.991972	0.376095	1.99215	0.0463548	1.33391	0.843152
Gria3	Gata5	-1.1821	0.237166	-0.624947	0.0965154	0.736731	0.461286	0.33603	0
Grip1	Gata5	-0.258544	0.795987	-0.099094	0.0813667	0.543395	0.586858	0.231467	0
Grn	Gata5	1.38441	0.166234	0.77928	0.00605396	0.00523233	0.995825	0.00181688	0.00151432
Gsg1l	Gata5	0.746627	0.455289	0.341713	0.179254	2.11015	0.0348453	1.45786	0.323975
Heg1	Gata5	0.618613	0.536171	0.270697	0.037344	0.0386752	0.969149	0.0136093	0.0062594
Hif3a	Gata5	2.60853	0.00909316	2.04129	0.108977	1.30412	0.192192	0.716264	0.699975
Hivep3	Gata5	0.309774	0.756732	0.121058	0.187912	1.57495	0.115268	0.938292	0.105256
Ier5	Gata5	0.163761	0.86992	0.0605209	-0.202417	-1.79398	0.0728163	-1.13777	-0.0558177
Igf2bp2	Gata5	0.344036	0.730819	0.13619	0.0374612	0.352742	0.724282	0.140092	0.0334913
Igfbp7	Gata5	0.883726	0.376844	0.423838	0.0633543	0.489812	0.624267	0.20463	0.115851
Irx2	Gata5	1.16914	0.242349	0.615559	0.204431	1.39948	0.16167	0.79137	0.4379
Itga6	Gata5	1.90373	0.0569452	1.24454	0.300669	2.25506	0.0241294	1.61745	1.09854
Itpr1	Gata5	-0.291356	0.770779	-0.11307	-0.150906	-1.51911	0.128736	-0.890301	0
Jam3	Gata5	1.29392	0.195692	0.708428	0.304088	2.05644	0.0397401	1.40077	0.642723
Kif26b	Gata5	-0.295964	0.767257	-0.115059	0.292372	2.07018	0.0384359	1.41526	0
Kif4	Gata5	-0.306504	0.759221	-0.119632	0.250562	2.32812	0.0199059	1.70102	0
Ldlrad4	Gata5	2.82165	0.00477767	2.32078	0.170021	1.62084	0.105053	0.978593	0.961267
Lhfpl2	Gata5	-0.123374	0.901811	-0.0448843	0.163835	1.44517	0.148409	0.82854	0
Lrrc8c	Gata5	0.421406	0.673459	0.171689	0.28175	1.95629	0.0504307	1.2973	0.161197
Map1b	Gata5	-0.264232	0.791601	-0.101493	0.0873084	0.833091	0.404793	0.392767	0
Mapk12	Gata5	0.109283	0.912978	0.0395397	0.12242	1.4633	0.143386	0.843492	0.0336443
Marcks	Gata5	0.400098	0.689084	0.161728	0.00641402	-0.181224	0.856192	-0.0674288	0.0198658
Mast2	Gata5	1.44049	0.149729	0.824694	0.166185	1.43599	0.151004	0.821011	0.555762
Mcam	Gata5	0.0669883	0.946591	0.0238376	0.126629	0.846749	0.397135	0.401062	0.0142137
Mcc	Gata5	0.0496841	0.960374	0.0175596	-0.0135495	-0.508625	0.611015	-0.213948	-0.00674629
Mest	Gata5	1.00436	0.315207	0.501404	0.205296	1.69255	0.0905403	1.04316	0.423419
Mgp	Gata5	1.251	0.210934	0.675853	0.144451	0.8249	0.409429	0.387822	0.272458
Micall1	Gata5	0.913862	0.360789	0.442746	-0.0257658	-0.256501	0.797564	-0.0982346	-0.060181
Mki67	Gata5	2.91193	0.00359207	2.44466	0.0810109	0.474968	0.63481	0.197356	0.19646
Mpdz	Gata5	1.82746	0.0676305	1.16986	0.214915	2.05126	0.0402418	1.39532	0.978188
Mpped2	Gata5	0.844512	0.398383	0.399699	-0.115691	-1.08645	0.27728	-0.557082	-0.247798
Mtss1	Gata5	0.84339	0.39901	0.399016	0.197386	1.6849	0.092007	1.03618	0.342652
Myh10	Gata5	0.845657	0.397744	0.400396	0.116073	1.2782	0.201178	0.696419	0.284912
Myl9	Gata5	3.06577	0.00217108	2.66332	0.222002	2.08495	0.0370735	1.43094	1.40711
Myo5a	Gata5	-0.364486	0.715495	-0.145393	0.278015	1.83329	0.0667599	1.17548	0
Nav3	Gata5	0.808571	0.418762	0.378033	0.164723	1.68592	0.0918107	1.03711	0.325942
Ncald	Gata5	0.602002	0.547172	0.261876	0.0171466	0.0823952	0.934332	0.0294986	0.0131101
Ncam1	Gata5	-0.260584	0.794413	-0.0999536	-0.0746001	-1.00817	0.313374	-0.503937	0
Neb	Gata5	1.6465	0.0996615	1.00147	0.317463	2.21657	0.0266524	1.57426	0.907779
Nova1	Gata5	0.610056	0.541825	0.266141	-0.00803796	-0.175324	0.860825	-0.0650851	-0.0286158
Nppa	Gata5	2.33529	0.0195282	1.70934	0.382316	1.93932	0.0524625	1.28015	1.14895
Nynrin	Gata5	0.780745	0.434952	0.361558	0.156969	1.20856	0.226833	0.644294	0.249396
Pcolce	Gata5	1.47373	0.140555	0.852155	0.210406	1.7117	0.086952	1.06072	0.666986
Pde7b	Gata5	0.317273	0.751036	0.124339	-0.105448	-1.08901	0.276148	-0.558857	-0.0862988
Pdzrn3	Gata5	-0.146591	0.883455	-0.0538156	0.0207786	0.04822	0.961541	0.0170322	0
Pea15a	Gata5	1.50257	0.132949	0.876314	0.162515	2.02244	0.0431308	1.36521	0.768669
Per2	Gata5	2.63406	0.00843711	2.07381	0.213644	2.30299	0.0212795	1.67204	1.52963
Phlda1	Gata5	-0.262388	0.793022	-0.100715	0.147251	1.43099	0.152434	0.816917	0
Pik3r3	Gata5	-0.0430413	0.965669	-0.0151719	0.151275	1.49414	0.13514	0.869218	0
Pip4k2a	Gata5	-0.0413197	0.967041	-0.0145551	0.224346	2.00661	0.0447907	1.34881	0
Pip5k1c	Gata5	1.73958	0.0819325	1.08654	0.289667	2.01202	0.0442178	1.3544	0.911767
Pitpnm2	Gata5	0.689222	0.490684	0.309198	0.0804275	0.356352	0.721577	0.141717	0.0664142
Plxdc2	Gata5	-0.642664	0.520442	-0.283628	0.11279	0.732424	0.46391	0.333567	0
Podn	Gata5	0.326242	0.744241	0.128286	0.319029	2.56201	0.0104069	1.98268	0.126736
Ppfia4	Gata5	1.90497	0.0567845	1.24577	0.139478	0.993628	0.320404	0.494302	0.444912
Prkag2	Gata5	0.66312	0.507254	0.294775	0.158703	1.31063	0.189982	0.721286	0.221222
Psd3	Gata5	2.64304	0.00821653	2.08531	0.234548	2.25916	0.0238737	1.62208	1.49629
Psip1	Gata5	-0.608789	0.542665	-0.265469	0.251957	2.24615	0.0246945	1.6074	0
Ptgfrn	Gata5	0.569854	0.568777	0.245058	-0.0292694	-0.523317	0.600754	-0.221303	-0.0820558
Ptms	Gata5	-0.613843	0.539319	-0.268154	-0.00277101	0.143585	0.885828	0.0526504	0
Rabgap1l	Gata5	0.778318	0.436382	0.360134	0.135568	1.5362	0.12449	0.904864	0.295381
Racgap1	Gata5	-0.832147	0.405326	-0.392196	-0.0128566	-0.50891	0.610815	-0.21409	0
Rapgef2	Gata5	-0.54825	0.58352	-0.233944	0.161833	1.34856	0.177477	0.750858	0
Reck	Gata5	2.15475	0.0311813	1.50611	0.127226	0.940077	0.347178	0.459448	0.434703
Rere	Gata5	-0.142163	0.886951	-0.0521004	0.0146264	-0.149638	0.88105	-0.0549993	0
Rfx2	Gata5	-0.312014	0.75503	-0.122036	-0.192879	-1.43273	0.151934	-0.818344	0
Rgs12	Gata5	1.52389	0.127536	0.894368	0.228701	1.56801	0.116878	0.932266	0.639202
Rgs6	Gata5	-0.643264	0.520053	-0.283952	0.172714	1.50992	0.131063	0.882521	0
Rian	Gata5	1.64679	0.0996019	1.00173	0.280469	2.52539	0.011557	1.93716	0.958577
Rpl3	Gata5	0.13805	0.890201	0.0505122	0.164389	1.41272	0.157738	0.802063	0.0421437
Rrbp1	Gata5	0.479454	0.631615	0.199547	-0.0134864	-0.0868688	0.930776	-0.0311549	-0.0112187
Ryr3	Gata5	1.33688	0.181261	0.741695	0.459001	1.91796	0.0551155	1.25873	0.645149
S1pr1	Gata5	-1.11261	0.265877	-0.575319	-0.0263775	-0.534785	0.592798	-0.227093	0
Scn10a	Gata5	0.868733	0.384993	0.414547	0.270237	2.17749	0.0294437	1.53101	0.394586
Scn5a	Gata5	1.75398	0.0794345	1.09999	0.178973	1.01021	0.312393	0.505298	0.435318
Sec31a	Gata5	0.686722	0.492258	0.307807	0.162459	1.15205	0.2493	0.603278	0.208423
Sema6d	Gata5	0.163858	0.869843	0.060559	0.413301	3.88085	0.000104093	3.98258	0.0605522
Serpinh1	Gata5	1.14835	0.250824	0.600632	0.187925	2.08331	0.0372234	1.42918	0.554847
Sfrp1	Gata5	3.75772	0.000171468	3.76582	0.155191	1.02699	0.304424	0.516521	0.516351
Sh3pxd2a	Gata5	0.141421	0.887537	0.0518135	0.16385	1.50908	0.131279	0.881806	0.0446485
Sipa1l1	Gata5	0.644883	0.519003	0.28483	0.206813	1.57809	0.114545	0.941025	0.241014
Slc16a12	Gata5	3.01581	0.00256297	2.59126	0.144031	1.03857	0.299005	0.524322	0.52172
Slc6a6	Gata5	-0.352262	0.724641	-0.139877	0.370321	1.93131	0.053445	1.27209	0
Slco3a1	Gata5	3.04327	0.00234021	2.63075	0.229036	1.57589	0.115052	0.939107	0.931359
Slit3	Gata5	0.927589	0.353621	0.451462	0.253852	1.61161	0.107048	0.970423	0.37385
Smtn	Gata5	1.02242	0.306584	0.51345	0.133738	1.28388	0.199185	0.700744	0.351931
Sned1	Gata5	0.106124	0.915484	0.0383491	-0.0755442	-0.660798	0.508742	-0.293502	-0.0184165
Soga1	Gata5	0.342074	0.732295	0.135314	0.325628	1.7001	0.0891129	1.05006	0.121392
Sorcs2	Gata5	1.3972	0.162355	0.789535	0.110706	0.9539	0.340134	0.46835	0.349434
Sparc	Gata5	0.896072	0.370214	0.431547	0.293534	2.41689	0.0156536	1.80538	0.420133
Sphkap	Gata5	-0.673018	0.500936	-0.300218	0.269184	2.24946	0.0244835	1.61113	0
Spred1	Gata5	0.454326	0.649594	0.187358	0.257601	1.90193	0.0571805	1.24275	0.174165
Srgap1	Gata5	1.35323	0.175981	0.754534	0.302421	2.00321	0.0451543	1.3453	0.671235
Srgap3	Gata5	0.185287	0.853004	0.0690489	0.236842	1.67516	0.0939027	1.02732	0.0620774
Stard10	Gata5	-0.158268	0.874245	-0.0583667	0.298369	1.91896	0.0549888	1.25973	0
Stard13	Gata5	1.57405	0.115475	0.937511	0.314468	2.11424	0.0344952	1.46224	0.835685
Stk32a	Gata5	0.49488	0.620685	0.207129	0.239403	1.47992	0.138894	0.857317	0.171746
Sulf2	Gata5	2.30171	0.0213515	1.67057	0.342118	2.01801	0.0435899	1.36061	1.19375
Sv2a	Gata5	-0.480762	0.630686	-0.200187	0.120716	1.21616	0.223925	0.649898	0
Sytl2	Gata5	0.166656	0.867641	0.0616599	0.289702	2.39302	0.0167105	1.77701	0.0605542
Tacc1	Gata5	0.5181	0.604388	0.218684	0.259479	2.54215	0.0110172	1.95793	0.215563
Tagln2	Gata5	1.09833	0.272061	0.565333	0.124587	0.871289	0.383596	0.416126	0.258615
Taok3	Gata5	1.47063	0.141391	0.849579	0.0994484	0.858243	0.390758	0.408092	0.321573
Tbc1d1	Gata5	1.48945	0.136368	0.865288	0.297839	1.87962	0.0601598	1.22069	0.725095
Tbcel	Gata5	2.25513	0.0241252	1.61753	0.0927624	1.08286	0.278872	0.554594	0.528313
Tbx3	Gata5	2.53998	0.0110858	1.95523	-0.00329651	-0.0745879	0.940543	-0.0266215	-0.0263173
Tbx5	Gata5	1.40065	0.161319	0.792313	0.408501	2.03717	0.0416329	1.38056	0.707221
Tenm3	Gata5	0.0876671	0.930141	0.0314511	0.226917	1.59588	0.110517	0.956572	0.0278612
Tex9	Gata5	-0.660856	0.508705	-0.293534	0.0612881	0.401828	0.68781	0.162531	0
Thbs4	Gata5	1.00748	0.313702	0.503483	0.354636	1.64154	0.100684	0.997038	0.417026
Thsd4	Gata5	0.563944	0.572792	0.242003	0.17252	1.53028	0.125948	0.899807	0.203011
Timp3	Gata5	0.660443	0.50897	0.293308	0.193564	1.60445	0.108616	0.964108	0.25003
Tln1	Gata5	0.864416	0.387359	0.411886	0.255295	2.0059	0.0448674	1.34807	0.382112
Tmem108	Gata5	0.161778	0.871481	0.0597422	0.133295	0.823472	0.41024	0.386962	0.034232
Tmem163	Gata5	1.57853	0.114444	0.941408	0.375204	2.2268	0.0259608	1.58568	0.861907
Tmem39a	Gata5	0.109563	0.912756	0.0396454	0.141363	1.1703	0.241881	0.616398	0.0297189
Tmsb10	Gata5	1.57618	0.114985	0.93936	0.0324493	-0.0132604	0.98942	-0.00461928	0.00408563
Tmsb4x	Gata5	-0.584978	0.558563	-0.252928	0.0461551	0.400016	0.689145	0.16169	0
Tns3	Gata5	-1.21964	0.222602	-0.65247	0.153342	1.21865	0.222977	0.65174	0
Tpm2	Gata5	1.34879	0.177403	0.751039	0.21414	1.52849	0.126392	0.898282	0.550718
Tpm4	Gata5	-0.367144	0.713512	-0.146599	0.036507	0.223843	0.822879	0.0846639	0
Tpx2	Gata5	-0.508747	0.61093	-0.214009	-0.0950912	-0.865225	0.386916	-0.412384	0
Trerf1	Gata5	1.57318	0.115677	0.936755	0.174529	1.74319	0.0813009	1.0899	0.72683
Trim2	Gata5	-0.830681	0.406154	-0.391309	0.215593	2.06253	0.0391574	1.40719	0
Trio	Gata5	1.06879	0.285164	0.544906	0.165236	1.43603	0.150995	0.821039	0.405497
Tshz1	Gata5	-0.986987	0.323649	-0.489926	0.245288	1.8705	0.0614144	1.21173	0
Tuba1a	Gata5	0.622649	0.533515	0.272853	0.129086	1.31446	0.188693	0.724245	0.206533
Tubb5	Gata5	2.15841	0.0308963	1.51009	0.140354	1.35483	0.175472	0.755793	0.696919
Tulp4	Gata5	1.44107	0.149565	0.82517	0.218693	1.93416	0.0530931	1.27496	0.710596
Unc5b	Gata5	0.250742	0.802014	0.0958181	0.251919	1.7438	0.0811942	1.09048	0.0871993
Utrn	Gata5	0.148307	0.8821	0.054482	0.104355	1.06706	0.285947	0.543715	0.038193
Vim	Gata5	2.03052	0.0423034	1.37362	0.0670443	0.113176	0.909891	0.0410107	0.0391951
Wipf3	Gata5	2.13952	0.0323939	1.48954	0.0908875	0.87809	0.379895	0.420337	0.397959
Zc3h7a	Gata5	0.82211	0.411015	0.386143	-0.0335322	-0.668981	0.503507	-0.297994	-0.150229
Zfp462	Gata5	1.34301	0.17927	0.746492	0.0899997	0.924674	0.355136	0.449606	0.327218
Zfp52	Gata5	1.94093	0.0522673	1.28177	0.069856	0.486464	0.626638	0.202983	0.189665
Zfp579	Gata5	1.73206	0.0832631	1.07955	0.385839	2.12822	0.0333185	1.47731	0.943829
1700025G04Rik	Mef2c	1.25531	0.209365	0.679097	0.117386	1.20023	0.230048	0.638181	0.407547
Abcg2	Mef2c	-0.568812	0.569484	-0.244519	0.0966652	0.679097	0.497077	0.303577	0
Ablim2	Mef2c	1.23136	0.218187	0.661172	0.134432	1.0673	0.285837	0.543882	0.354914
Ablim3	Mef2c	0.0688663	0.945096	0.0245241	0.0957545	0.800998	0.423133	0.373523	0.0139777
Adamts1	Mef2c	1.59627	0.110428	0.956921	0.060819	0.476008	0.634069	0.197864	0.171032
Adamtsl2	Mef2c	1.47178	0.141082	0.85053	0.304123	2.00759	0.0446872	1.34982	0.746022
Adarb1	Mef2c	1.50903	0.131291	0.881764	0.192061	1.30305	0.192559	0.715437	0.524956
Adcy9	Mef2c	2.34978	0.0187847	1.7262	-0.148277	-1.4061	0.159696	-0.796707	-0.755771
Adora1	Mef2c	2.09349	0.0363058	1.44002	0.31908	1.85744	0.0632493	1.19894	1.01207
Ahnak	Mef2c	0.45959	0.645811	0.189895	0.0427861	0.400493	0.688794	0.161911	0.0507203
Alox8	Mef2c	3.03109	0.00243673	2.61319	0.252366	1.68968	0.091089	1.04053	1.0301
Apoe	Mef2c	2.34868	0.0188402	1.72491	0.143753	1.32235	0.186051	0.730367	0.69597
App	Mef2c	3.07229	0.00212423	2.6728	0.327329	2.07176	0.0382883	1.41693	1.39436
Arhgap17	Mef2c	1.60172	0.109217	0.961709	0.291845	1.95702	0.0503456	1.29804	0.812298
Arhgap31	Mef2c	2.45063	0.0142606	1.84586	0.433689	2.3653	0.0180154	1.74436	1.49459
Arl5a	Mef2c	1.18402	0.236405	0.626343	0.309016	2.27481	0.0229176	1.63983	0.595328
Arpp21	Mef2c	3.77787	0.000158174	3.80087	0.378007	2.94713	0.00320737	2.49385	2.47301
Atp11a	Mef2c	0.235072	0.814153	0.0892941	0.0283014	0.562897	0.573505	0.241463	0.0358644
Atxn1	Mef2c	1.47587	0.13998	0.853935	0.00527845	-0.0193923	0.984528	-0.00677186	0.00581755
Atxn7	Mef2c	2.32408	0.0201215	1.69634	-0.116867	-1.37368	0.16954	-0.770727	-0.729903
B2m	Mef2c	1.26349	0.206414	0.685262	0.101023	1.14899	0.250559	0.601089	0.392273
Bcl2	Mef2c	1.85564	0.0635047	1.19719	0.109158	0.852431	0.393975	0.404531	0.364054
Bgn	Mef2c	0.488254	0.62537	0.203863	0.128089	1.1341	0.256754	0.590482	0.141729
C430049B03Rik	Mef2c	2.65659	0.00789358	2.10273	0.120573	0.769242	0.44175	0.354824	0.350513
Cacna1h	Mef2c	2.68832	0.00718123	2.1438	0.151087	0.933586	0.350517	0.45529	0.44955
Cacna2d2	Mef2c	2.34144	0.0192094	1.71649	0.349517	1.98539	0.0471016	1.32696	1.18438
Cald1	Mef2c	1.81747	0.0691453	1.16024	0.050431	0.209947	0.833709	0.0789854	0.0730367
Camk1d	Mef2c	1.12145	0.262095	0.581541	0.264822	2.06922	0.0385256	1.41425	0.536819
Ccdc80	Mef2c	2.77075	0.00559276	2.25237	0.135188	1.01254	0.311279	0.50685	0.501509
Ccnb2	Mef2c	1.37427	0.169359	0.771191	0.0453439	0.361676	0.717594	0.144121	0.116099
Ccnd2	Mef2c	2.17164	0.0298828	1.52458	0.0300055	0.743758	0.457023	0.340062	0.32491
Cd44	Mef2c	2.54643	0.010883	1.96325	0.265834	2.32888	0.0198656	1.7019	1.51524
Cdc42bpa	Mef2c	4.32176	1.54786e-05	4.81027	0.106929	0.800568	0.423382	0.373268	0.373259
Cdh13	Mef2c	1.03979	0.298439	0.525145	0.095143	0.612823	0.539993	0.267612	0.169234
Cdk14	Mef2c	0.787576	0.430945	0.365578	0.1785	1.23608	0.21643	0.664682	0.256407
Cdon	Mef2c	2.43371	0.0149449	1.82551	0.138249	1.03174	0.302194	0.519714	0.504979
Cep170	Mef2c	1.80404	0.0712247	1.14737	0.0710321	0.713613	0.475467	0.32288	0.29003
Cfl1	Mef2c	1.50024	0.133552	0.874351	0.133669	1.56979	0.116465	0.933804	0.629927
Cit	Mef2c	0.525642	0.599137	0.222474	0.259393	2.20078	0.0277517	1.55671	0.214484
Clic1	Mef2c	2.58446	0.00975324	2.01085	0.221462	1.54977	0.121197	0.916506	0.88683
Col1a1	Mef2c	2.68601	0.00723109	2.1408	0.221937	1.63393	0.102273	0.990238	0.963511
Col3a1	Mef2c	4.12459	3.71401e-05	4.43016	0.135224	1.73415	0.0828923	1.08149	1.08131
Col4a1	Mef2c	1.97252	0.04855	1.31381	0.1633	1.30726	0.191124	0.718684	0.637527
Col4a2	Mef2c	0.996984	0.318772	0.496519	0.209424	1.85549	0.0635263	1.19705	0.441234
Colec12	Mef2c	0.216025	0.828969	0.081462	0.0391559	0.425698	0.670328	0.173713	0.0252048
Colq	Mef2c	2.17491	0.029637	1.52817	0.173701	1.1234	0.261269	0.582912	0.547964
Coro1c	Mef2c	2.02958	0.0423994	1.37264	0.207467	1.64198	0.100595	0.997426	0.857833
Creb3l2	Mef2c	2.52223	0.0116614	1.93325	0.239788	1.75436	0.0793696	1.10035	1.04525
Crtc3	Mef2c	0.535359	0.592401	0.227384	0.351738	2.9951	0.00274356	2.56169	0.226565
Cspg4	Mef2c	2.14428	0.0320104	1.49471	0.288462	2.26769	0.0233483	1.63174	1.26272
Cyp2d22	Mef2c	1.2156	0.224136	0.649489	0.251848	1.40901	0.158831	0.799063	0.459211
Ddr2	Mef2c	2.10246	0.0355133	1.44961	0.242587	2.09986	0.0357408	1.44684	1.155
Dlc1	Mef2c	1.24998	0.211306	0.675087	-0.049174	-0.502289	0.615464	-0.210797	-0.156942
Dpysl2	Mef2c	0.938342	0.348069	0.458335	0.267516	1.71797	0.0858023	1.0665	0.393612
Dpysl3	Mef2c	2.14749	0.0317543	1.4982	0.143441	1.30786	0.190922	0.719145	0.664315
Eef1a1	Mef2c	0.663329	0.50712	0.294889	0.0828751	0.536489	0.591621	0.227957	0.0976066
Efhd2	Mef2c	2.4559	0.0140533	1.85222	0.186272	1.14385	0.252688	0.597416	0.57973
Eln	Mef2c	1.48748	0.136889	0.863631	-0.0416458	-0.729655	0.465601	-0.331986	-0.268609
Epas1	Mef2c	1.73612	0.0825426	1.08332	0.0166252	0.206947	0.836051	0.0777672	0.0707937
Epb41l2	Mef2c	1.47284	0.140795	0.851413	0.0390329	0.48146	0.63019	0.200529	0.166052
Ephb4	Mef2c	1.72947	0.0837253	1.07714	0.202168	1.33874	0.180655	0.74315	0.603356
Etv5	Mef2c	2.37767	0.0174224	1.75889	0.162948	1.51324	0.130218	0.885329	0.83752
Fabp4	Mef2c	1.91511	0.0554779	1.25588	0.0373537	0.236622	0.81295	0.089936	0.0844274
Fam129a	Mef2c	1.89989	0.0574478	1.24073	-0.0138191	-0.115561	0.908001	-0.0419138	-0.0393932
Fam49a	Mef2c	2.27092	0.0231516	1.63542	0.209955	1.76107	0.078226	1.10665	1.00189
Fbln1	Mef2c	3.2246	0.00126149	2.89912	0.287458	1.66396	0.0961209	1.01718	1.01206
Fbn2	Mef2c	0.349464	0.726741	0.13862	0.425969	2.92495	0.00344509	2.4628	0.138058
Fgf12	Mef2c	1.69007	0.0910152	1.04089	0.467505	2.51322	0.0119634	1.92215	0.99187
Fgfr1	Mef2c	0.368785	0.712288	0.147344	-0.00603535	-0.206562	0.836352	-0.0776108	-0.0209451
Flnb	Mef2c	0.51609	0.605792	0.217677	0.246555	1.9607	0.0499139	1.30178	0.203795
Foxp1	Mef2c	2.34426	0.0190649	1.71977	0.068859	0.318702	0.749952	0.124966	0.122215
Fstl1	Mef2c	3.19112	0.00141723	2.84856	0.347014	2.60656	0.00914556	2.03879	1.97675
Furin	Mef2c	1.60448	0.108608	0.964138	0.294743	2.0815	0.0373886	1.42726	0.847908
Gabrg3	Mef2c	-0.169655	0.865281	-0.0628427	0.123349	0.76259	0.445708	0.35095	0
Gja5	Mef2c	3.24819	0.00116141	2.93502	0.211175	1.21643	0.223822	0.650098	0.648352
Gm12295	Mef2c	1.01458	0.310308	0.508207	0.176133	1.79925	0.0719788	1.1428	0.443757
Gnao1	Mef2c	3.51455	0.000440495	3.35606	0.108677	1.06488	0.286928	0.542227	0.541752
Gne	Mef2c	0.540521	0.588838	0.230004	0.0499306	0.746499	0.455366	0.341639	0.110101
Gng2	Mef2c	0.943148	0.345605	0.46142	0.130026	1.23195	0.217966	0.66161	0.311365
Gpx3	Mef2c	2.69072	0.00712972	2.14693	0.24066	1.3588	0.174209	0.75893	0.744495
Grhl1	Mef2c	2.13182	0.0330213	1.48121	0.337775	1.74641	0.08074	1.09291	0.954305
Gria3	Mef2c	1.29698	0.194638	0.710773	0.138914	1.20061	0.229903	0.638456	0.420454
Grip1	Mef2c	2.34492	0.0190309	1.72054	0.058859	0.287111	0.774028	0.111244	0.108837
Grn	Mef2c	1.154	0.2485	0.604674	0.133822	1.47938	0.139038	0.856865	0.452241
Gsg1l	Mef2c	1.72769	0.0840436	1.0755	-0.171103	-2.02795	0.0425657	-1.37094	-0.909982
Heg1	Mef2c	1.8251	0.0679853	1.16759	0.00698698	-0.301379	0.763125	-0.117404	0.108335
Hif3a	Mef2c	1.62461	0.104245	0.981943	0.0528168	0.59013	0.555103	0.255626	0.220778
Hivep3	Mef2c	1.71245	0.0868142	1.06141	0.0856954	0.553271	0.580078	0.236514	0.210044
Ier5	Mef2c	-0.849921	0.395369	-0.402997	-0.198102	-1.74838	0.0803987	-1.09475	0
Igf2bp2	Mef2c	0.465391	0.641651	0.192701	0.0371409	0.349028	0.727068	0.138425	0.0446994
Igfbp7	Mef2c	0.707035	0.479545	0.319171	0.173491	1.71293	0.086726	1.06185	0.280104
Irx2	Mef2c	1.03927	0.298681	0.524792	0.309644	2.34041	0.0192624	1.71529	0.50558
Itga6	Mef2c	0.0968143	0.922874	0.0348576	0.220137	1.56264	0.118137	0.927615	0.0305909
Itpr1	Mef2c	1.74457	0.0810599	1.09119	-0.0316799	-0.0750329	0.940189	-0.0267851	-0.0245513
Jam3	Mef2c	2.94629	0.00321614	2.49267	0.193177	1.25167	0.210689	0.676359	0.671157
Kif26b	Mef2c	3.38444	0.000713231	3.14677	0.256107	1.77951	0.0751568	1.12403	1.12024
Kif4	Mef2c	1.84517	0.065013	1.187	0.0568468	0.220188	0.825725	0.0831646	0.077246
Ldlrad4	Mef2c	1.22928	0.218968	0.659618	0.121793	1.0687	0.285204	0.544844	0.354851
Lhfpl2	Mef2c	0.713951	0.475257	0.323071	0.131105	1.13579	0.256046	0.591681	0.214944
Lrrc8c	Mef2c	3.19809	0.00138342	2.85905	0.208661	1.3299	0.183552	0.736241	0.733577
Map1b	Mef2c	1.25586	0.209167	0.679508	0.0536274	0.406837	0.684127	0.164863	0.124824
Mapk12	Mef2c	1.37724	0.168438	0.773561	0.113586	1.34278	0.179343	0.746317	0.498158
Marcks	Mef2c	2.06989	0.0384622	1.41497	0.0985415	0.942227	0.346077	0.460828	0.430359
Mast2	Mef2c	1.17794	0.238819	0.621932	0.130873	1.0547	0.291564	0.535266	0.336533
Mcam	Mef2c	1.25774	0.208486	0.680922	0.216657	1.70067	0.0890046	1.05059	0.554497
Mcc	Mef2c	0.670478	0.502553	0.298818	0.0580219	0.500415	0.616783	0.209868	0.0918531
Mest	Mef2c	0.423531	0.671908	0.17269	0.0646034	0.365567	0.714688	0.145883	0.0426841
Mgp	Mef2c	1.15596	0.247697	0.606079	0.317103	2.16598	0.0303129	1.51837	0.56783
Micall1	Mef2c	-0.431241	0.666293	-0.176335	-0.0773045	-0.826004	0.408802	-0.388487	0
Mki67	Mef2c	2.2099	0.0271123	1.56683	0.172699	1.47539	0.140108	0.853537	0.786691
Mpdz	Mef2c	2.87105	0.00409108	2.38816	-0.0394992	-0.989991	0.322178	-0.491904	-0.488182
Mpped2	Mef2c	-0.499	0.617779	-0.209167	-0.247986	-2.44056	0.0146646	-1.83373	0
Mtss1	Mef2c	1.99295	0.046267	1.33473	0.118358	0.889741	0.373605	0.427587	0.395141
Myh10	Mef2c	1.76916	0.0768664	1.11426	-0.0012949	-0.139187	0.889302	-0.0509506	-0.046815
Myl9	Mef2c	0.488881	0.624926	0.204171	0.104057	0.837567	0.402274	0.395478	0.110245
Myo5a	Mef2c	1.61484	0.106345	0.973283	0.102149	0.46162	0.644354	0.190875	0.166104
Nav3	Mef2c	0.547852	0.583794	0.233741	0.236756	2.55209	0.0107078	1.9703	0.230438
Ncald	Mef2c	1.90948	0.0562001	1.25026	-0.0621621	-0.912394	0.361561	-0.441818	-0.400726
Ncam1	Mef2c	1.09817	0.272132	0.565221	0.261894	2.53315	0.0113043	1.94676	0.552285
Neb	Mef2c	2.63785	0.00834324	2.07867	0.249482	1.69682	0.0897309	1.04706	1.01177
Nova1	Mef2c	-1.10374	0.269708	-0.569106	0.0864914	0.998315	0.318126	0.4974	0
Nppa	Mef2c	2.77187	0.00557361	2.25386	0.271362	1.2913	0.196598	0.706421	0.69664
Nynrin	Mef2c	2.23768	0.0252419	1.59788	0.0611961	0.359741	0.71904	0.143247	0.138984
Pcolce	Mef2c	1.48607	0.13726	0.862457	0.204386	1.64976	0.0989928	1.0044	0.652348
Pde7b	Mef2c	1.42218	0.154974	0.809742	-0.00848043	-0.139872	0.888761	-0.051215	-0.0428717
Pdzrn3	Mef2c	2.27443	0.0229401	1.6394	0.147897	1.56892	0.116666	0.933057	0.863503
Pea15a	Mef2c	0.688183	0.491337	0.30862	0.0368738	0.418545	0.675549	0.170343	0.0783323
Per2	Mef2c	1.24579	0.212841	0.671945	0.113273	1.06071	0.288823	0.539368	0.356359
Phlda1	Mef2c	3.65059	0.000261639	3.5823	0.15605	1.53577	0.124595	0.904501	0.903703
Pik3r3	Mef2c	-0.198408	0.842726	-0.0743136	0.177778	1.79573	0.0725382	1.13943	0
Pip4k2a	Mef2c	2.40351	0.0162383	1.78946	0.162382	1.37642	0.168692	0.772907	0.739474
Pip5k1c	Mef2c	2.4188	0.0155718	1.80766	0.30405	2.13188	0.0330163	1.48127	1.31809
Pitpnm2	Mef2c	2.18673	0.028762	1.54118	0.182394	1.48931	0.136406	0.865167	0.792515
Plxdc2	Mef2c	2.57792	0.0099397	2.00263	0.157805	1.21481	0.22444	0.648899	0.634233
Podn	Mef2c	0.765003	0.44427	0.352353	0.149573	1.0868	0.277123	0.557327	0.223099
Ppfia4	Mef2c	2.25989	0.0238279	1.62291	0.072525	0.321694	0.747684	0.126282	0.122804
Prkag2	Mef2c	0.697492	0.485495	0.313815	0.244007	2.15014	0.0315438	1.50109	0.299535
Psd3	Mef2c	0.571694	0.567529	0.246012	0.0583419	0.347529	0.728194	0.137753	0.0543091
Psip1	Mef2c	1.69078	0.0908794	1.04153	0.11386	0.798934	0.424328	0.372298	0.321805
Ptgfrn	Mef2c	0.762181	0.445952	0.350712	0.0587783	0.390913	0.695861	0.157477	0.0801416
Ptms	Mef2c	-0.113435	0.909685	-0.0411087	-0.032111	-0.204399	0.838042	-0.0767343	0
Rabgap1l	Mef2c	2.84739	0.00440797	2.35576	0.0611632	0.595451	0.551542	0.258421	0.256867
Racgap1	Mef2c	0.0306235	0.97557	0.0107417	0.191105	1.93669	0.0527833	1.2775	0.010168
Rapgef2	Mef2c	1.438	0.150435	0.822651	0.14838	1.20881	0.226736	0.644479	0.464627
Reck	Mef2c	1.95986	0.0500117	1.30093	0.099146	0.628684	0.529556	0.276088	0.257209
Rere	Mef2c	1.4492	0.147282	0.83185	0.102752	0.853899	0.393161	0.405429	0.316469
Rfx2	Mef2c	4.09	4.31368e-05	4.36515	-0.144978	-1.09008	0.275676	-0.559601	-0.559552
Rgs12	Mef2c	1.06645	0.28622	0.5433	0.260398	1.82701	0.0676983	1.16942	0.47555
Rgs6	Mef2c	1.96052	0.0499352	1.30159	0.203387	1.83539	0.0664476	1.17752	0.946673
Rian	Mef2c	2.50734	0.0121642	1.91491	0.038035	0.154078	0.877548	0.056729	0.0559925
Rpl3	Mef2c	2.6392	0.00831009	2.08039	0.172188	1.48976	0.136287	0.865545	0.843255
Rrbp1	Mef2c	1.29239	0.196224	0.707249	0.12893	1.54772	0.121691	0.914742	0.5316
Ryr3	Mef2c	2.84524	0.00443775	2.35284	0.468076	1.96417	0.0495109	1.3053	1.26979
S1pr1	Mef2c	1.59263	0.111243	0.953727	0.209299	1.88162	0.0598871	1.22267	0.783918
Scn10a	Mef2c	2.18553	0.02885	1.53985	0.0769537	0.380025	0.703927	0.152472	0.147234
Scn5a	Mef2c	2.79217	0.00523566	2.28103	0.278179	1.82846	0.06748	1.17083	1.14049
Sec31a	Mef2c	2.26482	0.0235237	1.6285	0.220164	1.6807	0.0928204	1.03236	0.942484
Sema6d	Mef2c	1.47456	0.140332	0.852844	0.0181852	-0.0738172	0.941156	-0.0263385	0.0225446
Serpinh1	Mef2c	3.22544	0.00125779	2.90039	0.0409149	0.263022	0.792534	0.100982	0.100839
Sfrp1	Mef2c	2.14916	0.0316217	1.50002	0.229056	1.68792	0.0914265	1.03893	0.92025
Sh3pxd2a	Mef2c	3.58156	0.000341548	3.46655	0.143331	1.28	0.200543	0.697792	0.697201
Sipa1l1	Mef2c	1.46103	0.144007	0.841617	0.259747	2.09939	0.0357823	1.44633	0.757866
Slc16a12	Mef2c	1.95051	0.0511151	1.29145	0.182391	1.40391	0.160346	0.794942	0.691937
Slc6a6	Mef2c	1.24422	0.213418	0.67077	0.297149	1.50251	0.132966	0.87626	0.497564
Slco3a1	Mef2c	1.92788	0.0538702	1.26865	0.216911	1.47327	0.140679	0.851772	0.728227
Slit3	Mef2c	2.08802	0.0367957	1.4342	0.258203	1.64473	0.100026	0.999886	0.875687
Smtn	Mef2c	1.79076	0.0733325	1.1347	-0.0566355	-0.868871	0.384918	-0.414632	-0.366508
Sned1	Mef2c	-1.08324	0.278704	-0.554857	-0.171594	-1.4969	0.134421	-0.871534	0
Soga1	Mef2c	2.90718	0.003647	2.43806	0.339892	1.78554	0.0741742	1.12975	1.11041
Sorcs2	Mef2c	1.24401	0.213497	0.670609	-0.0358852	-0.599809	0.548634	-0.260718	-0.190441
Sparc	Mef2c	2.84544	0.00443505	2.3531	0.213946	1.71504	0.0863379	1.0638	1.04388
Sphkap	Mef2c	2.24945	0.0244841	1.61112	0.0184779	-0.0629807	0.949782	-0.0223761	0.0218143
Spred1	Mef2c	2.29577	0.0216888	1.66376	0.201761	1.40484	0.160069	0.795693	0.748883
Srgap1	Mef2c	2.27442	0.022941	1.63939	0.173949	1.06477	0.286981	0.542146	0.518072
Srgap3	Mef2c	2.07174	0.0382893	1.41692	0.26102	1.87713	0.0605	1.21824	1.01559
Stard10	Mef2c	2.33359	0.0196173	1.70736	0.291793	1.87181	0.0612325	1.21302	1.09882
Stard13	Mef2c	3.05231	0.00227085	2.64381	0.328994	2.22595	0.0260174	1.58474	1.5493
Stk32a	Mef2c	0.854852	0.392633	0.406013	0.153738	0.794473	0.42692	0.369653	0.185799
Sulf2	Mef2c	2.74046	0.0061354	2.21216	0.387381	2.34291	0.0191338	1.7182	1.59943
Sv2a	Mef2c	1.49421	0.13512	0.869282	0.0361862	0.208781	0.834619	0.0785115	0.0670366
Sytl2	Mef2c	2.10311	0.0354559	1.45031	0.123077	0.799417	0.424049	0.372584	0.352158
Tacc1	Mef2c	1.02425	0.305715	0.514683	0.0701736	0.705867	0.480271	0.318514	0.194391
Tagln2	Mef2c	1.7386	0.0821059	1.08563	0.196607	1.52267	0.127841	0.893331	0.700166
Taok3	Mef2c	2.70537	0.00682283	2.16604	0.159333	1.51164	0.130626	0.88397	0.864684
Tbc1d1	Mef2c	1.97231	0.0485738	1.3136	0.25481	1.56093	0.118541	0.92613	0.792212
Tbcel	Mef2c	1.65249	0.0984337	1.00686	0.118827	1.40374	0.160396	0.794807	0.61432
Tbx3	Mef2c	1.32816	0.184126	0.734884	0.0257549	0.328297	0.742687	0.129194	0.102337
Tbx5	Mef2c	3.90039	9.60394e-05	4.01755	0.402145	2.00077	0.0454172	1.34278	1.3419
Tenm3	Mef2c	2.65673	0.00789016	2.10291	0.118868	0.642278	0.520692	0.283419	0.280276
Tex9	Mef2c	2.18346	0.0290018	1.53758	0.148081	1.29739	0.194498	0.711084	0.661824
Thbs4	Mef2c	2.89288	0.00381726	2.41825	0.505887	2.52054	0.0117176	1.93116	1.80995
Thsd4	Mef2c	2.04886	0.0404761	1.3928	0.145263	1.25108	0.210907	0.675909	0.614668
Timp3	Mef2c	2.1444	0.0320007	1.49484	0.221228	1.87414	0.0609107	1.21531	1.04114
Tln1	Mef2c	1.87757	0.06044	1.21868	0.108229	0.701787	0.482812	0.316222	0.288977
Tmem108	Mef2c	3.27854	0.00104347	2.98152	0.357477	3.00508	0.0026551	2.57592	2.43229
Tmem163	Mef2c	3.52647	0.00042114	3.37557	0.326996	1.8928	0.0583841	1.23371	1.23077
Tmem39a	Mef2c	0.954394	0.339884	0.468669	0.159727	1.36318	0.172825	0.762394	0.342974
Tmsb10	Mef2c	0.655786	0.511962	0.290763	0.288054	2.81966	0.00480744	2.31809	0.288777
Tmsb4x	Mef2c	1.11057	0.266751	0.573893	0.142926	1.54039	0.123465	0.908456	0.446989
Tns3	Mef2c	-0.190332	0.849049	-0.0710673	0.139818	1.07068	0.284312	0.546205	0
Tpm2	Mef2c	2.07524	0.0379644	1.42062	0.23866	1.74307	0.0813221	1.08979	0.934797
Tpm4	Mef2c	2.28502	0.0223117	1.65147	0.127373	1.19091	0.233688	0.631364	0.600698
Tpx2	Mef2c	0.579138	0.562496	0.249881	-0.0408319	-0.209588	0.83399	-0.0788394	-0.0327471
Trerf1	Mef2c	2.22734	0.0259248	1.58629	0.0595324	0.58653	0.557519	0.25374	0.244895
Trim2	Mef2c	1.613	0.106744	0.971655	0.0493947	0.350712	0.725804	0.13918	0.122011
Trio	Mef2c	3.44381	0.000573576	3.24141	0.170274	1.49071	0.136039	0.866337	0.864758
Tshz1	Mef2c	1.60264	0.109013	0.962521	0.202118	1.46778	0.142165	0.847207	0.627677
Tuba1a	Mef2c	0.719859	0.471612	0.326416	0.0529558	0.413393	0.679319	0.167926	0.0806312
Tubb5	Mef2c	1.14495	0.252228	0.598207	0.0579521	0.425405	0.670542	0.173574	0.122836
Tulp4	Mef2c	0.931049	0.351828	0.453669	0.0988434	0.695576	0.486694	0.312744	0.175686
Unc5b	Mef2c	2.43344	0.0149561	1.82518	0.244073	1.68609	0.0917789	1.03726	0.977315
Utrn	Mef2c	2.29819	0.0215509	1.66653	0.147819	1.56178	0.118339	0.926871	0.862203
Vim	Mef2c	0.9619	0.3361	0.473532	0.315059	2.44898	0.014326	1.84387	0.461413
Wipf3	Mef2c	0.461095	0.644731	0.190622	0.113105	1.14071	0.253989	0.595184	0.133733
Zc3h7a	Mef2c	1.1721	0.241157	0.6177	0.198247	1.72774	0.0840343	1.07554	0.515806
Zfp462	Mef2c	-0.2825	0.77756	-0.109266	0.0745898	0.749352	0.453645	0.343284	0
Zfp52	Mef2c	0.642693	0.520423	0.283643	0.220383	2.11249	0.0346444	1.46037	0.269995
Zfp579	Mef2c	2.27401	0.0229655	1.63892	0.334442	1.80799	0.0706078	1.15115	1.03644
1700025G04Rik	Prdm16	-0.473454	0.635889	-0.196619	-0.0255006	-0.402252	0.687499	-0.162728	0
Abcg2	Prdm16	1.3717	0.170158	0.769148	-0.101227	-1.42477	0.154224	-0.811847	-0.525581
Ablim2	Prdm16	1.17432	0.240266	0.619308	0.0937835	0.619771	0.535409	0.271315	0.189073
Ablim3	Prdm16	0.384538	0.700579	0.154543	-0.118404	-1.43698	0.150725	-0.821815	-0.12743
Adamts1	Prdm16	0.0696711	0.944455	0.0248185	0.192505	1.8054	0.0710128	1.14866	0.0230085
Adamtsl2	Prdm16	1.5425	0.122951	0.910268	-0.00832412	-0.487044	0.626227	-0.203268	-0.172513
Adarb1	Prdm16	0.322036	0.747426	0.126432	0.000224847	-0.455267	0.648917	-0.187811	0.0403265
Adcy9	Prdm16	-0.766046	0.443649	-0.352961	0.2789	2.52605	0.0115354	1.93797	0
Adora1	Prdm16	0.0818354	0.934778	0.0292917	-0.00654659	-0.475057	0.634747	-0.1974	-0.0104713
Ahnak	Prdm16	-0.445547	0.655925	-0.183146	0.0974815	1.03432	0.300988	0.521451	0
Alox8	Prdm16	0.270201	0.787006	0.104022	-0.177502	-1.50884	0.13134	-0.881602	-0.0888529
Apoe	Prdm16	-1.30189	0.192954	-0.714545	-0.150488	-1.96494	0.0494215	-1.30608	0
App	Prdm16	0.407489	0.683649	0.165167	-0.0861201	-1.12702	0.259733	-0.585473	-0.115876
Arhgap17	Prdm16	-0.929953	0.352396	-0.452969	-0.00208907	-0.445658	0.655844	-0.183199	0
Arhgap31	Prdm16	1.33129	0.183092	0.73733	-0.0982508	-0.996039	0.319231	-0.495895	-0.35274
Arl5a	Prdm16	0.685727	0.492885	0.307254	-0.0308112	-0.712882	0.475919	-0.322467	-0.134167
Arpp21	Prdm16	-1.17682	0.239269	-0.621114	-0.0608713	-0.841615	0.400004	-0.397936	0
Atp11a	Prdm16	-1.77893	0.0752521	-1.12348	0.0360504	0.663407	0.50707	0.294932	0
Atxn1	Prdm16	-0.746077	0.455621	-0.341396	0.158992	1.87048	0.0614167	1.21171	0
Atxn7	Prdm16	1.2677	0.204905	0.688447	0.0285457	0.478701	0.632151	0.199179	0.150258
B2m	Prdm16	-0.402592	0.687249	-0.162886	-0.0482663	-0.606851	0.54395	-0.264441	0
Bcl2	Prdm16	0.23552	0.813805	0.0894796	-0.0247347	-0.331573	0.740212	-0.130644	-0.0215325
Bgn	Prdm16	-0.210244	0.833477	-0.0791061	0.00234405	-0.276877	0.781874	-0.106863	0
C430049B03Rik	Prdm16	0.00942852	0.992477	0.00327944	0.0269478	-0.173921	0.861927	-0.0645294	0.000451331
Cacna1h	Prdm16	0.9772	0.32847	0.483504	-0.0276166	-0.535532	0.592282	-0.227471	-0.138941
Cacna2d2	Prdm16	0.936723	0.348901	0.457297	-0.0564209	-0.701321	0.483103	-0.31596	-0.178192
Cald1	Prdm16	-0.064715	0.948401	-0.023008	0.0365631	0.0499774	0.96014	0.0176653	0
Camk1d	Prdm16	0.47386	0.6356	0.196816	0.000387484	-0.426732	0.669575	-0.174201	0.0557183
Ccdc80	Prdm16	1.59105	0.111597	0.952347	0.0181658	-0.0645648	0.94852	-0.0229533	0.0203308
Ccnb2	Prdm16	1.07961	0.280316	0.552351	0.0849843	0.866726	0.386092	0.413309	0.253225
Ccnd2	Prdm16	1.37743	0.168381	0.773707	0.00157347	0.403484	0.686592	0.163301	0.131142
Cd44	Prdm16	0.534874	0.592737	0.227138	-0.101331	-1.36203	0.17319	-0.761477	-0.178309
Cdc42bpa	Prdm16	0.123034	0.90208	0.0447548	0.0440816	0.0850313	0.932237	0.0304739	0.00289131
Cdh13	Prdm16	1.07031	0.284478	0.545951	-0.0576338	-1.02907	0.303449	-0.517915	-0.299641
Cdk14	Prdm16	0.892437	0.372159	0.429272	-0.101057	-1.08887	0.276211	-0.558759	-0.263145
Cdon	Prdm16	0.227734	0.819853	0.086264	-0.0303381	-0.612947	0.539912	-0.267677	-0.0375755
Cep170	Prdm16	0.984199	0.325017	0.488093	-0.0342186	-0.627149	0.530561	-0.275264	-0.165492
Cfl1	Prdm16	-0.0119619	0.990456	-0.0041648	-0.0858996	-1.0386	0.298991	-0.524342	0
Cit	Prdm16	-0.0617317	0.950776	-0.0219216	-0.0969128	-1.20279	0.229059	-0.640052	0
Clic1	Prdm16	0.958762	0.337679	0.471496	-0.299791	-2.42899	0.015141	-1.81985	-0.458787
Col1a1	Prdm16	1.22617	0.220133	0.657314	-0.288076	-2.36685	0.0179403	-1.74617	-0.630553
Col3a1	Prdm16	0.0122562	0.990221	0.00426778	-0.0411467	-0.632675	0.526946	-0.278234	-0.00201366
Col4a1	Prdm16	-1.35814	0.174421	-0.758402	0.190453	1.59741	0.110175	0.957918	0
Col4a2	Prdm16	0.428995	0.667927	0.175271	-0.127177	-1.91536	0.0554465	-1.25613	-0.163461
Colec12	Prdm16	1.00821	0.313353	0.503967	-0.0710926	-0.874771	0.381698	-0.41828	-0.239996
Colq	Prdm16	1.66382	0.0961494	1.01705	0.105631	0.540283	0.589002	0.229884	0.201682
Coro1c	Prdm16	-0.299378	0.764651	-0.116537	0.047318	0.042897	0.965784	0.0151201	0
Creb3l2	Prdm16	-0.667749	0.504294	-0.297316	-0.107497	-1.13209	0.257597	-0.589059	0
Crtc3	Prdm16	-0.684299	0.493787	-0.306461	-0.00257881	-0.456356	0.648134	-0.188335	0
Cspg4	Prdm16	-0.455852	0.648496	-0.188092	-0.0844916	-1.04591	0.295602	-0.529292	0
Cyp2d22	Prdm16	0.344632	0.730371	0.136457	-0.297086	-2.09341	0.0363128	-1.43994	-0.130673
Ddr2	Prdm16	1.48599	0.137282	0.862387	0.0818075	0.357812	0.720484	0.142375	0.11984
Dlc1	Prdm16	-1.13462	0.256534	-0.590854	0.259784	2.22538	0.0260554	1.5841	0
Dpysl2	Prdm16	0.952617	0.340784	0.467521	-0.218685	-1.99783	0.0457353	-1.33975	-0.430704
Dpysl3	Prdm16	-0.395385	0.692559	-0.159543	-0.00343772	-0.32184	0.747574	-0.126346	0
Eef1a1	Prdm16	0.346629	0.72887	0.13735	0.0483019	0.0825391	0.934218	0.0295518	0.00781574
Efhd2	Prdm16	1.67968	0.09302	1.03142	-0.112932	-1.16736	0.243065	-0.614278	-0.503798
Eln	Prdm16	2.51827	0.0117932	1.92837	0.00429329	-0.197051	0.843788	-0.0737669	0.0728197
Epas1	Prdm16	-0.0328647	0.973782	-0.011538	-0.122986	-1.4293	0.152919	-0.81554	0
Epb41l2	Prdm16	1.12087	0.262342	0.581132	-0.120075	-1.31312	0.189144	-0.723208	-0.395919
Ephb4	Prdm16	2.47113	0.0134685	1.87068	0.0504696	-0.0264711	0.978882	-0.00926984	0.00914367
Etv5	Prdm16	1.52806	0.126498	0.897916	-0.127743	-1.43767	0.150528	-0.822383	-0.588407
Fabp4	Prdm16	0.502424	0.61537	0.210864	-0.0254947	-0.513651	0.607496	-0.216457	-0.0710765
Fam129a	Prdm16	-0.0178955	0.985722	-0.00624546	-0.148744	-1.93089	0.0534962	-1.27168	0
Fam49a	Prdm16	0.428934	0.667971	0.175242	-0.0845858	-1.1627	0.244951	-0.610921	-0.125343
Fbln1	Prdm16	1.99833	0.0456804	1.34027	-0.162552	-1.59278	0.111209	-0.95386	-0.818701
Fbn2	Prdm16	-0.484612	0.627952	-0.202074	0.145457	0.662781	0.507471	0.294589	0
Fgf12	Prdm16	-0.175054	0.861037	-0.0649781	-0.0570006	-0.866523	0.386203	-0.413184	0
Fgfr1	Prdm16	-0.19483	0.845526	-0.0728729	0.163683	1.36538	0.172134	0.764133	0
Flnb	Prdm16	-0.386984	0.698768	-0.155667	0.0712523	0.288343	0.773084	0.111773	0
Foxp1	Prdm16	-1.77166	0.0764505	-1.11662	0.0930671	0.577084	0.563883	0.248811	0
Fstl1	Prdm16	0.562368	0.573865	0.24119	-0.135822	-1.58645	0.112637	-0.94832	-0.206305
Furin	Prdm16	-0.210766	0.83307	-0.0793187	0.17072	1.04496	0.296042	0.528646	0
Gabrg3	Prdm16	-0.225368	0.821693	-0.0852906	0.15339	1.05563	0.291139	0.535899	0
Gja5	Prdm16	1.62497	0.104168	0.982264	-0.0390078	-0.700103	0.483863	-0.315278	-0.269518
Gm12295	Prdm16	0.178108	0.858638	0.0661897	-0.0452966	-0.750316	0.453064	-0.34384	-0.0349469
Gnao1	Prdm16	0.109554	0.912763	0.0396418	-0.0500832	-0.528726	0.596996	-0.224029	-0.0155432
Gne	Prdm16	0.0334282	0.973333	0.0117385	0.0232727	0.348323	0.727597	0.138109	0.00316629
Gng2	Prdm16	0.793995	0.427198	0.369371	-0.218806	-2.05585	0.0397969	-1.40015	-0.346793
Gpx3	Prdm16	-0.340238	0.733678	-0.134495	-0.0977273	-1.03031	0.302864	-0.518753	0
Grhl1	Prdm16	0.611634	0.54078	0.266979	0.0147343	-0.325237	0.745001	-0.127843	0.0540887
Gria3	Prdm16	0.00567318	0.995473	0.0019703	-0.0784813	-1.17791	0.238833	-0.621906	-0.00149892
Grip1	Prdm16	0.73382	0.463058	0.334364	0.0852784	0.587937	0.556575	0.254476	0.118098
Grn	Prdm16	-1.06691	0.286011	-0.543618	-0.0241163	-0.342863	0.731701	-0.135666	0
Gsg1l	Prdm16	-0.749274	0.453692	-0.343239	-0.00684011	-0.0878201	0.93002	-0.0315079	0
Heg1	Prdm16	0.265606	0.790543	0.102075	0.0602183	0.294909	0.768063	0.114603	0.0216281
Hif3a	Prdm16	-0.703675	0.481635	-0.317282	-0.0572447	-0.809136	0.418437	-0.37837	0
Hivep3	Prdm16	2.44181	0.014614	1.83523	-0.00393504	-0.342605	0.731895	-0.135551	-0.133232
Ier5	Prdm16	-0.279181	0.780106	-0.107847	0.108343	1.49006	0.136209	0.865794	0
Igf2bp2	Prdm16	0.159015	0.873657	0.058659	-0.0742829	-0.943229	0.345564	-0.461472	-0.0374808
Igfbp7	Prdm16	0.279146	0.780133	0.107831	-0.120839	-1.55573	0.119773	-0.921643	-0.0934135
Irx2	Prdm16	3.51723	0.000436075	3.36044	-0.0253272	-0.6553	0.512275	-0.290497	-0.290317
Itga6	Prdm16	-0.142163	0.886951	-0.0521004	-0.0554277	-0.806696	0.419842	-0.376914	0
Itpr1	Prdm16	-1.07009	0.284581	-0.545794	0.0204136	0.555929	0.578259	0.237877	0
Jam3	Prdm16	1.04948	0.293956	0.531717	-0.185838	-1.49845	0.134017	-0.87284	-0.410522
Kif26b	Prdm16	0.498059	0.618443	0.208701	-0.0741847	-0.867848	0.385477	-0.414001	-0.116041
Kif4	Prdm16	0.278826	0.780378	0.107695	-0.0169593	-0.582941	0.559933	-0.251864	-0.0441432
Ldlrad4	Prdm16	-0.12436	0.90103	-0.0452608	0.0726329	0.505887	0.612936	0.212585	0
Lhfpl2	Prdm16	1.19511	0.232045	0.634428	-0.0451313	-0.530121	0.596028	-0.224733	-0.161297
Lrrc8c	Prdm16	-0.228437	0.819307	-0.0865536	-0.0798793	-1.14296	0.253054	-0.596787	0
Map1b	Prdm16	-0.431591	0.666039	-0.176501	0.125612	1.31785	0.187554	0.726874	0
Mapk12	Prdm16	-0.608371	0.542941	-0.265247	-0.0257839	-0.558423	0.576556	-0.239159	0
Marcks	Prdm16	1.4666	0.142486	0.846229	-0.01738	-0.47138	0.637369	-0.195609	-0.161756
Mast2	Prdm16	0.594882	0.551922	0.258122	0.0790665	0.495295	0.620392	0.207334	0.0809711
Mcam	Prdm16	1.42553	0.154003	0.812471	-0.163114	-1.90149	0.0572375	-1.24232	-0.693734
Mcc	Prdm16	-1.22032	0.222343	-0.652976	-0.065756	-1.24465	0.21326	-0.671091	0
Mest	Prdm16	0.757223	0.448916	0.347835	-0.221744	-2.33522	0.0195321	-1.70925	-0.337545
Mgp	Prdm16	-0.104351	0.91689	-0.0376825	-0.0488392	-0.67649	0.498729	-0.302135	0
Micall1	Prdm16	1.95219	0.0509159	1.29315	0.109414	1.23724	0.215999	0.665548	0.591901
Mki67	Prdm16	-1.11504	0.264835	-0.577025	0.0409604	0.0379708	0.969711	0.0133577	0
Mpdz	Prdm16	1.35902	0.174142	0.759097	-0.0477561	-1.08869	0.276289	-0.558637	-0.395431
Mpped2	Prdm16	-0.0681536	0.945663	-0.0242634	0.183533	1.97626	0.048125	1.31763	0
Mtss1	Prdm16	-0.118758	0.905467	-0.0431275	-0.0763869	-1.06975	0.284733	-0.545562	0
Myh10	Prdm16	0.551106	0.581561	0.235405	0.017081	0.0827286	0.934067	0.0296218	0.01215
Myl9	Prdm16	1.05676	0.290621	0.536674	-0.110297	-1.42944	0.152877	-0.815657	-0.398953
Myo5a	Prdm16	-0.26	0.794864	-0.0997072	-0.0998273	-1.1137	0.26541	-0.576083	0
Nav3	Prdm16	0.730989	0.464786	0.332747	0.0431065	0.223531	0.823123	0.0845355	0.0431918
Ncald	Prdm16	-1.04335	0.296786	-0.527557	0.0327733	0.278404	0.780703	0.107514	0
Ncam1	Prdm16	-0.163819	0.869874	-0.0605439	-0.179407	-2.11117	0.0347575	-1.45895	0
Neb	Prdm16	0.798197	0.424756	0.371861	-0.0496785	-0.590418	0.55491	-0.255777	-0.128448
Nova1	Prdm16	-0.290432	0.771486	-0.112672	0.0698004	0.791086	0.428894	0.36765	0
Nppa	Prdm16	0.586277	0.557689	0.253608	-0.145135	-1.14119	0.253789	-0.595527	-0.173962
Nynrin	Prdm16	2.93239	0.00336365	2.47319	-0.173067	-1.71647	0.0860759	-1.06512	-1.04988
Pcolce	Prdm16	0.13598	0.891837	0.0497145	-0.00926099	-0.548381	0.58343	-0.234011	-0.0200227
Pde7b	Prdm16	-0.787506	0.430986	-0.365537	0.298094	2.86096	0.00422357	2.37432	0
Pdzrn3	Prdm16	0.281807	0.778091	0.108969	0.0743328	0.688885	0.490895	0.309011	0.052064
Pea15a	Prdm16	-2.27689	0.022793	-1.6422	0.0593236	0.705132	0.480728	0.318101	0
Per2	Prdm16	1.23015	0.218639	0.660272	-0.0267396	-0.672227	0.501439	-0.299782	-0.214354
Phlda1	Prdm16	0.151181	0.879833	0.0555999	-0.00324072	-0.361038	0.718071	-0.143833	-0.0149683
Pik3r3	Prdm16	0.417046	0.676645	0.169639	-0.109894	-1.47787	0.139443	-0.855604	-0.141623
Pip4k2a	Prdm16	1.26304	0.206575	0.684922	-0.122474	-1.52067	0.128342	-0.891631	-0.510879
Pip5k1c	Prdm16	-1.33733	0.181115	-0.742045	-0.00421199	-0.436998	0.662113	-0.179068	0
Pitpnm2	Prdm16	0.156447	0.875681	0.0576541	-0.026653	-0.833429	0.404603	-0.392971	-0.033398
Plxdc2	Prdm16	1.08225	0.279143	0.554173	0.0199172	-0.262803	0.792703	-0.10089	0.0702908
Podn	Prdm16	1.57311	0.115693	0.936694	-0.0398779	-0.562471	0.573795	-0.241243	-0.205439
Ppfia4	Prdm16	1.34121	0.179851	0.745088	0.0325994	-0.078994	0.937037	-0.0282431	0.0230262
Prkag2	Prdm16	0.406203	0.684594	0.164567	0.000832522	-0.243034	0.807979	-0.0925998	0.0271331
Psd3	Prdm16	0.229507	0.818475	0.0869948	-0.102185	-1.39399	0.163322	-0.786956	-0.0715419
Psip1	Prdm16	0.0511258	0.959225	0.0180794	0.013712	-0.250573	0.802144	-0.0957476	0.00351789
Ptgfrn	Prdm16	-1.22961	0.218842	-0.659869	0.101986	0.839558	0.401156	0.396686	0
Ptms	Prdm16	-0.981939	0.32613	-0.486609	0.0367807	0.612683	0.540086	0.267537	0
Rabgap1l	Prdm16	-0.81241	0.416557	-0.380326	-0.0304935	-0.563418	0.57315	-0.241732	0
Racgap1	Prdm16	-0.798702	0.424463	-0.37216	0.0138984	-0.188105	0.850794	-0.0701754	0
Rapgef2	Prdm16	0.71332	0.475648	0.322714	-0.000995142	-0.342912	0.731665	-0.135688	-0.0658562
Reck	Prdm16	0.523775	0.600435	0.221534	-0.0909332	-1.47923	0.139078	-0.85674	-0.183092
Rere	Prdm16	0.218955	0.826685	0.0826598	0.156478	1.4657	0.142729	0.845488	0.069855
Rfx2	Prdm16	-0.900192	0.368018	-0.434131	0.279548	1.94664	0.0515781	1.28753	0
Rgs12	Prdm16	0.369827	0.711511	0.147818	-0.0698311	-0.871258	0.383614	-0.416106	-0.0850334
Rgs6	Prdm16	0.557803	0.576979	0.23884	0.207836	1.8826	0.059754	1.22363	0.220219
Rian	Prdm16	-1.06035	0.288984	-0.539126	-0.0813972	-1.01412	0.310525	-0.507903	0
Rpl3	Prdm16	-0.19264	0.847241	-0.0719931	-0.0324996	-0.532364	0.594474	-0.225867	0
Rrbp1	Prdm16	-0.356291	0.721623	-0.14169	-0.0437753	-0.43451	0.663918	-0.177885	0
Ryr3	Prdm16	0.5741	0.5659	0.24726	-0.155429	-1.21008	0.226247	-0.645417	-0.177757
S1pr1	Prdm16	2.06766	0.038672	1.4126	0.0408011	0.154004	0.877607	0.0567001	0.0543641
Scn10a	Prdm16	0.982756	0.325727	0.487146	-0.111724	-1.37461	0.169252	-0.771467	-0.356696
Scn5a	Prdm16	0.0262244	0.979078	0.00918255	0.230361	1.43406	0.151554	0.819432	0.00777835
Sec31a	Prdm16	-0.349844	0.726456	-0.138791	0.164892	1.17434	0.240257	0.619324	0
Sema6d	Prdm16	1.26055	0.20747	0.683045	0.0457212	0.201787	0.840084	0.0756775	0.0588557
Serpinh1	Prdm16	0.405505	0.685107	0.164242	-0.0818846	-1.25749	0.208576	-0.680736	-0.124484
Sfrp1	Prdm16	-0.0923871	0.926391	-0.0332059	-0.134014	-1.56075	0.118583	-0.925977	0
Sh3pxd2a	Prdm16	0.646799	0.517762	0.28587	-0.000319264	-0.323727	0.746145	-0.127177	-0.0567126
Sipa1l1	Prdm16	0.472219	0.636771	0.196017	0.0645711	0.177268	0.859298	0.0658561	0.0227828
Slc16a12	Prdm16	-0.449215	0.653277	-0.184903	-0.0345596	-0.662306	0.507775	-0.294328	0
Slc6a6	Prdm16	1.07534	0.282222	0.549409	-0.248061	-1.69251	0.0905493	-1.04311	-0.4594
Slco3a1	Prdm16	-0.867845	0.385479	-0.413999	-0.0488944	-0.776264	0.437593	-0.358929	0
Slit3	Prdm16	0.418968	0.67524	0.170542	-0.222857	-2.01702	0.0436939	-1.35958	-0.16151
Smtn	Prdm16	2.14577	0.0318916	1.49632	0.0053122	-0.168365	0.866296	-0.0623336	0.0602012
Sned1	Prdm16	-0.00672813	0.994632	-0.00233767	0.124942	1.0844	0.278186	0.555665	0
Soga1	Prdm16	0.566956	0.570744	0.243559	-0.197371	-1.43272	0.151937	-0.818336	-0.196568
Sorcs2	Prdm16	-1.04205	0.297387	-0.526678	0.103813	0.88084	0.378404	0.422044	0
Sparc	Prdm16	1.03238	0.301893	0.520146	-0.20797	-2.00568	0.0448901	-1.34785	-0.477254
Sphkap	Prdm16	2.18672	0.028763	1.54117	-0.085599	-1.02295	0.30633	-0.513811	-0.486407
Spred1	Prdm16	-0.521392	0.602094	-0.220336	0.019627	-0.216521	0.828581	-0.0816649	0
Srgap1	Prdm16	-0.858162	0.390803	-0.408042	-0.235009	-1.92252	0.0545402	-1.26328	0
Srgap3	Prdm16	0.341776	0.732519	0.135181	-0.051802	-0.735963	0.461753	-0.33559	-0.0675113
Stard10	Prdm16	0.817778	0.413484	0.383541	-0.260605	-2.08902	0.0367062	-1.43526	-0.361498
Stard13	Prdm16	0.041023	0.967278	0.0144489	-0.143125	-1.40516	0.159972	-0.795955	-0.0121049
Stk32a	Prdm16	1.06225	0.288124	0.540421	0.0306611	-0.190333	0.849049	-0.0710675	0.0493717
Sulf2	Prdm16	-0.802045	0.422527	-0.374146	-0.0101544	-0.510589	0.609639	-0.214927	0
Sv2a	Prdm16	0.330361	0.741127	0.130107	0.0381415	0.232083	0.816474	0.0880579	0.0211396
Sytl2	Prdm16	-0.190764	0.84871	-0.0712406	-0.0122065	-0.494434	0.621	-0.206908	0
Tacc1	Prdm16	1.32839	0.18405	0.735065	-0.0337037	-0.301756	0.762838	-0.117568	-0.0934023
Tagln2	Prdm16	0.336294	0.736649	0.132739	-0.0625338	-0.821106	0.411586	-0.385539	-0.0731225
Taok3	Prdm16	0.13646	0.891458	0.0498991	0.0158054	-0.0543749	0.956636	-0.0192531	0.00204895
Tbc1d1	Prdm16	-0.11535	0.908168	-0.041834	-0.153979	-1.46678	0.142436	-0.846382	0
Tbcel	Prdm16	-0.470655	0.637887	-0.195256	0.137881	1.63833	0.101352	0.994167	0
Tbx3	Prdm16	-1.23577	0.216543	-0.664457	-0.0617063	-0.884616	0.376364	-0.424392	0
Tbx5	Prdm16	0.459853	0.645622	0.190022	-0.132117	-1.05947	0.289385	-0.538524	-0.125998
Tenm3	Prdm16	1.475	0.140213	0.853212	0.120878	0.66002	0.509241	0.293077	0.238033
Tex9	Prdm16	-1.16822	0.242719	-0.614896	0.0994445	0.795537	0.426301	0.370283	0
Thbs4	Prdm16	0.473557	0.635816	0.196669	-0.118698	-1.10923	0.267333	-0.572947	-0.134793
Thsd4	Prdm16	0.687423	0.491816	0.308197	-0.0860671	-1.11847	0.263365	-0.579442	-0.203666
Timp3	Prdm16	1.08574	0.277594	0.556589	0.068945	0.389562	0.69686	0.156854	0.107343
Tln1	Prdm16	-0.998855	0.317865	-0.497757	0.0549416	0.229254	0.818671	0.0868904	0
Tmem108	Prdm16	0.450129	0.652617	0.185341	-0.018692	-0.655577	0.512096	-0.290648	-0.0806547
Tmem163	Prdm16	-0.264823	0.791146	-0.101743	0.0224127	-0.217441	0.827865	-0.0820407	0
Tmem39a	Prdm16	-1.4297	0.152803	-0.815869	0.100424	0.740308	0.459113	0.33808	0
Tmsb10	Prdm16	-0.184202	0.853855	-0.0686157	-0.124802	-1.75611	0.0790697	-1.10199	0
Tmsb4x	Prdm16	0.699621	0.484164	0.315007	0.0955212	0.981763	0.326217	0.486494	0.18546
Tns3	Prdm16	0.301708	0.762874	0.117547	0.111059	0.756014	0.449641	0.347135	0.0607326
Tpm2	Prdm16	-0.537022	0.591253	-0.228227	-0.125235	-1.44155	0.149428	-0.825567	0
Tpm4	Prdm16	0.748222	0.454326	0.342632	-0.226374	-2.57395	0.0100544	-1.99765	-0.337419
Tpx2	Prdm16	0.439349	0.660408	0.180187	-0.146324	-1.4843	0.13773	-0.860971	-0.15047
Trerf1	Prdm16	-0.018843	0.984966	-0.0065786	-0.142791	-1.44848	0.147483	-0.831257	0
Trim2	Prdm16	1.37067	0.170477	0.768333	0.0741359	0.605543	0.544818	0.263748	0.205919
Trio	Prdm16	0.946907	0.343686	0.463838	0.123855	0.98683	0.323726	0.489822	0.254806
Tshz1	Prdm16	0.516761	0.605323	0.218013	0.248961	1.90477	0.0568103	1.24557	0.202217
Tuba1a	Prdm16	-0.814154	0.415557	-0.38137	-0.0625434	-0.953632	0.34027	-0.468176	0
Tubb5	Prdm16	0.303248	0.761701	0.118216	-0.153412	-1.95859	0.0501608	-1.29964	-0.111453
Tulp4	Prdm16	-0.525442	0.599276	-0.222373	0.0303095	-0.0126902	0.989875	-0.00441965	0
Unc5b	Prdm16	1.02161	0.306967	0.512909	-0.230519	-1.80491	0.0710895	-1.14819	-0.448265
Utrn	Prdm16	-1.42288	0.15477	-0.810314	0.039588	0.329848	0.741515	0.12988	0
Vim	Prdm16	1.08865	0.276309	0.558606	-0.11436	-1.5953	0.110646	-0.956065	-0.448084
Wipf3	Prdm16	-1.51374	0.130092	-0.885748	0.0718797	0.653411	0.513492	0.289467	0
Zc3h7a	Prdm16	-2.12887	0.033265	-1.47801	0.171731	1.45355	0.146072	0.835433	0
Zfp462	Prdm16	1.68589	0.091817	1.03708	-0.125528	-1.52744	0.126653	-0.897385	-0.684363
Zfp52	Prdm16	-0.699677	0.484129	-0.315039	-0.122115	-1.58726	0.112455	-0.949022	0
Zfp579	Prdm16	0.334543	0.73797	0.131961	-0.141712	-1.15871	0.246574	-0.608053	-0.0955118
1700025G04Rik	Smad9	-0.608765	0.54268	-0.265456	0.0787207	0.766598	0.44332	0.353282	0
Abcg2	Smad9	0.445099	0.656248	0.182932	0.242384	2.22829	0.0258612	1.58735	0.177088
Ablim2	Smad9	2.40142	0.0163317	1.78697	0.0765286	0.429799	0.667342	0.175652	0.17213
Ablim3	Smad9	1.35894	0.174166	0.759038	0.110341	0.953427	0.340374	0.468044	0.341742
Adamts1	Smad9	-0.756297	0.449471	-0.347298	-0.00754839	-0.214168	0.830416	-0.0807042	0
Adamtsl2	Smad9	2.19876	0.027895	1.55447	0.305796	2.02094	0.0432857	1.36366	1.15507
Adarb1	Smad9	1.54102	0.123311	0.908999	0.261297	1.93764	0.0526675	1.27846	0.770872
Adcy9	Smad9	-0.170858	0.864335	-0.0633177	-0.0756809	-0.737849	0.460606	-0.33667	0
Adora1	Smad9	1.26401	0.206225	0.685659	0.324843	1.89872	0.0576011	1.23957	0.598691
Ahnak	Smad9	0.180452	0.856798	0.0671216	0.0750669	0.774571	0.438593	0.357938	0.0363985
Alox8	Smad9	3.03212	0.00242846	2.61467	0.322949	2.21487	0.0267692	1.57236	1.53562
Apoe	Smad9	1.15245	0.249137	0.603562	0.102638	0.863008	0.388133	0.41102	0.267147
App	Smad9	1.12378	0.261105	0.583184	0.319799	2.01349	0.0440627	1.35593	0.532151
Arhgap17	Smad9	0.389009	0.697269	0.156599	0.194648	1.16251	0.245028	0.610784	0.112694
Arhgap31	Smad9	3.06939	0.00214493	2.66859	0.388364	2.07889	0.037627	1.4245	1.40131
Arl5a	Smad9	-0.130643	0.896057	-0.0476642	0.213998	1.43943	0.15003	0.823822	0
Arpp21	Smad9	0.851903	0.394268	0.404209	0.265463	1.97556	0.0482047	1.31691	0.373181
Atp11a	Smad9	0.259123	0.79554	0.099338	0.0111337	0.340224	0.733688	0.134489	0.0243156
Atxn1	Smad9	1.12967	0.258614	0.587348	-0.129742	-1.67944	0.0930657	-1.03121	-0.48464
Atxn7	Smad9	1.2441	0.213461	0.670681	-0.103074	-1.19797	0.230927	-0.636525	-0.403299
B2m	Smad9	0.948271	0.342992	0.464716	-0.127833	-1.54267	0.122911	-0.910408	-0.372895
Bcl2	Smad9	4.04154	5.31015e-05	4.27489	0.106536	0.829242	0.406967	0.39044	0.390407
Bgn	Smad9	3.17699	0.00148814	2.82736	0.117185	1.01174	0.311662	0.506316	0.504891
C430049B03Rik	Smad9	0.859118	0.390275	0.408629	0.167474	1.24171	0.214345	0.668887	0.28319
Cacna1h	Smad9	2.74435	0.00606306	2.21731	0.36882	2.72356	0.00645825	2.18988	1.90371
Cacna2d2	Smad9	2.29619	0.0216652	1.66424	0.336961	1.90228	0.057134	1.24311	1.11035
Cald1	Smad9	-0.360697	0.718326	-0.143678	0.102982	0.81613	0.414426	0.382553	0
Camk1d	Smad9	1.2816	0.199984	0.699004	0.200641	1.46342	0.143352	0.843595	0.502147
Ccdc80	Smad9	2.29954	0.0214745	1.66808	0.215534	1.75207	0.079762	1.0982	1.00207
Ccnb2	Smad9	0.249105	0.803279	0.0951333	0.102252	1.08673	0.277156	0.557276	0.0666131
Ccnd2	Smad9	1.75935	0.0785187	1.10503	-0.143992	-1.33863	0.18069	-0.743066	-0.610796
Cd44	Smad9	0.760039	0.447231	0.349468	0.113922	0.801795	0.422672	0.373997	0.166935
Cdc42bpa	Smad9	1.82775	0.0675864	1.17014	0.0667842	0.343506	0.731218	0.135953	0.125296
Cdh13	Smad9	0.53391	0.593404	0.22665	0.170648	1.42427	0.154368	0.811441	0.182984
Cdk14	Smad9	3.02309	0.00250211	2.60169	0.251024	1.83923	0.0658819	1.18123	1.16609
Cdon	Smad9	1.90919	0.0562372	1.24998	0.202164	1.65528	0.0978676	1.00936	0.827978
Cep170	Smad9	-0.00548712	0.995622	-0.00190554	0.0363654	0.272003	0.78562	0.104788	0
Cfl1	Smad9	1.46527	0.142849	0.845124	0.194893	2.2971	0.0216129	1.66529	0.792166
Cit	Smad9	2.34564	0.0189943	1.72138	0.106848	0.743617	0.457108	0.339981	0.330293
Clic1	Smad9	1.39419	0.163261	0.787118	0.217285	1.51788	0.129045	0.88926	0.56665
Col1a1	Smad9	2.66362	0.00773037	2.1118	0.149029	1.06201	0.288233	0.540257	0.532044
Col3a1	Smad9	1.39248	0.163778	0.785745	0.0104428	0.0596335	0.952448	0.0211589	0.0176222
Col4a1	Smad9	0.341577	0.732669	0.135092	0.0900471	0.524497	0.599933	0.221897	0.0491243
Col4a2	Smad9	-0.102148	0.918639	-0.036855	0.124064	0.899224	0.368533	0.433523	0
Colec12	Smad9	0.990668	0.321848	0.492349	-0.0431523	-0.545194	0.58562	-0.232384	-0.143279
Colq	Smad9	3.25739	0.00112442	2.94907	0.269958	1.94798	0.0514179	1.28889	1.27997
Coro1c	Smad9	1.61466	0.106383	0.973126	0.262937	2.19584	0.0281031	1.55125	0.881085
Creb3l2	Smad9	2.13873	0.0324572	1.48869	0.193354	1.36843	0.171179	0.766551	0.70316
Crtc3	Smad9	-0.340816	0.733242	-0.134753	0.172895	1.25296	0.210219	0.677329	0
Cspg4	Smad9	1.76405	0.0777242	1.10944	0.337966	2.70752	0.00677874	2.16885	1.07584
Cyp2d22	Smad9	3.22279	0.0012695	2.89637	0.283916	1.61362	0.10661	0.972203	0.967607
Ddr2	Smad9	1.83524	0.0664697	1.17738	0.169105	1.30368	0.192343	0.715924	0.609016
Dlc1	Smad9	-0.558204	0.576705	-0.239046	-0.138571	-1.29154	0.196516	-0.706603	0
Dpysl2	Smad9	0.844304	0.398499	0.399572	0.272695	1.75755	0.0788248	1.10334	0.35075
Dpysl3	Smad9	0.993594	0.320421	0.49428	0.166367	1.56224	0.118232	0.927266	0.397107
Eef1a1	Smad9	1.55765	0.119317	0.923298	0.176744	1.769	0.0768931	1.11411	0.728076
Efhd2	Smad9	3.1351	0.00171798	2.76498	0.248569	1.62506	0.104149	0.982346	0.975975
Eln	Smad9	2.88696	0.00388979	2.41007	0.0881126	0.774725	0.438502	0.358028	0.35587
Epas1	Smad9	0.945419	0.344445	0.46288	0.0796862	0.946023	0.344137	0.463269	0.24409
Epb41l2	Smad9	1.58107	0.113861	0.943624	0.0276838	0.353454	0.723748	0.140412	0.121936
Ephb4	Smad9	1.93467	0.0530311	1.27547	0.265389	1.9077	0.0564304	1.24849	0.972777
Etv5	Smad9	0.0263424	0.978984	0.00922429	0.0656664	0.5257	0.599097	0.222503	0.00367455
Fabp4	Smad9	1.51498	0.129778	0.886799	0.0630108	0.542911	0.587191	0.231221	0.193302
Fam129a	Smad9	1.80496	0.0710812	1.14825	-0.0691656	-0.860214	0.389671	-0.409302	-0.363458
Fam49a	Smad9	-0.0184258	0.985299	-0.0064319	0.231069	1.97066	0.0487627	1.31191	0
Fbln1	Smad9	2.26951	0.0232375	1.63381	0.3293	1.96678	0.0492091	1.30795	1.14689
Fbn2	Smad9	1.06962	0.284792	0.545472	0.248451	1.49337	0.135341	0.868572	0.418404
Fgf12	Smad9	2.47381	0.0133681	1.87393	0.377164	1.93109	0.0534719	1.27187	1.17963
Fgfr1	Smad9	-0.789707	0.429699	-0.366835	-0.0529882	-0.641442	0.521236	-0.282966	0
Flnb	Smad9	2.17315	0.0297693	1.52623	0.236404	1.86386	0.062341	1.20523	1.04453
Foxp1	Smad9	-0.960741	0.336682	-0.47278	0.122219	0.888232	0.374416	0.426646	0
Fstl1	Smad9	1.77494	0.0759072	1.11972	0.284187	2.06097	0.0393062	1.40554	0.949892
Furin	Smad9	1.44145	0.149457	0.825484	0.20351	1.319	0.187169	0.727765	0.51053
Gabrg3	Smad9	1.23935	0.215215	0.667127	0.236997	1.87118	0.0613198	1.2124	0.579486
Gja5	Smad9	3.73702	0.000186218	3.72998	0.363631	2.38432	0.0171105	1.76674	1.76212
Gm12295	Smad9	0.515668	0.606086	0.217466	0.149343	1.49079	0.136018	0.866405	0.180676
Gnao1	Smad9	1.3795	0.167741	0.775361	0.070545	0.682117	0.495165	0.30525	0.236687
Gne	Smad9	0.171539	0.8638	0.0635867	0.0543815	0.81298	0.41623	0.380667	0.0359806
Gng2	Smad9	0.807896	0.419151	0.37763	0.129742	1.22928	0.218968	0.659618	0.262538
Gpx3	Smad9	2.13637	0.0326496	1.48612	0.41462	2.58702	0.00968102	2.01408	1.3766
Grhl1	Smad9	2.30018	0.0214381	1.66881	0.388021	2.06863	0.0385807	1.41363	1.22774
Gria3	Smad9	-0.853349	0.393466	-0.405093	0.162305	1.45654	0.145244	0.837902	0
Grip1	Smad9	0.329697	0.741629	0.129814	0.0750412	0.471371	0.637376	0.195604	0.042724
Grn	Smad9	0.774753	0.438486	0.358045	-0.023912	-0.340506	0.733476	-0.134614	-0.0704059
Gsg1l	Smad9	1.08827	0.276474	0.558345	0.0741709	0.869007	0.384843	0.414716	0.255771
Heg1	Smad9	1.46144	0.143894	0.841958	0.0455252	0.130319	0.896314	0.04754	0.0403703
Hif3a	Smad9	0.967064	0.333512	0.476889	0.206926	2.5494	0.0107909	1.96694	0.467623
Hivep3	Smad9	2.56521	0.0103115	1.98668	0.277177	2.46718	0.0136183	1.86588	1.62362
Ier5	Smad9	-0.22453	0.822345	-0.0849461	-0.189086	-1.65309	0.098312	-1.00739	0
Igf2bp2	Smad9	1.87418	0.0609061	1.21534	0.0544405	0.549663	0.582551	0.234666	0.216114
Igfbp7	Smad9	0.282536	0.777533	0.109281	0.141994	1.36313	0.172841	0.762354	0.0883183
Irx2	Smad9	2.45826	0.0139613	1.85507	0.27036	1.98909	0.0466913	1.33076	1.22184
Itga6	Smad9	1.94604	0.0516501	1.28693	0.208031	1.45855	0.144689	0.839563	0.723846
Itpr1	Smad9	-0.262479	0.792952	-0.100753	-0.0550572	-0.358181	0.720208	-0.142542	0
Jam3	Smad9	0.548889	0.583082	0.234271	0.275878	1.85175	0.0640618	1.1934	0.214819
Kif26b	Smad9	2.96479	0.00302888	2.51872	0.276343	1.9417	0.0521737	1.28255	1.25929
Kif4	Smad9	1.3865	0.165594	0.780955	0.160977	1.35329	0.175964	0.754577	0.505262
Ldlrad4	Smad9	0.299257	0.764744	0.116484	0.134364	1.21262	0.225276	0.647285	0.087384
Lhfpl2	Smad9	1.48063	0.138705	0.857908	0.083461	0.685424	0.493077	0.307086	0.249191
Lrrc8c	Smad9	0.0839769	0.933075	0.0300835	0.302483	2.13398	0.0328443	1.48354	0.0290616
Map1b	Smad9	0.210711	0.833113	0.0792961	0.0517354	0.382893	0.701799	0.153787	0.0221694
Mapk12	Smad9	1.29874	0.194032	0.712128	0.104416	1.21769	0.22334	0.651033	0.427086
Marcks	Smad9	0.135058	0.892566	0.0493598	0.0126779	-0.104838	0.916504	-0.0378656	0.00391334
Mast2	Smad9	0.495834	0.620012	0.2076	0.149023	1.25068	0.211052	0.67561	0.154772
Mcam	Smad9	2.8435	0.00446205	2.35047	0.194727	1.49266	0.135526	0.867978	0.85579
Mcc	Smad9	0.0465907	0.962839	0.0164461	0.152452	1.83173	0.0669916	1.17398	0.0153247
Mest	Smad9	-0.332559	0.739467	-0.131081	0.121984	0.906768	0.364529	0.438268	0
Mgp	Smad9	1.22374	0.221051	0.655508	0.175081	1.06281	0.287867	0.540809	0.351363
Micall1	Smad9	1.94903	0.0512923	1.28995	-0.0562465	-0.593313	0.552972	-0.257297	-0.239652
Mki67	Smad9	1.22627	0.220097	0.657386	0.197551	1.74655	0.0807148	1.09305	0.548142
Mpdz	Smad9	2.99667	0.00272944	2.56393	0.104248	0.728352	0.466398	0.331243	0.329889
Mpped2	Smad9	-0.33357	0.738704	-0.131529	-0.089031	-0.813568	0.415893	-0.381019	0
Mtss1	Smad9	0.252126	0.800944	0.0963981	0.247825	2.19242	0.0283495	1.54745	0.0933489
Myh10	Smad9	1.89538	0.0580427	1.23625	0.128927	1.43342	0.151737	0.818909	0.696864
Myl9	Smad9	2.17898	0.0293334	1.53264	0.153697	1.36256	0.17302	0.761904	0.704921
Myo5a	Smad9	1.11912	0.26309	0.579895	0.309482	2.07871	0.037644	1.4243	0.53636
Nav3	Smad9	1.7054	0.0881198	1.05493	0.08816	0.765281	0.444104	0.352515	0.307074
Ncald	Smad9	-0.444116	0.656959	-0.182462	0.0213062	0.134569	0.892953	0.0491716	0
Ncam1	Smad9	1.33868	0.180675	0.743102	0.0278023	0.0695298	0.944568	0.0247668	0.0201862
Neb	Smad9	2.35062	0.0187422	1.72718	0.31925	2.23024	0.0257316	1.58953	1.35663
Nova1	Smad9	0.685503	0.493026	0.30713	0.0712382	0.808938	0.418551	0.378252	0.151675
Nppa	Smad9	1.93059	0.0535341	1.27137	0.389374	1.98054	0.0476431	1.322	1.00601
Nynrin	Smad9	1.35262	0.176178	0.754049	0.207978	1.66063	0.0967873	1.01418	0.591907
Pcolce	Smad9	1.26141	0.207162	0.683691	0.13304	0.915707	0.359821	0.443914	0.307646
Pde7b	Smad9	-0.571116	0.567921	-0.245712	-0.0817163	-0.856724	0.391597	-0.40716	0
Pdzrn3	Smad9	0.452254	0.651086	0.186362	0.112512	1.14562	0.251952	0.598682	0.131358
Pea15a	Smad9	0.808213	0.418968	0.377819	0.0797505	0.965895	0.334097	0.476128	0.212477
Per2	Smad9	1.39298	0.163626	0.786147	0.17408	1.81331	0.0697836	1.15625	0.653664
Phlda1	Smad9	1.56041	0.118664	0.925681	0.175896	1.77208	0.0763806	1.11702	0.730532
Pik3r3	Smad9	3.54873	0.000387097	3.41218	0.149483	1.47374	0.140552	0.852164	0.851137
Pip4k2a	Smad9	0.425323	0.670602	0.173535	0.197307	1.73162	0.0833415	1.07914	0.156111
Pip5k1c	Smad9	0.200512	0.84108	0.0751627	0.23018	1.51629	0.129445	0.887914	0.0646684
Pitpnm2	Smad9	1.62652	0.103839	0.983642	0.190492	1.57929	0.114269	0.942072	0.685623
Plxdc2	Smad9	1.65421	0.098084	1.0084	0.234907	2.04102	0.0412488	1.38459	0.868744
Podn	Smad9	2.25243	0.0242952	1.61448	0.243474	1.90427	0.0568757	1.24507	1.09806
Ppfia4	Smad9	2.20603	0.0273816	1.56254	0.210895	1.71036	0.0871995	1.05949	0.950032
Prkag2	Smad9	1.45686	0.145154	0.838171	0.138796	1.11472	0.264971	0.576802	0.429851
Psd3	Smad9	0.269142	0.78782	0.103573	0.10196	0.820732	0.411799	0.385315	0.0578948
Psip1	Smad9	1.89038	0.0587072	1.23131	0.341421	3.18369	0.00145412	2.8374	1.2213
Ptgfrn	Smad9	0.525557	0.599196	0.222431	0.0404191	0.200284	0.841259	0.0750705	0.0285498
Ptms	Smad9	0.536746	0.591443	0.228087	-0.0521302	-0.441834	0.65861	-0.181372	-0.0652377
Rabgap1l	Smad9	-1.44414	0.1487	-0.82769	0.115534	1.28289	0.199531	0.699989	0
Racgap1	Smad9	1.39403	0.163308	0.786991	0.0441058	0.174096	0.86179	0.0645986	0.0533705
Rapgef2	Smad9	1.4596	0.1444	0.840433	0.167824	1.41079	0.158306	0.800504	0.553081
Reck	Smad9	0.941672	0.34636	0.460472	0.191865	1.6569	0.0975392	1.01082	0.387093
Rere	Smad9	0.576471	0.564297	0.248492	0.0187461	-0.102725	0.918181	-0.0370715	0.0157647
Rfx2	Smad9	-0.285596	0.775187	-0.110593	-0.296906	-2.17686	0.0294912	-1.53031	0
Rgs12	Smad9	0.867843	0.38548	0.413998	0.300328	2.15327	0.0312974	1.50449	0.392853
Rgs6	Smad9	0.546	0.585066	0.232795	0.129284	1.04909	0.294138	0.531449	0.150511
Rian	Smad9	0.559979	0.575494	0.239959	0.147969	1.22937	0.218933	0.659688	0.174942
Rpl3	Smad9	1.60696	0.108063	0.966324	0.144102	1.2123	0.225399	0.647048	0.509895
Rrbp1	Smad9	0.378173	0.705302	0.151625	-0.0544926	-0.557518	0.577174	-0.238693	-0.0577964
Ryr3	Smad9	2.6676	0.00763942	2.11694	0.594131	2.6059	0.00916321	2.03795	1.77644
S1pr1	Smad9	-0.989802	0.322271	-0.491779	0.111052	0.874297	0.381957	0.417986	0
Scn10a	Smad9	3.86412	0.000111491	3.95276	0.231587	1.81806	0.0690552	1.1608	1.16015
Scn5a	Smad9	0.259554	0.795208	0.0995194	0.277991	1.82691	0.067713	1.16933	0.0920113
Sec31a	Smad9	1.98894	0.0467079	1.33061	0.178336	1.29751	0.194455	0.71118	0.634361
Sema6d	Smad9	3.98598	6.72022e-05	4.17262	0.173254	1.47824	0.139343	0.855916	0.855736
Serpinh1	Smad9	2.76178	0.00574873	2.24043	0.0371344	0.216211	0.828823	0.0815381	0.0810228
Sfrp1	Smad9	-0.11183	0.910958	-0.0405015	0.294483	2.27334	0.0230057	1.63816	0
Sh3pxd2a	Smad9	0.900208	0.368009	0.434141	0.0227302	-0.0664003	0.947059	-0.0236229	0.0147793
Sipa1l1	Smad9	2.17246	0.0298209	1.52548	0.146254	0.981693	0.326251	0.486448	0.460494
Slc16a12	Smad9	1.7382	0.0821756	1.08526	0.213975	1.70471	0.0882489	1.05429	0.787353
Slc6a6	Smad9	2.54849	0.0108192	1.96581	0.419106	2.21719	0.0266099	1.57496	1.43014
Slco3a1	Smad9	0.210225	0.833492	0.0790985	0.22212	1.51735	0.129178	0.888811	0.0680332
Slit3	Smad9	0.366574	0.713937	0.14634	0.367174	2.4742	0.0133536	1.8744	0.144023
Smtn	Smad9	0.984344	0.324946	0.488188	0.1093	1.00753	0.313682	0.503511	0.27027
Sned1	Smad9	0.745346	0.456063	0.340975	0.022212	0.190156	0.849187	0.0709966	0.0371728
Soga1	Smad9	2.50148	0.0123677	1.90771	0.381136	2.03259	0.0420936	1.37578	1.26808
Sorcs2	Smad9	0.517784	0.604609	0.218525	0.173399	1.61838	0.105581	0.976416	0.189529
Sparc	Smad9	2.86858	0.00412325	2.38476	0.274209	2.24647	0.0246739	1.60776	1.54219
Sphkap	Smad9	3.33359	0.000857336	3.06685	0.193005	1.5468	0.121911	0.913956	0.911282
Spred1	Smad9	1.56757	0.116981	0.931885	0.245879	1.79759	0.0722426	1.14121	0.742868
Srgap1	Smad9	1.51021	0.13099	0.88276	0.23228	1.49086	0.135998	0.866467	0.603497
Srgap3	Smad9	1.7978	0.0722087	1.14141	0.0872332	0.425438	0.670518	0.17359	0.158447
Stard10	Smad9	2.67943	0.00737474	2.13225	0.289168	1.85299	0.0638843	1.19461	1.15004
Stard13	Smad9	2.21981	0.0264318	1.57787	0.19871	1.22392	0.220981	0.655646	0.616954
Stk32a	Smad9	3.04093	0.00235846	2.62737	0.200505	1.16868	0.242531	0.615233	0.612046
Sulf2	Smad9	1.97708	0.0480327	1.31846	0.30335	1.73974	0.0819047	1.08669	0.899618
Sv2a	Smad9	0.944043	0.345148	0.461995	0.173425	1.84431	0.0651374	1.18617	0.411389
Sytl2	Smad9	1.25795	0.208409	0.681083	0.296274	2.45588	0.0140542	1.85219	0.658497
Tacc1	Smad9	2.64946	0.00806215	2.09355	0.0494462	0.504809	0.613693	0.212049	0.20985
Tagln2	Smad9	1.15037	0.249991	0.602075	0.0312348	0.0269765	0.978478	0.00944873	0.00706729
Taok3	Smad9	0.342074	0.732295	0.135314	0.0712445	0.550514	0.581967	0.235102	0.0515428
Tbc1d1	Smad9	2.03489	0.0418622	1.37818	0.34891	2.25788	0.0239531	1.62064	1.18834
Tbcel	Smad9	0.758333	0.448251	0.348478	0.0620508	0.704754	0.480964	0.317888	0.146532
Tbx3	Smad9	1.00994	0.312525	0.505115	0.0899147	1.21807	0.223199	0.651307	0.331643
Tbx5	Smad9	1.49735	0.134302	0.871917	0.519951	2.67556	0.0074605	2.12723	0.851519
Tenm3	Smad9	1.06873	0.285192	0.544862	0.168177	1.07746	0.281273	0.550872	0.313142
Tex9	Smad9	-1.66244	0.0964242	-1.01581	0.0984219	0.784984	0.432463	0.364051	0
Thbs4	Smad9	2.55395	0.0106508	1.97262	0.508316	2.53465	0.0112559	1.94862	1.66181
Thsd4	Smad9	0.0575069	0.954141	0.0203873	0.141787	1.21547	0.224186	0.649391	0.0157328
Timp3	Smad9	1.28316	0.199435	0.700198	0.0613834	0.315846	0.75212	0.123713	0.0960663
Tln1	Smad9	-0.263855	0.791892	-0.101334	0.184241	1.37582	0.168877	0.77243	0
Tmem108	Smad9	1.09532	0.273377	0.563239	0.177331	1.25201	0.210567	0.676609	0.370203
Tmem163	Smad9	2.47628	0.013276	1.87693	0.337883	1.96823	0.0490417	1.30943	1.20995
Tmem39a	Smad9	0.283345	0.776912	0.109628	0.109505	0.83569	0.403329	0.39434	0.0620359
Tmsb10	Smad9	1.84656	0.0648103	1.18836	0.134149	1.11389	0.265325	0.576221	0.504539
Tmsb4x	Smad9	0.160791	0.872258	0.0593552	0.056264	0.519143	0.603661	0.219207	0.0225642
Tns3	Smad9	0.610215	0.54172	0.266225	0.0929548	0.557932	0.576891	0.238906	0.0936124
Tpm2	Smad9	2.04272	0.0410805	1.38636	0.33468	2.58339	0.00978357	2.0095	1.29703
Tpm4	Smad9	0.477088	0.6333	0.198391	0.00149424	-0.148792	0.881718	-0.0546705	0.0192579
Tpx2	Smad9	1.12282	0.261516	0.582502	-0.0170634	0.0776172	0.938133	0.0277358	-0.0203097
Trerf1	Smad9	2.66621	0.00767107	2.11514	0.0707237	0.699094	0.484493	0.314712	0.311182
Trim2	Smad9	3.78962	0.00015088	3.82137	0.109026	0.964908	0.334591	0.475486	0.475356
Trio	Smad9	1.30839	0.19074	0.719559	0.172309	1.5128	0.130331	0.884951	0.528398
Tshz1	Smad9	0.536115	0.591879	0.227767	0.158427	1.06019	0.289059	0.539014	0.148833
Tuba1a	Smad9	1.27548	0.20214	0.694347	0.11655	1.16608	0.243583	0.613354	0.401773
Tubb5	Smad9	1.85541	0.0635374	1.19697	0.0673809	0.531754	0.594897	0.225559	0.207163
Tulp4	Smad9	0.837148	0.402509	0.395224	0.229173	2.04247	0.0411053	1.3861	0.369502
Unc5b	Smad9	2.07594	0.0378993	1.42137	0.200266	1.36385	0.172615	0.762922	0.690429
Utrn	Smad9	-0.0594297	0.95261	-0.0210849	0.185926	1.99553	0.0459853	1.33738	0
Vim	Smad9	1.21689	0.223647	0.650437	0.206984	1.43113	0.152392	0.817038	0.466029
Wipf3	Smad9	1.59598	0.110493	0.956664	0.044364	0.328163	0.742789	0.129135	0.112828
Zc3h7a	Smad9	-0.867725	0.385545	-0.413925	0.145911	1.18656	0.235402	0.62819	0
Zfp462	Smad9	2.17811	0.0293976	1.53169	0.016351	0.0867564	0.930865	0.0311132	0.030166
Zfp52	Smad9	0.471232	0.637475	0.195537	0.148677	1.33791	0.180925	0.742502	0.153005
Zfp579	Smad9	3.04711	0.00231052	2.63629	0.393689	2.17714	0.0294702	1.53062	1.49877
1700025G04Rik	Tbx3	2.06585	0.0388425	1.41069	0.0157835	0.0607524	0.951556	0.0215654	0.0207075
Abcg2	Tbx3	2.57795	0.00993883	2.00266	0.0196004	-0.140206	0.888498	-0.0513438	0.0508024
Ablim2	Tbx3	2.73263	0.00628313	2.20182	-0.072794	-1.21421	0.224667	-0.64846	-0.639144
Ablim3	Tbx3	1.11708	0.26396	0.578462	0.115745	1.0099	0.312545	0.505088	0.306268
Adamts1	Tbx3	1.97107	0.048716	1.31233	-0.131753	-1.46802	0.142098	-0.847412	-0.735438
Adamtsl2	Tbx3	1.12496	0.260605	0.584018	0.243548	1.52395	0.127522	0.894415	0.449901
Adarb1	Tbx3	0.335854	0.736981	0.132544	0.216592	1.52789	0.12654	0.897771	0.113361
Adcy9	Tbx3	-1.04085	0.297947	-0.525861	-0.252806	-2.36828	0.0178712	-1.74785	0
Adora1	Tbx3	1.99431	0.0461182	1.33613	0.212431	1.0935	0.274173	0.561975	0.511947
Ahnak	Tbx3	2.3759	0.017506	1.75681	-0.0271784	-0.410273	0.681606	-0.166467	-0.16293
Alox8	Tbx3	2.12859	0.0332883	1.47771	0.317093	2.1713	0.0299085	1.52421	1.2062
Apoe	Tbx3	2.64126	0.0082598	2.08303	0.0857704	0.674564	0.499953	0.301071	0.297498
App	Tbx3	2.3121	0.020772	1.68252	0.190242	1.01113	0.311952	0.505912	0.486457
Arhgap17	Tbx3	1.4237	0.154533	0.810978	0.123166	0.578197	0.563131	0.24939	0.200217
Arhgap31	Tbx3	0.941916	0.346236	0.460628	0.358559	1.89055	0.0586839	1.23148	0.414989
Arl5a	Tbx3	1.03075	0.302656	0.519051	0.173854	1.08649	0.277262	0.55711	0.304516
Arpp21	Tbx3	1.13117	0.257985	0.588405	0.262238	1.94772	0.0514485	1.28863	0.528472
Atp11a	Tbx3	1.95959	0.0500434	1.30065	0.119262	1.7427	0.0813862	1.08945	0.894978
Atxn1	Tbx3	4.68834	2.75434e-06	5.55998	-0.0136458	-0.252063	0.800993	-0.0963715	-0.0963712
Atxn7	Tbx3	-0.779158	0.435887	-0.360626	-0.0734979	-0.821211	0.411526	-0.385603	0
B2m	Tbx3	-0.456349	0.648139	-0.188332	0.00322405	-0.00125507	0.998999	-0.000435121	0
Bcl2	Tbx3	0.763735	0.445025	0.351615	0.12578	0.999417	0.317593	0.498129	0.206712
Bgn	Tbx3	-0.668268	0.503962	-0.297602	0.121112	1.05581	0.291055	0.536025	0
C430049B03Rik	Tbx3	-0.0966092	0.923037	-0.034781	0.0375735	-0.0668806	0.946677	-0.0237983	0
Cacna1h	Tbx3	0.112143	0.91071	0.04062	0.302144	2.17542	0.0295987	1.52873	0.0393615
Cacna2d2	Tbx3	0.472989	0.636221	0.196392	0.242272	1.27559	0.202102	0.694429	0.1489
Cald1	Tbx3	0.484213	0.628235	0.201878	0.137347	1.21254	0.225306	0.647227	0.147523
Camk1d	Tbx3	0.644344	0.519353	0.284538	0.120687	0.708751	0.478479	0.320137	0.125326
Ccdc80	Tbx3	3.16879	0.00153076	2.81509	0.0949665	0.642332	0.520658	0.283448	0.282836
Ccnb2	Tbx3	-0.326973	0.743688	-0.128609	-0.0981356	-1.46637	0.142548	-0.846039	0
Ccnd2	Tbx3	1.11378	0.265373	0.576142	-0.0802871	-0.576221	0.564466	-0.248362	-0.167462
Cd44	Tbx3	0.236934	0.812708	0.0900656	0.147781	1.14216	0.253389	0.596212	0.0654179
Cdc42bpa	Tbx3	1.93712	0.0527303	1.27794	-0.0456353	-0.936414	0.34906	-0.4571	-0.416366
Cdh13	Tbx3	0.770656	0.440911	0.355649	0.0978557	0.641976	0.520889	0.283255	0.135409
Cdk14	Tbx3	2.04933	0.0404297	1.3933	0.155169	1.04204	0.297391	0.526672	0.487052
Cdon	Tbx3	2.23764	0.0252447	1.59783	0.156361	1.20844	0.226879	0.644205	0.608365
Cep170	Tbx3	1.49666	0.134481	0.871339	0.104718	1.14273	0.253152	0.596619	0.451502
Cfl1	Tbx3	0.715703	0.474175	0.324062	0.0914154	1.06783	0.285598	0.544244	0.204572
Cit	Tbx3	0.569186	0.56923	0.244712	0.261681	2.22264	0.0262402	1.58103	0.236173
Clic1	Tbx3	1.12592	0.260197	0.584697	0.236026	1.66093	0.0967269	1.01445	0.479181
Col1a1	Tbx3	2.2114	0.0270078	1.56851	0.190713	1.38899	0.164835	0.782951	0.727251
Col3a1	Tbx3	2.04539	0.0408164	1.38917	-0.0384958	-0.597102	0.550439	-0.25929	-0.245049
Col4a1	Tbx3	-0.524672	0.599811	-0.221986	0.0339893	-0.0745239	0.940594	-0.026598	0
Col4a2	Tbx3	0.492192	0.622583	0.205803	0.067002	0.259973	0.794884	0.0996961	0.0349932
Colec12	Tbx3	1.74548	0.0809018	1.09204	-0.0194006	-0.265022	0.790992	-0.101828	-0.0926417
Colq	Tbx3	0.929221	0.352775	0.452503	0.105452	0.538748	0.59006	0.229104	0.133904
Coro1c	Tbx3	0.543607	0.586712	0.231575	0.101435	0.583255	0.559722	0.252028	0.0872263
Creb3l2	Tbx3	3.14354	0.00166916	2.7775	0.177522	1.23684	0.216147	0.665251	0.66263
Crtc3	Tbx3	0.609826	0.541977	0.266019	0.0875988	0.422079	0.672967	0.172006	0.070473
Cspg4	Tbx3	2.70649	0.00679988	2.1675	0.1791	1.29604	0.194962	0.710051	0.698024
Cyp2d22	Tbx3	1.83061	0.0671587	1.1729	0.349066	2.0293	0.0424273	1.37235	0.971687
Ddr2	Tbx3	0.562031	0.574095	0.241016	-0.0283342	-0.835578	0.403392	-0.394272	-0.127318
Dlc1	Tbx3	-0.225368	0.821693	-0.0852906	-0.175408	-1.61676	0.10593	-0.974983	0
Dpysl2	Tbx3	0.335866	0.736972	0.132549	0.238998	1.50002	0.13361	0.87416	0.112318
Dpysl3	Tbx3	1.24154	0.214406	0.668762	0.125794	1.11205	0.266115	0.57493	0.373183
Eef1a1	Tbx3	0.778551	0.436244	0.360271	0.0689641	0.353836	0.723462	0.140585	0.0736062
Efhd2	Tbx3	1.41445	0.157229	0.803467	0.143944	0.816884	0.413995	0.383005	0.295736
Eln	Tbx3	0.706084	0.480136	0.318636	-0.0208553	-0.488616	0.625113	-0.204041	-0.0941449
Epas1	Tbx3	3.64159	0.000270964	3.56709	0.139326	1.645	0.0999689	1.00014	0.999077
Epb41l2	Tbx3	1.36671	0.171716	0.765189	0.0169065	0.231897	0.816618	0.087981	0.071549
Ephb4	Tbx3	1.1314	0.257888	0.588569	0.199007	1.31029	0.190099	0.721021	0.399068
Etv5	Tbx3	1.23357	0.217363	0.662815	0.0234759	0.0974076	0.922403	0.0350794	0.0272098
Fabp4	Tbx3	2.09994	0.0357337	1.44692	0.0705323	0.632702	0.526928	0.278248	0.264534
Fam129a	Tbx3	2.37265	0.0176608	1.75299	-0.0457119	-0.544659	0.585988	-0.232111	-0.226726
Fam49a	Tbx3	0.0357275	0.9715	0.0125574	0.217509	1.83606	0.0663493	1.17816	0.0117129
Fbln1	Tbx3	1.70945	0.0873683	1.05865	0.287197	1.66207	0.096498	1.01548	0.755883
Fbn2	Tbx3	0.882626	0.377438	0.423154	0.219836	1.2626	0.206732	0.684593	0.295728
Fgf12	Tbx3	3.31123	0.000928861	3.03205	0.360703	1.82502	0.0679975	1.16751	1.16201
Fgfr1	Tbx3	0.309503	0.756939	0.120939	-0.169637	-1.72185	0.0850975	-1.07008	-0.109231
Flnb	Tbx3	1.40489	0.160055	0.79573	0.126712	0.817419	0.413689	0.383326	0.294537
Foxp1	Tbx3	-0.0931266	0.925803	-0.0334814	-0.0244438	-0.677154	0.498308	-0.302502	0
Fstl1	Tbx3	3.43147	0.000600313	3.22162	0.260951	1.85918	0.0630009	1.20065	1.19679
Furin	Tbx3	1.5756	0.115117	0.93886	0.0168018	-0.24144	0.809214	-0.0919364	0.0803064
Gabrg3	Tbx3	0.698385	0.484936	0.314315	0.137438	0.900021	0.368109	0.434024	0.170995
Gja5	Tbx3	2.64304	0.00821653	2.08531	0.292678	1.84078	0.0656534	1.18274	1.13472
Gm12295	Tbx3	2.7368	0.00620398	2.20733	0.205175	2.13364	0.0328719	1.48317	1.41036
Gnao1	Tbx3	2.59214	0.00953809	2.02054	0.270725	2.69149	0.00711336	2.14793	1.78032
Gne	Tbx3	1.6242	0.104332	0.981581	0.088905	1.32864	0.183967	0.73526	0.570078
Gng2	Tbx3	3.38032	0.000724022	3.14025	0.119819	1.13575	0.256062	0.591655	0.590742
Gpx3	Tbx3	2.60556	0.00917236	2.03752	0.277074	1.6159	0.106116	0.974218	0.941896
Grhl1	Tbx3	2.19577	0.0281081	1.55117	0.287939	1.42681	0.153634	0.813512	0.750988
Gria3	Tbx3	0.902254	0.366922	0.435426	0.0921659	0.689143	0.490733	0.309154	0.16903
Grip1	Tbx3	1.15566	0.247819	0.605866	-0.0238665	-0.654847	0.512566	-0.29025	-0.198348
Grn	Tbx3	-0.650212	0.515555	-0.287725	0.0394667	0.390739	0.69599	0.157397	0
Gsg1l	Tbx3	2.18153	0.0291444	1.53544	-0.00228452	-0.0340138	0.972866	-0.0119469	-0.011594
Heg1	Tbx3	0.479366	0.631678	0.199504	-0.0625379	-1.08019	0.28006	-0.552749	-0.133813
Hif3a	Tbx3	0.76075	0.446807	0.34988	0.161146	1.96737	0.0491406	1.30856	0.32423
Hivep3	Tbx3	1.55688	0.1195	0.922633	0.219188	1.88756	0.0590855	1.22852	0.765673
Ier5	Tbx3	2.35504	0.0185208	1.73234	-0.202182	-1.79149	0.0732141	-1.13541	-1.04393
Igf2bp2	Tbx3	1.06403	0.287315	0.541642	0.163635	1.81606	0.0693609	1.15889	0.472696
Igfbp7	Tbx3	1.18525	0.235919	0.627237	0.201353	2.02234	0.0431409	1.36511	0.570438
Irx2	Tbx3	1.21012	0.226234	0.645442	0.278603	2.06281	0.0391306	1.40748	0.590893
Itga6	Tbx3	1.98897	0.0467049	1.33064	0.11728	0.678262	0.497606	0.303115	0.283104
Itpr1	Tbx3	2.60051	0.00930841	2.03112	-0.117509	-1.1146	0.26502	-0.576721	-0.565652
Jam3	Tbx3	-0.0521026	0.958447	-0.0184319	0.33732	2.29757	0.0215864	1.66582	0
Kif26b	Tbx3	2.03052	0.0423032	1.37363	0.187301	1.22801	0.219444	0.658676	0.597801
Kif4	Tbx3	-0.284756	0.775831	-0.110233	0.0817425	0.491093	0.623361	0.205261	0
Ldlrad4	Tbx3	0.643192	0.520099	0.283914	0.140675	1.28487	0.198837	0.701503	0.210757
Lhfpl2	Tbx3	0.897658	0.369368	0.432541	0.105841	0.896972	0.369734	0.432111	0.220018
Lrrc8c	Tbx3	-0.234971	0.814231	-0.0892521	0.312407	2.21903	0.0264847	1.577	0
Map1b	Tbx3	0.938747	0.347861	0.458594	-0.0251766	-0.590473	0.554874	-0.255806	-0.148916
Mapk12	Tbx3	1.28048	0.200378	0.69815	-0.00276514	-0.244414	0.80691	-0.0931747	-0.0728344
Marcks	Tbx3	3.23691	0.00120832	2.91782	0.0875862	0.808633	0.418726	0.37807	0.377342
Mast2	Tbx3	-0.346134	0.729242	-0.137128	-0.018816	-0.561635	0.574365	-0.240812	0
Mcam	Tbx3	0.469798	0.638499	0.194839	0.247704	1.99515	0.0460261	1.337	0.183667
Mcc	Tbx3	0.240098	0.810254	0.0913787	0.0336709	0.157107	0.875161	0.0579122	0.0104113
Mest	Tbx3	-0.486647	0.626509	-0.203073	0.0466231	0.195979	0.844626	0.0733354	0
Mgp	Tbx3	0.356895	0.72117	0.141962	0.291732	1.96891	0.0489635	1.31013	0.133817
Micall1	Tbx3	1.54643	0.122001	0.913638	-0.167767	-1.82561	0.0679083	-1.16808	-0.740827
Mki67	Tbx3	-0.948468	0.342891	-0.464844	0.208889	1.87027	0.0614469	1.2115	0
Mpdz	Tbx3	0.330939	0.740691	0.130363	0.0364314	-0.0823217	0.934391	-0.0294714	0.00745225
Mpped2	Tbx3	0.0108342	0.991356	0.00377047	-0.0852894	-0.775271	0.438179	-0.358348	-0.0021143
Mtss1	Tbx3	-0.0855186	0.931849	-0.0306544	0.12902	0.997017	0.318756	0.496541	0
Myh10	Tbx3	0.2703	0.78693	0.104064	-0.0630829	-0.885365	0.37596	-0.424859	-0.0619631
Myl9	Tbx3	1.31625	0.188091	0.725632	0.19926	1.84444	0.0651196	1.18629	0.618051
Myo5a	Tbx3	2.85497	0.00430403	2.36612	0.270195	1.7723	0.0763453	1.11722	1.09517
Nav3	Tbx3	1.32786	0.184226	0.734649	0.0613676	0.443112	0.657685	0.181982	0.142217
Ncald	Tbx3	-0.346397	0.729044	-0.137246	-0.0677643	-0.982664	0.325773	-0.487085	0
Ncam1	Tbx3	1.96505	0.0494079	1.3062	0.0637458	0.447805	0.654294	0.184227	0.173035
Neb	Tbx3	1.5658	0.117395	0.930349	0.190514	1.24598	0.212771	0.672088	0.515433
Nova1	Tbx3	-0.0738661	0.941117	-0.0263564	0.0646234	0.726811	0.467342	0.330365	0
Nppa	Tbx3	1.89117	0.0586018	1.23209	0.235886	1.08411	0.278315	0.555464	0.494027
Nynrin	Tbx3	2.17923	0.0293148	1.53291	0.122659	0.904473	0.365745	0.436822	0.415287
Pcolce	Tbx3	2.94537	0.00322567	2.49138	0.107978	0.657854	0.510632	0.291892	0.290551
Pde7b	Tbx3	-0.333724	0.738588	-0.131598	-0.198895	-2.0037	0.0451019	-1.34581	0
Pdzrn3	Tbx3	-0.378379	0.705149	-0.151719	0.0726678	0.668968	0.503516	0.297987	0
Pea15a	Tbx3	1.22407	0.220925	0.655754	0.0412305	0.474161	0.635385	0.196963	0.145125
Per2	Tbx3	1.42679	0.15364	0.813496	0.0933134	0.813664	0.415838	0.381076	0.296203
Phlda1	Tbx3	-1.05004	0.293701	-0.532095	0.0336616	0.0783871	0.93752	0.0280194	0
Pik3r3	Tbx3	1.48187	0.138376	0.858939	0.158402	1.57524	0.115202	0.938541	0.624087
Pip4k2a	Tbx3	1.66017	0.0968798	1.01377	0.233663	2.10137	0.0356086	1.44845	0.88928
Pip5k1c	Tbx3	-0.175782	0.860465	-0.0652665	0.105854	0.480232	0.631062	0.199928	0
Pitpnm2	Tbx3	2.30515	0.0211581	1.67452	0.127976	0.884668	0.376335	0.424425	0.409458
Plxdc2	Tbx3	-0.79349	0.427493	-0.369071	0.0577431	0.142538	0.886655	0.0522455	0
Podn	Tbx3	2.14346	0.0320764	1.49381	0.167144	1.23977	0.215062	0.667436	0.619355
Ppfia4	Tbx3	0.397204	0.691217	0.160385	0.0810523	0.407274	0.683807	0.165067	0.0446178
Prkag2	Tbx3	0.939753	0.347344	0.45924	0.163989	1.36265	0.172993	0.761973	0.337007
Psd3	Tbx3	1.99656	0.045873	1.33844	0.0423076	0.173577	0.862198	0.0643931	0.0612206
Psip1	Tbx3	1.63843	0.101332	0.994253	0.193737	1.63602	0.101834	0.992105	0.714786
Ptgfrn	Tbx3	0.0536088	0.957247	0.018976	-0.0128752	-0.353089	0.724021	-0.140249	-0.00515469
Ptms	Tbx3	3.28959	0.00100333	2.99856	0.0129375	0.329893	0.741481	0.1299	0.129748
Rabgap1l	Tbx3	-0.111476	0.911239	-0.0403678	0.0450525	0.391753	0.69524	0.157865	0
Racgap1	Tbx3	1.37246	0.169921	0.769752	0.0484229	0.22586	0.82131	0.0854929	0.069727
Rapgef2	Tbx3	0.114294	0.909005	0.0414338	0.035176	0.0328378	0.973804	0.0115285	0.00103647
Reck	Tbx3	0.830439	0.40629	0.391163	0.130901	0.98084	0.326672	0.485888	0.221676
Rere	Tbx3	0.830189	0.406432	0.391012	-0.147413	-1.99486	0.0460577	-1.3367	-0.36274
Rfx2	Tbx3	-1.45018	0.147008	-0.83266	-0.326609	-2.38933	0.0168789	-1.77266	0
Rgs12	Tbx3	1.751	0.0799458	1.0972	0.251007	1.75027	0.0800709	1.09653	0.813565
Rgs6	Tbx3	0.883834	0.376786	0.423906	0.20372	1.83893	0.0659254	1.18095	0.378957
Rian	Tbx3	1.54181	0.12312	0.909673	0.197594	1.71476	0.0863884	1.06354	0.701427
Rpl3	Tbx3	2.28196	0.0224915	1.64798	0.195133	1.71644	0.0860822	1.06509	0.97209
Rrbp1	Tbx3	1.00103	0.316814	0.499196	0.170541	2.02531	0.0428359	1.36819	0.460825
Ryr3	Tbx3	1.64335	0.10031	0.998657	0.414079	1.68927	0.0911682	1.04016	0.739135
S1pr1	Tbx3	3.92695	8.60285e-05	4.06536	0.0313608	0.0572112	0.954377	0.0202801	0.0202783
Scn10a	Tbx3	-0.142777	0.886466	-0.0523377	0.0254931	-0.0985409	0.921503	-0.0355034	0
Scn5a	Tbx3	1.0627	0.287918	0.540732	0.0953424	0.320421	0.748649	0.125722	0.0856476
Sec31a	Tbx3	3.05239	0.00227025	2.64393	0.0158981	-0.190624	0.84882	-0.0711844	0.0710089
Sema6d	Tbx3	-0.117536	0.906435	-0.0426632	0.0789177	0.534047	0.593309	0.226719	0
Serpinh1	Tbx3	1.67835	0.0932796	1.03021	-0.00363265	-0.28857	0.772911	-0.111871	-0.100128
Sfrp1	Tbx3	0.975809	0.329159	0.482594	0.252666	1.89917	0.057542	1.24001	0.434435
Sh3pxd2a	Tbx3	3.71711	0.000201517	3.69569	0.0693973	0.454597	0.649399	0.187488	0.187441
Sipa1l1	Tbx3	1.37188	0.170102	0.769291	0.0533781	0.0670378	0.946552	0.0238557	0.0197042
Slc16a12	Tbx3	1.44745	0.147771	0.830412	0.174818	1.33178	0.182932	0.737711	0.517597
Slc6a6	Tbx3	1.19213	0.23321	0.632253	0.358643	1.86287	0.0624808	1.20425	0.551109
Slco3a1	Tbx3	2.24283	0.0249079	1.60366	0.108189	0.55315	0.580161	0.236452	0.228693
Slit3	Tbx3	1.01741	0.30896	0.510098	0.311152	2.04776	0.0405833	1.39165	0.472364
Smtn	Tbx3	1.60696	0.108062	0.966327	0.0346547	0.163441	0.870172	0.0603951	0.0534489
Sned1	Tbx3	0.356311	0.721608	0.141699	0.00779987	0.0646998	0.948413	0.0230025	0.0062823
Soga1	Tbx3	1.77017	0.076699	1.11521	0.314372	1.63267	0.102538	0.989116	0.76606
Sorcs2	Tbx3	0.639632	0.522412	0.281987	0.0445364	0.252575	0.800597	0.0965861	0.0434631
Sparc	Tbx3	1.5941	0.110914	0.955013	0.239391	1.93943	0.0524492	1.28026	0.802592
Sphkap	Tbx3	1.34091	0.179949	0.744851	0.069624	0.408775	0.682705	0.165767	0.130885
Spred1	Tbx3	0.436492	0.66248	0.178828	0.16894	1.11267	0.265849	0.575364	0.123661
Srgap1	Tbx3	2.68635	0.00722375	2.14124	0.178107	1.09514	0.273455	0.563114	0.554857
Srgap3	Tbx3	2.05878	0.0395149	1.40324	0.170095	1.11761	0.263734	0.578834	0.533388
Stard10	Tbx3	2.03044	0.0423115	1.37354	0.382659	2.52334	0.0116246	1.93462	1.2721
Stard13	Tbx3	1.13036	0.258326	0.587833	0.321324	2.16696	0.0302376	1.51945	0.551677
Stk32a	Tbx3	1.73802	0.0822073	1.08509	0.00475729	-0.397603	0.690923	-0.160571	0.144886
Sulf2	Tbx3	1.59183	0.111423	0.953027	0.296369	1.68963	0.0910989	1.04049	0.71586
Sv2a	Tbx3	1.76752	0.0771416	1.11271	0.128785	1.31232	0.189413	0.72259	0.598698
Sytl2	Tbx3	0.501025	0.616354	0.21017	0.227382	1.79699	0.0723377	1.14064	0.191043
Tacc1	Tbx3	0.223042	0.823503	0.0843348	0.114366	1.13454	0.256568	0.590797	0.0610869
Tagln2	Tbx3	3.64	0.000272638	3.56441	0.157271	1.1669	0.24325	0.613946	0.613578
Taok3	Tbx3	1.07097	0.284182	0.546403	0.00850282	-0.134052	0.893361	-0.0489728	0.034485
Tbc1d1	Tbx3	0.993137	0.320643	0.493978	0.249774	1.52363	0.127601	0.894147	0.390054
Tbcel	Tbx3	2.43845	0.0147504	1.8312	0.178578	2.13936	0.0324066	1.48937	1.33088
Tbx3	Tbx3	1.8553	0.0635536	1.19686	0.159985	2.1898	0.0285386	1.54457	1.04442
Tbx5	Tbx3	2.02278	0.0430962	1.36556	0.410306	2.04751	0.0406079	1.39139	1.08643
Tenm3	Tbx3	1.91036	0.0560874	1.25113	-0.0190195	-0.574659	0.565522	-0.24755	-0.229228
Tex9	Tbx3	1.23105	0.218305	0.660936	-0.108619	-1.35132	0.176592	-0.753028	-0.448128
Thbs4	Tbx3	1.78289	0.0746038	1.12724	0.383567	1.80968	0.0703455	1.15276	0.8548
Thsd4	Tbx3	1.06743	0.285777	0.543973	0.205709	1.87023	0.0614517	1.21147	0.481925
Timp3	Tbx3	1.07817	0.280957	0.55136	0.107089	0.761419	0.446407	0.350269	0.220445
Tln1	Tbx3	2.45111	0.0142417	1.84644	0.00920635	-0.176305	0.860054	-0.065474	0.0644688
Tmem108	Tbx3	3.77202	0.00016193	3.79067	0.190487	1.38003	0.167577	0.775786	0.775436
Tmem163	Tbx3	1.85871	0.0630686	1.20019	0.24837	1.34806	0.17764	0.75046	0.639208
Tmem39a	Tbx3	0.810455	0.417679	0.379158	-0.0497286	-0.836775	0.402719	-0.394998	-0.185625
Tmsb10	Tbx3	1.15566	0.247819	0.605866	0.0837458	0.555268	0.578711	0.237538	0.165507
Tmsb4x	Tbx3	1.40097	0.161223	0.792572	-0.13292	-1.71026	0.0872176	-1.0594	-0.63008
Tns3	Tbx3	-0.996165	0.31917	-0.495978	0.0347913	-0.078461	0.937461	-0.0280466	0
Tpm2	Tbx3	3.34231	0.000830836	3.08048	0.291338	2.20408	0.0275184	1.56038	1.54781
Tpm4	Tbx3	-0.052574	0.958071	-0.0186021	0.0678408	0.557323	0.577307	0.238593	0
Tpx2	Tbx3	1.37899	0.167896	0.774958	0.0359651	0.718382	0.472522	0.325578	0.250972
Trerf1	Tbx3	-0.423099	0.672223	-0.172486	0.0783014	0.775312	0.438155	0.358372	0
Trim2	Tbx3	0.933974	0.350317	0.455538	0.14146	1.29897	0.193953	0.712303	0.322096
Trio	Tbx3	1.71762	0.0858665	1.06618	0.106797	0.801675	0.422741	0.373926	0.325775
Tshz1	Tbx3	0.87792	0.379987	0.420231	0.0655794	0.194022	0.846158	0.0725483	0.0435356
Tuba1a	Tbx3	0.272907	0.784924	0.105172	0.11299	1.12395	0.261034	0.583302	0.0751697
Tubb5	Tbx3	2.21264	0.0269224	1.56989	0.0626689	0.478606	0.632219	0.199133	0.192383
Tulp4	Tbx3	0.523313	0.600756	0.221302	0.112204	0.833655	0.404475	0.393108	0.117908
Unc5b	Tbx3	1.37872	0.167982	0.774738	0.126958	0.824616	0.40959	0.387651	0.29348
Utrn	Tbx3	0.566867	0.570804	0.243513	0.13372	1.4013	0.161125	0.792836	0.193848
Vim	Tbx3	1.71657	0.0860569	1.06521	0.090275	0.331964	0.739916	0.130817	0.117875
Wipf3	Tbx3	0.40651	0.684368	0.16471	0.104304	1.03668	0.299886	0.523044	0.10845
Zc3h7a	Tbx3	2.70404	0.00685013	2.1643	0.0135031	-0.182612	0.855103	-0.0679817	0.0674778
Zfp462	Tbx3	0.141421	0.887537	0.0518135	0.112165	1.17685	0.239255	0.62114	0.0388427
Zfp52	Tbx3	0.906051	0.364909	0.437815	0.131823	1.15585	0.247744	0.605998	0.282123
Zfp579	Tbx3	1.913	0.0557482	1.25377	0.323664	1.74084	0.0817114	1.08772	0.876461
1700025G04Rik	Tbx5	-1.11067	0.266711	-0.573959	0.175928	1.85678	0.0633421	1.19831	0
Abcg2	Tbx5	0.907717	0.364028	0.438866	0.252326	2.33398	0.0195965	1.70782	0.424246
Ablim2	Tbx5	2.36388	0.0180847	1.74269	0.123672	0.948834	0.342705	0.46508	0.450271
Ablim3	Tbx5	0.638016	0.523464	0.281114	0.254702	2.46201	0.0138159	1.85962	0.275685
Adamts1	Tbx5	0.469942	0.638397	0.194909	0.0421349	0.287391	0.773813	0.111364	0.037058
Adamtsl2	Tbx5	0.823688	0.410117	0.387092	0.430638	3.01771	0.00254694	2.59398	0.385504
Adarb1	Tbx5	0.615448	0.538259	0.269009	0.309502	2.37947	0.0173373	1.76102	0.262597
Adcy9	Tbx5	-0.295029	0.767972	-0.114655	-0.0982058	-0.94519	0.344562	-0.462733	0
Adora1	Tbx5	1.76432	0.077679	1.1097	0.500157	3.15451	0.00160766	2.79381	1.10148
Ahnak	Tbx5	0.888868	0.374074	0.427043	0.144552	1.57978	0.114157	0.942496	0.351125
Alox8	Tbx5	2.03046	0.0423096	1.37356	0.412249	2.87933	0.00398527	2.39954	1.33605
Apoe	Tbx5	1.98612	0.04702	1.32772	0.119274	1.04886	0.29424	0.531298	0.484888
App	Tbx5	1.79168	0.0731844	1.13558	0.429298	2.86067	0.00422752	2.37391	1.11293
Arhgap17	Tbx5	2.066	0.0388287	1.41085	0.365467	2.55881	0.010503	1.97869	1.31048
Arhgap31	Tbx5	0.568594	0.569632	0.244406	0.538674	3.02871	0.002456	2.60977	0.243601
Arl5a	Tbx5	0.847394	0.396776	0.401455	0.289162	2.10025	0.035707	1.44725	0.378497
Arpp21	Tbx5	0.710164	0.477602	0.320933	0.297234	2.24983	0.0244597	1.61155	0.309467
Atp11a	Tbx5	2.30327	0.0212637	1.67236	-0.0647156	-0.643581	0.519847	-0.284124	-0.275678
Atxn1	Tbx5	2.29958	0.0214721	1.66813	-0.0628739	-0.857312	0.391272	-0.407521	-0.39325
Atxn7	Tbx5	-0.853	0.393659	-0.40488	-0.0853736	-0.972493	0.330806	-0.480427	0
B2m	Tbx5	0.416731	0.676875	0.169491	-0.00263321	-0.0701444	0.944079	-0.0249918	-0.00791927
Bcl2	Tbx5	0.00668199	0.994669	0.0023216	0.234064	1.95696	0.0503521	1.29798	0.0022044
Bgn	Tbx5	-0.732714	0.463733	-0.333732	0.179865	1.71506	0.0863336	1.06382	0
C430049B03Rik	Tbx5	0.746627	0.455289	0.341713	0.283469	2.41021	0.0159431	1.79743	0.333507
Cacna1h	Tbx5	0.0343565	0.972593	0.0120689	0.383119	2.84111	0.00449567	2.34721	0.0120139
Cacna2d2	Tbx5	1.02133	0.307097	0.512724	0.562842	3.39728	0.000680599	3.16711	0.512057
Cald1	Tbx5	1.10374	0.269708	0.569106	0.206125	2.0059	0.0448664	1.34808	0.519313
Camk1d	Tbx5	0.868981	0.384858	0.4147	0.272093	2.13784	0.0325295	1.48772	0.392687
Ccdc80	Tbx5	2.14984	0.0315681	1.50075	0.361111	3.09201	0.00198806	2.70157	1.47504
Ccnb2	Tbx5	2.50065	0.0123967	1.90669	0.0690968	0.664307	0.506494	0.295426	0.290212
Ccnd2	Tbx5	-0.828264	0.407521	-0.38985	-0.034517	-0.0284457	0.977307	-0.00996914	0
Cd44	Tbx5	0.677717	0.497951	0.302813	0.215604	1.82394	0.0681605	1.16647	0.273949
Cdc42bpa	Tbx5	1.33133	0.183082	0.737355	0.124001	0.994933	0.319769	0.495164	0.352317
Cdh13	Tbx5	0.4375	0.661749	0.179307	0.189111	1.62269	0.104656	0.980238	0.156675
Cdk14	Tbx5	0.668781	0.503635	0.297884	0.373255	2.85576	0.00429337	2.3672	0.29605
Cdon	Tbx5	1.19553	0.231881	0.634735	0.306497	2.67312	0.00751485	2.12408	0.624057
Cep170	Tbx5	0.421378	0.673479	0.171676	0.0440073	0.369351	0.711866	0.147602	0.0429111
Cfl1	Tbx5	0.541982	0.587831	0.230748	0.151321	1.77948	0.0751611	1.12401	0.208443
Cit	Tbx5	0.648074	0.516937	0.286562	0.191114	1.54856	0.121488	0.915466	0.239861
Clic1	Tbx5	1.66482	0.0959493	1.01796	0.25561	1.81042	0.0702307	1.15347	0.797399
Col1a1	Tbx5	1.16803	0.242794	0.614763	0.213846	1.57045	0.116309	0.934385	0.480351
Col3a1	Tbx5	1.31708	0.187811	0.72628	0.0149444	0.120042	0.90445	0.0436155	0.035083
Col4a1	Tbx5	0.38711	0.698675	0.155725	0.176604	1.44942	0.14722	0.832035	0.12899
Col4a2	Tbx5	-0.926382	0.354248	-0.450693	0.115203	0.799957	0.423736	0.372905	0
Colec12	Tbx5	0.581972	0.560586	0.251358	0.048954	0.541275	0.588318	0.230388	0.0866626
Colq	Tbx5	1.25605	0.209097	0.679651	0.335864	2.51255	0.0119863	1.92131	0.660395
Coro1c	Tbx5	1.20627	0.227712	0.642614	0.321218	2.77777	0.00547333	2.26175	0.634626
Creb3l2	Tbx5	1.16145	0.24546	0.610019	0.348707	2.65963	0.00782261	2.10665	0.599699
Crtc3	Tbx5	1.31625	0.188091	0.725632	0.239008	1.89698	0.057831	1.23784	0.62885
Cspg4	Tbx5	0.751182	0.452543	0.34434	0.285695	2.24311	0.0248897	1.60398	0.331457
Cyp2d22	Tbx5	1.5792	0.114291	0.941988	0.409442	2.41452	0.0157558	1.80256	0.891956
Ddr2	Tbx5	0.784442	0.432781	0.363732	0.176134	1.37984	0.167635	0.775636	0.277476
Dlc1	Tbx5	-0.583722	0.559408	-0.252272	-0.0937391	-0.895737	0.370393	-0.431337	0
Dpysl2	Tbx5	0.405635	0.685011	0.164303	0.315457	2.08436	0.0371275	1.4303	0.156951
Dpysl3	Tbx5	1.66977	0.0949653	1.02244	0.222116	2.1808	0.0291981	1.53465	0.915815
Eef1a1	Tbx5	0.116604	0.907174	0.0423096	0.165316	1.61895	0.105457	0.976924	0.0376483
Efhd2	Tbx5	0.503912	0.614323	0.211603	0.400146	2.79592	0.00517519	2.28607	0.210194
Eln	Tbx5	0.769961	0.441323	0.355243	0.175945	1.79303	0.0729685	1.13686	0.316873
Epas1	Tbx5	1.19674	0.231407	0.635624	0.0613815	0.731492	0.464479	0.333034	0.230326
Epb41l2	Tbx5	1.18797	0.234846	0.629217	-0.00429801	-0.00726797	0.994201	-0.00252578	-0.00193129
Ephb4	Tbx5	1.06024	0.289036	0.539048	0.305232	2.26626	0.0234354	1.63013	0.514708
Etv5	Tbx5	1.96974	0.0488686	1.31097	0.0966667	0.840396	0.400686	0.397196	0.366558
Fabp4	Tbx5	1.56203	0.118281	0.927084	0.0854887	0.811249	0.417223	0.379632	0.313226
Fam129a	Tbx5	0.701881	0.482753	0.316275	-0.0435276	-0.51527	0.606364	-0.217267	-0.0988725
Fam49a	Tbx5	2.08594	0.0369845	1.43198	0.253506	2.19338	0.02828	1.54852	1.19234
Fbln1	Tbx5	0.970063	0.332015	0.478842	0.479893	3.05662	0.00223847	2.65005	0.476891
Fbn2	Tbx5	-0.490283	0.623934	-0.204862	0.374691	2.51143	0.0120244	1.91994	0
Fgf12	Tbx5	0.873854	0.382198	0.417712	0.564872	3.14062	0.00168591	2.77316	0.41653
Fgfr1	Tbx5	0.100548	0.919909	0.0362552	0.0292464	0.12022	0.904309	0.0436831	0.00334125
Flnb	Tbx5	1.48288	0.138106	0.859787	0.342767	2.87855	0.00399507	2.39848	0.849091
Foxp1	Tbx5	-0.0474584	0.962148	-0.0167582	0.0599885	0.224024	0.822739	0.0847379	0
Fstl1	Tbx5	2.19093	0.0284567	1.54582	0.305971	2.25014	0.0244399	1.6119	1.28232
Furin	Tbx5	0.0460124	0.9633	0.0162383	0.310467	2.21291	0.0269038	1.57019	0.0157934
Gabrg3	Tbx5	0.357209	0.720936	0.142104	0.326208	2.7414	0.00611784	2.2134	0.141076
Gja5	Tbx5	2.82902	0.00466913	2.33076	0.451892	3.06045	0.00221005	2.6556	2.16312
Gm12295	Tbx5	1.79582	0.0725233	1.13952	0.213661	2.23135	0.0256577	1.59078	1.01628
Gnao1	Tbx5	1.82771	0.0675932	1.1701	0.154416	1.524	0.127509	0.89446	0.72936
Gne	Tbx5	0.220406	0.825555	0.0832539	-0.0153696	-0.228859	0.818979	-0.0867274	-0.0139355
Gng2	Tbx5	1.57036	0.116331	0.934305	0.0861741	0.818642	0.412991	0.38406	0.317604
Gpx3	Tbx5	1.49661	0.134496	0.871291	0.470453	2.98121	0.00287112	2.54195	0.86334
Grhl1	Tbx5	1.01184	0.311613	0.506384	0.590806	3.36908	0.000754198	3.12251	0.505661
Gria3	Tbx5	1.47978	0.138932	0.857197	0.196685	1.83268	0.0668496	1.1749	0.70665
Grip1	Tbx5	1.07915	0.280521	0.552034	0.114289	0.918266	0.35848	0.445535	0.268863
Grn	Tbx5	-0.494581	0.620896	-0.206981	0.0533776	0.551238	0.58147	0.235472	0
Gsg1l	Tbx5	1.8152	0.0694925	1.15806	0.189487	2.23102	0.0256797	1.59041	1.02971
Heg1	Tbx5	0.639869	0.522257	0.282115	0.0134778	-0.22867	0.819125	-0.0866497	0.0392494
Hif3a	Tbx5	1.243	0.213868	0.669853	0.137282	1.66398	0.0961161	1.0172	0.538459
Hivep3	Tbx5	1.01271	0.311199	0.506962	0.304933	2.7446	0.00605848	2.21764	0.501177
Ier5	Tbx5	1.3582	0.1744	0.758453	-0.199326	-1.76131	0.0781855	-1.10687	-0.621692
Igf2bp2	Tbx5	0.375706	0.707135	0.150498	0.0706833	0.738041	0.460489	0.33678	0.0746898
Igfbp7	Tbx5	0.128428	0.89781	0.0468153	0.149478	1.44625	0.148107	0.829425	0.0395552
Irx2	Tbx5	0.187026	0.85164	0.0697438	0.334789	2.56529	0.0103089	1.98679	0.0689646
Itga6	Tbx5	0.734488	0.462651	0.334746	0.383729	2.96923	0.00298551	2.52498	0.333243
Itpr1	Tbx5	2.17355	0.0297388	1.52668	-0.0824391	-0.689834	0.490299	-0.309539	-0.296316
Jam3	Tbx5	0.0088725	0.992921	0.00308536	0.306635	2.07491	0.0379944	1.42028	0.00296773
Kif26b	Tbx5	0.565711	0.57159	0.242915	0.355378	2.57518	0.0100187	1.99919	0.239666
Kif4	Tbx5	-1.16516	0.243953	-0.612694	0.177306	1.53097	0.125776	0.900403	0
Ldlrad4	Tbx5	0.357204	0.720939	0.142102	0.159935	1.50536	0.13223	0.878669	0.120423
Lhfpl2	Tbx5	1.18735	0.235089	0.628767	0.14926	1.3074	0.191078	0.71879	0.418794
Lrrc8c	Tbx5	-0.204274	0.83814	-0.0766836	0.292905	2.0519	0.0401798	1.39599	0
Map1b	Tbx5	-0.54994	0.58236	-0.234808	0.0992719	0.984496	0.324872	0.488288	0
Mapk12	Tbx5	0.784005	0.433037	0.363475	0.10308	1.19947	0.230344	0.637623	0.249003
Marcks	Tbx5	1.66385	0.0961425	1.01708	0.0282461	0.0850086	0.932255	0.0304655	0.0274418
Mast2	Tbx5	0.0822108	0.934479	0.0294304	0.105995	0.786066	0.431829	0.364688	0.0164761
Mcam	Tbx5	-0.12466	0.900793	-0.0453752	0.229781	1.82516	0.0679773	1.16764	0
Mcc	Tbx5	0.412202	0.680192	0.167369	0.117444	1.33817	0.180843	0.742699	0.131928
Mest	Tbx5	-1.21876	0.222936	-0.65182	0.176984	1.42553	0.154005	0.812466	0
Mgp	Tbx5	-0.377011	0.706165	-0.151094	0.269794	1.7985	0.0720978	1.14208	0
Micall1	Tbx5	-0.643402	0.519964	-0.284027	-0.0920791	-0.989263	0.322535	-0.491424	0
Mki67	Tbx5	0.814102	0.415586	0.381339	0.175204	1.50272	0.132912	0.876437	0.306923
Mpdz	Tbx5	0.237919	0.811944	0.0904741	0.118866	0.903094	0.366476	0.435954	0.0550922
Mpped2	Tbx5	0.970345	0.331875	0.479026	-0.0668897	-0.58694	0.557244	-0.253955	-0.152314
Mtss1	Tbx5	0.677627	0.498008	0.302764	0.320549	2.92416	0.00345393	2.46169	0.301254
Myh10	Tbx5	0.17796	0.858755	0.0661309	0.083022	0.87906	0.379369	0.420938	0.0398439
Myl9	Tbx5	1.56635	0.117268	0.930822	0.199453	1.84648	0.0648227	1.18827	0.758233
Myo5a	Tbx5	0.523367	0.600719	0.221329	0.407949	2.84671	0.00441738	2.35484	0.220055
Nav3	Tbx5	0.53925	0.589714	0.229359	0.12175	1.16918	0.242329	0.615594	0.161694
Ncald	Tbx5	0.471349	0.637391	0.195594	0.0248734	0.179313	0.857692	0.0666688	0.0230095
Ncam1	Tbx5	1.62753	0.103625	0.984534	0.0245682	0.0354945	0.971685	0.0124743	0.0111649
Neb	Tbx5	1.70527	0.0881434	1.05481	0.376904	2.67103	0.00756186	2.12137	1.0221
Nova1	Tbx5	0.0183073	0.985394	0.00639022	0.000867695	-0.0647549	0.948369	-0.0230226	0.00032764
Nppa	Tbx5	0.830017	0.406529	0.390908	0.601545	3.2197	0.00128325	2.89169	0.390095
Nynrin	Tbx5	2.38411	0.0171207	1.76648	0.291665	2.40233	0.0162908	1.78806	1.47974
Pcolce	Tbx5	1.64805	0.0993416	1.00287	0.196044	1.56393	0.117834	0.928729	0.687252
Pde7b	Tbx5	1.18524	0.235924	0.627229	-0.0906314	-0.943988	0.345176	-0.46196	-0.301322
Pdzrn3	Tbx5	0.351697	0.725066	0.139623	0.207465	2.28154	0.0225168	1.64749	0.13593
Pea15a	Tbx5	0.425952	0.670143	0.173833	0.0986484	1.20714	0.227378	0.643251	0.127759
Per2	Tbx5	0.194672	0.84565	0.0728094	0.177292	1.85306	0.0638739	1.19468	0.0677755
Phlda1	Tbx5	-0.476286	0.633871	-0.197999	0.192874	1.97426	0.0483523	1.31558	0
Pik3r3	Tbx5	-0.585572	0.558163	-0.253239	0.18583	1.88735	0.0591128	1.22832	0
Pip4k2a	Tbx5	0.968703	0.332693	0.477956	0.250783	2.27549	0.0228764	1.64061	0.458472
Pip5k1c	Tbx5	0.64989	0.515763	0.28755	0.305736	2.14594	0.0318779	1.49651	0.274742
Pitpnm2	Tbx5	0.505485	0.613218	0.212385	0.1898	1.5716	0.116044	0.935377	0.181707
Plxdc2	Tbx5	-0.894175	0.371228	-0.430359	0.211009	1.78493	0.074273	1.12917	0
Podn	Tbx5	0.523934	0.600324	0.221614	0.360012	2.91879	0.00351394	2.45421	0.220599
Ppfia4	Tbx5	1.06306	0.287756	0.540975	0.268257	2.28604	0.0222519	1.65263	0.517691
Prkag2	Tbx5	5.70354e-16	1	1.92865e-16	0.277596	2.4807	0.0131124	1.88232	1.90337e-16
Psd3	Tbx5	0.863589	0.387814	0.411377	0.0963331	0.759687	0.447442	0.349264	0.179318
Psip1	Tbx5	1.1585	0.24666	0.607901	0.240261	2.12357	0.0337058	1.4723	0.565348
Ptgfrn	Tbx5	-0.770873	0.440782	-0.355776	-0.00566686	-0.278243	0.780826	-0.107446	0
Ptms	Tbx5	1.29431	0.195557	0.708727	-0.0227246	-0.0930728	0.925846	-0.0334614	-0.0267118
Rabgap1l	Tbx5	0.649548	0.515984	0.287364	0.12635	1.41964	0.155713	0.807675	0.228154
Racgap1	Tbx5	0.828654	0.4073	0.390085	0.0701026	0.48581	0.627102	0.202662	0.108472
Rapgef2	Tbx5	0.418515	0.67557	0.170329	0.225329	2.00817	0.0446256	1.35042	0.161121
Reck	Tbx5	-0.150192	0.880613	-0.0552147	0.200315	1.75062	0.0800119	1.09685	0
Rere	Tbx5	0.371501	0.710265	0.14858	0.0789638	0.583005	0.55989	0.251897	0.0592422
Rfx2	Tbx5	-0.356056	0.721798	-0.141584	-0.239901	-1.76909	0.0768789	-1.11419	0
Rgs12	Tbx5	2.05177	0.0401916	1.39587	0.375193	2.76499	0.0056925	2.2447	1.34051
Rgs6	Tbx5	1.33464	0.181995	0.739941	0.220308	2.01494	0.0439111	1.35743	0.661714
Rian	Tbx5	0.800327	0.423522	0.373125	0.251673	2.24373	0.0248499	1.60468	0.358678
Rpl3	Tbx5	0.483891	0.628463	0.20172	0.197297	1.73781	0.0822435	1.0849	0.181102
Rrbp1	Tbx5	0.769444	0.44163	0.354942	-0.0427004	-0.422172	0.672899	-0.17205	-0.0875883
Ryr3	Tbx5	0.651181	0.51493	0.288252	0.781399	3.55928	0.000371873	3.42961	0.2881
S1pr1	Tbx5	2.56289	0.0103804	1.98379	0.172433	1.50364	0.132674	0.877214	0.8487
Scn10a	Tbx5	0.241164	0.809428	0.0918216	0.232854	1.82984	0.0672732	1.17216	0.0849968
Scn5a	Tbx5	1.4088	0.158895	0.79889	0.453371	3.27345	0.00106242	2.9737	0.796454
Sec31a	Tbx5	3.03069	0.00243993	2.61262	0.285436	2.27867	0.0226864	1.64423	1.60083
Sema6d	Tbx5	-0.862306	0.388519	-0.410587	0.228661	2.03281	0.0420719	1.37601	0
Serpinh1	Tbx5	1.49421	0.13512	0.869282	0.0665627	0.580594	0.561514	0.250639	0.207075
Sfrp1	Tbx5	-0.0358739	0.971383	-0.0126095	0.264383	2.00401	0.0450688	1.34612	0
Sh3pxd2a	Tbx5	2.05331	0.0400429	1.39747	0.0589872	0.338377	0.735079	0.133666	0.127443
Sipa1l1	Tbx5	0.387179	0.698623	0.155757	0.205203	1.56223	0.118233	0.92726	0.134152
Slc16a12	Tbx5	2.26933	0.0232484	1.63361	0.306084	2.58195	0.00982434	2.0077	1.48354
Slc6a6	Tbx5	-0.0713043	0.943156	-0.0254167	0.565528	3.07525	0.00210326	2.67711	0
Slco3a1	Tbx5	1.61256	0.106841	0.971262	0.317141	2.32152	0.0202586	1.69339	0.903315
Slit3	Tbx5	0.838284	0.401871	0.395913	0.377456	2.55246	0.0106967	1.97075	0.389054
Smtn	Tbx5	0.550374	0.582063	0.23503	0.0815909	0.694195	0.48756	0.311972	0.10467
Sned1	Tbx5	0.475488	0.63444	0.19761	0.0248875	0.213445	0.83098	0.0804095	0.0276986
Soga1	Tbx5	0.73318	0.463448	0.333999	0.444768	2.41375	0.0157891	1.80164	0.326131
Sorcs2	Tbx5	0.00793893	0.993666	0.00275969	-0.00173743	-0.237878	0.811975	-0.0904571	-0.000517553
Sparc	Tbx5	0.143869	0.885604	0.0527604	0.262551	2.14367	0.0320594	1.49404	0.0509656
Sphkap	Tbx5	0.181358	0.856087	0.0674823	0.314213	2.66479	0.00770365	2.1133	0.0669203
Spred1	Tbx5	0.246632	0.805193	0.0941002	0.319417	2.45222	0.0141976	1.84778	0.092611
Srgap1	Tbx5	1.52863	0.126356	0.898403	0.287689	1.8956	0.0580132	1.23647	0.751931
Srgap3	Tbx5	0.926847	0.354006	0.45099	0.345382	2.58183	0.00982778	2.00754	0.44327
Stard10	Tbx5	1.03657	0.299936	0.522971	0.419073	2.78444	0.00536202	2.27067	0.51757
Stard13	Tbx5	0.566264	0.571214	0.243201	0.331966	2.24882	0.0245242	1.61041	0.235279
Stk32a	Tbx5	0.865872	0.38656	0.412783	0.373413	2.55221	0.0107042	1.97044	0.405468
Sulf2	Tbx5	1.51693	0.129285	0.888452	0.440752	2.72601	0.00641056	2.1931	0.870095
Sv2a	Tbx5	0.974355	0.32988	0.481644	0.132316	1.3544	0.175609	0.755454	0.34915
Sytl2	Tbx5	0.597801	0.549973	0.259659	0.308223	2.57015	0.0101653	1.99288	0.256061
Tacc1	Tbx5	-0.192523	0.847333	-0.0719461	0.137545	1.35938	0.174025	0.759388	0
Tagln2	Tbx5	1.843	0.0653292	1.18489	0.145405	1.05958	0.289338	0.538595	0.473965
Taok3	Tbx5	0.68665	0.492303	0.307767	0.151711	1.42847	0.153156	0.814865	0.244079
Tbc1d1	Tbx5	-0.109213	0.913034	-0.0395133	0.383263	2.51232	0.0119942	1.92103	0
Tbcel	Tbx5	0.910463	0.362578	0.440598	0.147055	1.75127	0.0798992	1.09746	0.383516
Tbx3	Tbx5	1.68445	0.0920945	1.03577	0.0511063	0.67987	0.496587	0.304005	0.265242
Tbx5	Tbx5	1.94576	0.0516832	1.28665	0.661756	3.48781	0.00048699	3.31248	1.28279
Tenm3	Tbx5	2.68127	0.00733426	2.13464	0.290962	2.16111	0.0306866	1.51305	1.42256
Tex9	Tbx5	0.16409	0.86966	0.0606504	0.184085	1.66888	0.095142	1.02163	0.0545013
Thbs4	Tbx5	1.87418	0.0609061	1.21534	0.597608	3.05357	0.00226135	2.64563	1.20045
Thsd4	Tbx5	1.99626	0.0459055	1.33814	0.258996	2.41606	0.0156896	1.80439	1.21556
Timp3	Tbx5	-0.412479	0.679988	-0.167498	0.208764	1.75263	0.0796654	1.09873	0
Tln1	Tbx5	2.58776	0.00966015	2.01502	0.310999	2.49986	0.0124244	1.90572	1.65828
Tmem108	Tbx5	2.84051	0.00450421	2.34638	0.189712	1.37249	0.16991	0.769782	0.760328
Tmem163	Tbx5	1.09697	0.272654	0.564388	0.513269	3.18335	0.0014558	2.8369	0.562705
Tmem39a	Tbx5	-0.333665	0.738632	-0.131572	0.164857	1.41706	0.156465	0.805582	0
Tmsb10	Tbx5	0.232413	0.816217	0.0881942	0.217938	2.04255	0.0410972	1.38619	0.0841939
Tmsb4x	Tbx5	0.457515	0.647301	0.188894	0.0904833	0.922395	0.356323	0.448157	0.111834
Tns3	Tbx5	-0.563816	0.572879	-0.241937	0.180945	1.52067	0.128342	0.891632	0
Tpm2	Tbx5	1.33384	0.182256	0.739318	0.378496	2.96684	0.00300875	2.52161	0.733494
Tpm4	Tbx5	0.234327	0.814731	0.0889857	0.0930937	0.826086	0.408756	0.388536	0.0503852
Tpx2	Tbx5	1.47875	0.139207	0.856339	-0.108522	-1.02751	0.304179	-0.516871	-0.39681
Trerf1	Tbx5	-1.69594	0.0898976	-1.04625	0.127762	1.2728	0.20309	0.692312	0
Trim2	Tbx5	-0.10644	0.915233	-0.0384682	0.175343	1.64797	0.0993596	1.00279	0
Trio	Tbx5	0.76445	0.444599	0.352032	0.183172	1.63072	0.102949	0.987376	0.299489
Tshz1	Tbx5	1.28578	0.198521	0.702193	0.277551	2.17148	0.0298948	1.5244	0.652707
Tuba1a	Tbx5	-0.999053	0.317769	-0.497888	0.153978	1.60906	0.107602	0.968178	0
Tubb5	Tbx5	1.06583	0.286498	0.542878	0.150525	1.46954	0.141685	0.848675	0.411626
Tulp4	Tbx5	-0.0382737	0.969469	-0.0134659	0.231491	2.06643	0.0387879	1.4113	0
Unc5b	Tbx5	0.213208	0.831165	0.0803128	0.249054	1.72273	0.0849373	1.0709	0.0728836
Utrn	Tbx5	0.0679475	0.945827	0.0241881	0.15312	1.62212	0.104777	0.979733	0.0215896
Vim	Tbx5	1.33019	0.183455	0.736471	0.185494	1.22874	0.21917	0.659218	0.440791
Wipf3	Tbx5	0.250106	0.802505	0.0955522	0.124758	1.27846	0.201089	0.696612	0.0745749
Zc3h7a	Tbx5	1.29759	0.194429	0.711238	0.120994	0.928899	0.352942	0.452297	0.319892
Zfp462	Tbx5	0.3606	0.718398	0.143635	0.032577	0.271363	0.786112	0.104516	0.026979
Zfp52	Tbx5	1.20723	0.227345	0.643314	0.153429	1.38924	0.16476	0.783149	0.450203
Zfp579	Tbx5	0.981208	0.32649	0.48613	0.518932	2.95747	0.00310175	2.50839	0.48336

## Sheet: Table legend
Table S9. Raw data for GRN analysis from Figure 5D,E
Table S9 contains 4 tabs: the first two are related to the results emerging from Functional Inference of Gene Regulation (FigR) analysis and list the regulatory transcription factors related to atrial (tab1) or conduction (tab2) cardiomyocyte genes, (after overlap with published gene signatures for each (Cao et al., 2023; Shekhar et al., 2018)). TFs are ranked according to their mean regulation s…
